# Supplementary material for: Glutathione synthesis in the mouse liver supports lipid abundance through NRF2 repression
Source: Nat Commun. 2024 Jul 21;15:6152. doi: 10.1038/s41467-024-50454-2 (PMC11271484; doi:10.1038/s41467-024-50454-2)
Supplement: Supplementary file 4 — Supplementary Data 1 [file 41467_2024_50454_MOESM4_ESM.xlsx]

## Sheet: RNA-seq
symbol	difference	pval	qval
Lcn2	5.75522	2.66454e-15	9.8578e-14
Sult2a2	5.69932	2.96368e-09	2.50907e-08
Saa2	5.53988	4.64352e-11	5.95928e-10
Cyp2a4	5.36901	8.13527e-09	6.20591e-08
Gm3776	5.28954	1.66533e-15	6.51933e-14
Sult2a1	4.93408	2.78723e-09	2.38164e-08
Mt2	4.84874	5.10881e-10	5.15989e-09
Mt2	4.84874	5.10881e-10	5.15989e-09
Mt2	4.84874		5.15989e-09
Mt2	4.84874	5.10881e-10	5.15989e-09
Cbr3	4.82678	0	0
Gsta1	4.66388	5.03286e-12	8.10716e-11
Igfbp1	4.35315	5.83938e-11	7.26327e-10
Mt1	4.18733	5.11827e-11	6.49429e-10
Saa1	4.11731	2.20486e-10	2.39452e-09
Cd14	3.85658	0	0
Isyna1	3.78464	3.97408e-10	4.12097e-09
Acnat2	3.7792	3.57944e-11	4.69118e-10
Cxcl1	3.72987	2.35367e-14	6.89046e-13
Sult1e1	3.57059	2.82778e-11	3.78788e-10
Gstp2	3.53978	1.33449e-08	9.83384e-08
Cxcl13	3.53787	4.1398e-12	6.83202e-11
Marco	3.47764	3.33067e-15	1.19714e-13
Cyp3a41a	3.35021	1.89828e-05	6.8991e-05
Cux2	3.33117	3.33067e-16	1.5574e-14
Cdkn1a	3.30996	3.76588e-13	8.28318e-12
Srxn1	3.25589	4.44089e-16	2.02041e-14
Sult3a1	3.22689	3.4365e-06	1.45896e-05
Abcc4	3.12854	0	0
Cyp17a1	3.10418	8.76454e-12	1.32518e-10
Hmox1	3.08885	0	0
Myom3	3.04683	2.22045e-16	1.06287e-14
Dynlt1b	2.99321	4.72595e-08	3.04414e-07
Nqo1	2.9813	0	0
Gpx2	2.97087	8.16304e-10	7.87456e-09
Il22ra1	2.96598	7.66054e-14	1.98898e-12
Obp2a	2.95526	1.97902e-09	1.75181e-08
Saa3	2.91753	2.22045e-16	1.06287e-14
Ly6d	2.8592	7.84868e-09	6.00543e-08
Irak3	2.84441	0	0
Serpina3n	2.839	0	0
Cbr1	2.82127	0	0
Apcs	2.81437	7.22755e-14	1.89606e-12
Lbp	2.81075	0	0
E030018B13Rik	2.79968	5.80092e-12	9.12954e-11
Fgf21	2.77654	4.32987e-13	9.40466e-12
Ms4a8a	2.72594	1.83853e-13	4.32847e-12
Slc22a26	2.7198	2.73044e-08	1.83727e-07
Pla2g7	2.71866	2.22045e-15	8.46283e-14
Orm3	2.71756	4.86322e-12	7.87264e-11
Ccl6	2.71103	0	0
Htatip2	2.6775	0	0
Gstm1	2.63957	0	0
Ugt1a9	2.61589	0	0
Hp	2.58134	0	0
Slc34a2	2.57379	1.25677e-13	3.08092e-12
Cyp39a1	2.57192	6.36164e-11	7.79765e-10
Tubb2a	2.54222	8.18234e-14	2.10821e-12
Miox	2.5091	0	0
Rnd2	2.45881	1.50324e-13	3.62357e-12
Dnajc12	2.44226	2.19547e-12	3.90391e-11
Cp	2.42028	0	0
Eif4ebp3	2.41122	1.33227e-15	5.33964e-14
Gpx3	2.4009	4.09319e-09	3.31791e-08
Cyp2c40	2.39831	1.63584e-06	7.38906e-06
Sybu	2.37223	0	0
Gsta2	2.34427	6.66134e-16	2.9252e-14
Tifa	2.31901	5.55112e-16	2.50296e-14
Rsph4a	2.31228	5.72231e-12	9.04466e-11
Fgl1	2.31146	1.54386e-10	1.74029e-09
6330416G13Rik	2.27613	0	0
1810053B23Rik	2.24964	1.16799e-10	1.35438e-09
B3galt1	2.23789	1.55457e-10	1.74845e-09
Bhlha15	2.21522	2.28481e-10	2.47603e-09
Nipal1	2.1869	3.72529e-10	3.89095e-09
Serpina7	2.18025	1.80966e-14	5.47234e-13
Cenpm	2.14037	5.5061e-08	3.491e-07
Gstm3	2.12398	5.18107e-11	6.5411e-10
Nt5e	2.11923	1.30016e-11	1.88132e-10
Pcp4l1	2.11865	3.58109e-11	4.69118e-10
Icam1	2.11646	0	0
Gm10872	2.10178	4.81768e-11	6.15153e-10
Bmper	2.0862	7.4496e-14	1.9392e-12
Ier3	2.08206	4.93706e-10	5.01653e-09
Lrg1	2.07375	3.39728e-14	9.69281e-13
Slc16a5	2.06981	3.24185e-14	9.3284e-13
Orm1	2.05592	2.22045e-16	1.06287e-14
Lepr	2.03412	1.24936e-09	1.14506e-08
Nfkbiz	2.03326	0	0
Chil1	2.02468	5.08001e-11	6.46198e-10
Hpx	2.02266	1.11022e-16	5.93294e-15
Spic	2.00873	3.51119e-09	2.90442e-08
Junb	2.00257	9.89997e-12	1.46612e-10
Cda	1.99591	3.1728e-12	5.44062e-11
Cyp2a5	1.99279	0	0
Osgin1	1.97403	6.47418e-11	7.91637e-10
Fam84b	1.95413	8.88178e-16	3.73775e-14
Bcl2a1b	1.9519	1.14237e-09	1.0595e-08
Orm2	1.9478	8.91049e-05	0.000279751
Inhbb	1.94029	5.13e-09	4.08298e-08
Slc48a1	1.94025	8.43769e-15	2.77592e-13
Itih3	1.92996	2.66653e-12	4.65147e-11
Slc45a3	1.91998	2.08751e-11	2.8803e-10
Socs3	1.91374	3.64908e-10	3.81925e-09
Cd300e	1.90119	1.69265e-10	1.88695e-09
Defb1	1.90118	4.04536e-09	3.28441e-08
Ms4a6d	1.90091	6.99187e-08	4.3165e-07
Mir294	1.88699	0.004391	0.0092087
Cxcl10	1.87545	2.69024e-09	2.30657e-08
Hamp	1.87176	5.44009e-15	1.88168e-13
Ear2	1.85419	1.94735e-07	1.09207e-06
Trem2	1.85327	5.4712e-08	3.47323e-07
Fam134b	1.848	2.1469e-09	1.89377e-08
Actg1	1.84535	6.39488e-14	1.71322e-12
Tes	1.84357	2.3247e-08	1.59507e-07
Fndc3b	1.82436	1.05249e-13	2.63776e-12
Serpina3m	1.80898	0	0
Slc1a5	1.80558	1.26921e-12	2.43245e-11
Ddit4	1.80129	8.55181e-07	4.10519e-06
Apoa4	1.80104	2.55351e-14	7.4539e-13
Lrrc75a	1.80032	1.55653e-13	3.74309e-12
Gstm2	1.78906	2.08722e-14	6.20027e-13
2010003K11Rik	1.78366	1.31006e-14	4.1092e-13
Il1b	1.78243	9.02866e-10	8.61091e-09
Clec4n	1.77357	3.57855e-09	2.94567e-08
Serpine1	1.77025	6.41087e-12	9.97686e-11
Csf2rb	1.76744	0	0
Tuba1c	1.75864	7.77156e-16	3.34012e-14
Rgs7bp	1.75592	1.42248e-11	2.04368e-10
Rasd1	1.75323	9.4515e-07	4.50284e-06
Caskin2	1.75163	1.11022e-16	5.93294e-15
Ces1b	1.75008	2.22045e-16	1.06287e-14
Gstm4	1.74769	1.12133e-13	2.77583e-12
Ddx28	1.73955	0	0
Arntl	1.73543	4.64477e-09	3.72023e-08
Cpne8	1.73009	1.36662e-09	1.24238e-08
Atp6v0a4	1.72851	4.1076e-10	4.23767e-09
Blvrb	1.71855	0	0
Cd207	1.71766	1.8485e-07	1.04243e-06
Cd300lf	1.71195	5.44654e-11	6.83652e-10
Bcl2l11	1.71102	2.59004e-09	2.23012e-08
Csad	1.70987	6.94805e-08	4.29207e-07
Cyp2c39	1.69996	1.86617e-09	1.66211e-08
Aox1	1.69533	2.22045e-16	1.06287e-14
Ppfibp2	1.69361	0	0
Cebpd	1.68555	1.42662e-09	1.29111e-08
Tnfaip3	1.68318	7.99361e-15	2.63841e-13
Cd163	1.68045	1.11022e-16	5.93294e-15
Pnp	1.67848	0	0
Alox5ap	1.67445	2.11948e-10	2.30925e-09
Egr1	1.67353	5.04715e-06	2.06382e-05
Csf2rb2	1.65758	0	0
Itgam	1.65751	4.63862e-12	7.53217e-11
Cyp2c69	1.65498	1.11277e-05	4.21408e-05
Fabp7	1.64878	3.45733e-08	2.28678e-07
Mtmr11	1.64612	4.71629e-09	3.77154e-08
Ppapdc1b	1.64075	0	0
Sept5	1.63342	5.27844e-12	8.44886e-11
Slc41a2	1.63335	2.63715e-09	2.26683e-08
Slc17a1	1.61972	4.32621e-12	7.1164e-11
Acpp	1.61501	4.24709e-10	4.34606e-09
Fgr	1.61325	2.66249e-10	2.86686e-09
Nod1	1.6125	1.31545e-11	1.90072e-10
Gng12	1.60897	5.80314e-12	9.12954e-11
Neat1	1.60502	8.58023e-10	8.22426e-09
Slc40a1	1.60112	0	0
Csf1	1.58712	0	0
1810010H24Rik	1.57126	2.72222e-08	1.83296e-07
Nedd9	1.55331	2.66454e-15	9.8578e-14
Tmem62	1.54735	2.06724e-13	4.75861e-12
Tmem87b	1.54025	0	0
Gadd45b	1.53827	1.05458e-06	4.97256e-06
Tgm1	1.53441	0	0
Steap4	1.53422	2.71837e-09	2.32872e-08
Mir135a-1	1.53214	0.100874	0.148366
Tnfrsf12a	1.52845	7.65881e-10	7.4594e-09
Chpf2	1.52749	3.44169e-14	9.76435e-13
Tm4sf4	1.52485	2.88658e-15	1.05251e-13
Lilrb4a	1.52276	9.56179e-07	4.55109e-06
Pgd	1.52153	4.65572e-11	5.96736e-10
Cd9	1.517	6.47967e-10	6.40986e-09
Slc22a27	1.51562	2.04225e-05	7.35095e-05
Txnrd1	1.51386	0	0
Klf6	1.51121	1.10001e-10	1.2844e-09
Sowahb	1.5047	2.31969e-11	3.15753e-10
Tfrc	1.50263	9.57012e-14	2.4286e-12
Cyp2c70	1.49999	0	0
Alpk1	1.49683	9.44156e-12	1.40649e-10
Dnajc10	1.49453	0	0
Slc3a1	1.4921	5.12394e-08	3.27958e-07
Fam129b	1.48689	5.46028e-09	4.31187e-08
Fbxo31	1.48648	9.57012e-14	2.4286e-12
Eci3	1.47982	0.000950075	0.00235594
Impact	1.4772	3.70814e-14	1.04615e-12
Tnfaip2	1.47682	8.40077e-09	6.38914e-08
8430419L09Rik	1.47371	4.32987e-14	1.19485e-12
Rbm3	1.47347	0	0
Mvp	1.47232	0	0
Fcgr3	1.46773	5.32651e-11	6.69959e-10
Il17ra	1.46701	2.73026e-12	4.73808e-11
Fmo4	1.4669	5.26525e-11	6.63081e-10
Id1	1.4633	8.57794e-07	4.11383e-06
Pirb	1.44847	1.75649e-08	1.24408e-07
As3mt	1.44617	7.92244e-12	1.21606e-10
Asap2	1.44579	1.5512e-12	2.91753e-11
Tlr13	1.44337	1.10578e-13	2.74408e-12
Treml4	1.43891	3.71221e-09	3.04082e-08
1700024P16Rik	1.43813	2.44937e-12	4.29491e-11
Trf	1.435	6.66134e-16	2.9252e-14
Ugt2b35	1.42194	0	0
Irs2	1.41989	1.76774e-10	1.962e-09
Fga	1.41427	6.66134e-16	2.9252e-14
Inf2	1.41422	3.28805e-06	1.40064e-05
Inf2	1.41422	3.28805e-06	1.40064e-05
Inf2	1.41422	3.28805e-06	1.40064e-05
Inf2	1.41422	3.28805e-06	1.40064e-05
Slc37a1	1.41361	1.55425e-09	1.3991e-08
Cenpt	1.41192	5.29995e-08	3.37725e-07
Gsr	1.41186	0	0
Mir5116	1.41004	0.0300191	0.0510769
Prtn3	1.4053	0.00187046	0.00429942
Fgg	1.39971	9.99201e-16	4.17022e-14
Fth1	1.3988	0	0
Il1rn	1.39793	2.73162e-07	1.48012e-06
C3	1.39315	4.83502e-13	1.03461e-11
Pir	1.39121	3.10862e-15	1.12534e-13
Sfrp5	1.38841	7.20166e-07	3.53091e-06
Smpd3	1.38578	4.98491e-07	2.5364e-06
Cyb561	1.38566	6.29124e-08	3.94423e-07
Tubb4b	1.382	0	0
Irf6	1.37989	2.63558e-09	2.26683e-08
Dynll1	1.37664	9.38453e-10	8.90825e-09
Dntt	1.36991	5.76005e-10	5.75674e-09
Cers6	1.36915	1.4988e-14	4.64352e-13
Rgs1	1.36688	2.69091e-07	1.46119e-06
Snord91a	1.36554	0.0912835	0.135903
Ces1g	1.35957	0	0
Ccnf	1.35654	5.01377e-13	1.06833e-11
Slc9a6	1.35321	6.23945e-14	1.67602e-12
Rab30	1.34614	5.4574e-09	4.31187e-08
Bin2	1.34062	7.28593e-08	4.48047e-07
Nrbp2	1.33553	2.17426e-12	3.875e-11
Fpr1	1.33233	7.32664e-07	3.58522e-06
C5ar1	1.33224	7.97436e-08	4.86653e-07
Nucb2	1.32271	1.114e-07	6.6107e-07
Thbd	1.31732	1.38666e-10	1.5915e-09
Ephx1	1.31659	1.61582e-12	3.02218e-11
Rab4a	1.31445	4.86278e-13	1.03835e-11
Lgalsl	1.30628	1.19533e-09	1.10053e-08
Gm7694	1.3009	5.69712e-11	7.1214e-10
Acox2	1.30084	0	0
Lpxn	1.29702	2.49815e-08	1.69908e-07
G6pdx	1.29486	5.76813e-10	5.75674e-09
Litaf	1.29472	0	0
AB124611	1.2946	2.41531e-09	2.10298e-08
Eif1a	1.29038	0	0
Hyou1	1.29	3.39552e-07	1.80396e-06
Fgb	1.28554	4.07452e-14	1.13057e-12
Sox9	1.28379	1.96638e-10	2.15146e-09
Sdf2l1	1.28357	7.03646e-09	5.47099e-08
Cyp2a22	1.2833	3.77474e-11	4.93845e-10
Asns	1.27942	1.07982e-05	4.10008e-05
Plac8	1.27866	1.66389e-10	1.8603e-09
Tpm1	1.27682	8.93475e-11	1.05545e-09
Tpm1	1.27682	8.93475e-11	1.05545e-09
Tpm1	1.27682	8.93475e-11	1.05545e-09
Tpm1	1.27682	8.93475e-11	1.05545e-09
Nlrp12	1.27509	6.13177e-10	6.07761e-09
Mir1901	1.26324	0.0152908	0.0280897
Ctla2b	1.26312	1.52807e-07	8.78401e-07
Atf5	1.26267	2.56239e-12	4.47754e-11
Apoo-ps	1.26181	0.0228131	0.0401485
Rhod	1.26094	4.52262e-11	5.83377e-10
Cln6	1.26053	1.11316e-09	1.03717e-08
Snx10	1.26048	0	0
Eif6	1.25883	0	0
Cldn1	1.25456	1.45425e-10	1.65405e-09
Tmprss2	1.24921	9.95107e-10	9.3668e-09
Tgtp1	1.24457	1.81878e-06	8.13897e-06
Nid1	1.2428	4.49827e-09	3.6259e-08
Sco2	1.23966	0.00037853	0.00103161
Adrb2	1.23949	2.57083e-06	1.1192e-05
Arrdc4	1.23877	1.24576e-09	1.1428e-08
Sptlc2	1.23769	1.30562e-13	3.17754e-12
Ets2	1.23671	4.58567e-11	5.90755e-10
Tmed3	1.23659	2.103e-07	1.1722e-06
D7Ertd143e	1.23608	9.82381e-07	4.65605e-06
Ggct	1.23592	6.3755e-08	3.98715e-07
Igsf6	1.23188	2.32721e-06	1.02147e-05
Skil	1.23064	1.5315e-10	1.73022e-09
Tmem184c	1.22885	1.53211e-14	4.71777e-13
Slc11a2	1.22867	0	0
Ube2u	1.22648	4.20866e-06	1.74938e-05
Ifitm2	1.22062	0	0
Cpm	1.21835	2.59449e-08	1.75514e-07
Ctss	1.21586	4.28637e-11	5.53611e-10
Socs2	1.2154	0.000145431	0.000434379
Abcd4	1.21516	1.73538e-10	1.93032e-09
Nos1ap	1.21436	9.01559e-07	4.31143e-06
Slc11a1	1.21411	1.73291e-07	9.83283e-07
Fmo2	1.2139	2.22045e-16	1.06287e-14
Ugdh	1.21341	8.49876e-13	1.69305e-11
Adamts2	1.21193	2.90018e-06	1.25174e-05
Dmpk	1.20407	1.83579e-10	2.03083e-09
Plscr1	1.20231	8.77606e-11	1.03913e-09
Tgfbr2	1.20092	1.93179e-14	5.78963e-13
Msr1	1.1997	2.2499e-06	9.90154e-06
Prune	1.19239	5.80634e-10	5.78915e-09
Tuba8	1.19154	3.10554e-07	1.66575e-06
Serpina11	1.19121	0	0
Tnfrsf1a	1.19039	2.03604e-11	2.81698e-10
Chil3	1.1897	0.000411794	0.00111504
Nedd4l	1.18834	1.02083e-11	1.50957e-10
Aldh3b1	1.18621	1.41965e-07	8.24522e-07
Ehd4	1.18354	6.92909e-10	6.80114e-09
Ski	1.18235	2.66454e-15	9.8578e-14
Siglece	1.18086	9.93316e-06	3.80307e-05
Lrrc25	1.18041	4.47447e-06	1.85062e-05
Fkbp5	1.18024	2.51654e-09	2.17054e-08
Cldn14	1.17512	3.98467e-09	3.24558e-08
Ero1lb	1.17403	1.695e-09	1.51634e-08
Mgst3	1.17149	2.33349e-07	1.28577e-06
Lgals3	1.17099	5.26685e-07	2.66611e-06
Gm4794	1.169	0.00190497	0.00436582
Arfgap3	1.16404	7.73051e-08	4.74351e-07
Krt18	1.1639	1.15463e-14	3.6788e-13
Lyve1	1.16358	1.12278e-06	5.26467e-06
Gfra1	1.16273	1.59576e-09	1.43264e-08
Mir719	1.15962	0.075606	0.115595
Frmd8	1.15888	9.41006e-10	8.92409e-09
Arhgef19	1.15812	4.10945e-08	2.67432e-07
Fcgr4	1.15652	5.14091e-05	0.000170408
Hacl1	1.1562	1.59617e-11	2.26423e-10
Hacl1	1.1562	1.59617e-11	2.26423e-10
Hacl1	1.1562	1.59617e-11	2.26423e-10
Hacl1	1.1562	1.59617e-11	2.26423e-10
Manf	1.15133	1.35624e-07	7.90424e-07
Stt3b	1.15126	0	0
Crat	1.15072	0	0
Atoh8	1.1501	7.0921e-13	1.45001e-11
Grn	1.14892	3.49099e-12	5.89154e-11
Lrrc51	1.14501	1.98622e-05	7.17482e-05
Bbs9	1.14067	2.46692e-13	5.58903e-12
Id2	1.14016	7.76897e-07	3.77386e-06
Nrg4	1.13934	2.47296e-07	1.35744e-06
Tmem37	1.13617	1.64268e-08	1.17501e-07
Gmppb	1.13495	2.11887e-08	1.47083e-07
P3h1	1.13484	9.74442e-11	1.1444e-09
Ms4a6c	1.13411	2.00572e-05	7.2349e-05
Desi2	1.13154	5.85976e-13	1.21278e-11
Tfec	1.12305	7.28853e-08	4.48047e-07
Aprt	1.12156	1.11349e-11	1.63225e-10
Pycr2	1.11643	2.22435e-08	1.53246e-07
Cadm4	1.11377	1.17416e-09	1.08301e-08
Atp2a2	1.11199	7.68743e-11	9.23223e-10
Ypel2	1.11064	4.66278e-07	2.3821e-06
Prg4	1.11034	7.22223e-09	5.58534e-08
Fdps	1.10874	5.82802e-08	3.66748e-07
Lilr4b	1.10842	0.000239952	0.000681912
Zc3h12a	1.10723	8.63509e-12	1.3115e-10
B430306N03Rik	1.10713	1.56372e-07	8.97361e-07
Trim24	1.10626	2.98268e-11	3.96905e-10
Il1r1	1.10541	6.34189e-09	4.95384e-08
Tsku	1.10394	1.54591e-10	1.74065e-09
Gm38426	1.10239	1.04416e-07	6.22552e-07
Map3k6	1.10113	3.23502e-06	1.38155e-05
Ccdc149	1.10021	5.86842e-07	2.93566e-06
Slc18a1	1.09844	1.14323e-10	1.3272e-09
Vsig4	1.09818	1.85929e-08	1.31046e-07
Pdia4	1.09382	1.90657e-09	1.69659e-08
Tssc4	1.09323	2.89066e-09	2.45548e-08
Prelid2	1.09208	0.00221792	0.00500134
Cfp	1.09163	1.90318e-08	1.33394e-07
Slc19a1	1.08896	6.68517e-10	6.60021e-09
Creg1	1.08707	1.24345e-14	3.93694e-13
St6gal1	1.086	3.33067e-15	1.19714e-13
Flot1	1.08349	1.91683e-08	1.34258e-07
Pigf	1.08267	0.000415512	0.00112361
Ikbkg	1.08135	2.44249e-15	9.17069e-14
Cyth4	1.08083	4.00356e-08	2.61046e-07
Baiap2	1.08065	3.94333e-07	2.05509e-06
Serpina10	1.07938	2.83327e-09	2.41079e-08
Cdk20	1.07735	2.17832e-08	1.50486e-07
Hck	1.07707	1.733e-06	7.77579e-06
Rrm2	1.07688	2.99262e-05	0.000104226
Dreh	1.07482	1.47087e-05	5.47578e-05
Fermt3	1.07479	1.01085e-07	6.05189e-07
Cyp26a1	1.07291	1.90625e-05	6.91564e-05
Pid1	1.07216	0	0
Pid1	1.07216	0	0
Pid1	1.07216	0	0
Pid1	1.07216	0	0
Vav1	1.06819	3.15602e-09	2.6431e-08
Krt8	1.06798	1.3302e-08	9.82313e-08
Filip1l	1.06681	2.58185e-08	1.74795e-07
Sat1	1.0657	2.2874e-09	2.0037e-08
Gmppa	1.065	2.54598e-09	2.19406e-08
Cd300lh	1.06416	0.00698496	0.0139148
Gtf2ird1	1.06293	5.68373e-07	2.85743e-06
Lrrc59	1.06197	3.27305e-11	4.31564e-10
Gbe1	1.06157	1.2254e-11	1.78079e-10
Slc30a1	1.0612	0	0
Lpl	1.05918	9.95129e-08	5.96487e-07
Slc39a14	1.05756	0	0
Clpx	1.05688	0	0
Ifi27l2b	1.05452	5.23646e-06	2.13173e-05
Il18bp	1.05401	3.52357e-09	2.9099e-08
Pla2g12a	1.05307	1.21815e-10	1.4077e-09
Ncf2	1.05032	2.13735e-07	1.18611e-06
Slc30a10	1.05024	4.93948e-09	3.94066e-08
Grina	1.04969	2.3892e-13	5.44716e-12
Rit1	1.04948	3.70135e-09	3.03685e-08
Sall1	1.04942	5.96929e-11	7.41573e-10
Ctps	1.04697	6.30712e-08	3.95173e-07
Klb	1.04543	3.48256e-08	2.30045e-07
Morc4	1.04509	4.99956e-12	8.06638e-11
Creb3l2	1.04457	4.2238e-11	5.47095e-10
Chka	1.04052	2.11979e-06	9.37387e-06
Swsap1	1.03946	7.38648e-07	3.61101e-06
Dact2	1.03809	5.12205e-08	3.27958e-07
Syvn1	1.03757	2.51861e-05	8.88819e-05
Cfb	1.03615	0	0
Ttpal	1.03537	4.79616e-14	1.30922e-12
Rusc1	1.03265	1.3871e-08	1.01341e-07
C1qb	1.03191	1.30656e-10	1.50162e-09
C1qc	1.03082	1.61842e-10	1.81421e-09
Xist	1.0307	0.00304634	0.00664393
Srprb	1.02985	2.78391e-11	3.73406e-10
Btg3	1.02605	0.00210517	0.00477696
Itgb2	1.02603	2.00122e-08	1.39396e-07
Itgal	1.02055	1.08045e-06	5.08742e-06
Sqle	1.01798	3.81374e-07	2.00097e-06
Cdpf1	1.01749	2.85417e-08	1.91415e-07
Mgat2	1.01737	5.29177e-12	8.45678e-11
Acot3	1.01717	6.82932e-06	2.7092e-05
Tbrg1	1.01505	8.78275e-12	1.32595e-10
Ccdc134	1.01355	1.53123e-07	8.79718e-07
Gale	1.01311	1.13891e-08	8.48926e-08
Cdkn1c	1.013	2.13503e-08	1.47984e-07
Anxa3	1.01276	4.35119e-06	1.80407e-05
Mat1a	1.00921	1.42841e-11	2.04638e-10
Mmp14	1.00659	1.68021e-12	3.10376e-11
Ttc39a	1.00647	0.000378406	0.00103155
Pdk4	1.00627	1.27348e-06	5.90822e-06
Gclm	1.00612	4.35163e-12	7.14658e-11
Mlkl	1.00432	0.000102587	0.00031783
Derl3	1.00239	0.00763618	0.0151057
Tmco6	1.00223	1.65568e-06	7.46869e-06
Tkfc	1.00181	1.58183e-08	1.13874e-07
Fam35a	1.00107	5.18845e-10	5.22988e-09
Adm	0.998093	6.39858e-06	2.5564e-05
Nudt18	0.997844	3.96141e-11	5.15596e-10
Adck4	0.997467	9.68821e-08	5.81408e-07
Pnrc1	0.996556	1.87073e-08	1.31646e-07
Ptpn9	0.995805	5.54667e-13	1.15986e-11
Spryd3	0.992287	1.88099e-10	2.0716e-09
Gbp2	0.992078	5.81835e-06	2.34405e-05
Trp53inp1	0.991286	0.0011936	0.00288858
Tyrobp	0.990632	3.33298e-07	1.77361e-06
Ctsl	0.989276	1.17018e-13	2.88967e-12
Spcs2	0.988721	6.21725e-15	2.11428e-13
Slc51b	0.987975	0.014423	0.0266458
Cd302	0.987154	0	0
Slpi	0.984857	0.0263205	0.0455513
Usp20	0.983293	9.59485e-08	5.76148e-07
Alg12	0.980993	8.39214e-07	4.04007e-06
C1qa	0.980036	1.2923e-08	9.56905e-08
Gadd45g	0.976719	0.0063171	0.0127224
Slc15a3	0.976242	1.33585e-07	7.8079e-07
Capn10	0.975071	9.12548e-12	1.37154e-10
Fam187b	0.974596	5.6466e-06	2.28031e-05
Gm5643	0.974205	7.15619e-07	3.51203e-06
Marveld2	0.973164	8.15989e-10	7.87456e-09
Sqstm1	0.972624	2.16716e-11	2.97395e-10
Ap1s2	0.971667	0.000106437	0.000328549
Ell	0.971095	4.99e-10	5.05506e-09
C4b	0.970064	7.87601e-11	9.43626e-10
Eppk1	0.969803	1.54156e-10	1.73964e-09
Zfp292	0.969372	3.59712e-14	1.01767e-12
Invs	0.968696	6.74372e-10	6.65152e-09
Rfxank	0.968647	3.15438e-09	2.6431e-08
Ildr2	0.968394	6.66134e-16	2.9252e-14
Mocos	0.968109	1.18444e-11	1.72874e-10
Syne4	0.96765	0.00526367	0.0108133
Plek	0.963375	1.23762e-05	4.65203e-05
Pdlim1	0.962461	9.32809e-12	1.39576e-10
Cd300a	0.962009	4.13213e-09	3.34679e-08
Mvd	0.960906	0.000254437	0.000718628
Atp6ap2	0.960898	3.33067e-16	1.5574e-14
Cpb2	0.960311	1.49081e-12	2.81969e-11
Rnf126	0.956806	1.74964e-11	2.4612e-10
Creld2	0.956498	0.000245737	0.000696785
Tmem176b	0.954548	0	0
Hddc2	0.950813	0.00047707	0.00127303
Osbp	0.950752	2.03382e-12	3.65508e-11
Cobl	0.95052	3.58305e-10	3.75793e-09
Pgm1	0.949824	5.10479e-06	2.08569e-05
Clec4a1	0.949573	0.000698594	0.00179949
Fpr2	0.945693	0.000688736	0.00177636
Smyd1	0.944312	6.0101e-10	5.96873e-09
Gm19619	0.943143	5.39098e-06	2.19022e-05
Plk3	0.942828	4.57353e-07	2.34368e-06
Mylpf	0.942754	0.00124815	0.00300722
Samd4	0.941524	1.51314e-08	1.09318e-07
Stat3	0.939818	4.62509e-11	5.94318e-10
Emilin2	0.938184	2.70443e-06	1.1713e-05
Slc17a9	0.938012	1.12113e-06	5.25934e-06
Tbc1d24	0.935728	4.32987e-15	1.51321e-13
Myc	0.933804	0.00104313	0.00256155
Gldc	0.933069	1.86227e-08	1.31164e-07
Pik3cd	0.932709	1.63861e-07	9.33968e-07
3000002C10Rik	0.932452	5.25237e-05	0.000173487
Mafk	0.93185	8.48425e-09	6.44293e-08
Ctla2a	0.931706	0.000342387	0.000942779
Arsg	0.931327	2.21287e-05	7.9171e-05
Btg2	0.929366	4.56008e-06	1.88526e-05
Cyp4f16	0.927739	4.96552e-07	2.52781e-06
Nfil3	0.927313	5.17391e-05	0.000171389
Wfs1	0.926039	2.38388e-06	1.0432e-05
Cyba	0.925695	1.63179e-08	1.16887e-07
Susd6	0.925484	3.00473e-11	3.98788e-10
Entpd5	0.924579	9.99201e-16	4.17022e-14
Net1	0.92214	0	0
Hspa5	0.921842	4.73526e-06	1.94964e-05
Cmklr1	0.921629	8.35015e-08	5.07135e-07
Ftl1	0.920737	3.30935e-12	5.64602e-11
Cd38	0.916315	7.10301e-09	5.51849e-08
Ficd	0.915982	5.30584e-09	4.21297e-08
Dnajc18	0.9129	1.27607e-11	1.84911e-10
Ibtk	0.912717	4.44889e-12	7.29444e-11
Mapkapk2	0.911867	3.43126e-12	5.81471e-11
Gm14436	0.911324	0.00108767	0.00265863
Zwint	0.91121	0	0
Itih4	0.910769	3.70739e-06	1.56149e-05
Dstn	0.910216	1.39888e-14	4.36071e-13
Itgb3	0.908376	3.27838e-08	2.17268e-07
Tceal8	0.908314	2.89819e-08	1.93981e-07
Tiparp	0.907727	1.51338e-07	8.71444e-07
Snx7	0.905866	5.80647e-13	1.20422e-11
Inpp5b	0.904936	2.87548e-13	6.39699e-12
Gtf2a2	0.904058	2.12347e-06	9.38601e-06
Hspa13	0.90396	7.92045e-09	6.05576e-08
Suco	0.903406	3.63176e-12	6.09725e-11
Ifi30	0.902826	9.86744e-12	1.46345e-10
Rffl	0.902112	1.68709e-12	3.10376e-11
Nfkbib	0.901877	1.67117e-09	1.49768e-08
Fetub	0.901826	1.21492e-12	2.34173e-11
Col13a1	0.899478	6.08856e-06	2.44414e-05
Cerkl	0.899355	2.05313e-05	7.38484e-05
Osmr	0.899302	1.11212e-08	8.30184e-08
Arl6	0.896151	8.34997e-05	0.000263464
Spsb3	0.896145	3.83757e-10	3.99583e-09
Qsox1	0.895905	9.04454e-12	1.3614e-10
Slc35g1	0.895495	7.49232e-09	5.76218e-08
Cds2	0.894815	1.33217e-08	9.82829e-08
Jam2	0.894243	4.31949e-05	0.000145613
Il4ra	0.89381	1.09912e-13	2.73427e-12
Lgmn	0.890991	1.38072e-11	1.9865e-10
Abhd4	0.890475	1.14311e-10	1.3272e-09
Pla2g4a	0.890442	1.51955e-06	6.92498e-06
Nfxl1	0.887553	3.66879e-09	3.01503e-08
Lrrfip1	0.886825	3.79901e-08	2.4851e-07
Ear12	0.886482	0.0208051	0.036969
Ear3	0.886482	0.0208051	0.036969
Tmem170	0.885002	3.1829e-08	2.11634e-07
Slfn2	0.885001	4.77777e-06	1.9648e-05
Aldoa	0.884838	3.77476e-15	1.33772e-13
Zfp746	0.884735	8.35623e-10	8.03025e-09
Tlr2	0.8844	4.41985e-05	0.000148762
Gpr65	0.883439	1.47466e-05	5.48585e-05
Ncoa4	0.882588	1.23568e-12	2.37269e-11
Cd5l	0.880855	2.20564e-06	9.72368e-06
Gm30505	0.880516	5.11277e-07	2.59754e-06
Wfdc17	0.877695	4.6357e-05	0.000155292
Arg1	0.877625	1.14138e-10	1.3272e-09
Dnajb11	0.87632	9.64497e-11	1.13404e-09
Thap2	0.875455	1.769e-11	2.48496e-10
P2ry13	0.875139	4.56986e-07	2.34368e-06
Tgm2	0.87407	3.76132e-12	6.25855e-11
Ostc	0.873093	9.06216e-09	6.83044e-08
Mir1306	0.872763	0.129962	0.185109
Nap1l1	0.871006	6.71101e-11	8.16641e-10
Tspyl2	0.870886	2.68736e-07	1.46005e-06
Btg1	0.869883	1.44093e-06	6.59718e-06
Tubb5	0.869756	1.38266e-09	1.25583e-08
Sult1a1	0.869239	1.55882e-05	5.77977e-05
Sec24d	0.867934	6.38432e-08	3.9902e-07
Adora1	0.867536	1.4238e-07	8.26456e-07
Bcl3	0.86672	1.72719e-09	1.54241e-08
Hspa2	0.86603	1.88042e-08	1.32074e-07
Ikbke	0.866018	2.48912e-13	5.62419e-12
Nckap1l	0.86559	8.15476e-08	4.96762e-07
Ctsd	0.865137	1.96954e-13	4.57294e-12
Plekha1	0.861137	3.32687e-09	2.77468e-08
Slc39a6	0.859757	4.71591e-07	2.40681e-06
Tacc2	0.859148	1.13443e-05	4.28646e-05
Rbm12b1	0.858644	1.93774e-07	1.08825e-06
Adgre1	0.857808	5.289e-05	0.000174365
Bcor	0.855996	1.23293e-10	1.42315e-09
Scd2	0.855747	8.3603e-09	6.36793e-08
H2afx	0.855255	2.09814e-11	2.88759e-10
Bcat2	0.855078	1.50448e-07	8.66814e-07
Slc17a4	0.854751	0.000200181	0.000578824
Kng2	0.854356	6.34337e-12	9.88704e-11
Mcfd2	0.85377	1.83631e-13	4.32847e-12
Gm5549	0.853716	0.00475849	0.00989718
Spi1	0.85341	1.81757e-05	6.63921e-05
Sec61a1	0.853346	8.84737e-13	1.7487e-11
Ajuba	0.852782	7.94091e-07	3.85222e-06
Rassf1	0.850049	2.59003e-07	1.41402e-06
Map7d1	0.850019	2.04281e-14	6.08625e-13
Pim1	0.849346	9.15137e-05	0.000286601
Trmt6	0.848609	7.59975e-10	7.41618e-09
Prkab1	0.847991	1.41517e-10	1.61871e-09
Zfand5	0.846922	5.40417e-10	5.43646e-09
Sla	0.845079	3.87866e-05	0.000132257
Wdr92	0.844569	2.52039e-06	1.09913e-05
Gm4285	0.843561	2.49888e-06	1.09023e-05
Tnfaip1	0.843184	1.87048e-11	2.61222e-10
Spata13	0.84307	9.32711e-10	8.86207e-09
Ugt1a10	0.842553	0.0011428	0.00277451
Marveld3	0.840859	5.11304e-05	0.000169651
Irgq	0.840395	5.79583e-08	3.65177e-07
D17H6S56E-5	0.840284	1.69105e-07	9.62232e-07
Cirbp	0.840214	7.28613e-06	2.87572e-05
Ckb	0.840046	0.000100678	0.000312588
Nme6	0.839487	2.03056e-05	7.31929e-05
Kifc3	0.839295	6.75223e-10	6.65342e-09
Sik1	0.838918	9.48978e-06	3.64575e-05
Slc37a4	0.838777	7.3412e-09	5.65569e-08
Zfp113	0.837647	2.47772e-11	3.34558e-10
Id3	0.837315	0.00412424	0.00871805
Tpd52	0.836436	1.98325e-08	1.38334e-07
Dap	0.835883	2.39146e-08	1.63638e-07
Unkl	0.835841	2.41261e-11	3.26641e-10
Rnf144b	0.835479	3.31735e-12	5.65012e-11
Slc38a7	0.835312	3.12976e-11	4.14294e-10
Gm8883	0.834659	1.63717e-11	2.31588e-10
Clock	0.83465	1.34226e-11	1.93669e-10
Stt3a	0.834636	9.70113e-13	1.9137e-11
Cybb	0.834514	9.5922e-05	0.000299201
Fcgr1	0.83443	0.000374217	0.00102124
Gcnt2	0.834311	1.73868e-05	6.39207e-05
Dqx1	0.832714	2.54678e-07	1.39341e-06
Rabac1	0.83167	1.83111e-11	2.56508e-10
Cyp20a1	0.829372	6.80089e-08	4.21663e-07
Ppap2c	0.829358	1.24418e-08	9.23988e-08
Rpp38	0.829296	0.000785521	0.00199091
Vnn3	0.828378	8.62361e-09	6.53402e-08
Acvr1b	0.827491	7.29689e-11	8.81562e-10
Spg20	0.826805	1.5858e-10	1.7816e-09
Cd52	0.825815	0.00018282	0.000533357
Pspc1	0.825653	2.5329e-05	8.93236e-05
Pkm	0.824436	1.03108e-05	3.9357e-05
Parp10	0.823446	3.20791e-10	3.39265e-09
Chac1	0.823321	7.88874e-06	3.08584e-05
Slc13a5	0.822364	2.45308e-08	1.67068e-07
Dcaf4	0.821741	8.89605e-07	4.25628e-06
March1	0.820986	1.42577e-06	6.53076e-06
Fosl2	0.82096	3.12505e-07	1.67532e-06
Chchd6	0.820945	0.000149477	0.000445344
Vat1	0.820211	8.28277e-11	9.8651e-10
Timd4	0.820159	5.52389e-06	2.23433e-05
Dus2	0.820153	1.51967e-06	6.92498e-06
Col4a1	0.81824	1.34378e-08	9.88507e-08
Rdh11	0.817858	3.74014e-08	2.45136e-07
Map1lc3b	0.817206	2.22045e-16	1.06287e-14
Abhd2	0.816573	2.05316e-11	2.83678e-10
Avpr1a	0.816203	1.46765e-07	8.48987e-07
4933421O10Rik	0.815783	5.24695e-08	3.34771e-07
Laptm5	0.815621	2.19248e-07	1.21337e-06
Als2cl	0.815048	8.06899e-11	9.65602e-10
Cmtm7	0.814266	0.00280152	0.00616994
Agt	0.81397	2.04632e-06	9.06882e-06
Mustn1	0.813769	4.88311e-05	0.00016277
Tsr1	0.813367	4.65237e-06	1.92184e-05
Pklr	0.813233	0.0004333	0.00116807
Gm5150	0.813122	0.0111642	0.0212431
Rps20	0.812538	0	0
Hmgcs1	0.811527	0.000240718	0.000683704
Ctgf	0.811335	0.000310942	0.000861832
Rhbdf2	0.810377	1.15672e-07	6.84809e-07
Cldn2	0.809592	0	0
Ano10	0.808768	1.24094e-06	5.78113e-06
Cd37	0.807867	0.000146069	0.000435963
Serinc3	0.807622	4.2597e-10	4.35455e-09
Mdm2	0.807477	9.70148e-10	9.16604e-09
Mapk14	0.803215	3.49409e-12	5.89154e-11
Arhgef5	0.803061	1.94719e-07	1.09207e-06
Cnst	0.80187	5.97117e-08	3.75288e-07
Nicn1	0.801105	8.20918e-07	3.95765e-06
Lacc1	0.800053	3.99198e-08	2.60459e-07
Impdh1	0.799126	2.61054e-07	1.42367e-06
Gm10052	0.798582	0.00695843	0.0138674
Unc13b	0.798543	1.52254e-05	5.65773e-05
Ptpn1	0.79822	3.44264e-10	3.62572e-09
Srp54c	0.797701	9.44268e-10	8.94663e-09
Gdf10	0.797496	1.89806e-05	6.8991e-05
Atg16l2	0.796867	0.000124837	0.000379318
Flywch1	0.795518	1.48262e-10	1.68252e-09
Arpp19	0.795219	8.25202e-11	9.84007e-10
Ip6k2	0.794232	0.000161576	0.000478148
Fst	0.794108	5.73658e-05	0.000187083
Slc39a7	0.793348	1.27174e-11	1.84548e-10
Megf9	0.793203	3.99598e-05	0.000135799
Igtp	0.791698	4.06538e-07	2.10999e-06
Rpn1	0.790239	0	0
Rab26os	0.789094	0.0520028	0.0833432
Insc	0.788048	0.00162097	0.00379769
Cd300ld	0.787936	7.69487e-06	3.0217e-05
Me1	0.787462	1.11659e-07	6.62218e-07
Edem2	0.785701	4.4531e-13	9.63091e-12
Lmnb2	0.785267	6.7988e-09	5.29845e-08
Vcam1	0.785187	7.28853e-08	4.48047e-07
Ubqln2	0.784968	4.02143e-09	3.27025e-08
Sigirr	0.78383	1.3305e-08	9.82313e-08
Fcer1g	0.782739	0.000145238	0.000433995
Bmyc	0.782469	4.09783e-05	0.000138654
Mfsd7b	0.782048	2.80518e-08	1.88631e-07
Bet1	0.781659	9.9476e-14	2.51806e-12
Pira2	0.780553	0.00199669	0.00455329
Lnx2	0.779887	3.91505e-09	3.19402e-08
Fam219a	0.778587	7.32581e-06	2.88913e-05
Sec23b	0.777862	7.97035e-07	3.86465e-06
Nle1	0.777403	0.000162158	0.000479589
Srp54b	0.777018	0.000316318	0.000876251
Sh3bgrl3	0.7744	6.8449e-06	2.71431e-05
Hcn3	0.774236	0.00550526	0.0112534
Slc35f5	0.772879	3.75678e-09	3.07087e-08
St3gal1	0.772499	1.86683e-10	2.06065e-09
2410131K14Rik	0.772246	1.04116e-07	6.21129e-07
Cry1	0.771603	4.59818e-09	3.69464e-08
Calr	0.77078	1.11022e-16	5.93294e-15
P2ry6	0.76931	2.72965e-07	1.47984e-06
Bnip3	0.768918	6.66134e-15	2.25015e-13
Utp14b	0.768194	3.88966e-07	2.03458e-06
Pqlc1	0.767994	8.20279e-08	4.99386e-07
P4hb	0.766187	0	0
Csf1r	0.764605	4.71926e-06	1.94482e-05
Apbb1ip	0.764423	1.47315e-05	5.48223e-05
Lpgat1	0.764029	3.66263e-13	8.07697e-12
Sbno2	0.763867	2.11098e-12	3.78701e-11
Vmp1	0.763603	2.26485e-14	6.66911e-13
Atp6v1g1	0.762967	1.4269e-11	2.04638e-10
Slc7a7	0.762512	6.69261e-05	0.000215478
Gdap2	0.761502	1.16045e-09	1.07233e-08
Tmem176a	0.761303	8.21565e-14	2.1114e-12
Ssx2ip	0.760989	2.77596e-07	1.49851e-06
Calml4	0.760919	0.000178091	0.00052152
Pltp	0.760597	2.16441e-10	2.35313e-09
Cyp2c68	0.760443	8.77313e-07	4.19946e-06
Ly9	0.759805	0.00150894	0.00356414
Faap20	0.759611	1.95576e-05	7.08252e-05
Ung	0.758427	1.82358e-05	6.65877e-05
Urad	0.757373	1.58082e-09	1.42176e-08
Ugt1a5	0.757308	1.72924e-05	6.36722e-05
Scfd2	0.756409	3.34992e-07	1.78168e-06
Ctbs	0.756361	1.42481e-07	8.26568e-07
Dnpep	0.75607	1.87338e-08	1.31671e-07
6430548M08Rik	0.755347	2.80071e-06	1.21092e-05
Josd1	0.75507	1.88316e-11	2.62344e-10
Mttp	0.754149	2.17537e-12	3.875e-11
Prim1	0.753954	3.62937e-05	0.000124471
Slc35b3	0.753812	6.79319e-07	3.35507e-06
Slc52a2	0.753294	4.8955e-08	3.14733e-07
Slc35e3	0.752642	2.57799e-08	1.7475e-07
Chid1	0.750938	9.74468e-10	9.18966e-09
Flna	0.750288	6.23311e-07	3.09663e-06
Tmem102	0.749981	0.00194547	0.00444855
Chst13	0.749695	2.23944e-05	8.00366e-05
Map1s	0.748848	1.3921e-05	5.19594e-05
Zfp691	0.748577	1.89868e-06	8.46651e-06
Crls1	0.748277	4.4732e-12	7.32242e-11
Gskip	0.747915	1.59124e-07	9.11602e-07
Wfdc21	0.746825	5.92859e-14	1.60104e-12
Ncf1	0.746695	8.28508e-06	3.22588e-05
Tmem214	0.745404	1.34348e-09	1.22576e-08
Peo1	0.744692	4.12123e-10	4.24571e-09
Uggt1	0.744568	2.84814e-11	3.80506e-10
Ifrd1	0.744545	2.39852e-05	8.51794e-05
Slc35b1	0.744368	1.18727e-12	2.29282e-11
Map3k14	0.743239	4.99004e-05	0.000165951
Inhba	0.742999	0.00168864	0.00393795
Gla	0.742216	9.85416e-05	0.000306426
Thpo	0.74218	1.39819e-08	1.01962e-07
Adam23	0.742048	4.625e-09	3.70734e-08
Cnnm2	0.741983	4.02033e-06	1.68417e-05
Serp1	0.741969	2.21149e-11	3.03067e-10
Tmem200b	0.741256	0.0035773	0.00765806
Tecpr2	0.741107	6.83491e-11	8.30717e-10
Glrx	0.741033	1.91302e-07	1.07581e-06
Zbtb11os1	0.740466	0.00108674	0.00265764
Cd68	0.740192	3.57119e-07	1.88153e-06
Setd4	0.740017	0.00155652	0.00366452
S100a10	0.739708	9.29485e-06	3.5804e-05
Atp6v0e	0.738827	2.44783e-07	1.34438e-06
Rnaseh2b	0.738789	4.68751e-06	1.93556e-05
Zfp9	0.738343	4.58564e-05	0.000153768
Entpd7	0.738191	5.62537e-08	3.5559e-07
1110065P20Rik	0.737689	4.07142e-05	0.000138003
Ccdc152	0.737309	0.000829847	0.0020917
Dusp4	0.737151	7.1655e-05	0.000229169
Tmem141	0.737142	0.000253666	0.000716652
Gm11437	0.737002	0.00483634	0.0100302
Gimap9	0.736648	6.64395e-06	2.64501e-05
Tubb6	0.736404	7.04514e-08	4.34407e-07
Uap1l1	0.735761	5.39674e-07	2.72127e-06
Wsb1	0.735104	5.1665e-07	2.62217e-06
Cish	0.733261	0.0234422	0.041098
Ms4a6b	0.733095	0.00600792	0.0121676
Gnat1	0.732214	2.55584e-06	1.11411e-05
Mllt4	0.732153	6.02998e-11	7.48191e-10
Ahsg	0.731681	2.31413e-06	1.01665e-05
Clca3a1	0.731404	4.41673e-07	2.27018e-06
Crip2	0.730332	1.52093e-08	1.09803e-07
Map3k8	0.730314	1.29168e-06	5.98166e-06
Epb4.1	0.730182	2.19824e-14	6.49188e-13
Ubxn4	0.729977	1.08328e-09	1.01119e-08
Mthfr	0.72947	1.49332e-06	6.8216e-06
Copg1	0.72937	7.11098e-12	1.09986e-10
Ncf4	0.728962	0.000362198	0.000990041
Hfe	0.728894	1.68521e-12	3.10376e-11
Arhgap9	0.728593	0.000194281	0.000563375
Hsp90b1	0.727812	1.48859e-08	1.07776e-07
Ppap2a	0.727338	8.3732e-05	0.000264031
Colgalt1	0.726858	6.55032e-15	2.22007e-13
Rpl22l1	0.726792	1.93838e-07	1.08825e-06
Atg16l1	0.726776	2.50809e-09	2.16718e-08
Vimp	0.726385	8.72857e-13	1.7286e-11
Siglec1	0.726292	5.74315e-05	0.000187236
St3gal5	0.72628	1.60503e-06	7.25967e-06
Extl1	0.726039	0.000132363	0.00039954
Dcaf6	0.726017	2.55265e-08	1.73148e-07
Pacrgl	0.725655	0.000851304	0.00214044
Fyb	0.724592	0.000297549	0.000827663
0610043K17Rik	0.724425	0.0333509	0.0560193
Apex1	0.724377	1.73915e-05	6.39207e-05
Jun	0.724017	1.31919e-06	6.08414e-06
Aoah	0.722951	5.69359e-05	0.000185969
Psmb5	0.722839	3.01981e-14	8.73927e-13
1700007L15Rik	0.722667	0.00479361	0.00995998
Gm14440	0.722061	2.0051e-05	7.2349e-05
Zbtb25	0.722056	0.00103035	0.00253262
Pqlc2	0.721106	2.05047e-07	1.14545e-06
Kifap3	0.720951	1.37215e-07	7.99235e-07
Ube2g2	0.718417	4.33639e-09	3.501e-08
Itfg2	0.718308	9.9763e-08	5.97631e-07
D630039A03Rik	0.718259	4.10111e-06	1.71374e-05
Gdf15	0.717807	0.00675362	0.0135099
Cd72	0.717783	0.0065911	0.0132189
Slc30a5	0.717535	4.89259e-10	4.97635e-09
A130010J15Rik	0.717478	1.59763e-07	9.14744e-07
Gmds	0.716812	0.00035357	0.000970133
Dnajb9	0.716685	2.32814e-06	1.02147e-05
Slc35b4	0.716614	2.18997e-08	1.51187e-07
Wdr3	0.71651	2.34284e-09	2.04695e-08
Sept11	0.716499	1.74968e-05	6.42144e-05
Arhgdia	0.71628	2.29859e-08	1.57823e-07
1500011B03Rik	0.714888	0.0134419	0.0250531
Stx18	0.714354	2.24209e-06	9.87145e-06
St5	0.713678	2.5949e-05	9.14145e-05
8430408G22Rik	0.713233	0.00821748	0.0161127
Cptp	0.713008	1.27798e-10	1.47179e-09
Zdhhc12	0.712895	1.50784e-06	6.88482e-06
Plin3	0.712807	2.61305e-08	1.76652e-07
Tbxas1	0.712447	0.000296609	0.000825957
Cyp3a13	0.711989	1.91543e-09	1.70148e-08
Atp6v0a1	0.711767	3.32785e-10	3.50849e-09
Car2	0.711755	4.73705e-06	1.94964e-05
Ssr3	0.710161	2.22045e-16	1.06287e-14
Mast2	0.709595	7.76023e-10	7.54363e-09
Map7	0.709235	2.41332e-09	2.10298e-08
Atf6b	0.709158	4.01976e-06	1.68417e-05
Cdk2ap2	0.708832	1.35023e-09	1.22859e-08
Arhgap19	0.708797	5.72847e-07	2.87277e-06
Lrp5	0.707829	1.94887e-05	7.06012e-05
Kcnj16	0.707204	7.5137e-05	0.000239018
Dpp9	0.706578	4.97217e-09	3.9636e-08
Nek4	0.706099	1.94003e-08	1.35601e-07
Prmt6	0.705994	3.72464e-05	0.000127435
Psmd5	0.70576	1.12651e-09	1.04864e-08
Il13ra1	0.704438	6.31405e-08	3.95362e-07
Morf4l2	0.704372	5.15491e-08	3.29731e-07
Ddx17	0.704159	4.0227e-10	4.16283e-09
Clec7a	0.70368	0.000190618	0.00055355
Cd53	0.703509	4.34214e-05	0.000146283
Rec8	0.703008	0.00135883	0.00324909
Arhgap30	0.703005	6.09e-07	3.03598e-06
Arhgef18	0.702802	8.04207e-09	6.1441e-08
Actb	0.702584	8.92963e-12	1.34611e-10
Fam83h	0.701896	6.44613e-08	4.02385e-07
Surf4	0.700927	2.22045e-16	1.06287e-14
Dnajc3	0.700099	1.04602e-09	9.78419e-09
Rgs16	0.699485	0.00649203	0.0130383
Mob3a	0.699295	6.67145e-05	0.000214933
A230050P20Rik	0.698831	0.000147728	0.000440655
Evl	0.698131	0.00415932	0.00877751
Sod2	0.697958	1.95387e-09	1.73106e-08
Sdsl	0.697854	1.90002e-05	6.90045e-05
Apobec3	0.697479	0.000176144	0.000516991
Glt8d1	0.697302	1.97136e-05	7.12625e-05
Reep4	0.696779	0.00029859	0.000830101
Hsd17b7	0.69509	1.39572e-06	6.41053e-06
Eif2ak3	0.694968	5.69603e-07	2.86128e-06
Capn15	0.692613	5.72429e-07	2.87277e-06
Slc16a7	0.691558	6.04608e-10	5.99857e-09
Tfb1m	0.691413	7.43395e-07	3.62957e-06
Apom	0.68858	9.01987e-08	5.43236e-07
B4galt1	0.687336	2.07215e-08	1.4398e-07
Slc35c1	0.687081	2.99179e-08	1.99849e-07
Snora20	0.686431	0.28166	0.356889
Blcap	0.686418	5.74349e-10	5.74918e-09
Hilpda	0.685877	0.00443024	0.00928329
Msrb3	0.685867	2.60719e-06	1.13356e-05
Acnat1	0.685795	8.79884e-06	3.41145e-05
Txn1	0.685684	0	0
Snhg3	0.68552	0.000247144	0.00070005
Mlec	0.685389	2.27685e-07	1.25662e-06
Smoc1	0.685225	1.4056e-08	1.02281e-07
Cyb5d1	0.684942	8.95441e-05	0.000280955
Tm6sf1	0.684751	0.00148605	0.00351501
Eaf1	0.684133	9.97604e-11	1.17024e-09
Epm2aip1	0.682598	1.16795e-06	5.45871e-06
Abcc3	0.682166	1.07065e-11	1.57863e-10
Tnfaip8l2	0.682123	0.00535908	0.0109902
Usp6nl	0.681525	2.53782e-08	1.72374e-07
Rnf166	0.680675	2.63295e-07	1.43357e-06
Kdf1	0.680628	0.00147792	0.00349743
Plac9a	0.680474	0.0589192	0.0929528
Lpin3	0.680445	2.4441e-06	1.06863e-05
Smad7	0.679594	2.97054e-05	0.000103492
Sec14l4	0.679371	1.65645e-12	3.0754e-11
Tpr	0.679286	2.99289e-11	3.9774e-10
Pnpla6	0.677737	3.099e-07	1.66312e-06
Synpo	0.677289	5.36648e-07	2.70736e-06
Lcmt2	0.677004	3.02793e-06	1.30137e-05
Tmed7	0.676915	6.08402e-14	1.63863e-12
Mettl18	0.676841	0.000210854	0.00060725
Pkp2	0.675972	3.41154e-07	1.80964e-06
Myo9b	0.675645	7.07572e-10	6.93832e-09
Tuba4a	0.675001	6.13976e-11	7.58087e-10
Uhrf1bp1l	0.674971	2.87925e-12	4.97102e-11
Tapbpl	0.674633	1.51379e-09	1.36634e-08
Pnrc2	0.67447	2.52627e-05	8.91211e-05
Tspan15	0.674398	6.41094e-06	2.55931e-05
Tasp1	0.674118	3.67287e-05	0.000125834
Cc2d1b	0.672488	2.0088e-06	8.91817e-06
Cdkl2	0.672378	6.7555e-06	2.68518e-05
Snapc4	0.672075	6.05728e-05	0.000196842
4930404N11Rik	0.671914	0.0124931	0.0234624
Zbtb21	0.671349	5.63304e-08	3.5559e-07
Yipf2	0.671252	2.00541e-08	1.39523e-07
Tfe3	0.670437	7.89666e-10	7.6615e-09
Tmem43	0.669597	1.86338e-05	6.79183e-05
Slc35d1	0.669319	2.87836e-11	3.84035e-10
Cdc42se2	0.668826	8.49979e-08	5.15568e-07
Rac2	0.668466	8.2174e-05	0.0002599
Gpx4	0.668008	6.29274e-13	1.29708e-11
Stxbp3	0.667709	1.17237e-08	8.72583e-08
Cmip	0.666267	6.77251e-07	3.34649e-06
Insig2	0.66606	4.98751e-07	2.53645e-06
Rplp0	0.666003	0	0
S100a11	0.6658	0.00135943	0.00324977
Glt28d2	0.665681	4.27475e-05	0.000144253
H6pd	0.665297	2.22045e-16	1.06287e-14
Fbxl19	0.66482	1.37387e-06	6.31593e-06
Nsun3	0.66474	3.21592e-05	0.000111159
Eif2b3	0.664654	3.70299e-07	1.94692e-06
Stk10	0.662801	2.44012e-07	1.34087e-06
Gipc1	0.662576	1.56129e-06	7.08401e-06
Ddhd2	0.662512	7.05522e-06	2.79332e-05
Me2	0.662311	2.34121e-05	8.33688e-05
Zfhx2	0.661842	6.36545e-07	3.15771e-06
Klhl25	0.661776	2.67507e-07	1.45494e-06
Mettl1	0.661728	0.000336892	0.000929421
Rundc3a	0.661661	2.90553e-09	2.46603e-08
Snhg17	0.660894	5.25674e-06	2.13826e-05
Prelp	0.660885	1.68165e-05	6.20331e-05
Qsox2	0.660311	2.1371e-07	1.18611e-06
Ofd1	0.660224	5.61776e-06	2.26957e-05
Naip2	0.660028	5.63357e-07	2.83503e-06
Txlna	0.659806	2.49989e-07	1.37018e-06
Cfap36	0.659657	1.08916e-05	4.13087e-05
Atp13a2	0.658288	3.54388e-08	2.33637e-07
Gnl2	0.656896	4.13354e-10	4.2514e-09
Abhd8	0.656881	0.000127806	0.000387012
Rell1	0.656511	6.39109e-05	0.000206626
Rela	0.656381	1.70029e-10	1.89338e-09
Ppp1r15a	0.656271	1.15254e-06	5.39669e-06
Apba3	0.654198	1.94298e-09	1.72293e-08
Iqcb1	0.653928	0.000734042	0.00187781
4930430F08Rik	0.653829	2.35844e-06	1.03431e-05
Soat1	0.653564	9.33109e-06	3.59161e-05
Trmt61a	0.653244	0.000113051	0.00034695
Maoa	0.65282	8.32039e-10	8.01105e-09
Slc10a3	0.652791	0.00187276	0.00430372
Kdm4a	0.65207	3.83001e-09	3.12717e-08
Csf2ra	0.651541	0.000894023	0.00223174
Nedd1	0.650979	2.55191e-08	1.73148e-07
Mad2l2	0.650358	8.13482e-05	0.000257884
Rpl39	0.649496	8.65596e-12	1.31269e-10
Atp1a1	0.647892	1.44724e-10	1.65113e-09
Jak3	0.647427	0.00022098	0.000632625
Nrip1	0.647051	1.12856e-07	6.68926e-07
Mvk	0.646841	0.000213336	0.000613349
Cstb	0.646745	4.56167e-09	3.67114e-08
Lmna	0.646619	1.52428e-06	6.93793e-06
Ppfibp1	0.645815	9.60939e-06	3.6875e-05
Ang	0.645524	3.15989e-07	1.6922e-06
Gngt2	0.645399	0.0047023	0.00979445
Gtf2b	0.64529	1.40895e-08	1.02451e-07
Rcsd1	0.645265	7.07491e-06	2.80002e-05
Fam63a	0.644885	4.73894e-11	6.05865e-10
Mir7051	0.644668	0.168071	0.230861
Ptpn23	0.644524	3.25459e-07	1.73647e-06
Golt1b	0.644441	1.83937e-10	2.03257e-09
Pop7	0.644361	0.0167955	0.0305784
Ccl24	0.64394	0.000191998	0.000557236
Erp29	0.643818	3.1274e-09	2.62566e-08
Prepl	0.643315	9.60715e-07	4.57052e-06
Fam122a	0.643106	3.50446e-07	1.85121e-06
Shroom1	0.642696	3.52091e-07	1.85892e-06
Elp2	0.642193	4.07886e-10	4.21232e-09
Adamts7	0.641381	3.79365e-06	1.59649e-05
Ankrd27	0.640761	8.49239e-08	5.15463e-07
Prlr	0.6405	0.00472748	0.00983674
Ripk3	0.63974	0.00197381	0.00450519
Mybbp1a	0.63943	1.13112e-08	8.43744e-08
Pxdc1	0.638888	3.66593e-07	1.92843e-06
Rpl12	0.638887	1.88738e-15	7.36005e-14
Rpap3	0.637998	7.91761e-08	4.83482e-07
Erbb3	0.637864	1.84466e-07	1.04084e-06
Cog8	0.637662	3.08748e-07	1.65782e-06
Zfp839	0.637247	2.16276e-05	7.7543e-05
Mtmr10	0.636676	3.71149e-09	3.04082e-08
Mir3960	0.63651	0.1468	0.205484
Scpep1	0.636467	3.85975e-06	1.62228e-05
Ptgs1	0.636159	7.88258e-08	4.82217e-07
Ick	0.635559	9.40449e-06	3.61849e-05
Rint1	0.635385	4.1689e-06	1.7349e-05
Wnt5b	0.635077	0.000126893	0.000384755
Golga1	0.634637	5.43038e-06	2.20445e-05
Cep170b	0.634109	3.32472e-11	4.36667e-10
Rpsa	0.633642	0	0
Rexo4	0.633426	1.21429e-06	5.66221e-06
Ap2a2	0.63321	7.7459e-07	3.76848e-06
Eif2b4	0.633004	1.16565e-09	1.07615e-08
Rps18	0.632513	0	0
Slc12a4	0.632417	1.03687e-06	4.89594e-06
Edem1	0.632183	4.21659e-09	3.407e-08
Aldob	0.630748	6.50523e-05	0.000210114
Trub2	0.629486	8.48575e-07	4.0793e-06
Zfp330	0.629471	1.83446e-06	8.20186e-06
Wdr1	0.62935	6.12437e-09	4.79134e-08
Gfpt1	0.629344	0.000555013	0.00146056
Pilra	0.628951	0.00787015	0.01551
Nav2	0.62867	1.60219e-07	9.16836e-07
Qars	0.628384	1.7305e-11	2.44107e-10
Glce	0.628084	9.02162e-09	6.80496e-08
Donson	0.628018	0.000131253	0.000396429
1010001N08Rik	0.627952	0.0483254	0.0780814
Efna1	0.627433	0.0129885	0.0242977
Mageh1	0.627099	0.00125965	0.00302988
Wbp1l	0.626544	1.27654e-07	7.50471e-07
Lmf2	0.626087	1.70861e-07	9.70581e-07
Lmf2	0.626087	1.70861e-07	9.70581e-07
Lmf2	0.626087	1.70861e-07	9.70581e-07
Lmf2	0.626087	1.70861e-07	9.70581e-07
Cyp51	0.625541	4.76769e-06	1.96145e-05
Crlf2	0.625412	0.000145453	0.000434379
Phf14	0.625222	1.6317e-07	9.31612e-07
Akap2	0.624509	3.39753e-08	2.24869e-07
Pcgf6	0.624361	2.68826e-05	9.43086e-05
Sema3f	0.624181	3.17105e-07	1.69727e-06
Tmed9	0.624056	6.90206e-07	3.40366e-06
Fam13a	0.623957	0.000509956	0.00135327
Jdp2	0.623701	0.00140212	0.00334154
Cfh	0.623454	1.4097e-06	6.46591e-06
Prkch	0.623296	0.000989671	0.00244274
Hspb8	0.623196	3.8739e-10	4.02667e-09
Slc10a7	0.623106	5.29859e-06	2.15442e-05
Anapc16	0.623084	4.00442e-07	2.08049e-06
Rhpn2	0.622971	1.02536e-06	4.84609e-06
Ccdc130	0.622558	0.000344562	0.000947475
Bbs10	0.621744	4.97645e-06	2.03903e-05
Pbdc1	0.620985	2.7502e-05	9.62141e-05
Ssr2	0.62079	3.96883e-12	6.58212e-11
Pcx	0.620751	2.77445e-12	4.8065e-11
Slc25a47	0.620692	2.10954e-06	9.33263e-06
Ccdc186	0.62041	4.91397e-06	2.01752e-05
1810019D21Rik	0.619973	1.59302e-05	5.89142e-05
9530082P21Rik	0.619878	0.000121253	0.000369654
Cog3	0.619501	4.17482e-10	4.28949e-09
Pld3	0.619308	1.85686e-07	1.04656e-06
Fen1	0.618977	0.000773303	0.00196339
Itpk1	0.618921	2.07392e-07	1.15727e-06
Garem	0.618239	1.50307e-07	8.66494e-07
Cln5	0.61769	1.75688e-07	9.9576e-07
Fmnl2	0.617507	1.92533e-06	8.58155e-06
Eef2kmt	0.617461	5.87349e-05	0.000191239
Eid1	0.616883	0.000118839	0.00036306
Mgp	0.616667	0.0761108	0.116244
Cdc34	0.616615	1.04294e-12	2.02962e-11
Lilra5	0.616553	0.000642468	0.00166554
E130102H24Rik	0.616334	0.0606766	0.0953827
Was	0.615095	0.00526704	0.0108168
Rras	0.615047	7.18358e-09	5.57251e-08
Tjp2	0.615038	1.27423e-06	5.90894e-06
Adprm	0.614846	4.80941e-05	0.000160526
Rbm45	0.614761	2.91316e-07	1.56839e-06
Pus3	0.614659	0.000148326	0.000442307
Lars	0.614571	1.1381e-07	6.74182e-07
Parp2	0.61315	6.57784e-05	0.000212189
Ntmt1	0.612882	0.00290656	0.00637625
Gltp	0.612665	0.000320658	0.000887058
Rplp1	0.61243	0	0
Caml	0.611945	5.99994e-06	2.41432e-05
Shroom3	0.611579	7.69152e-07	3.75106e-06
Ap5s1	0.611488	3.63186e-06	1.5316e-05
Kalrn	0.611392	6.79456e-14	1.80592e-12
Ints5	0.611384	1.99034e-06	8.84012e-06
Ift22	0.61137	0.00223491	0.00503627
Pole4	0.611309	1.09662e-06	5.16008e-06
Osgin2	0.611132	0.00225353	0.00507598
Abcg1	0.610553	2.9066e-08	1.94286e-07
Mtmr12	0.610068	5.35818e-07	2.70453e-06
Helq	0.609957	3.92769e-07	2.048e-06
Nudcd1	0.609633	9.60369e-09	7.21169e-08
Rnase4	0.609386	3.07079e-06	1.31663e-05
1700017B05Rik	0.608673	6.35414e-08	3.97626e-07
Vps37c	0.608426	2.02888e-07	1.13464e-06
Mir5114	0.608146	0.359697	0.438655
Ltv1	0.608112	2.63732e-08	1.78173e-07
Zfand2a	0.608058	5.00061e-08	3.20674e-07
Fam179b	0.608027	1.23508e-09	1.13403e-08
Lrrc20	0.606019	8.2135e-06	3.20048e-05
Fam199x	0.605862	3.48062e-09	2.88557e-08
Hmgcl	0.605604	4.16262e-08	2.70196e-07
Hn1l	0.605523	7.38445e-11	8.90011e-10
Mertk	0.605194	1.87791e-07	1.05724e-06
Asl	0.604911	2.41671e-08	1.64924e-07
Prpf31	0.604908	1.69161e-08	1.20403e-07
Xpot	0.604185	2.77141e-10	2.96517e-09
Lcp2	0.603823	0.00130489	0.0031323
Map3k1	0.603634	3.31714e-07	1.76611e-06
Qpctl	0.603569	3.19147e-07	1.7064e-06
Slc37a3	0.603447	6.88625e-10	6.76567e-09
Fuca1	0.602734	0.000255249	0.000720317
Uba5	0.602715	5.98616e-10	5.95081e-09
Pdia6	0.601654	6.94995e-11	8.43684e-10
Fam21	0.601235	5.72141e-08	3.60938e-07
Dnajb4	0.600697	3.56149e-10	3.7392e-09
Cep76	0.599791	6.74783e-07	3.33593e-06
Galnt2	0.599445	4.18901e-10	4.2997e-09
Rnf185	0.598457	9.4228e-12	1.40576e-10
Cystm1	0.597228	0.0616085	0.0966371
Ugt2b5	0.597041	1.6213e-06	7.32667e-06
Xpa	0.597009	0.000514054	0.00136272
Cul1	0.596866	1.16573e-14	3.70249e-13
F11r	0.596114	3.87517e-10	4.02667e-09
Gm16062	0.595944	0.0962099	0.142439
Zmym6	0.595756	4.10847e-06	1.71503e-05
Calu	0.595566	4.52427e-12	7.38209e-11
Dtwd1	0.595453	0.00218308	0.00493482
Ddost	0.595157	1.66278e-12	3.08148e-11
Wipi1	0.595143	9.08202e-06	3.5051e-05
Sdpr	0.594926	0.00475023	0.00988204
Fn1	0.594521	3.07723e-08	2.05284e-07
Atf4	0.593977	1.55431e-14	4.7716e-13
Acaca	0.593888	0.000154112	0.000458343
Slc2a1	0.593844	2.62994e-06	1.14198e-05
Rapgef2	0.593764	8.94421e-08	5.39656e-07
Gnb2l1	0.59338	0	0
Mroh1	0.592644	5.84632e-12	9.18318e-11
Psph	0.591971	5.48941e-05	0.000180185
Bin3	0.591959	1.045e-06	4.93203e-06
Ccdc86	0.591729	3.5735e-05	0.00012268
Nras	0.591583	1.0419e-08	7.8065e-08
Slc25a19	0.591447	8.00154e-06	3.12633e-05
Jade2	0.590894	3.00286e-06	1.29224e-05
Psmd11	0.590773	5.60458e-10	5.62686e-09
Trmt2a	0.590703	3.60615e-06	1.5233e-05
Mlh1	0.589762	1.72775e-05	6.36405e-05
Rpl10	0.589687	0	0
Iqgap1	0.589436	0.000169109	0.000498251
Cad	0.589222	0.000703601	0.00181008
Cad	0.589222	0.000703601	0.00181008
Cad	0.589222	0.000703601	0.00181008
Cad	0.589222	0.000703601	0.00181008
Coro1a	0.589208	0.0026194	0.00581706
Sbk1	0.588903	1.39754e-05	5.21411e-05
Gca	0.588282	0.000772249	0.0019612
Fam49b	0.588214	8.8269e-06	3.4197e-05
Stard3nl	0.587701	0.000870202	0.00218144
Rgs19	0.587232	0.000619921	0.00161413
Tbcel	0.586038	4.86634e-05	0.000162265
Myo1c	0.585464	3.53699e-09	2.9168e-08
Arfgef2	0.585207	2.81159e-08	1.88936e-07
Clec4a3	0.584422	0.00251102	0.00559604
Snord4a	0.584415	0.411399	0.490455
Dcbld1	0.584355	0.00125186	0.00301362
Ggt6	0.58412	1.08061e-05	4.10154e-05
Usp18	0.583314	0.000459597	0.00123259
C730027H18Rik	0.583205	0.000470278	0.00125823
Gm6793	0.58296	1.63203e-12	3.04123e-11
Leo1	0.582801	1.74978e-06	7.84064e-06
Hipk3	0.582293	4.91929e-12	7.94957e-11
Gss	0.58225	1.70242e-12	3.12058e-11
Gata6	0.58136	5.56844e-05	0.000182542
Mis12	0.581181	2.41221e-09	2.10298e-08
Lss	0.5809	0.000124654	0.000378877
Dad1	0.58071	2.22489e-13	5.09555e-12
Ubqln4	0.580408	1.00989e-09	9.48831e-09
Rpl9	0.579726	0	0
Rpl10a	0.579645	2.60902e-13	5.86885e-12
H1f0	0.579623	9.89653e-13	1.94407e-11
Wipf3	0.57921	0.000579025	0.00151742
Dsc2	0.579002	1.73576e-05	6.38658e-05
Dpp3	0.578825	3.44744e-09	2.86577e-08
Pi4ka	0.578298	1.22842e-09	1.12893e-08
Tars	0.578247	2.46098e-09	2.13539e-08
Rhbdd2	0.576824	2.87957e-10	3.06466e-09
Csgalnact2	0.576604	4.14695e-06	1.7279e-05
Nars	0.576174	5.78315e-13	1.20185e-11
Sccpdh	0.575819	0.000504771	0.00134057
Bcar3	0.575692	2.31191e-07	1.27527e-06
Ctsz	0.575516	3.75305e-08	2.45822e-07
Atox1	0.575266	7.74272e-11	9.28758e-10
Mnda	0.574775	0.0972639	0.143852
Dimt1	0.574722	0.000166037	0.000489628
Dus1l	0.574488	6.10457e-11	7.54981e-10
C2cd5	0.574473	0.000212579	0.000611346
Fus	0.574396	1.75058e-08	1.24163e-07
Alb	0.574323	2.76716e-07	1.49456e-06
Polr3d	0.573849	3.90656e-07	2.04014e-06
Ier5	0.573605	0.000413307	0.00111884
Abcf3	0.57356	9.42824e-09	7.09577e-08
Dxo	0.573449	4.58473e-07	2.34816e-06
Inpp5d	0.572274	8.27731e-05	0.00026158
Ubfd1	0.572141	7.24623e-09	5.59961e-08
Rnf149	0.572072	2.84237e-11	3.80238e-10
2510009E07Rik	0.572023	1.16056e-05	4.3803e-05
Nfam1	0.571277	0.000290022	0.000809848
Usp33	0.571241	2.195e-07	1.2141e-06
Srpr	0.571174	4.50751e-14	1.24049e-12
Farsa	0.571063	1.58468e-08	1.13991e-07
Tlr7	0.57088	0.00015583	0.000462908
Rab4b	0.570848	4.27051e-07	2.20287e-06
Tnfsfm13	0.570843	0.0996695	0.146831
Enc1	0.570819	2.97523e-06	1.28144e-05
Arhgef7	0.570665	1.15509e-05	4.3629e-05
Pigh	0.570601	0.000832396	0.00209708
Nr0b2	0.569757	0.131333	0.186799
Slc16a1	0.569488	7.99173e-10	7.7463e-09
Rps29	0.569015	6.21725e-15	2.11428e-13
Aig1	0.568982	0.00172089	0.00400391
Sdc3	0.568789	1.59771e-05	5.90662e-05
Atp6v1b2	0.568138	7.62934e-12	1.17823e-10
Emc10	0.567869	6.00864e-09	4.70809e-08
Srd5a3	0.567816	0.00013303	0.000401315
Ddhd1	0.567673	2.16714e-08	1.49816e-07
Alg2	0.567661	4.42013e-05	0.000148762
Tyk2	0.567421	5.06553e-05	0.000168292
Setmar	0.567384	0.000249655	0.000706686
Atr	0.567226	4.25358e-07	2.19638e-06
Gosr2	0.565983	1.02355e-09	9.60769e-09
Srgn	0.565939	0.00501972	0.0103694
Pik3ap1	0.565647	6.59875e-06	2.62805e-05
Tfcp2	0.565562	1.04408e-05	3.98084e-05
AU040320	0.56555	1.21357e-06	5.66148e-06
Sfxn2	0.565533	1.19833e-10	1.38638e-09
Rexo2	0.565379	1.57913e-08	1.1376e-07
Lair1	0.565327	0.00459055	0.00957549
Nup93	0.56521	0.001018	0.00250653
Gm7120	0.564549	0.065288	0.101776
Ptpn12	0.564296	2.21101e-06	9.74309e-06
Ddx3x	0.564168	8.24879e-10	7.9497e-09
Slc7a8	0.563696	0.000209049	0.000602222
Lad1	0.563686	0.012783	0.0239391
Tead1	0.56361	5.17179e-06	2.11051e-05
Zfp385a	0.563541	2.6458e-06	1.14788e-05
Chsy3	0.563461	2.62766e-05	9.23752e-05
Slc25a28	0.563448	2.21255e-06	9.74565e-06
Arhgdib	0.563194	0.00145709	0.00345341
Ankrd49	0.562989	0.000141581	0.000424574
Pold4	0.562857	0.00165166	0.0038633
Rbbp8	0.562857	2.27054e-05	8.10619e-05
Rabl3	0.562721	1.12384e-05	4.24965e-05
Rps19	0.562343	1.43793e-10	1.64288e-09
Bmf	0.562235	0.00663817	0.0133
Dnajb14	0.562095	2.14214e-05	7.68774e-05
Ube2cbp	0.561927	0.00618675	0.0124997
Eif4ebp1	0.561907	8.68811e-08	5.26079e-07
4933404O12Rik	0.561435	2.58349e-06	1.12422e-05
Pcsk6	0.561188	6.61496e-05	0.000213318
Fnbp1l	0.560975	4.60186e-09	3.69466e-08
Rab31	0.560233	7.53916e-06	2.96864e-05
Sec22b	0.560047	6.13096e-07	3.05339e-06
Cdc73	0.559963	2.37176e-08	1.62406e-07
Poglut1	0.559665	1.26326e-05	4.74311e-05
Bcl10	0.559372	2.03698e-06	9.03137e-06
Ahcyl1	0.559244	2.67126e-09	2.29224e-08
Rps13	0.55889	2.02316e-12	3.64461e-11
Rps27a	0.557931	0	0
Myd88	0.557666	4.03774e-10	4.17412e-09
Abca6	0.557566	2.26241e-12	4.00182e-11
Kcnt2	0.557535	0.0014287	0.00339767
Sult1d1	0.557383	0.000229015	0.000653403
Rilpl1	0.557365	0.00173472	0.00403238
Noc3l	0.557363	0.000257716	0.000727077
Lrwd1	0.557282	8.78341e-06	3.40808e-05
Slc36a4	0.557138	9.06884e-05	0.000284105
Tfdp1	0.556943	1.39746e-07	8.13038e-07
Atrip	0.556611	1.30232e-06	6.02538e-06
Preb	0.556557	4.08554e-06	1.70794e-05
Bola2	0.556203	0.00125873	0.00302838
Ppp1r2-ps3	0.556082	0.18188	0.246907
Pla1a	0.555146	2.50637e-05	8.85426e-05
Smim14	0.555107	1.09268e-09	1.01903e-08
Prkar2a	0.555009	3.97928e-10	4.12212e-09
Pcsk9	0.55478	0.0033386	0.0072051
Tpi1	0.554346	4.66317e-08	3.00946e-07
Reep5	0.554017	1.81357e-05	6.62701e-05
Rpl27a	0.553962	5.21805e-15	1.81108e-13
Morn2	0.553767	0.000681108	0.00175849
Marcksl1	0.552894	0.00951835	0.0184132
2010012O05Rik	0.552654	1.981e-05	7.15852e-05
Lrsam1	0.552556	4.40516e-06	1.8242e-05
Abca1	0.552299	4.31883e-06	1.79138e-05
Tmem216	0.552219	0.0297984	0.05071
Axl	0.551772	0.000277842	0.000778853
Rps12	0.551723	1.00364e-13	2.5342e-12
Actn4	0.551481	1.3246e-09	1.20963e-08
Ldb1	0.551381	1.10344e-06	5.18601e-06
Slc16a9	0.551275	0.00059602	0.0015555
Eef1g	0.551258	0	0
Il10ra	0.550619	3.42927e-05	0.000118089
Hgsnat	0.550586	3.96685e-11	5.15639e-10
Snora70	0.550151	0.249037	0.321918
Pramef8	0.550131	0.000933207	0.0023181
Selk	0.550006	3.48268e-09	2.88557e-08
Mnt	0.549938	5.22449e-05	0.000172785
Mnt	0.549938	5.22449e-05	0.000172785
Mnt	0.549938	5.22449e-05	0.000172785
Mnt	0.549938	5.22449e-05	0.000172785
Zdhhc13	0.548924	0.000218009	0.00062536
Fnip2	0.548714	7.09497e-05	0.000227345
Tcta	0.548531	1.60592e-07	9.1793e-07
Esrp2	0.547857	1.9214e-11	2.67302e-10
Cdkn2aipnl	0.547716	6.4743e-08	4.03894e-07
Ift74	0.547617	0.00119898	0.00289983
Sgk1	0.54713	0.000488927	0.00130123
Tm9sf2	0.547108	3.78741e-11	4.94863e-10
Adamtsl2	0.546888	0.000122221	0.000372153
Txnl1	0.546528	1.65339e-10	1.85136e-09
Thnsl1	0.546414	2.38065e-05	8.46343e-05
Fbxo6	0.546336	9.04597e-06	3.49519e-05
Ddx39	0.545978	5.00868e-06	2.04974e-05
Fkbp11	0.54573	0.000469459	0.00125637
Prkx	0.545499	3.74859e-05	0.000128168
Trim23	0.545472	9.05347e-07	4.32545e-06
Nans	0.545395	5.47015e-05	0.00017967
Fundc1	0.545248	0.00326794	0.00706921
Ppp1r21	0.545185	2.13533e-06	9.43431e-06
Ppt2	0.545013	2.22198e-08	1.53188e-07
Cltb	0.545007	2.80466e-10	2.99487e-09
Crybb3	0.54494	0.0270161	0.0465636
1110038F14Rik	0.544908	0.000786126	0.00199194
Katnal1	0.544699	3.25858e-06	1.38985e-05
Cotl1	0.544617	9.63883e-05	0.000300377
Yipf5	0.544565	9.8679e-08	5.9184e-07
Secisbp2	0.544184	1.7371e-06	7.7907e-06
Ankrd13a	0.543803	2.16141e-08	1.49625e-07
Chmp4b	0.543795	3.06266e-11	4.05943e-10
Tmpo	0.54373	8.59095e-11	1.02081e-09
Elmo2	0.543122	4.15942e-07	2.15326e-06
Rcn2	0.543098	0.00242007	0.00541726
Pld1	0.542866	2.73475e-05	9.57068e-05
Abtb2	0.542508	0.000347961	0.00095578
Zfp414	0.542437	0.000438968	0.00118197
Ece2	0.542382	0.000159489	0.000472526
Lysmd3	0.542359	4.38289e-07	2.25508e-06
D11Wsu47e	0.542348	0.00218638	0.00493793
Tmem65	0.54229	2.13056e-08	1.47793e-07
Sel1l	0.54213	4.41512e-06	1.82757e-05
Nfkb2	0.542038	0.000963634	0.00238547
Pgm3	0.541813	4.8541e-05	0.000161964
Nupl2	0.541651	8.58933e-05	0.000270425
Amot	0.541393	1.4509e-05	5.40343e-05
Arhgap1	0.540547	4.40443e-07	2.26501e-06
Wrnip1	0.540373	1.30275e-07	7.63214e-07
Serpina3f	0.539859	0.00450166	0.0094173
Hfe2	0.539741	2.71755e-05	9.51707e-05
Ppp2r1a	0.539241	6.61007e-11	8.05328e-10
Nus1	0.539094	3.13366e-08	2.08773e-07
Ube2j1	0.539016	8.14161e-10	7.86893e-09
Shc1	0.539006	6.10074e-11	7.54981e-10
Dhx32	0.538882	1.2598e-09	1.15253e-08
2700097O09Rik	0.538525	0.00403738	0.00855506
Tacc1	0.538399	3.90992e-06	1.64064e-05
Necap1	0.538128	3.23081e-07	1.72561e-06
Cacfd1	0.537946	8.21391e-05	0.0002599
Lrrc28	0.537611	2.99042e-06	1.28744e-05
Sssca1	0.537168	0.000288845	0.000806785
Rasgef1b	0.536887	0.00898876	0.0174757
Mif4gd	0.536412	3.59686e-06	1.52065e-05
Mfsd10	0.536268	0.00471135	0.00980925
Nagk	0.536001	0.00073665	0.00188311
Rn45s	0.535996	0.000511479	0.00135696
Tango2	0.535547	0.000109368	0.000336877
Rsph3a	0.535545	0.033049	0.055584
Rpl3	0.535518	8.54872e-15	2.80331e-13
Cdo1	0.535508	2.62235e-13	5.88571e-12
Rps28	0.535037	2.22835e-11	3.0414e-10
Trabd	0.535025	4.02022e-08	2.61963e-07
Il1a	0.534829	0.0168846	0.0307159
Cfi	0.534572	2.62303e-07	1.42972e-06
Mpeg1	0.534554	0.000911525	0.00227094
Tmem248	0.534462	2.44349e-08	1.66527e-07
Sema6d	0.533696	5.23605e-06	2.13173e-05
Zfc3h1	0.533618	2.35235e-05	8.37166e-05
Ago2	0.532977	4.97617e-06	2.03903e-05
Trim3	0.532958	8.79286e-06	3.41044e-05
Exo5	0.532868	0.00552283	0.0112825
Ipo4	0.532402	3.71191e-10	3.88098e-09
E2f4	0.532356	6.90505e-07	3.40366e-06
Itpkc	0.532243	2.46725e-05	8.73037e-05
Fam57a	0.531794	0.0757034	0.115695
Gas2l1	0.531648	9.76298e-07	4.63592e-06
Txndc11	0.531392	0.000190218	0.000552545
Unc45a	0.531378	1.92709e-05	6.98621e-05
Sidt2	0.531352	6.60298e-11	8.05328e-10
S1pr2	0.531241	0.000725118	0.00185786
Snx24	0.530929	3.87523e-05	0.000132184
Ptpn2	0.530795	7.35003e-07	3.59493e-06
Tmem165	0.530654	8.29511e-05	0.000261929
Ftsj3	0.530588	2.13624e-08	1.47984e-07
Dscr3	0.530245	3.85005e-06	1.61888e-05
Pars2	0.530124	0.00151743	0.00358003
Rps7	0.529843	1.92735e-13	4.4853e-12
Cd48	0.52892	0.00775008	0.0153092
Acot4	0.528672	0.000617074	0.00160713
Tmem82	0.528371	0.000236007	0.000671455
Dsg1c	0.527518	0.00106134	0.00260183
Plgrkt	0.526842	0.0310682	0.0526933
Cog7	0.526223	7.73223e-09	5.92531e-08
Uros	0.526029	0.00039788	0.00108025
Birc3	0.525183	9.05754e-06	3.49832e-05
Ftsj1	0.524956	5.10367e-06	2.08569e-05
Ccdc6	0.524427	5.17164e-07	2.62217e-06
Cdip1	0.524379	9.73697e-05	0.000303155
Pdgfra	0.52418	0.000394261	0.00107102
Gadd45a	0.524154	0.0220801	0.0389535
Ankrd16	0.523838	0.00108722	0.00265817
Srp19	0.523832	0.000187436	0.000545564
Tmem173	0.523519	0.000573035	0.00150446
Rnf31	0.5232	4.09336e-08	2.66557e-07
Mir5122	0.522387	0.19536	0.262699
Harbi1	0.522276	8.40161e-05	0.000264845
Tbk1	0.52178	5.20412e-08	3.32668e-07
Igsf11	0.521597	4.86126e-05	0.000162149
Mkrn2os	0.521516	8.50619e-05	0.000267891
Syk	0.52127	0.00366977	0.00782782
Tbce	0.521246	3.46998e-05	0.000119369
Arl2bp	0.521119	0.00119423	0.00288905
Ran	0.520606	5.68878e-13	1.18467e-11
Phc2	0.520527	1.9951e-07	1.11699e-06
Itga5	0.5204	7.43523e-07	3.62957e-06
Psmb4	0.519741	8.23674e-13	1.65062e-11
Rnf41	0.51972	2.63464e-06	1.14352e-05
Tmem199	0.519708	0.000654811	0.00169579
Ado	0.519291	1.91578e-07	1.07676e-06
Ercc3	0.519173	2.74875e-07	1.4878e-06
Nudt4	0.519111	1.35247e-07	7.89135e-07
Rps4x	0.519046	0	0
Snd1	0.518991	2.71538e-12	4.72037e-11
Dapk2	0.518274	0.000281495	0.000788
Ppil1	0.518245	0.000381939	0.00103922
Bcap29	0.518234	4.98237e-05	0.000165751
Mmgt1	0.517946	3.17742e-08	2.11549e-07
Elmod2	0.517906	5.44878e-06	2.21015e-05
Creld1	0.517813	0.000176208	0.000516991
Rars	0.517784	9.56188e-09	7.18564e-08
Lin37	0.517744	0.00248864	0.00555231
Prpf19	0.517715	3.88248e-10	4.03012e-09
Zdhhc8	0.517713	5.88209e-06	2.36878e-05
Slc35f6	0.517601	7.19623e-09	5.57804e-08
Cd84	0.517203	0.000494317	0.00131419
Akr1c19	0.516996	5.91633e-06	2.38162e-05
BC037034	0.516535	4.78778e-05	0.000159909
Slc35c2	0.516036	3.47291e-06	1.47256e-05
Pigl	0.515394	1.73418e-05	6.3831e-05
Nphp1	0.514904	0.00112102	0.00273156
Sac3d1	0.514634	0.00140204	0.00334154
Dhx29	0.514388	4.70518e-06	1.94206e-05
Proser2	0.514347	4.12196e-08	2.67901e-07
Taok3	0.514259	4.05774e-06	1.69843e-05
Xrcc4	0.514141	0.000199924	0.000578387
Rnpep	0.513841	1.02875e-07	6.14454e-07
Pdgfc	0.513652	9.58871e-05	0.000299184
Gnl3	0.51352	6.25134e-06	2.50351e-05
Fcna	0.513267	4.71615e-06	1.94482e-05
Clec4f	0.512683	0.000434617	0.00117088
Cd93	0.512441	0.00017403	0.000511109
AI463170	0.512398	0.126681	0.180873
Sf3b4	0.512035	3.98349e-07	2.07281e-06
Kdelc1	0.511383	6.28619e-06	2.51448e-05
Nup98	0.511308	5.25278e-08	3.34931e-07
Srebf2	0.510948	2.62487e-05	9.2309e-05
Snx12	0.510799	0.00010497	0.000324617
Sh2d4a	0.510329	0.00225842	0.00508471
Stap2	0.510328	7.2879e-08	4.48047e-07
Trip6	0.510238	0.000141084	0.000423462
Frs2	0.510197	4.54941e-10	4.63664e-09
Acer2	0.510154	0.000562494	0.00147948
Gpatch4	0.509974	4.65064e-05	0.000155741
Serpinb6a	0.509921	1.96114e-05	7.09694e-05
Pop1	0.509328	0.00207332	0.00471103
Gripap1	0.509266	7.28896e-06	2.87572e-05
Stk38l	0.509182	4.43864e-05	0.000149285
Brms1l	0.509004	6.0953e-05	0.00019795
G630090E17Rik	0.508625	5.2246e-05	0.000172785
Ubap1	0.508252	3.45269e-07	1.82768e-06
Hcls1	0.508178	0.00457534	0.00954695
Rp2h	0.507907	0.000216932	0.000622447
Tcf12	0.507814	1.36125e-08	9.99174e-08
Fem1c	0.507587	5.51517e-07	2.77822e-06
Tmem138	0.507406	0.00440476	0.00923563
Bbc3	0.507052	0.0213587	0.0378528
Ctps2	0.506962	5.96231e-05	0.000193881
Ttc1	0.506759	4.1653e-06	1.73411e-05
Ttpa	0.506467	6.15053e-07	3.06163e-06
Fam13b	0.506321	0.000136011	0.000409695
Tmbim1	0.506095	1.27933e-07	7.51672e-07
Scamp4	0.50589	1.69669e-06	7.63661e-06
Msantd4	0.505876	6.96382e-09	5.42287e-08
Ciapin1	0.505737	0.000137031	0.000412401
Tanc1	0.50557	1.88517e-08	1.32316e-07
Mtrf1	0.505446	7.21857e-06	2.85129e-05
Pdia3	0.505319	2.43548e-09	2.1169e-08
Srm	0.504872	0.0013723	0.00327897
Coro7	0.504829	1.04987e-05	3.99387e-05
Mlx	0.504565	1.27708e-06	5.91947e-06
Kdelr2	0.504528	3.74886e-09	3.06835e-08
Rogdi	0.504487	0.000696759	0.00179568
Klf11	0.504273	0.000225211	0.000643455
Wdr34	0.50362	0.00894558	0.0174018
Etv5	0.503209	0.00110392	0.00269443
Entpd1	0.502315	3.24777e-05	0.000112183
Ralgapa1	0.502194	2.71842e-07	1.47455e-06
Tirap	0.502183	5.02367e-09	4.0015e-08
Gemin6	0.501863	0.000100234	0.000311496
Dpagt1	0.501472	1.80811e-07	1.0225e-06
Grk6	0.501227	1.71065e-08	1.21502e-07
Hist2h3c2	0.501181	0.251338	0.324286
Ssr4	0.50115	5.82112e-11	7.24949e-10
Nbas	0.501046	1.09427e-07	6.50891e-07
Cap1	0.500715	3.84938e-07	2.01549e-06
Gtpbp3	0.500696	0.000591742	0.00154681
Agps	0.500664	1.40604e-07	8.17557e-07
Rpl14	0.500586	7.43856e-05	0.000236852
Tmem104	0.500308	2.6494e-06	1.14894e-05
Mal2	0.500168	0.000124216	0.000377773
Rps8	0.500156	7.39409e-14	1.92972e-12
Iqcc	0.499939	0.00462073	0.00963646
Ppib	0.499891	5.70655e-14	1.5452e-12
Tmem39a	0.499352	2.03411e-05	7.32946e-05
Pcgf1	0.499155	0.0270161	0.0465636
Eef2	0.49912	1.96811e-10	2.15146e-09
Acacb	0.498973	0.00692603	0.013811
Adgre5	0.498912	6.48703e-05	0.000209594
Plekhb1	0.498642	3.14808e-07	1.68677e-06
Snx5	0.498425	1.39956e-08	1.01988e-07
Clint1	0.498423	3.41324e-07	1.80964e-06
Arl15	0.498337	0.00305399	0.0066563
Creb3	0.498151	6.32132e-09	4.94159e-08
Gorasp2	0.497655	1.47959e-09	1.33785e-08
Tomm20	0.497385	2.13607e-13	4.90325e-12
Irf8	0.497108	0.000503605	0.00133783
Twf1	0.496861	1.99799e-10	2.17923e-09
Twf1	0.496861	1.99799e-10	2.17923e-09
Twf1	0.496861	1.99799e-10	2.17923e-09
Twf1	0.496861	1.99799e-10	2.17923e-09
Gcc2	0.496685	1.15657e-05	4.36685e-05
Snrnp25	0.496619	0.0475115	0.076951
BC024978	0.496111	0.00143492	0.00341004
Fxyd5	0.495984	0.00785349	0.0154832
Pef1	0.495918	6.27024e-05	0.000202917
Msn	0.49547	4.05779e-05	0.000137714
Nubpl	0.495244	0.00020069	0.000579961
Zswim4	0.495138	0.000105482	0.0003261
Taf9	0.49485	3.51426e-09	2.90459e-08
Plekhg6	0.494809	0.00043552	0.001173
Asah1	0.494742	6.93456e-07	3.41654e-06
Kras	0.494511	7.98796e-06	3.12223e-05
Ddx49	0.494476	2.81427e-06	1.21575e-05
Epsti1	0.494471	0.000746122	0.00190347
Dcaf12	0.494181	5.9268e-09	4.6548e-08
Ssh1	0.494164	0.000220908	0.000632597
Recql	0.494075	0.00144272	0.00342536
Tmem175	0.493974	7.72288e-06	3.03035e-05
Cltc	0.493971	2.46985e-09	2.1394e-08
Psen1	0.49379	8.18674e-07	3.9506e-06
Kctd9	0.493767	7.14388e-07	3.50769e-06
Pak4	0.49375	0.000232947	0.000663498
D10Wsu102e	0.493736	2.38012e-06	1.04201e-05
Wdr8	0.493638	0.00219528	0.00495266
Fancc	0.493592	0.00145761	0.00345341
Ptpn21	0.493461	3.2751e-08	2.17193e-07
Gpsm3	0.493217	0.0203873	0.0362713
Slc16a6	0.493172	0.00088008	0.00220293
Rplp2	0.493022	4.58722e-12	7.4607e-11
Ost4	0.492771	6.75483e-08	4.19581e-07
Slc13a3	0.492509	0.0112122	0.0213144
Ngdn	0.492242	7.86989e-06	3.08085e-05
Rraga	0.491915	2.36818e-08	1.6227e-07
Map3k13	0.491606	0.00075099	0.00191395
Kank1	0.491124	0.000330698	0.000913331
Trak2	0.490984	2.73864e-07	1.48313e-06
Smug1	0.490971	3.29806e-06	1.40432e-05
Paip2b	0.490263	1.05189e-06	4.96223e-06
Ext1	0.490153	3.88056e-08	2.53353e-07
Depdc7	0.490082	5.93699e-09	4.65918e-08
Ap3d1	0.489897	3.45299e-09	2.86803e-08
Cstf3	0.489542	0.000740135	0.00189058
Pwp1	0.489486	3.72098e-07	1.95535e-06
Nt5c2	0.489477	2.44433e-05	8.66237e-05
Usp48	0.489302	1.28917e-07	7.57012e-07
Tab2	0.489197	3.00973e-07	1.61865e-06
Tubgcp5	0.488839	0.000177271	0.00051942
Btd	0.488824	1.23817e-07	7.28757e-07
Ucp2	0.488361	2.49382e-05	8.81608e-05
Bloc1s3	0.488139	0.000103697	0.000320973
Alg8	0.488113	4.30768e-06	1.78749e-05
Plrg1	0.4881	7.70394e-07	3.7546e-06
Zfp653	0.488045	0.00534666	0.010967
Ap2m1	0.487991	6.89937e-12	1.06877e-10
Ednrb	0.487852	0.00321162	0.00696081
Adamts1	0.487826	0.000460741	0.00123533
Ghdc	0.487608	0.000197953	0.000573434
Smim13	0.487563	1.30234e-08	9.63633e-08
Dgkq	0.487505	5.23018e-06	2.13089e-05
Pgs1	0.487465	7.49653e-09	5.76218e-08
Dido1	0.487277	8.74516e-07	4.18805e-06
Kif3b	0.487221	2.6393e-08	1.78188e-07
Sesn2	0.487206	0.00218354	0.00493482
Gm14393	0.487177	0.256695	0.330397
Ehbp1l1	0.487027	0.000279742	0.000783742
Zrsr1	0.486821	4.98764e-08	3.20046e-07
Tmc7	0.486593	0.00361833	0.00773277
Hnrnpll	0.486521	2.84661e-08	1.91035e-07
Bach1	0.486432	1.69853e-12	3.11912e-11
Leprotl1	0.48608	0.000144127	0.000431312
Dvl1	0.485823	1.41868e-08	1.02936e-07
Arhgef10l	0.485813	0.000184869	0.000538711
Fli1	0.485792	0.000738765	0.00188756
Slc31a2	0.485548	2.51638e-05	8.88341e-05
Ap1m1	0.485364	2.34176e-05	8.33688e-05
Rpl13	0.485281	1.61338e-12	3.02218e-11
Tmem86a	0.485215	0.000465972	0.0012477
Olfr1033	0.485033	0.00417369	0.0088023
Zkscan3	0.485014	4.69608e-08	3.02876e-07
Wbscr27	0.484717	1.3368e-05	5.0062e-05
Dcaf15	0.4844	0.000327399	0.000904714
Spryd4	0.484316	4.30689e-08	2.79202e-07
Frat1	0.48412	0.0010087	0.00248546
Ctsc	0.48409	0.00213597	0.00483923
Ppp2cb	0.483925	1.14198e-08	8.50587e-08
Atp2b1	0.483919	2.57567e-07	1.40846e-06
Rbpms	0.483885	2.03038e-05	7.31929e-05
Smim22	0.483786	0.173736	0.237319
Ttc5	0.48367	1.5737e-06	7.13391e-06
Uso1	0.483603	1.08555e-07	6.46465e-07
Pip4k2a	0.483469	9.26198e-05	0.000289795
Cc2d1a	0.483404	5.26887e-07	2.66611e-06
Gucd1	0.483016	1.57091e-07	9.00976e-07
Ehd1	0.481742	7.1294e-09	5.53474e-08
Irak4	0.481574	0.000100677	0.000312588
Mtmr6	0.481233	9.85679e-07	4.66949e-06
Dand5	0.480769	0.0286856	0.0490228
Tuba1b	0.480532	1.02523e-06	4.84609e-06
Scimp	0.480212	0.0856354	0.12867
Anxa7	0.479821	3.05803e-06	1.31263e-05
Nop16	0.479712	4.00132e-07	2.07995e-06
Sgk3	0.479464	1.5123e-06	6.90207e-06
Sfi1	0.479344	0.000241715	0.000686344
Tapbp	0.479292	1.69472e-07	9.63778e-07
Derl1	0.479256	7.99966e-10	7.74655e-09
Tgfa	0.479178	1.93889e-06	8.63819e-06
Zfp954	0.47895	0.000143394	0.000429375
Pfkfb2	0.478857	4.13045e-06	1.72315e-05
Wdr12	0.478464	0.000277553	0.000778372
Tmem110	0.478221	3.49883e-05	0.00012028
Abr	0.477861	2.22843e-07	1.23192e-06
Rab3d	0.477347	5.88854e-05	0.000191544
Siah1a	0.476734	0.000127614	0.000386826
Sphk2	0.476703	4.78469e-05	0.000159902
Adat2	0.476618	0.0019764	0.00451008
Hspa4l	0.476472	0.00784014	0.0154599
Ccdc71	0.476142	6.85962e-05	0.000220363
Slc33a1	0.475641	3.22891e-07	1.7255e-06
Hif1a	0.475435	6.10713e-11	7.54981e-10
Minpp1	0.47515	1.31047e-06	6.05756e-06
Ube3c	0.475074	7.23519e-11	8.76204e-10
Eef1b2	0.474355	4.44089e-16	2.02041e-14
Hip1	0.474274	1.31295e-06	6.06353e-06
Fbxo4	0.474261	4.61563e-09	3.70277e-08
Armcx3	0.474257	6.08315e-05	0.000197619
Zc3h4	0.473913	1.84816e-08	1.30352e-07
Tnfrsf21	0.473685	0.00151413	0.00357472
Gm19705	0.473569	0.217502	0.287348
Gpi1	0.473251	0.000128306	0.000388339
2210013O21Rik	0.47309	0.0814606	0.123314
Prpf4b	0.472403	3.42489e-07	1.81392e-06
Zbp1	0.471927	0.0545132	0.0868977
Etv6	0.471331	2.84252e-07	1.53362e-06
Kif21a	0.471221	9.01428e-06	3.48428e-05
Kng1	0.471079	1.82771e-05	6.67142e-05
Zfp324	0.471041	0.00997295	0.019208
Prox1	0.470801	3.98766e-07	2.07391e-06
Appl1	0.470711	1.89988e-05	6.90045e-05
Slc39a13	0.470432	0.00025042	0.000708472
Lcat	0.470414	3.12738e-09	2.62566e-08
Zmpste24	0.470031	2.89306e-08	1.9384e-07
A1bg	0.469991	0.033154	0.0557163
Dhx33	0.469927	4.57366e-07	2.34368e-06
Rpl37	0.469923	6.61951e-08	4.11935e-07
Arhgef26	0.469706	4.20069e-10	4.30731e-09
Abracl	0.469501	0.000874969	0.00219231
Sowahc	0.469167	4.07014e-05	0.000138003
Wdr59	0.469114	6.33306e-06	2.53222e-05
Fam129a	0.469072	0.00763661	0.0151057
Ddb1	0.469034	2.77989e-12	4.80768e-11
Ano6	0.468987	2.57302e-05	9.06752e-05
Rpl34-ps1	0.468934	1.25615e-10	1.4483e-09
Adpgk	0.468826	1.30931e-07	7.6622e-07
Pick1	0.468486	8.2212e-05	0.0002599
Mfsd12	0.468007	0.00772017	0.0152565
Ubald1	0.467518	0.000141444	0.000424291
Pknox1	0.466931	1.30655e-06	6.04219e-06
Dhx40	0.466565	1.15402e-06	5.40109e-06
Foxred1	0.466406	8.88756e-09	6.71889e-08
Zscan22	0.466402	0.000882243	0.00220779
Gpd1	0.46593	2.21488e-05	7.92147e-05
Jup	0.465708	2.56186e-06	1.11613e-05
Ptprc	0.465619	0.00481511	0.00999642
Slc25a45	0.465545	1.01938e-05	3.89844e-05
Parn	0.465535	4.07178e-05	0.000138003
Enpp4	0.465475	2.61027e-06	1.13441e-05
Bmp6	0.465462	0.0074982	0.0148523
Mkrn1	0.465154	1.02982e-05	3.9324e-05
Rbak	0.464946	1.89823e-05	6.8991e-05
2500002B13Rik	0.464885	0.1612	0.222755
Pygb	0.464726	0.000631127	0.00164006
Tnip2	0.464595	0.00135216	0.00323469
Mir686	0.464448	0.482169	0.558366
Wdr74	0.464405	3.21904e-06	1.37589e-05
Irgm2	0.4644	7.02748e-05	0.000225326
Gnl3l	0.464391	1.31356e-06	6.06353e-06
Rsad2	0.463537	0.0580486	0.0917307
Tmem51	0.463494	0.00360793	0.00771218
Gpc3	0.463451	0.0386065	0.063849
Tor3a	0.463103	0.00738782	0.014648
Slc30a7	0.461609	2.11941e-07	1.1781e-06
Myl12a	0.46147	8.96846e-08	5.40785e-07
Plaa	0.461376	3.39692e-09	2.82843e-08
Sgsm3	0.461172	0.00063069	0.00163963
Man2a1	0.460704	2.66898e-13	5.96386e-12
Vps11	0.460326	9.79521e-09	7.35005e-08
Znhit2	0.459805	0.000248562	0.000703806
Kansl2	0.45974	7.80138e-06	3.05758e-05
Rce1	0.459427	0.000517147	0.00136984
Tm9sf1	0.459192	1.37381e-07	7.9974e-07
Dhx34	0.458892	0.000457712	0.00122851
Fes	0.458575	0.000339747	0.000936179
Sf3b3	0.458182	1.60507e-07	9.1793e-07
Tmem47	0.458138	0.00642928	0.0129251
Supt5	0.458114	1.02799e-06	4.85628e-06
Esd	0.458111	1.19769e-07	7.06991e-07
Rps9	0.458061	4.71845e-14	1.2915e-12
Rab23	0.457992	0.00714133	0.0142123
4933409K07Rik	0.457916	1.52866e-06	6.9547e-06
Atf6	0.457771	7.86922e-08	4.81692e-07
Cope	0.457674	1.26565e-13	3.09518e-12
AA986860	0.457376	0.0684429	0.106072
Kdm6a	0.457082	4.08137e-05	0.000138235
Ppp4r4	0.456858	0.000783857	0.00198719
Rpl6	0.456138	2.44249e-15	9.17069e-14
Stag1	0.456082	8.42062e-09	6.39942e-08
5033406O09Rik	0.455973	0.0153624	0.0282161
Asap3	0.455876	5.27922e-05	0.000174192
Exosc9	0.455873	7.59017e-05	0.000241147
Rps15a-ps6	0.455865	0.00147187	0.00348556
Get4	0.455799	1.398e-05	5.21411e-05
1810032O08Rik	0.455675	0.0715223	0.110168
Sema6b	0.455295	7.32408e-05	0.000233501
Leprot	0.455111	3.24624e-05	0.000112169
Katnbl1	0.45487	0.00376963	0.00802895
Med24	0.454821	0.000372703	0.00101765
Cyb561d2	0.454789	0.00141194	0.00336177
Tgif1	0.454548	0.00273298	0.00604139
Trim2	0.454333	0.000170131	0.000500968
Nop58	0.454036	0.00136318	0.00325796
Gltpd2	0.453989	4.94623e-06	2.02912e-05
Cryzl1	0.45371	9.38001e-05	0.000293216
Rhbdd1	0.453587	1.36566e-08	1.00023e-07
Wars	0.453111	0.00402035	0.00852163
Nfkbie	0.452465	0.00182112	0.00420322
Farp1	0.4522	0.000136756	0.000411818
Rab33b	0.451913	3.84294e-06	1.61656e-05
Srf	0.45189	2.1847e-07	1.20992e-06
Irak2	0.451858	4.97478e-05	0.000165553
Tagln2	0.451678	0.0243086	0.0424183
Sec16a	0.451601	1.52343e-07	8.76234e-07
C3ar1	0.451531	0.00107158	0.00262376
Fam173b	0.451464	0.00103	0.00253237
Trappc11	0.451431	1.80925e-08	1.27876e-07
Dcaf7	0.451395	1.77029e-05	6.48058e-05
Ascc1	0.451314	4.60276e-05	0.000154291
Vegfc	0.451279	0.00167532	0.00391503
Enoph1	0.45116	0.0015438	0.00363797
Acot9	0.451064	0.000914448	0.0022771
Dctn1	0.450841	1.48731e-07	8.58881e-07
Ccnl1	0.450832	6.27345e-06	2.51137e-05
Fkbp14	0.450525	0.0011236	0.00273651
Klhdc10	0.450235	4.46649e-07	2.29459e-06
Zfp358	0.449936	0.000407173	0.00110342
Spcs1	0.449916	1.41171e-08	1.02504e-07
Jund	0.449865	3.70962e-08	2.43452e-07
Cdk5rap3	0.449827	2.51126e-09	2.16784e-08
Mtmr4	0.449807	1.26183e-06	5.85952e-06
H3f3b	0.449776	2.39301e-08	1.63638e-07
Bad	0.449337	0.000361749	0.00098908
Aif1	0.449249	0.0245047	0.0427309
Gba	0.449133	2.30559e-09	2.01789e-08
Nudt5	0.449109	3.15669e-06	1.35153e-05
Rnf217	0.448796	7.77677e-07	3.77441e-06
Ikbkap	0.448552	9.26098e-06	3.57007e-05
Fdft1	0.448516	0.008997	0.0174884
Tbl2	0.448499	1.17113e-06	5.47107e-06
Mesdc2	0.448396	6.96834e-05	0.000223571
Spats2	0.448348	0.000307038	0.00085148
Ric8	0.448244	1.82476e-06	8.16212e-06
Tmem181a	0.448142	9.34433e-05	0.000292191
Tfg	0.44814	1.76335e-05	6.45986e-05
Galc	0.448076	0.00152282	0.00359188
4930453N24Rik	0.447991	8.58346e-08	5.20053e-07
Nrf1	0.447887	0.00261819	0.00581565
Tor4a	0.447668	0.0053227	0.01092
Slc30a6	0.44743	1.01233e-05	3.8744e-05
Eps15	0.446958	9.83558e-06	3.77142e-05
Fubp1	0.446751	1.04511e-05	3.98205e-05
Rpl36a	0.446576	7.91878e-12	1.21606e-10
Rps5	0.446462	2.50882e-11	3.38305e-10
Atp8b1	0.446456	1.51988e-09	1.37061e-08
Plekho2	0.44601	0.000705463	0.00181348
Slc35e1	0.445961	6.12225e-07	3.05056e-06
Kat2a	0.445834	1.85569e-05	6.76866e-05
Adprhl2	0.445831	0.00645963	0.0129758
1700123O20Rik	0.445728	1.63813e-07	9.33968e-07
Stx5a	0.445293	0.000552473	0.00145501
Armc6	0.44496	0.000516536	0.00136858
Ccdc132	0.444905	1.41024e-05	5.25393e-05
Aifm2	0.444704	7.36504e-05	0.000234659
Txnl4a	0.444481	4.22345e-07	2.18305e-06
Ppp2r3c	0.444355	0.000155478	0.000461997
Psmc4	0.44426	2.82539e-09	2.40611e-08
Rrp12	0.443797	0.0008111	0.00204905
C2cd2	0.443387	8.84441e-06	3.42518e-05
Eif2b1	0.443028	2.61542e-05	9.20731e-05
Slc25a12	0.442994	5.34478e-05	0.000176067
Myo18a	0.442938	1.62641e-08	1.16667e-07
Bckdk	0.442549	0.000714271	0.00183286
Gas5	0.442512	8.75179e-05	0.000275111
Stk17b	0.442358	0.000118957	0.000363309
Rcor1	0.442038	2.46526e-05	8.72734e-05
Gpatch3	0.442034	0.0199287	0.0355242
Raph1	0.441924	0.00035558	0.000975118
Ppa1	0.441873	3.7903e-13	8.28616e-12
3110045C21Rik	0.441572	0.057189	0.0906195
P2ry2	0.441525	1.35044e-05	5.05166e-05
Kctd18	0.440087	0.00145534	0.00345045
Keap1	0.440015	8.35295e-10	8.03025e-09
Leng9	0.439974	0.00887782	0.0172833
Rps15a	0.439943	7.4718e-13	1.51864e-11
Fbxw9	0.439753	0.00248832	0.00555231
Fmr1nb	0.439639	0.316514	0.393888
Spidr	0.439521	0.00775721	0.0153203
Smn1	0.439269	0.00422487	0.00889354
Hint1	0.439026	7.73399e-10	7.52536e-09
Agap1	0.438705	3.63108e-05	0.000124487
Fam45a	0.438616	1.16816e-05	4.4057e-05
Caprin1	0.438607	7.68267e-05	0.000243856
Tmem160	0.438415	0.00158481	0.00372332
Ogg1	0.438388	0.0108498	0.0206955
Vars	0.438096	8.69954e-08	5.26455e-07
Ccdc66	0.437842	0.00244024	0.00545879
Zyx	0.437551	3.63633e-06	1.53285e-05
Supt20	0.437533	4.38609e-06	1.81779e-05
Surf2	0.437238	0.00309058	0.00672793
Plekhm2	0.437115	2.76601e-06	1.19643e-05
Mios	0.437017	1.78122e-05	6.51588e-05
Acsl3	0.436828	0.0275297	0.0473097
Arih2	0.436793	6.46226e-09	5.04396e-08
Ccng2	0.436654	0.0291986	0.0498488
Diap1	0.436494	0.000111592	0.000342995
Lsg1	0.436369	1.74024e-05	6.39377e-05
Ube2k	0.436304	1.8221e-08	1.28694e-07
Ifngr1	0.436165	3.25236e-06	1.38778e-05
Trafd1	0.435733	0.00322113	0.00697842
Ppip5k2	0.435511	5.52116e-10	5.54863e-09
Zswim8	0.435467	3.49691e-07	1.84818e-06
Anapc4	0.435304	4.96865e-06	2.03749e-05
Ccr5	0.435283	0.00778419	0.0153615
Scrib	0.435195	8.0945e-08	4.93388e-07
Dhdds	0.435145	0.000230197	0.000656405
Hdac10	0.434963	0.0199544	0.0355637
Chmp7	0.433759	2.4855e-06	1.08532e-05
Gm14420	0.433755	1.52075e-06	6.92498e-06
Cd44	0.43374	0.00516884	0.0106368
Coprs	0.433684	0.110983	0.161285
Klhl18	0.433601	1.04869e-05	3.99086e-05
Arhgef2	0.433568	0.000882728	0.00220797
4632428N05Rik	0.433487	0.000486012	0.00129484
Ppm1l	0.433392	3.12878e-06	1.34015e-05
Cgn	0.433098	7.21066e-05	0.000230394
Nom1	0.433079	3.83146e-07	2.00819e-06
Gm9855	0.433028	4.99391e-05	0.000166025
Gtpbp2	0.432871	4.42278e-05	0.000148801
Ercc6l2	0.432846	1.1704e-07	6.92504e-07
Tmem97	0.432564	2.63349e-05	9.25478e-05
Atp1b3	0.432422	0.000431012	0.00116272
Agtrap	0.432289	0.00255286	0.00568302
Tmem209	0.432163	0.000992693	0.0024484
Pros1	0.432031	3.87814e-08	2.53353e-07
Rpn2	0.431804	5.29132e-13	1.12274e-11
Ptk2	0.431734	1.78134e-08	1.25991e-07
Copa	0.431256	4.48752e-13	9.68461e-12
Pgrmc1	0.431033	8.22356e-11	9.82934e-10
Pink1	0.429916	6.44425e-10	6.38107e-09
Ifnar2	0.429792	8.07322e-07	3.90141e-06
Fndc4	0.429393	0.00167436	0.00391368
Rpl8	0.429299	6.72795e-14	1.79294e-12
Hdlbp	0.429159	2.46425e-11	3.33185e-10
Mreg	0.429063	8.79956e-08	5.3187e-07
Clec1b	0.42906	9.30433e-05	0.000291031
Tardbp	0.429056	3.64626e-07	1.91962e-06
Mesdc1	0.428459	0.000132458	0.000399708
BC003331	0.428421	1.44611e-06	6.61788e-06
Smpdl3a	0.428376	8.17012e-09	6.22779e-08
Rbfox2	0.428148	3.07128e-06	1.31663e-05
Zfp354a	0.428106	0.000537724	0.00141987
Commd9	0.428066	0.000133319	0.000402067
Ints12	0.427931	7.09448e-06	2.80667e-05
Arcn1	0.427184	1.96827e-10	2.15146e-09
Nupl1	0.426736	0.000121445	0.000370126
Polk	0.426614	0.000701239	0.0018051
Thtpa	0.426469	1.95499e-06	8.70609e-06
Cdk5rap1	0.42628	0.00629567	0.0126893
Nomo1	0.426235	6.66134e-16	2.9252e-14
Csnk1e	0.426041	0.000118214	0.000361369
Degs1	0.425858	7.13802e-05	0.000228507
Slc25a17	0.425016	5.22406e-06	2.13012e-05
Hook1	0.424799	5.23289e-07	2.65189e-06
Ugt1a6a	0.424678	1.19383e-07	7.05537e-07
Serping1	0.42461	0.000165557	0.000488783
Acbd3	0.424573	7.74376e-07	3.76848e-06
Zkscan6	0.424339	0.00163284	0.00382107
Akt1	0.424158	5.19004e-05	0.000171867
Kif13a	0.424145	1.7195e-06	7.72207e-06
Dusp28	0.424033	0.00194467	0.00444855
Mmd2	0.42393	0.0373208	0.0619559
Cct3	0.423905	7.82671e-10	7.60094e-09
Kctd6	0.423897	0.00120769	0.00291672
Ssr1	0.423836	4.01864e-07	2.0868e-06
Stxbp5	0.423816	1.50055e-07	8.66031e-07
Man1a2	0.423578	1.58255e-07	9.07139e-07
Ufl1	0.423427	0.000272614	0.000766324
Piga	0.423247	0.00123665	0.00298379
Cdc42bpb	0.423056	2.11866e-07	1.1781e-06
Tmem167	0.422665	6.76965e-08	4.2001e-07
Wdr46	0.422342	6.77006e-08	4.2001e-07
Agpat2	0.421465	1.27778e-06	5.91999e-06
Rpl23	0.421444	1.71196e-13	4.07803e-12
Rpl23	0.421444	1.71196e-13	4.07803e-12
Rpl23	0.421444	1.71196e-13	4.07803e-12
Rpl23	0.421444	1.71196e-13	4.07803e-12
Ctnnal1	0.421434	0.00196055	0.004481
Oasl1	0.421322	0.0229646	0.040366
Tatdn2	0.421164	5.98983e-07	2.98758e-06
Ldha	0.420862	2.81283e-09	2.39743e-08
Nop14	0.420836	6.70241e-08	4.16837e-07
Tnip1	0.420775	3.25688e-05	0.00011246
Klra2	0.420694	0.103148	0.151336
Cep85l	0.420685	0.0024575	0.00549254
Zc3h7a	0.420611	6.04578e-05	0.000196532
Kctd15	0.42046	0.00638489	0.0128435
Hrg	0.420339	1.25562e-06	5.83719e-06
Ormdl3	0.420275	1.5404e-06	6.99866e-06
[truncated: 8,175 more rows]

## Sheet: AllMSigDB_Liver_GSEA_Gclc_KO
GeneSet	comparison	pathway	P value	padj	log2err	ES	NES	size	genes
AllMSigDB	Liver_R26_Gclc_KO	GO_CHROMATIN_BINDING	6.90732e-18	8.34116e-14	1.09593	0.534081	1.90444	353	STAT3,PPARGC1A,ARID3A,ATRX,SSBP1,MORC2,PBRM1,TSHZ1,CTBP2,SMARCA4,MLLT10,BRD2,ANKRD17,PWWP2A,KDM6B,RBMX,RNF168,NKAP,TOP1,MTF2,CIC,MPHOSPH8,SAFB,SMARCC2,ASXL1,BRD4,MED12,KDM5A,PELP1,PHF1,NSD1,AR,NIPBL,ARID1A,ERCC6,GTF2F1,KAT2A,POLR1A,CTCF,MBD6,CREBBP,KLF4,NFIA,DNMT3A,TADA2A,NCOR1,MAPK15,HMGN5,SIRT2,MTA2,LRWD1,ASH1L,PAF1,ZKSCAN3,SMARCD3,DDX5,CHD8,CLOCK,CITED2,CDK9,HNRNPD,HINFP,FLI1,NCOR2,SMC3,MBD2,S…
AllMSigDB	Liver_R26_Gclc_KO	REACTOME_THE_CITRIC_ACID_TCA_CYCLE_AND_RESPIRATORY_ELECTRON_TRANSPORT	1.01486e-17	8.34116e-14	1.08644	-0.550346	-2.74818	153	LDHA,NUBPL,MPC2,NDUFAF1,ME1,CYC1,NDUFS2,NDUFS5,UQCRC1,ATP5F1B,COQ10B,BSG,IDH3G,ACAD9,UCP1,ETFB,SDHD,ACO2,IDH3B,SURF1,PDK3,PDHB,MDH2,ATP5PB,UQCRC2,NDUFV1,ATP5F1A,MPC1,ETFDH,NDUFA10,L2HGDH,NDUFA4,ETFA,NDUFS1,NDUFA9,COX5A,PDHX,DLAT,CYCS,SUCLG1,CS,SDHA,ATP5MC3,NDUFB6,COX7A2L,DLST,ADHFE1,DLD,NDUFAB1,UQCRFS1,NDUFC2,IDH3A,UCP2,GSTZ1,PDHA1,NDUFAF4,LDHB,SUCLA2,NDUFS4,ECSIT,ATP5ME,NDUFA1,ME2,UQCRH,TRAP1,OG…
AllMSigDB	Liver_R26_Gclc_KO	GO_COENZYME_BIOSYNTHETIC_PROCESS	1.82514e-16	7.54498e-13	1.04763	-0.56997	-2.7224	127	UBIAD1,SLC25A1,MPC2,COASY,ME1,ACSS2,SLC5A8,MLYCD,COQ10B,PCBD1,PPT2,ASPDH,ELOVL5,HSD17B12,COQ9,COQ5,QPRT,QDPR,PANK1,FASN,TPK1,PDK3,PDHB,ACLY,COQ3,COQ4,IDO2,MPC1,ATIC,MAT2B,NDUFA9,ACSF3,PDHX,DLAT,ACSL5,PDSS1,ACACA,COQ6,PNPO,MAT2A,NAXD,ELOVL1,DLD,NMNAT1,GSTZ1,MMADHC,PDHA1,PPT1,NADK,PDSS2,CBR4,NFS1,RNLS,SPR,COQ2,ACAT1,HACD2,GPHN,MTHFD1,SLC22A13,ACMSD,PANK3,RFK,ELOVL6,MOCS3,DHFRP1,PARP9,GCDH,COQ7,DCAK…
AllMSigDB	Liver_R26_Gclc_KO	GO_COFACTOR_BIOSYNTHETIC_PROCESS	1.83598e-16	7.54498e-13	1.04763	-0.5033	-2.49243	179	GGCT,UBIAD1,SLC25A1,GSS,MPC2,TSPO,COASY,ME1,ACSS2,SLC5A8,MLYCD,COQ10B,PCBD1,PPT2,IBA57,SLC25A39,ASPDH,ELOVL5,HSD17B12,TMEM14C,COQ9,COQ5,QPRT,QDPR,CYBA,PANK1,FASN,TPK1,PDK3,PDHB,ACLY,CNDP2,COQ3,COQ4,IDO2,MPC1,ATIC,MAT2B,NDUFA9,ACSF3,PDHX,DLAT,ACSL5,PDSS1,ALAS2,ACACA,BDH2,GGT1,COQ6,PNPO,COX15,MAT2A,NAXD,ELOVL1,DLD,FECH,NMNAT1,GSTZ1,MMADHC,PDHA1,PPT1,SUCLA2,NADK,PDSS2,CBR4,NFS1,RNLS,SPR,COQ2,ACAT1,H…
AllMSigDB	Liver_R26_Gclc_KO	GSE7509_UNSTIM_VS_FCGRIIB_STIM_MONOCYTE_DN	3.68312e-16	1.21086e-12	1.0377	0.629067	2.15594	150	AP3D1,TNRC6A,ARID4A,PRPF38B,ARID4B,IVNS1ABP,MAU2,STX3,SNRNP70,SNAPC4,APPL2,TAF1A,TCF25,CHD9,TUBGCP3,MTF2,MICAL3,ZC3H7A,NAV2,CCDC141,NXF1,SON,LUC7L2,CCNL2,TRAK1,L3HYPDH,OGT,BOD1L1,NDOR1,BAZ2A,EDC4,RSRP1,MBD6,METAP1D,INO80D,PANK4,NCOR1,IKBKB,CCDC191,TNRC6C,ALS2CL,STXBP5,PAN2,CLK2,DMTF1,PPP6R2,GOLGA1,EPS15L1,BCKDHB,BRPF3,CNTRL,ZNF236,GTF2IRD1,RBM28,FBRS,KDM3A,PHC3,ZBTB47,MACF1,NFRKB,POLG,SRGAP2,TAZ,…
AllMSigDB	Liver_R26_Gclc_KO	GINESTIER_BREAST_CANCER_ZNF217_AMPLIFIED_DN	9.16118e-15	2.28102e-11	0.986546	0.539008	1.90706	275	TNPO3,TNPO2,UBAP2L,SMARCA4,RBBP6,HIP1R,SNRNP70,SNAPC4,ACIN1,SAFB2,FBRSL1,CPSF7,GAS5,SMG7,SBNO2,TARDBP,THOC2,CIC,ANKRD54,PABPN1,ZNF598,SMG5,SRRT,MINK1,SNHG3,ABCC10,POLM,SEC31B,KHDC4,CLASRP,LENG8,SFSWAP,REXO1,GRIPAP1,NOL8,CC2D1B,TCHP,FNBP4,GIGYF1,PTBP1,ATN1,QTRT1,RPL18,SRRM2,MICALL1,HNRNPD,MAPK8IP3,LMNA,PPP6R2,TRMU,DDX39B,TCOF1,DMWD,TAF15,PHKG2,KMT2D,PICK1,ABCA7,MAPRE3,HDAC7,SEC61A2,LARP1,DXO,KDM4A…
AllMSigDB	Liver_R26_Gclc_KO	HALLMARK_OXIDATIVE_PHOSPHORYLATION	9.71354e-15	2.28102e-11	0.986546	-0.462167	-2.35412	196	LDHA,ISCA1,ACAA2,CYC1,NDUFS2,UQCRC1,POR,ATP5F1B,IDH3G,DECR1,TIMM50,ETFB,SDHD,MDH1,ECHS1,OPA1,ACO2,TIMM17A,IDH3B,SLC25A11,SURF1,PDHB,MDH2,ATP5PB,MRPS12,UQCRC2,NDUFV1,BCKDHA,HSPA9,ATP5F1A,PMPCA,MPC1,ETFDH,MRPL11,ACAA1,NDUFA4,ETFA,NDUFS1,NDUFA9,COX5A,PDHX,DLAT,CYCS,SUCLG1,CS,BDH2,SDHA,ATP5MC3,HADHB,NDUFB6,ATP6V1E1,COX7A2L,COX7A2,FDX1,PRDX3,DLST,COX15,ACADM,DLD,NDUFAB1,GRPEL1,AFG3L2,VDAC3,UQCRFS1,NDU…
AllMSigDB	Liver_R26_Gclc_KO	DAZARD_RESPONSE_TO_UV_NHEK_DN	1.66222e-14	3.41544e-11	0.975995	0.54904	1.9304	238	NR2F2,PHIP,ARID3A,RSBN1,XPA,ZNF318,ATRX,SPEN,TLK2,CTBP2,BAZ2B,PNISR,PHF3,KLF9,USP24,ZBED4,BCL7A,ZFC3H1,BAZ1A,AKAP9,MED13L,CHD9,TUBGCP3,GSE1,ZMIZ1,BBX,DOP1A,ASXL1,ATP2B1,BACH1,ZCCHC14,KDM5A,PPP1R12A,IRS1,KEAP1,GAPVD1,CTCF,PUM2,CREBBP,PCF11,CEP350,ICE1,ZNF44,BPTF,ID1,PIKFYVE,FRYL,WDFY3,ARID5B,SMAD5,MBD2,SMC5,CHD1,DMTF1,DIDO1,ZNF217,MECP2,LARP7,KLF7,SCAF11,RIF1,FNDC3A,SKAP2,MDC1,MAP3K5,CEBPD,POGZ,KA…
AllMSigDB	Liver_R26_Gclc_KO	GSE3920_IFNA_VS_IFNG_TREATED_ENDOTHELIAL_CELL_UP	1.12073e-13	2.04695e-10	0.954542	0.620815	2.11641	135	LMBR1L,EIF5,IMPACT,CRY1,FAM133B,YTHDC1,VAMP2,STX5,CHD2,SBDS,CLK1,KDM6B,SAFB2,FBRSL1,SF3B1,GAS5,ATXN7,KCNIP2,SON,CCNL2,SIMC1,CDC37L1,KDM5A,DNAJC5,WSB1,LUC7L3,CLK4,MTHFR,TRIM39,KLF4,CHKA,FNBP4,PCF11,VEGFA,MBTD1,AOC2,HNRNPDL,PAF1,AOPEP,PTPN23,HNRNPH1,CDK11B,CCNL1,DDX5,DHX40,FRYL,SLC38A2,CSRNP2,ZC3H12A,FNIP1,NUFIP2,DUSP8,CPEB2,PLK3,GCA,TAGAP,SLC3A2,SLC7A6OS,ATG16L2,CCDC9,ZBTB21,THBS3,PITPNM1,PPP1R10,…
AllMSigDB	Liver_R26_Gclc_KO	GSE7509_FCGRIIB_VS_TNFA_IL1B_IL6_PGE_STIM_DC_DN	1.29965e-13	2.13636e-10	0.943632	0.646477	2.17471	114	NRBP2,LMBR1L,ARID4A,FAM133B,BAZ2B,VAMP2,SNAPC4,APPL2,ANKRD11,MICAL3,LUC7L2,CCNL2,MINK1,SYNE2,LUC7L3,TCEA2,NSMF,AKAP8L,LUC7L,LENG8,MBD6,REXO1,CCHCR1,CEP250,CC2D1B,FNBP4,PANK4,EPB41,GABBR1,FAM193B,PLEKHG5,ARHGEF1,BRPF1,CLK2,UIMC1,GRAMD1A,ZNF76,SCARF1,GOLGA1,SECISBP2,WHAMM,NPFF,NUDT13,RAPGEF3,ANKS3,PICK1,EPS15L1,CNTRL,MALAT1,ANKRD24,TRIO,PLD2,ADAMTS10,ZNF579,BRD8,EWSR1,KRBA1,DENND6B,CIZ1,DTX3,KMT5C,…
AllMSigDB	Liver_R26_Gclc_KO	GSE25146_UNSTIM_VS_HELIOBACTER_PYLORI_LPS_STIM_AGS_CELL_DN	3.87458e-13	5.73341e-10	0.932595	0.600462	2.06104	147	BCLAF1,ITSN2,ZRSR2,SLC20A1,TNRC6A,SRSF7,PRPF38B,ARID4B,RPS6KB1,IVNS1ABP,RBM39,PNISR,PRPF4B,EEA1,SRSF2,SNAPC4,ZFC3H1,PRRC2C,ZC3H7A,ATXN7,SEMA7A,CCNL2,SRSF6,CEBPZ,OGT,CLK4,BOD1L1,DICER1,NIPBL,KHDC4,DDX3X,NKTR,TTC14,ASH1L,ZKSCAN3,GNL2,HNRNPH1,CDK11B,ABCB1,CCNL1,DDX5,MYCBP2,DDX17,MBNL1,MAPK8IP3,CEP95,PIN4,CNTRL,TAF4,L3MBTL3,ENTPD1,MYC,ZNF397,MAP11,CCDC174,CCNT2,TUG1,TIA1,PHF21A,COG3,RASA1,PDE4D,FRG1,…
AllMSigDB	Liver_R26_Gclc_KO	GO_MRNA_METABOLIC_PROCESS	4.52521e-13	5.73341e-10	0.932595	0.47545	1.70371	458	CCAR1,SRPK2,U2SURP,STAT3,ZRSR2,PPARGC1A,SRSF7,SREK1,PRPF38B,SLU7,KIN,PRPF40A,RBM39,ZRANB2,PNN,ZC3H11A,YTHDC1,SLTM,RBBP6,PRPF4B,SNRNP70,TENT4B,DNAJC8,SRSF2,HNRNPA2B1,UPF3B,PAN3,DDX46,PHRF1,ACIN1,SRRM1,SAFB2,CPSF7,HNRNPL,RBMX,SF3B1,PRPF39,RBM5,TARDBP,THOC2,ZC3H13,HNRNPA3,PABPN1,SON,SAFB,DHX16,LUC7L2,CIR1,SRSF11,SRSF6,SRRT,RBM25,LUC7L3,KHDC4,AKAP8L,LUC7L,GTF2F1,CLASRP,SRSF5,SF3A2,SRSF1,SFSWAP,RBPMS,…
AllMSigDB	Liver_R26_Gclc_KO	GO_RNA_SPLICING	4.53427e-13	5.73341e-10	0.932595	0.491523	1.75411	378	CCAR1,SRPK2,U2SURP,ZRSR2,PPARGC1A,SRSF7,SREK1,PRPF38B,SLU7,IVNS1ABP,PRPF40A,RBM39,ZRANB2,PNN,YTHDC1,PRPF4B,SNRNP70,DNAJC8,SRSF2,HNRNPA2B1,UPF3B,PPIG,DDX46,ACIN1,SRRM1,CLK1,CPSF7,HNRNPL,RBMX,SF3B1,PRPF39,RBM5,TARDBP,THOC2,ZC3H13,HNRNPA3,PABPN1,SON,DHX16,LUC7L2,CIR1,SRSF11,SRSF6,SRRT,RBM25,LUC7L3,CLK4,RPS26,KHDC4,RP9,AKAP8L,LUC7L,GTF2F1,CLASRP,SRSF5,SF3A2,FASTK,SRSF1,SFSWAP,RBPMS,LSM1,PCF11,NSRP1,S…
AllMSigDB	Liver_R26_Gclc_KO	GO_COENZYME_METABOLIC_PROCESS	5.84061e-13	6.57826e-10	0.921426	-0.424096	-2.21064	216	UBIAD1,LDHA,SLC25A1,MPC2,SLC46A1,COASY,ME1,ACSM3,MVD,ACSS2,SLC5A8,MLYCD,COQ10B,DGAT2,ACSM1,PCBD1,PPT2,ASPDH,ELOVL5,HSD17B12,COQ9,COQ5,QPRT,HMGCS1,MDH1,QDPR,ACSM2B,PANK1,FASN,TPK1,PDK3,PDHB,ACLY,MDH2,COQ3,COQ4,IDO2,MPC1,ATIC,MAT2B,NDUFA9,ACSF3,HMGCL,PDHX,DLAT,ACSM5,ACSL5,SUCLG1,PDSS1,ACACA,MCCC2,DLST,COQ6,PNPO,VCP,MAT2A,NAXD,ELOVL1,DLD,CROT,SLC5A6,NMNAT1,GSTZ1,MMADHC,PDHA1,GAMT,PPT1,SUCLA2,NADK,PD…
AllMSigDB	Liver_R26_Gclc_KO	DACOSTA_UV_RESPONSE_VIA_ERCC3_COMMON_DN	6.0028e-13	6.57826e-10	0.921426	0.481418	1.72196	403	TAB2,NR2F2,ITSN2,SRPK2,U2SURP,PHIP,NMT2,SRSF7,ATRX,SPEN,EVI5,SSBP1,PPP2R3A,CRY1,RBM39,TLK2,ZNF292,CTBP2,BAZ2B,PNISR,PHF3,ANKRD17,USP24,GIGYF2,EXT1,BAZ1A,COL5A2,UPF2,PRRC2C,AKAP9,MED13L,CHD9,TUBGCP3,MTF2,MICAL3,ZMIZ1,BBX,TRAK1,ATP2B1,ZDHHC17,KLF6,GOLGA4,CDK8,KDM5A,DAPK1,PPP1R12A,OGT,NRG1,IRS1,GAPVD1,SLK,TBL1X,PUM2,USP9X,CREBBP,RYK,ZHX3,CEP350,HNRNPDL,BPTF,RBM6,ID1,MYCBP2,NFYC,PIKFYVE,CLOCK,MOK,FRY…
AllMSigDB	Liver_R26_Gclc_KO	GO_COVALENT_CHROMATIN_MODIFICATION	8.51208e-13	8.7451e-10	0.921426	0.491427	1.75154	361	KMT2E,PPARGC1A,ATRX,ARID4A,ARID4B,KDM2A,MORC2,SGF29,KMT2C,RTF1,USP7,AKAP8,BAZ1A,MYSM1,KDM6B,BRMS1L,RNF168,EHMT1,MTF2,ATXN7,PCGF3,MPHOSPH8,ASXL1,BRD4,KDM7A,KDM5A,OGT,PHF1,NSD1,NIPBL,AKAP8L,BAZ2A,KAT2A,MTHFR,CTCF,USP16,PHF20,TBL1X,CREBBP,SKI,DNMT3A,CAMK2D,FLCN,TADA2A,VEGFA,SIRT2,HDAC6,MTA2,KMT2B,SETD1B,ASH1L,PAXBP1,PAF1,CLOCK,KANSL3,CDK9,MIER1,RESF1,KMT2A,MBD2,BRPF1,UIMC1,CHD1,LMNA,MAP3K12,MECP2,MT…
AllMSigDB	Liver_R26_Gclc_KO	CHEN_HOXA5_TARGETS_9HR_UP	9.40269e-13	9.09185e-10	0.91012	0.575091	1.98977	172	KRCC1,SAT1,EIF5,SREK1,PRPF38B,ARID4B,KIN,CRY1,RBM39,TLK2,SLTM,ARNTL,RBBP6,NEMF,PPIG,CLK1,TAF1A,RBM5,CHD9,TAF1D,BACH1,KLF6,PPP1R12A,CLK4,KHDC4,FNBP4,VEGFA,ZNF280D,RSRC2,ZNF44,NFIL3,CCNL1,NEK1,ZNF23,PTBP2,UIMC1,DMTF1,DNAJC2,TBK1,IP6K2,BIRC3,DUSP8,CEBPB,PTPN2,SETDB1,KDM3A,NFKBIA,ODR4,LRIF1,MORC3,PPWD1,GPATCH2,JMJD1C,SCG5,STRN3,DCLRE1C,TDG,CCNT2,ZNF3,NCOA3,PELI1,EDRF1,ZCCHC8,STC2,THUMPD2,LIG4,MCL1,BI…
AllMSigDB	Liver_R26_Gclc_KO	GO_TRANSCRIPTION_FACTOR_BINDING	1.45669e-12	1.33028e-09	0.91012	0.460563	1.65286	491	STAT3,PPARGC1A,SPEN,BRF1,HMGB1,CRY1,CTBP2,SMARCA4,SGF29,GPX3,ARNTL,MTDH,CHD6,USP7,AKAP8,ATG7,PURB,CPNE1,ASXL1,BRD4,MED12,TCERG1,PURA,HOXB4,HOXA7,PELP1,KEAP1,NSD1,AR,ARID1A,APBB3,BAZ2A,GTF2F1,MMS19,KAT2A,TBL1X,DDX3X,CREBBP,KLF4,CCDC62,SKI,NFIA,DNMT3A,FOXP1,ZNF653,NCOR1,MED19,SIRT2,MTA2,BBS2,PAXBP1,ATN1,BPTF,SMARCD3,RPL23,RORC,DDX5,USF1,ID1,NFYC,CDK9,HNRNPD,MIER1,MAFK,BCL3,NCOR2,CREG1,HOXC4,CHD4,DH…
AllMSigDB	Liver_R26_Gclc_KO	GO_CHROMATIN	2.84143e-12	2.45829e-09	0.898671	0.486502	1.73399	361	KMT2E,STAT3,PPARGC1A,ATRX,HMGB1,MORC2,PBRM1,SMARCA4,MAU2,ANKRD17,CBX7,BAZ1A,RBMX,BRMS1L,TARDBP,MPHOSPH8,SMARCC2,ASXL1,SALL1,EIF3E,MAF,PELP1,TFPT,NSD1,AR,NIPBL,ARID1A,NSMF,AKAP8L,BAZ2A,KAT2A,CREBBP,KLF4,DNMT3A,NCOR1,HMGN5,SIRT2,ICE1,MTA2,LRWD1,BPTF,PAF1,SMARCD3,CHMP2A,USF1,CITED2,CDK9,NCOR2,SMC3,MBD2,CHD4,DHX9,PSIP1,MECP2,MTA1,RNF40,EP400,SMARCC1,SAP130,PHF10,BRD9,CBX5,TAF4,KDM4A,RIF1,CEBPB,HMGB3,…
AllMSigDB	Liver_R26_Gclc_KO	BURTON_ADIPOGENESIS_6	7.88575e-12	6.4813e-09	0.875325	-0.443856	-2.17518	175	RARRES2,MCCC1,SLC25A1,HSD11B1,TUFM,PRXL2A,ISCA1,ACADS,ACAA2,C11orf54,ME1,GPD1,UQCRC1,REEP5,SCARB1,CIB2,COL15A1,DDT,CYB5B,TP53INP2,PGM2,DECR1,ACAD9,PEX19,HSD17B12,C20orf27,COQ5,QDPR,SCP2,FASN,PDHB,CMBL,UQCRC2,PON2,SAMM50,ETFDH,ACAA1,CHPT1,GRHPR,NDUFS1,NDUFA9,ACYP2,DLAT,UCK1,SUCLG1,CS,NR1H3,SDHA,NDUFB6,COX7A2,PPP2R5A,DLST,DLD,C1QTNF12,RNF11,CD151,DHRS7B,G0S2,HIBCH,AOC3,LDHB,ISOC1,CD1D,MPDU1,LONP2
AllMSigDB	Liver_R26_Gclc_KO	GO_CELLULAR_RESPIRATION	1.26333e-11	9.47615e-09	0.875325	-0.443244	-2.1635	163	NDUFAF1,AFG1L,GPD2,GPD1,CYC1,NDUFS2,NDUFS5,UQCRC1,CISD1,COQ10B,IDH3G,ETFB,COQ9,SDHD,SLC25A13,MDH1,ACO2,IDH3B,ACO1,SURF1,PDHB,ETFRF1,MDH2,UQCRC2,NDUFV1,FASTKD2,ETFDH,NDUFA10,COX6A2,NDUFA4,ETFA,NDUFS1,NDUFA9,COX5A,DLAT,CYCS,SUCLG1,CS,HIF1A,SDHA,NDUFB6,COX7A2L,DLST,MTFR1,VCP,COX15,DLD,NDUFAB1,UQCRFS1,NDUFC2,IDH3A,PDHA1,SUCLA2,NDUFS4,NDUFA1,PRELID1,CHCHD4,MTFR1L,SDHAF2,ME2,UQCRH,TRAP1
AllMSigDB	Liver_R26_Gclc_KO	GO_TRANSCRIPTION_COREGULATOR_ACTIVITY	1.26825e-11	9.47615e-09	0.875325	0.463629	1.65957	432	NR2F2,CCAR1,PPARGC1A,ZBTB18,SPEN,HMGB1,CTBP2,SMARCA4,MTDH,KMT2C,SRSF2,GPS2,MYSM1,MED13L,SMARCC2,CIR1,ASXL1,TRIP11,MED12,KDM5A,TCERG1,NRG1,NSD1,GON4L,SOX4,ARID1A,GTF2F1,MMS19,KAT2A,LIMD1,CTCF,USP16,TBL1X,CREBBP,CCDC62,RBPMS,CBFA2T3,TFCP2L1,SKI,DNMT3A,ZHX3,TADA2A,ZNF653,NCOR1,MED19,MTA2,ATN1,NFIL3,SMARCD3,NFYC,DDX17,CITED2,MIER1,HINFP,ARID5B,NCOR2,ECD,CREG1,PBXIP1,DHX9,MED4,MECP2,MTA1,KMT2D,SMARCC1…
AllMSigDB	Liver_R26_Gclc_KO	GSE22886_DAY1_VS_DAY7_MONOCYTE_IN_CULTURE_DN	1.52692e-11	1.09129e-08	0.863415	-0.42792	-2.07658	186	GGCT,ATP6V0E2,APEH,SLC25A1,SLC46A3,FBP1,PEBP1,ME1,REEP5,ATP5F1B,RPE,GUSB,PPIC,PEX19,TM6SF1,GTF3A,MDH1,TEX2,QDPR,ECHS1,SCP2,CASP6,UQCRC2,GLRX5,ATP5F1A,MPC1,ACAA1,CHPT1,ITFG1,COX5A,DLAT,MRPS7,SUCLG1,VAMP8,AMZ2,NR1H3,ATP5MC3,HADHB,RMDN3,TGFBR2,ACADM,PEPD,MMD,MTX1,HLA-DMA,CCDC6,PIGK,HEXB,WASHC3,BSCL2,PPT1,LDHB,PRDX4,MRPS33,NFS1,ME2,ABHD2,ACP5,UQCRH,ESYT1,MAPKAP1,TNFRSF21,ACAT1,KIAA0930,MRM2,ANKMY2,MT…
AllMSigDB	Liver_R26_Gclc_KO	HALLMARK_ADIPOGENESIS	1.70633e-11	1.1687e-08	0.863415	-0.425456	-2.16618	194	MCCC1,SLC25A1,CRAT,ACADS,ACAA2,PLIN2,CD36,GPD2,ME1,CYC1,UQCRC1,POR,REEP5,SCARB1,ABCB8,BCL6,AK2,COL15A1,DDT,CYP4B1,IDH3G,DECR1,ETFB,PFKFB3,COQ9,COQ5,CD302,QDPR,ECHS1,ACO2,SCP2,CMBL,ACLY,MDH2,ITIH5,COQ3,BCKDHA,SAMM50,GHITM,ADIPOR2,DLAT,UCK1,SUCLG1,CS,PDCD4,ATP1B3,PRDX3,RMDN3,CPT2,PEX14,SNCG,ACADM,DLD,RNF11,NDUFAB1,GRPEL1,SLC5A6,EPHX2,IDH3A,CD151,UCP2,DHRS7B,YWHAG,SPARCL1,HIBCH,LIPE,CIDEA,IMMT,ESYT1…
AllMSigDB	Liver_R26_Gclc_KO	REACTOME_FATTY_ACID_METABOLISM	2.85187e-11	1.87516e-08	0.863415	-0.478374	-2.2661	135	SLC25A1,CRAT,SLC27A2,ACADS,ACAA2,PECR,NUDT19,PTGES,ACSM3,MLYCD,PLA2G4A,AMACR,CYP4B1,DECR1,MECR,PPT2,ELOVL5,PCCA,HSD17B12,ECHS1,SCP2,FASN,ACOX2,GPX1,ACLY,PTGR2,MID1IP1,PON2,ACAA1,PTGES2,PCTP,ACSF3,ACSL5,DPEP1,ACAD10,ACBD4,ALDH3A2,ACAD11,ACACA,PTGR1,GGT1,HADHB,FADS2,CPT2,ACADM,ELOVL1,CROT,NDUFAB1,MCAT,EPHX2,SLC25A20,ACADVL,PPT1,CBR4,PTGES3
AllMSigDB	Liver_R26_Gclc_KO	GO_COTRANSLATIONAL_PROTEIN_TARGETING_TO_MEMBRANE	5.17655e-11	3.15699e-08	0.851339	0.637145	2.10169	93	SRP72,RPL15,RPS18,RPL12,RPL14,RPL29,SEC62,RPS25,RPS26,RPL18A,RPL24,RPL11,RPL35,RPL27A,RPL31,RPL13A,RPL27,RPL36A,RPL23,RPL18,RPL8,RPL36,RPS7,RPS11,RPL21,RPS17,RPS3,SEC61A2,RPL35A,RPL37,RPS14,RPL7A,RPS6,RPS12,RPS15A,RPS20,RPS15,RPS28,RPL38,RPL10,RPL32,RPL28,RPL22,RPS16,RPL39,RPS24,SEC63,SRPRA,RPS2,RPS27,RPL23A,RPS21,RPS8,RPL19,SRP9,SRP19,RPL37A,RPSA
AllMSigDB	Liver_R26_Gclc_KO	GO_NUCLEAR_TRANSCRIBED_MRNA_CATABOLIC_PROCESS	5.18546e-11	3.15699e-08	0.851339	0.546198	1.89467	187	TNRC6A,RPL15,RPS18,TENT4B,RPL12,RPL14,RPL29,UPF3B,PAN3,UPF2,SMG7,RPS25,SMG5,EIF3E,SMG1,RPS26,SAMD4B,RPL18A,EDC4,SMG6,TNRC6B,LSM1,RPL24,RPL11,RPL35,RPL27A,RPL31,CNOT6,RPL13A,RPL27,RPL36A,RPL23,DDX5,RPL18,TNRC6C,RPL8,RPL36,RPS7,RPS11,PAN2,RPL21,AGO1,RPS17,SECISBP2,ZC3H12A,PABPC1,RPS3,DXO,RPL35A,RPL37,RPS14,RPL7A,RPS6,RPS12,RPS15A,RPS20,RPS15,RPS28,RPL38,RPL10,CNOT3,RPL32,RPL28,RPL22,RPS16,PATL1,EXO…
AllMSigDB	Liver_R26_Gclc_KO	GO_MITOCHONDRIAL_MEMBRANE_PART	5.65711e-11	3.32113e-08	0.851339	-0.414046	-2.09873	197	MPC2,COA3,NDUFAF1,CYC1,NDUFS2,NDUFS5,UQCRC1,CISD1,BDH1,ATP5F1B,TIMM50,COQ5,SDHD,OPA1,TIMM17A,SURF1,ATP5PB,UQCRC2,NDUFV1,COQ3,COQ4,SAMM50,ATP5F1A,MPC1,ETFDH,NDUFA10,TIMM22,COX6A2,L2HGDH,NDUFA4,NDUFA4L2,MUL1,NDUFS1,NDUFA9,MICU2,COX5A,SDHA,ATP5MC3,NDUFB6,COX7A2L,COX7A2,MTLN,COQ6,COX15,NDUFAB1,GRPEL1,AFG3L2,MTX1,UQCRFS1,NDUFC2,ATPSCKMT,LRRK2,TMEM70,MICU1,APOOL,NDUFS4,LYN,ATP5ME,NDUFA1,SLC25A3,FUNDC1,…
AllMSigDB	Liver_R26_Gclc_KO	GO_MONOCARBOXYLIC_ACID_BIOSYNTHETIC_PROCESS	6.95844e-11	3.94423e-08	0.839089	-0.46844	-2.21809	137	NR1D1,MYO5A,LPGAT1,SLC27A2,PECR,PTGES,AKR1D1,ACSM3,CD74,ACSS2,MLYCD,ABCD3,AMACR,ACSM1,MECR,SCAP,ELOVL5,HSD17B12,FABP5,SCP2,ACSM2B,DEGS1,FASN,ACOX2,FADS3,ACLY,ERLIN2,MID1IP1,PTGES2,ACSF3,ADIPOR2,ACSM5,ACACA,FA2H,OSBPL2,NR1H3,RDH10,FADS2,ASAH2B,ELOVL1,NDUFAB1,MCAT,EPHX2,ALDH1A3,ACADVL,CBR4,PTGES3,CYP2E1,RGN,ABHD2,PRKAG3,HACD2
AllMSigDB	Liver_R26_Gclc_KO	GO_VIRAL_GENE_EXPRESSION	9.07417e-11	4.97204e-08	0.839089	0.544557	1.88671	177	EIF3A,RPL15,SMARCA4,RPS18,RPL12,RPL14,RPL29,TARDBP,RPS25,RPS26,GTF2F1,RPL18A,RPL24,INPP5K,RPL11,RPL35,RPL27A,RPL31,RPL13A,PTBP1,RPL27,RPL36A,RPL23,RPL18,USF1,RPL8,CDK9,RPL36,RPS7,RPS11,DENR,CHD1,RPL21,DHX9,RPS17,NUP88,RPS3,POLR2I,RPL35A,RPL37,POLR2A,SUPT5H,RPS14,RPL7A,RPS6,NUCKS1,RPS12,RPS15A,RPS20,RPS15,PCBP2,RPS28,RPL38,RPL10,SNW1,REST,RPL32,RPL28,RPL22,RPS16,ZNF639,NUP214,CCNT2,RPL39,TRIM8,RPS…
AllMSigDB	Liver_R26_Gclc_KO	GO_PROXIMAL_PROMOTER_SEQUENCE_SPECIFIC_DNA_BINDING	1.60008e-10	8.48457e-08	0.826657	0.48524	1.7259	313	STAT3,FOXQ1,ZNF395,CRY1,SMARCA4,ARNTL,ZNF219,MAFG,CHD2,KDM6B,RBMX,MAZ,ARID3B,POU2F1,TOP1,SAFB,SMARCC2,SALL1,KLF6,MAF,HOXA5,HOXA7,CEBPZ,NSD1,AR,SOX4,CTCF,HOXA3,TFE3,CREBBP,KLF4,CC2D1B,NFIA,DNMT3A,HDAC6,PAXBP1,HOXA10,ZKSCAN3,NFIL3,RORC,RFX2,NFYC,CLOCK,NRF1,CDK9,HINFP,FLI1,MAFK,SMAD5,MBD2,DMTF1,CHD4,DHX9,ZNF217,AGO1,MTA1,NOTCH1,NFIB,SMARCC1,CC2D1A,MYBBP1A,HOXB2,TFAP2B,KLF7,HOXA2,E4F1,RFX7,CEBPB,NR6A…
AllMSigDB	Liver_R26_Gclc_KO	GO_FATTY_ACID_CATABOLIC_PROCESS	2.30177e-10	1.17328e-07	0.826657	-0.541222	-2.48226	92	CRAT,SLC27A2,ACADS,ACAA2,PECR,NUDT19,ECHDC1,MLYCD,ABCD3,IVD,AMACR,DECR1,MECR,MTOR,ETFB,PCCA,ECHS1,SCP2,ACOX2,ETFDH,ACAA1,ETFA,ACAD10,ALDH3A2,ACAD11,AIG1,BDH2,HADHB,SLC27A4,CPT2,ACADM,CROT,MCAT,ACADVL,HIBCH,LIPE,PLIN5,LONP2,ABHD2,ACAT1,AKT2,PEX7,PHYH,ECI2,TYSND1,EHHADH
AllMSigDB	Liver_R26_Gclc_KO	REACTOME_NONSENSE_MEDIATED_DECAY_NMD_INDEPENDENT_OF_THE_EXON_JUNCTION_COMPLEX_EJC	2.36691e-10	1.17328e-07	0.814036	0.63258	2.06836	86	RPL15,RPS18,RPL12,RPL14,RPL29,RPS25,RPS26,RPL18A,RPL24,RPL11,RPL35,RPL27A,RPL31,RPL13A,RPL27,RPL36A,RPL23,RPL18,RPL8,RPL36,RPS7,RPS11,RPL21,RPS17,PABPC1,RPS3,RPL35A,RPL37,RPS14,RPL7A,RPS6,RPS12,RPS15A,RPS20,RPS15,RPS28,RPL38,RPL10,RPL32,RPL28,RPL22,RPS16,RPL39,RPS24,RPS2,RPS27,RPL23A,RPS21,RPS8,RPL19
AllMSigDB	Liver_R26_Gclc_KO	GO_REGULATION_OF_NUCLEOBASE_CONTAINING_COMPOUND_METABOLIC_PROCESS	2.42679e-10	1.17328e-07	0.814036	0.467727	1.66919	378	SRPK2,PPARGC1A,SRSF7,ATRX,SREK1,HMGB1,CLCF1,YTHDC1,SLTM,SNRNP70,TENT4B,SRSF2,HNRNPA2B1,USP7,SPIRE1,CLK1,SAFB2,CPSF7,HNRNPL,RBMX,RNF168,RBM5,SMG7,MPHOSPH8,PABPN1,SON,SAFB,SMG5,CDA,GSK3A,SLX1A,SRSF6,RBM25,CLK4,SMG1,RPS26,ERCC6,MMS19,FAM168A,SRSF5,FASTK,SMG6,SRSF1,GNL3,SFSWAP,USP9X,DKC1,FLCN,NSRP1,NCOR1,MAPK15,RBM3,PTBP1,PAF1,HNRNPH1,CDK11B,MBNL2,DDX5,RIOK1,DDX17,CDK9,HNRNPD,MBNL1,CLK3,KMT2A,NCOR2,M…
AllMSigDB	Liver_R26_Gclc_KO	GO_ESTABLISHMENT_OF_PROTEIN_LOCALIZATION_TO_ENDOPLASMIC_RETICULUM	3.3712e-10	1.58331e-07	0.814036	0.608501	2.02152	102	SRP72,RPL15,RPS18,RPL12,RPL14,RPL29,SEC62,RPS25,PMM1,RPS26,RPL18A,RPL24,RPL11,RPL35,RPL27A,RPL31,RPL13A,RPL27,RPL36A,RPL23,RPL18,RPL8,RPL36,RPS7,RPS11,RPL21,RPS17,RPS3,SEC61A2,RPL35A,RPL37,RPS14,RPL7A,RPS6,RPS12,RPS15A,RPS20,RPS15,RPS28,RPL38,RPL10,RPL32,RPL28,RPL22,RPS16,RPL39,RPS24,SEC63,SRPRA,SPCS2,RPS2,RPS27,RPL23A,RPS21,RPS8,RPL19,SRP9,SRP19,RPL37A,RPSA,RPS19,RPL13,RPL34,PMM2,RPL7,RAB3GAP1,S…
AllMSigDB	Liver_R26_Gclc_KO	REACTOME_RRNA_PROCESSING	3.81809e-10	1.74338e-07	0.814036	0.534166	1.8526	190	RRP1,RPL15,RPS18,RPL12,RPL14,RPL29,LAS1L,UTP3,RPS25,PELP1,RPS26,NCL,RPL18A,GNL3,DKC1,RPL24,NOP56,RPL11,RPL35,RPL27A,RPL31,RPL13A,HSD17B10,RPL27,RPL36A,RPL23,NOP14,RPL18,RIOK1,RPL8,RPL36,RPS7,RPS11,RPL21,TSR3,RPS17,NOP58,FCF1,RPS3,RPL35A,RPL37,RBM28,RPS14,RPL7A,RPS6,RPS12,RPS15A,RPS20,RPP38,RPS15,RPS28,BMS1,RPL38,RPL10,BUD23,RPL32,DIMT1,RPL28,RPL22,RPS16,EXOSC6,RPL39,ISG20L2,RPS24,NAT10,MRM1,PDCD1…
AllMSigDB	Liver_R26_Gclc_KO	GO_RNA_SPLICING_VIA_TRANSESTERIFICATION_REACTIONS	4.00917e-10	1.78115e-07	0.814036	0.481662	1.71063	301	CCAR1,SRPK2,U2SURP,ZRSR2,SRSF7,SREK1,SLU7,PRPF40A,PNN,YTHDC1,PRPF4B,SNRNP70,DNAJC8,SRSF2,HNRNPA2B1,UPF3B,DDX46,SRRM1,CPSF7,HNRNPL,RBMX,SF3B1,PRPF39,RBM5,HNRNPA3,PABPN1,SON,DHX16,LUC7L2,SRSF11,SRSF6,SRRT,RBM25,LUC7L3,KHDC4,LUC7L,GTF2F1,SRSF5,SF3A2,SRSF1,SFSWAP,RBPMS,LSM1,PCF11,NSRP1,SNRNP48,RBM3,PTBP1,ZCRB1,GPATCH1,HNRNPH1,MBNL2,DDX5,SRRM2,DDX17,DHX40,HNRNPD,MBNL1,PTBP2,DHX9,PSIP1,DDX39B,PABPC1,SC…
AllMSigDB	Liver_R26_Gclc_KO	GO_MRNA_BINDING	4.36609e-10	1.88868e-07	0.814036	0.523119	1.81725	196	EIF3A,ZC3H11A,SNRNP70,HNRNPA2B1,UPF3B,ANGEL2,HNRNPL,RBMX,SF3B1,CPEB4,RBM5,PURB,TARDBP,THOC2,HNRNPA3,SHMT1,NXF1,LUC7L2,RBM25,LUC7L3,RPS26,LUC7L,NCL,SAMD4B,SRSF1,GNL3,PUM2,DDX3X,LSM1,PCF11,NSRP1,RPL35,MIR17HG,RPL13A,CLUH,RBM3,DDX5,HNRNPD,RPS7,DENR,MBD2,PTBP2,DHX9,MECP2,RNF40,TUT1,SECISBP2,ZC3H12A,RBMS1,PABPC1,RPS3,LARP1,DXO,SUPT5H,HNRNPA1,CPEB2,SYNCRIP,RPS14,PUM1,SERBP1,TSN,KHSRP,RSL1D1,RNF20,RBM27…
AllMSigDB	Liver_R26_Gclc_KO	GO_HISTONE_BINDING	4.49621e-10	1.89509e-07	0.814036	0.554718	1.90209	151	KMT2E,PHIP,ATRX,SMARCA4,SGF29,MLLT10,BRD2,KMT2C,PWWP2A,CHD2,MYSM1,RNF168,MTF2,MPHOSPH8,ANP32B,BRD4,KDM7A,KDM5A,PHF1,BAZ2A,USP16,TBL1X,MBTD1,LRWD1,BPTF,CHD8,ANP32A,HINFP,RESF1,KMT2A,DEK,UIMC1,CHD1,MLLT6,BRD3,KMT2D,DNAJC2,PHF10,NOC2L,BRD9,CBX5,YEATS2,KDM4A,SRCAP,BAZ1B,KAT6B,SUPT16H,TRIM24,BRD1,RNF20,PYGO2,FMR1,ANP32E,BRD7,WDTC1,TAF1,RSF1,VPS72,VRK1,CBX2,ASF1A,KAT5,INO80,ZMYND11,NCAPD3,DPF2,IPO9,CAR…
AllMSigDB	Liver_R26_Gclc_KO	HALLMARK_FATTY_ACID_METABOLISM	5.28439e-10	2.13207e-07	0.801216	-0.444204	-2.15583	146	INMT,LDHA,GLUL,CRAT,ACADS,ACAA2,CD36,GPD2,ME1,ACSM3,ODC1,GPD1,MLYCD,TP53INP2,PCBD1,IDH3G,DECR1,IDI1,ELOVL5,SDHD,HMGCS1,MDH1,ECHS1,ACO2,FASN,IDH3B,SMS,HSPH1,PDHB,MDH2,NCAPH2,UBE2L6,ETFDH,ACAA1,GRHPR,ADIPOR2,HMGCL,SERINC1,ACSL5,SUCLG1,ALDH3A1,ALDH3A2,HSD17B11,SDHA,HADHB,YWHAH,DLST,CPT2,ACADM,BPHL,DLD,GSTZ1,PDHA1,ACADVL,G0S2,HIBCH,AOC3,SUCLA2,CIDEA,CD1D
AllMSigDB	Liver_R26_Gclc_KO	REACTOME_EUKARYOTIC_TRANSLATION_INITIATION	5.40019e-10	2.13207e-07	0.801216	0.602839	2.01881	110	EIF3A,EIF5,EIF2S2,RPL15,RPS18,RPL12,RPL14,RPL29,RPS25,EIF5B,EIF3E,RPS26,RPL18A,RPL24,RPL11,RPL35,RPL27A,RPL31,RPL13A,RPL27,RPL36A,RPL23,RPL18,RPL8,RPL36,RPS7,RPS11,RPL21,RPS17,PABPC1,RPS3,EIF2B1,RPL35A,RPL37,RPS14,RPL7A,RPS6,RPS12,RPS15A,RPS20,RPS15,RPS28,RPL38,RPL10,RPL32,RPL28,RPL22,RPS16,RPL39,RPS24,RPS2,RPS27,RPL23A,RPS21,RPS8,RPL19
AllMSigDB	Liver_R26_Gclc_KO	GO_MONOCARBOXYLIC_ACID_CATABOLIC_PROCESS	5.57256e-10	2.13207e-07	0.801216	-0.50163	-2.31725	106	CRAT,SLC27A2,ACADS,ACAA2,PECR,NUDT19,AKR1D1,ECHDC1,MLYCD,ABCD3,IVD,AMACR,DECR1,MECR,MTOR,ETFB,PCCA,ECHS1,SCP2,ACOX2,ETFDH,ACAA1,ETFA,ACAD10,ALDH3A2,ACAD11,AIG1,BDH2,HADHB,SLC27A4,SORD,CPT2,ACADM,CROT,MCAT,LDHD,ACADVL,HIBCH,LIPE,PLIN5,LONP2,ABHD2,ACAT1,AKT2
AllMSigDB	Liver_R26_Gclc_KO	REACTOME_CHROMATIN_ORGANIZATION	5.96829e-10	2.13207e-07	0.801216	0.527093	1.83133	195	KMT2E,ARID4A,ARID4B,KDM2A,PBRM1,SMARCA4,SGF29,KMT2C,ARID2,GPS2,KDM6B,EHMT1,ATXN7,SMARCC2,KDM7A,KDM5A,OGT,NSD1,ARID1A,KAT2A,PHF20,TBL1X,CREBBP,DNMT3A,TADA2A,NCOR1,MTA2,KMT2B,SETD1B,ASH1L,SMARCD3,CLOCK,KANSL3,ARID5B,KMT2A,NCOR2,BRPF1,CHD4,MTA1,EP400,KMT2D,SMARCC1,SAP130,BRPF3,YEATS2,KDM4A,SETD1A,EPC1,SETDB1,KDM3A,PRDM9,KANSL1,KDM6A,HDAC3,BRD8,SMARCE1,REST,KAT6B,MSL1,KMT5A,BRD1,MBIP,EHMT2,HDAC10,PRD…
AllMSigDB	Liver_R26_Gclc_KO	GO_NUCLEAR_CHROMOSOME	5.98187e-10	2.13207e-07	0.801216	0.458841	1.63879	385	STAT3,PPARGC1A,ZBTB18,XPA,ATRX,HMGB1,PBRM1,SMARCA4,CBX7,BAZ1A,ERCC5,RBMX,BRMS1L,PURB,TARDBP,THOC2,TOP1,MPHOSPH8,SMARCC2,ASXL1,BRD4,SLX1A,PURA,TFPT,AR,NIPBL,ARID1A,NSMF,KAT2A,CREBBP,KLF4,DNMT3A,NCOR1,SIRT2,MTA2,LRWD1,BPTF,SMARCD3,USF1,CITED2,CDK9,DNA2,XRCC3,RAD9A,NCOR2,SMC3,MBD2,CHD4,DHX9,MTA1,EP400,SMARCC1,THOC1,SAP130,PHF10,BRD9,CBX5,TAF4,RIF1,CEBPB,HMGB3,SETD1A,ZEB2,POT1,NUCKS1,POGZ,LRIF1,PCGF2…
AllMSigDB	Liver_R26_Gclc_KO	GO_FATTY_ACID_METABOLIC_PROCESS	6.04713e-10	2.13207e-07	0.801216	-0.401689	-2.04517	194	PRKAR2B,MAPK3,CRAT,SLC27A2,ACADS,LYPLA1,ACAA2,PECR,PTGES,CD36,ECHDC1,PAM,POR,MLYCD,PLA2G4A,CYP2A6,DGAT2,ABCD3,IVD,AMACR,ACSM1,DECR1,MECR,ACAD9,ABHD5,MTOR,ELOVL5,ETFB,ECHS1,SCP2,FASN,ACOX2,PDK3,GPX1,PTGR2,GNPAT,PON2,ETFDH,ACAA1,PTGES2,ETFA,ACSF3,ADIPOR2,ACSL5,ACAD10,ALDH3A2,ACAD11,FA2H,AACS,BDH2,CES1,PTGR1,GGT1,HADHB,FADS2,SLC27A4,CPT2,ACADM,ELOVL1,DLD,CROT,MCAT,EPHX2,GSTZ1,ACADVL,HIBCH,PLIN5,PTGE…
AllMSigDB	Liver_R26_Gclc_KO	GO_MITOCHONDRIAL_TRANSLATION	6.07477e-10	2.13207e-07	0.801216	-0.458969	-2.18847	133	MRPS18A,TUFM,COA3,MRPL12,UQCC1,MRPL28,GATB,MRPL10,GFM1,TSFM,MRPS2,MRPL37,MRPL40,MRPL21,MRPS12,FASTKD2,MTG1,MRPL11,MRPL44,MRPS7,RARS2,MTIF3,MRPL46,MRPS9,MRPL48,MRRF,MRPL43,MRPL53,CHCHD1,MRPL58,DAP3,MRPL16,MRPL35,MRPL39,MRPS33,MRPS23,MRPL41,MRPL20,MRPL3,MRPL18,YARS2,MRPL22,IARS2,NSUN3,GFM2,MRPS17,MRPS31,DARS2,MRPL27,MRPS26,MRPS18B,MRPS24,EARS2,MRPL34,MRPL30,MRPS22
AllMSigDB	Liver_R26_Gclc_KO	REACTOME_RESPIRATORY_ELECTRON_TRANSPORT_ATP_SYNTHESIS_BY_CHEMIOSMOTIC_COUPLING_AND_HEAT_PRODUCTION_BY_UNCOUPLING_PROTEINS	6.09608e-10	2.13207e-07	0.801216	-0.49831	-2.31961	107	NUBPL,NDUFAF1,CYC1,NDUFS2,NDUFS5,UQCRC1,ATP5F1B,COQ10B,ACAD9,UCP1,ETFB,SDHD,SURF1,ATP5PB,UQCRC2,NDUFV1,ATP5F1A,ETFDH,NDUFA10,NDUFA4,ETFA,NDUFS1,NDUFA9,COX5A,CYCS,SDHA,ATP5MC3,NDUFB6,COX7A2L,NDUFAB1,UQCRFS1,NDUFC2,UCP2,NDUFAF4,NDUFS4,ECSIT,ATP5ME,NDUFA1,UQCRH,TRAP1,NDUFAF6,NDUFAF2,NDUFAF3,COX14,ATP5F1C,SDHC,SCO1,SDHB
AllMSigDB	Liver_R26_Gclc_KO	GO_ORGANIC_ACID_CATABOLIC_PROCESS	6.42563e-10	2.20051e-07	0.801216	-0.387477	-1.99766	207	SARDH,MCCC1,GLUL,CRAT,TXN2,SLC27A2,ACADS,ACAA2,PECR,NUDT19,AKR1D1,ECHDC1,PAH,MLYCD,ABCD3,IVD,ASPA,AMACR,PCBD1,DECR1,MECR,MTOR,ETFB,PCCA,QPRT,QDPR,BLMH,ABAT,ECHS1,SCP2,ACOX2,BCKDHA,IDO2,ETFDH,ACAA1,ETFA,CTH,ACSF3,HMGCL,ACAD10,ALDH3A2,ACAD11,AIG1,BDH2,MCCC2,HADHB,ALDH4A1,BCAT1,BCKDK,SLC27A4,SORD,DLST,CPT2,ACADM,ADHFE1,ACAD8,SLC25A21,DLD,CROT,MCAT,LDHD,HYKK,GSTZ1,ACADVL,HIBCH,LIPE,PLIN5,ACADSB,LONP2…
AllMSigDB	Liver_R26_Gclc_KO	REACTOME_NONSENSE_MEDIATED_DECAY_NMD	7.31925e-10	2.45538e-07	0.801216	0.597375	1.99664	106	RPL15,RPS18,RPL12,RPL14,RPL29,UPF3B,UPF2,SMG7,RPS25,SMG5,SMG1,RPS26,RPL18A,SMG6,RPL24,RPL11,RPL35,RPL27A,RPL31,RPL13A,RPL27,RPL36A,RPL23,RPL18,RPL8,RPL36,RPS7,RPS11,RPL21,RPS17,PABPC1,RPS3,RPL35A,RPL37,RPS14,RPL7A,RPS6,RPS12,RPS15A,RPS20,RPS15,RPS28,RPL38,RPL10,RPL32,RPL28,RPL22,RPS16,RPL39,RPS24,RPS2,RPS27,RPL23A,RPS21,RPS8,RPL19,MAGOH
AllMSigDB	Liver_R26_Gclc_KO	GO_NUCLEAR_TRANSCRIBED_MRNA_CATABOLIC_PROCESS_NONSENSE_MEDIATED_DECAY	7.79107e-10	2.56139e-07	0.801216	0.600036	2.01848	114	RPL15,RPS18,RPL12,RPL14,RPL29,UPF3B,UPF2,SMG7,RPS25,SMG5,EIF3E,SMG1,RPS26,RPL18A,SMG6,RPL24,RPL11,RPL35,RPL27A,RPL31,RPL13A,RPL27,RPL36A,RPL23,RPL18,RPL8,RPL36,RPS7,RPS11,RPL21,RPS17,SECISBP2,PABPC1,RPS3,RPL35A,RPL37,RPS14,RPL7A,RPS6,RPS12,RPS15A,RPS20,RPS15,RPS28,RPL38,RPL10,RPL32,RPL28,RPL22,RPS16,RPL39,HELZ2,RPS24,DCP1B,RPS2,RPS27,RPL23A,RPS21,RPS8,RPL19,MAGOH,SKIV2L,CASC3,RPL37A,RPSA
AllMSigDB	Liver_R26_Gclc_KO	GO_CELLULAR_LIPID_CATABOLIC_PROCESS	8.07355e-10	2.60222e-07	0.801216	-0.425081	-2.10539	162	CRAT,SLC27A2,ACADS,ACAA2,PECR,NUDT19,ECHDC1,SMPD1,MLYCD,SCARB1,PLA2G4A,ABCD3,IVD,AMACR,DECR1,MECR,ABHD5,MTOR,ETFB,PCCA,FABP5,ECHS1,SCP2,ACOX2,ASAH1,ETFDH,ACAA1,ETFA,GDE1,ACAD10,NEU2,ALDH3A2,ACAD11,AIG1,BDH2,HADHB,AADAC,SLC27A4,FUCA1,CPT2,ACADM,ASAH2B,CROT,MCAT,HEXB,ACADVL,HIBCH,LIPE,PPT1,PLIN5,LONP2,ABHD2,ACAT1,AKT2,PLCG2,PNPLA8,PEX7,PHYH,APOA2,ECI2,TYSND1
AllMSigDB	Liver_R26_Gclc_KO	REACTOME_RRNA_PROCESSING_IN_THE_NUCLEUS_AND_CYTOSOL	9.2865e-10	2.93561e-07	0.801216	0.536886	1.86283	181	RRP1,RPL15,RPS18,RPL12,RPL14,RPL29,LAS1L,UTP3,RPS25,PELP1,RPS26,NCL,RPL18A,GNL3,DKC1,RPL24,NOP56,RPL11,RPL35,RPL27A,RPL31,RPL13A,RPL27,RPL36A,RPL23,NOP14,RPL18,RIOK1,RPL8,RPL36,RPS7,RPS11,RPL21,TSR3,RPS17,NOP58,FCF1,RPS3,RPL35A,RPL37,RBM28,RPS14,RPL7A,RPS6,RPS12,RPS15A,RPS20,RPP38,RPS15,RPS28,BMS1,RPL38,RPL10,BUD23,RPL32,DIMT1,RPL28,RPL22,RPS16,EXOSC6,RPL39,ISG20L2,RPS24,NAT10,PDCD11,EXOSC8,RPS2,…
AllMSigDB	Liver_R26_Gclc_KO	GO_NUCLEAR_CHROMATIN	1.27362e-09	3.95014e-07	0.788187	0.498891	1.7568	242	STAT3,PPARGC1A,ATRX,HMGB1,PBRM1,SMARCA4,CBX7,BAZ1A,RBMX,BRMS1L,TARDBP,MPHOSPH8,SMARCC2,ASXL1,TFPT,AR,NIPBL,ARID1A,NSMF,KAT2A,CREBBP,KLF4,DNMT3A,NCOR1,SIRT2,MTA2,BPTF,SMARCD3,USF1,CITED2,CDK9,NCOR2,MBD2,CHD4,DHX9,MTA1,EP400,SMARCC1,SAP130,PHF10,BRD9,CBX5,TAF4,RIF1,CEBPB,HMGB3,SETD1A,ZEB2,NUCKS1,POGZ,PCGF2,SRCAP,NACC2,NFRKB,JUND,BRD8,SMARCE1,CREB1,KAT6B,MYC,INO80B,TRIM24,RAD50,NCOA3,RARG,EHMT2,NCOA…
AllMSigDB	Liver_R26_Gclc_KO	KEGG_RIBOSOME	1.53085e-09	4.66001e-07	0.788187	0.638473	2.0644	80	RPL15,RPS18,RPL12,RPL14,RPL29,RPS25,RPS26,RPL18A,RPL24,RPL11,RPL35,RPL27A,RPL31,RPL13A,RPL27,RPL36A,RPL23,RPL18,RPL8,RPL36,RPS7,RPS11,RPL21,RPS17,RPS3,RPL35A,RPL37,RPL7A,RPS6,RPS12,RPS15A,RPS20,RPS15,RPS28,RPL38,RPL10,RPL32,RPL28,RPL22,RPS16,RPL39,RPS24,RPS2,RPS27,RPL23A,RPS21,RPS8,RPL19
AllMSigDB	Liver_R26_Gclc_KO	REACTOME_PYRUVATE_METABOLISM_AND_CITRIC_ACID_TCA_CYCLE	1.71616e-09	5.12914e-07	0.788187	-0.655215	-2.68601	50	LDHA,MPC2,ME1,BSG,IDH3G,SDHD,ACO2,IDH3B,PDK3,PDHB,MDH2,MPC1,L2HGDH,PDHX,DLAT,SUCLG1,CS,SDHA,DLST,ADHFE1,DLD,IDH3A,GSTZ1,PDHA1,LDHB,SUCLA2,ME2,OGDH,VDAC1
AllMSigDB	Liver_R26_Gclc_KO	GO_NUCLEAR_SPECK	2.19679e-09	6.44837e-07	0.774939	0.475084	1.69094	322	KMT2E,BCLAF1,AFDN,SRSF7,SREK1,SLU7,PRPF40A,RBM39,TOPORS,PNN,YTHDC1,PNISR,BRD2,RBBP6,PRPF4B,SNRNP70,SRSF2,PPIG,DDX46,ACIN1,SRRM1,FAM76B,SF3B1,NFKBIZ,TARDBP,THOC2,ZC3H13,PABPN1,NXF1,SON,ZMIZ1,LUC7L2,CCNL2,CIR1,SRSF11,TRIP11,SRSF6,RBM25,LUC7L3,AR,AKAP8L,BAZ2A,SRSF5,SF3A2,SRSF1,DDX3X,FNBP4,NSRP1,MPP1,SURF2,SETD1B,PRKN,DUSP11,CCNL1,SRRM2,DDX17,CLK3,SMC5,CLK2,AAGAB,LMNA,ZNF217,DDX39B,TUT1,EP400,ZBTB16,…
AllMSigDB	Liver_R26_Gclc_KO	GO_MITOCHONDRIAL_GENE_EXPRESSION	2.85052e-09	8.22049e-07	0.774939	-0.42336	-2.07995	156	MRPS18A,TUFM,COA3,MRPL12,UQCC1,MRPL28,GATB,TEFM,MRPL10,GFM1,TSFM,MRPS2,MRPL37,MRPL40,MRPL21,MRPS12,FASTKD2,MTG1,MRPL11,MRPL44,MRPS7,RARS2,MTIF3,MRPL46,MRPS9,PUS1,MRPL48,MRRF,MRPL43,MRPL53,CHCHD1,MRPL58,DAP3,MRPL16,MRPL35,MRPL39,MRPS33,MRPS23,MRPL41,MRPL20,MRPL3,MRPL18,YARS2,MRPL22,IARS2,NSUN3,SLC25A33,GFM2,MRPS17,MRPS31,DARS2,MRPL27,MRPS26,MRPS18B,MRPS24,EARS2,MRPL34,TFAM,MRPL30,MRPS22
AllMSigDB	Liver_R26_Gclc_KO	GO_FATTY_ACID_BETA_OXIDATION	2.94637e-09	8.35041e-07	0.774939	-0.587395	-2.53542	65	CRAT,SLC27A2,ACADS,ACAA2,ECHDC1,MLYCD,ABCD3,IVD,AMACR,DECR1,MECR,MTOR,ETFB,ECHS1,SCP2,ACOX2,ETFDH,ACAA1,ETFA,ACAD10,ACAD11,BDH2,HADHB,CPT2,ACADM,CROT,MCAT,ACADVL,HIBCH,PLIN5,LONP2,ACAT1,AKT2,PEX7,ECI2,TYSND1,EHHADH
AllMSigDB	Liver_R26_Gclc_KO	GO_RNA_CATABOLIC_PROCESS	3.09164e-09	8.61362e-07	0.774939	0.466268	1.66165	336	TNRC6A,PSMD11,PSMD1,RPL15,PSMD7,GIGYF2,RPS18,TENT4B,RPL12,RPL14,RPL29,UPF3B,PAN3,ANGEL2,UPF2,SMG7,TARDBP,TRIR,RPS25,PSMA7,SMG5,ROCK1,EIF3E,SMG1,RPS26,SAMD4B,RPL18A,EDC4,SMG6,YWHAB,PUM2,TIRAP,DKC1,TNRC6B,LSM1,RPL24,RPL11,RPL35,RPL27A,RPL31,CNOT6,RPL13A,RPL27,RPL36A,RPL23,TNPO1,DDX5,RPL18,TNRC6C,RPL8,ANP32A,HNRNPD,RPL36,DNA2,RPS7,RPS11,PAN2,RPL21,DHX9,AGO1,RPS17,SECISBP2,ZC3H12A,PABPC1,RPS3,ROCK2,L…
AllMSigDB	Liver_R26_Gclc_KO	GO_CYTOSOLIC_RIBOSOME	3.96125e-09	1.08525e-06	0.761461	0.598994	1.98413	99	PPARGC1A,RPL15,RPS18,RPL12,RPL14,RPL29,RPS25,RPS26,RPL18A,DDX3X,RPL24,RPL11,RPL35,RPL27A,RPL31,RPL13A,RPL27,RPL36A,RPL23,RPL18,RPL8,RPL36,RPS7,RPS11,RPL21,RPS17,RPS3,RPL35A,RPL37,RPS14,RPL7A,RPS6,RPS12,RPS15A,RPS20,RPS15,RPS28,RPL38,RPL10,RPL32,RPL28,RPL22,RPS16,RPL39,RPS24,EIF2AK4,RPS2,RPS27,RPL23A,RPS21,RPS8,RPL19,MCTS1,FXR2
AllMSigDB	Liver_R26_Gclc_KO	GO_ELECTRON_TRANSPORT_CHAIN	4.25189e-09	1.14578e-06	0.761461	-0.420857	-2.06072	152	DHDH,AKR7A2,NDUFAF1,AFG1L,GPD2,ME1,GPD1,CYC1,NDUFS2,NDUFS5,UQCRC1,POR,SRD5A1,ETFB,COQ9,SDHD,SLC25A13,QDPR,CYBA,DEGS1,DMGDH,IDH3B,SURF1,ETFRF1,UQCRC2,NDUFV1,GLRX5,ATP5F1A,ETFDH,NDUFA10,COX6A2,NDUFA4,NDUFA4L2,PTGES2,ETFA,NDUFS1,NDUFA9,COX5A,CYCS,PHGDH,SDHA,NDUFB6,ALDH4A1,COX7A2L,COX7A2,FDX1,COX15,DLD,CYB561,NDUFAB1,UQCRFS1,NDUFC2,TXNRD3,NDUFS4,NDUFA1,SDHAF2,ME2,UQCRH,TXNRD2
AllMSigDB	Liver_R26_Gclc_KO	GO_PROTEIN_LOCALIZATION_TO_ENDOPLASMIC_RETICULUM	4.44216e-09	1.17774e-06	0.761461	0.565148	1.9146	123	SRP72,RPL15,GRIK5,RPS18,RPL12,RPL14,RPL29,SEC62,RPS25,PMM1,RPS26,RPL18A,RPL24,RPL11,RPL35,RPL27A,RPL31,RPL13A,OS9,RPL27,RPL36A,RPL23,RPL18,RPL8,RPL36,RPS7,RPS11,TAPT1,RPL21,RPS17,RPS3,SEC61A2,KDELR2,RPL35A,RPL37,RPS14,RPL7A,RPS6,RPS12,RPS15A,RPS20,RPS15,RPS28,RPL38,RPL10,RPL32,RPL28,RPL22,RPS16,RPL39,RPS24,SEC63,SRPRA,SPCS2,RPS2,RPS27,RPL23A,RPS21,RPS8,RPL19,PPP1R15A,SRP9,SRP19,RPL37A,RPSA,RPS19,…
AllMSigDB	Liver_R26_Gclc_KO	GO_REGULATION_OF_RNA_METABOLIC_PROCESS	4.72998e-09	1.23415e-06	0.761461	0.52652	1.82687	181	SRPK2,SRSF7,SREK1,YTHDC1,SLTM,SNRNP70,SRSF2,HNRNPA2B1,CLK1,SAFB2,CPSF7,HNRNPL,RBMX,RBM5,PABPN1,SON,SAFB,SRSF6,RBM25,CLK4,RPS26,SRSF5,FASTK,SRSF1,SFSWAP,NSRP1,NCOR1,RBM3,PTBP1,PAF1,HNRNPH1,CDK11B,MBNL2,DDX5,RIOK1,DDX17,CDK9,MBNL1,CLK3,NCOR2,PTBP2,CLK2,AHNAK,DHX9,RNF40,ZC3H12A,POLR2A,SUPT5H,HNRNPA1,LEO1,BMP4,RBM10,BUD23,AKAP17A,SNW1,REST,DIMT1,CTR9,KHSRP,U2AF2,RNF20,THRAP3,TIA1,FMR1,SNRPA,HNRNPLL,W…
AllMSigDB	Liver_R26_Gclc_KO	LANDIS_ERBB2_BREAST_PRENEOPLASTIC_DN	7.1153e-09	1.82752e-06	0.761461	-0.599222	-2.52911	57	CXCL12,MCCC1,ACAA2,CD36,GPD2,NPC2,DECR1,ABHD5,ETFB,SCP2,NDUFV1,ACAA1,CHPT1,ADIPOR2,UCK1,GHR,NR1H3,ADRB3,CES1,HADHB,PPP2R5A,ATP1B3,CPT2,HTRA1,NDUFAB1,GYG1,GSTZ1,PDHA1
AllMSigDB	Liver_R26_Gclc_KO	REACTOME_MITOCHONDRIAL_TRANSLATION	7.28068e-09	1.84123e-06	0.761461	-0.492312	-2.24918	94	MRPS18A,TUFM,MRPL12,MRPL28,MRPL10,GFM1,TSFM,MRPS2,MRPL37,MRPL40,MRPL21,MRPS12,MRPL11,MRPL44,MRPS7,MTIF3,MRPL46,MRPS9,MRPL48,MRRF,MRPL43,MRPL53,CHCHD1,MRPL58,DAP3,MRPL16,MRPL35,MRPL39,MRPS33,MRPS23,MRPL41,MRPL20,MRPL3,MRPL18,MRPL22,GFM2,MRPS17,MRPS31,MRPL27,MRPS26,MRPS18B,MRPS24,MRPL34,MRPL30,MRPS22
AllMSigDB	Liver_R26_Gclc_KO	GNF2_DDX5	8.85457e-09	2.18876e-06	0.74774	0.677267	2.10248	55	UBXN4,RBM39,YTHDC1,SF3B1,WASHC2C,RBM5,NXF1,SRSF6,KDM5A,STK38,NIPBL,SRSF5,RSRP1,DDX3X,RSRC2,HNRNPDL,BPTF,VPS16,IKBKB,CCNL1,DDX5,MBNL1,CHD1,PHF11,SCAF11,NACA,AKAP17A,MSL1
AllMSigDB	Liver_R26_Gclc_KO	GNF2_FBL	8.97853e-09	2.18876e-06	0.74774	0.547003	1.87221	142	U2SURP,SRSF7,RPL15,RBBP6,RPL12,RPL14,SRSF2,HNRNPA2B1,RPL29,SRRM1,RBMX,TARDBP,UTP3,RPS25,TAF1D,PABPN1,EIF3E,TCERG1,NCL,SRSF1,DKC1,RPL24,RPL35,RPL13A,RPL27,HINT1,RPL8,HNRNPD,RPL36,RPS7,DDX39B,RPS17,RPS3,RPL35A,RPL37,HNRNPA1,DHX15,SYNCRIP,RPL7A,RPS6,RPS12,RPS20,RPS15,RPL38,PPIA,SF1,RBM10,NACA,RPL32,DIMT1,RPL28,RPL22,RPS16,MTIF2,NSA2,NSUN5,NOL7,EXOSC8,RPS2,RPL23A,RPS21,RPS8,RPL19,NAE1,KANSL2,RPSA,SRS…
AllMSigDB	Liver_R26_Gclc_KO	LANDIS_ERBB2_BREAST_TUMORS_324_DN	9.05436e-09	2.18876e-06	0.74774	-0.428818	-2.07444	141	CXCL12,MCCC1,ACAA2,PTGES,CD36,GPD2,NPC2,NDUFS5,GJB2,MYL9,IVD,CYB5B,CYP4B1,DECR1,ABHD5,ETFB,SCP2,GAS6,NDUFV1,ACAA1,CHPT1,ANGPTL2,ADIPOR2,UCK1,DPEP1,GHR,DERL1,PAPSS2,NR1H3,ADRB3,CES1,HADHB,PPP2R5A,ATP1B3,CPT2,HTRA1,NDUFAB1,EPHX2,MARCKS,GYG1,KRT19,CD151,GSTZ1,YWHAG,PDHA1
AllMSigDB	Liver_R26_Gclc_KO	REACTOME_SRP_DEPENDENT_COTRANSLATIONAL_PROTEIN_TARGETING_TO_MEMBRANE	1.36983e-08	3.26337e-06	0.74774	0.586675	1.9554	104	SRP72,RPL15,RPS18,RPL12,RPL14,RPL29,RPS25,RPS26,RPL18A,RPL24,RPL11,RPL35,RPL27A,RPL31,RPL13A,RPL27,RPL36A,RPL23,RPL18,RPL8,RPL36,RPS7,RPS11,RPL21,RPS17,RPS3,SEC61A2,RPL35A,RPL37,RPS14,RPL7A,RPS6,RPS12,RPS15A,RPS20,RPS15,RPS28,RPL38,RPL10,RPL32,RPL28,RPL22,RPS16,RPL39,RPS24,SRPRA,SPCS2,RPS2,RPS27,RPL23A,RPS21,RPS8,RPL19,SRP9,SRP19,RPL37A,RPSA,RPS19,RPL13,RPL34,RPL7,SEC61G,FAU,RPS13,UBA52,RPS23,RPS…
AllMSigDB	Liver_R26_Gclc_KO	REACTOME_PROTEIN_LOCALIZATION	1.40435e-08	3.29781e-06	0.74774	-0.405147	-2.00956	151	PRNP,CRAT,SLC27A2,PECR,NUDT19,AGPS,CYC1,MLYCD,ATP5F1B,PMPCB,ABCD3,AMACR,IDH3G,UBB,TIMM50,PEX19,HSPD1,SLC25A13,ACO2,SCP2,TIMM17A,ACOX2,GNPAT,HSPA9,SAMM50,ATP5F1A,PMPCA,TIMM22,ACAA1,HMGCL,APP,DHRS4,CS,ALDH3A2,PEX16,PEX14,CROT,GRPEL1,MTX1,EPHX2,LDHD,PEX6,PEX3,CHCHD4,LONP2,COQ2,ATAD1,VDAC1,PIPOX,PEX7,PHYH,COA6,ECI2,TYSND1,BCS1L,UBC
AllMSigDB	Liver_R26_Gclc_KO	GO_MODIFICATION_DEPENDENT_PROTEIN_BINDING	1.49763e-08	3.46734e-06	0.733762	0.566608	1.90925	116	TAB2,KMT2E,PHIP,ATRX,SMARCA4,SGF29,BRD2,UBQLN4,RNF168,MTF2,MPHOSPH8,BRD4,KDM7A,KDM5A,PHF1,BAZ2A,HDAC6,MBTD1,LRWD1,BPTF,MINDY1,SHARPIN,CHD8,OTUD7B,AGAP3,KMT2A,UIMC1,CHD1,TNIP2,BRD3,ABRAXAS1,DNAJC2,IKBKG,BRD9,CBX5,YEATS2,KDM4A,ANKRD13B,UBL7,TRIM24,AGL,FMR1,BRD7,ABRAXAS2,TAF1,BAG6,PSMD4,CBX2,ZMYND11,NCAPD3,DPF2,CARM1,ATAD2B,PHF2,ANKRD13D,RNF169,UFD1,ING2
AllMSigDB	Liver_R26_Gclc_KO	BILD_CTNNB1_ONCOGENIC_SIGNATURE	1.74103e-08	3.97486e-06	0.733762	0.663644	2.08325	58	COL13A1,ATRX,SREK1,FOXQ1,PNISR,NEMF,FERMT1,CHD9,THOC2,TOP1,PLEKHA1,TAF1D,PHACTR2,SRSF6,RBM25,SMG1,BOD1L1,ABI2,ASH1L,FRYL,NEK1,SMC3,DYNC1H1,SECISBP2,CYP24A1,SCAF11
AllMSigDB	Liver_R26_Gclc_KO	REACTOME_RESPIRATORY_ELECTRON_TRANSPORT	1.85326e-08	4.17313e-06	0.733762	-0.505894	-2.2895	88	NUBPL,NDUFAF1,CYC1,NDUFS2,NDUFS5,UQCRC1,COQ10B,ACAD9,ETFB,SDHD,SURF1,UQCRC2,NDUFV1,ETFDH,NDUFA10,NDUFA4,ETFA,NDUFS1,NDUFA9,COX5A,CYCS,SDHA,NDUFB6,COX7A2L,NDUFAB1,UQCRFS1,NDUFC2,NDUFAF4,NDUFS4,ECSIT,NDUFA1,UQCRH,TRAP1,NDUFAF6,NDUFAF2,NDUFAF3,COX14,SDHC,SCO1,SDHB
AllMSigDB	Liver_R26_Gclc_KO	GO_FATTY_ACID_BIOSYNTHETIC_PROCESS	2.05978e-08	4.57549e-06	0.733762	-0.473549	-2.20271	108	MYO5A,LPGAT1,PECR,PTGES,ACSM3,CD74,ACSS2,MLYCD,ABCD3,ACSM1,MECR,SCAP,ELOVL5,HSD17B12,FABP5,ACSM2B,DEGS1,FASN,FADS3,ACLY,ERLIN2,MID1IP1,PTGES2,ACSF3,ADIPOR2,ACSM5,ACACA,FA2H,NR1H3,FADS2,ASAH2B,ELOVL1,NDUFAB1,MCAT,EPHX2,ACADVL,CBR4,PTGES3,CYP2E1,RGN,ABHD2,PRKAG3,HACD2
AllMSigDB	Liver_R26_Gclc_KO	GO_TRANSLATIONAL_INITIATION	2.52456e-08	5.46104e-06	0.733762	0.516858	1.78928	174	EIF3A,EIF5,RPS6KB1,IMPACT,EIF2S2,RPL15,EIF4EBP3,MIF4GD,RPS18,RPL12,RPL14,RPL29,RPS25,EIF5B,EIF3E,RPS26,RPL18A,DDX3X,RPL24,RPL11,RPL35,RPL27A,RPL31,RPL13A,RPL27,RPL36A,RPL23,RPL18,RPL8,RPL36,RPS7,RPS11,DENR,RPL21,RPS17,PABPC1,RPS3,LARP1,EIF2B1,RPS6KB2,RPL35A,RPL37,RPS14,RPL7A,RPS6,RPS12,RPS15A,RPS20,RPS15,DNAJC3,RPS28,RPL38,RPL10,EIF3CL,RPL32,RPL28,RPL22,RPS16,RPL39,ATF4,RPS24,ALKBH1,FMR1,MTIF2,EI…
AllMSigDB	Liver_R26_Gclc_KO	REACTOME_SELENOAMINO_ACID_METABOLISM	2.52488e-08	5.46104e-06	0.733762	0.57942	1.91796	98	RPL15,RPS18,RPL12,RPL14,RPL29,RPS25,GSR,RPS26,TXNRD1,RPL18A,RPL24,RPL11,RPL35,RPL27A,RPL31,RPL13A,SEPHS2,RPL27,RPL36A,RPL23,RPL18,RPL8,RPL36,RPS7,RPS11,RPL21,RPS17,SECISBP2,RPS3,RPL35A,RPL37,RPS14,RPL7A,RPS6,RPS12,RPS15A,RPS20,RPS15,RPS28,RPL38,RPL10,RPL32,RPL28,RPL22,RPS16,RPL39,RPS24,RPS2,RPS27,RPL23A,RPS21,RPS8,RPL19
AllMSigDB	Liver_R26_Gclc_KO	GO_OXIDATIVE_PHOSPHORYLATION	2.64741e-08	5.65171e-06	0.733762	-0.459111	-2.18342	115	NDUFAF1,AFG1L,CYC1,NDUFS2,NDUFS5,UQCRC1,ATP5F1B,TEFM,PGK1,COQ9,SDHD,RHOA,SURF1,ATP5PB,UQCRC2,NDUFV1,ATP5F1A,NDUFA10,COX6A2,NDUFA4,NDUFS1,NDUFA9,COX5A,CYCS,SDHA,ATP5MC3,NDUFB6,COX7A2L,COX7A2,VCP,COX15,DLD,NDUFAB1,UQCRFS1,NDUFC2,STOML2,NDUFS4,ATP5ME,NDUFA1,SDHAF2,UQCRH
AllMSigDB	Liver_R26_Gclc_KO	GO_REGULATION_OF_CHROMOSOME_ORGANIZATION	2.70601e-08	5.6705e-06	0.733762	0.483558	1.7036	244	KMT2E,PPARGC1A,ATRX,TLK2,MORC2,TENT4B,RTF1,HNRNPA2B1,USP7,AKAP8,SMG7,MTF2,MPHOSPH8,SMG5,BRD4,SLX1A,KDM5A,OGT,PHF1,SMG1,NSD1,NIPBL,AKAP8L,KAT2A,MTHFR,CTCF,SMG6,GNL3,SENP6,DKC1,SKI,CAMK2D,FLCN,TADA2A,MAPK15,VEGFA,KMT2B,PAXBP1,PAF1,ZW10,CDK9,HNRNPD,MIER1,RESF1,KMT2A,XRCC3,SMC5,LMNA,MECP2,RNF40,MLLT6,NOC2L,ZNF207,KDM4A,RIF1,SETD1A,HNRNPA1,CDT1,SETDB1,MAP2K7,KDM3A,POT1,SNW1,MYC,PML,CTR9,UBR5,NEK7,RAD5…
AllMSigDB	Liver_R26_Gclc_KO	E2F1_Q4	2.72521e-08	5.6705e-06	0.733762	0.50607	1.756	185	ZBTB18,RSBN1,ARID4A,SREK1,PRPF38B,HMGB1,SLC38A3,TRIM3,SGF29,NECTIN1,RBBP6,UBALD2,RTF1,SRSF2,HNRNPA2B1,GPS2,BRMS1L,PRRC2C,HNRNPA3,LUC7L2,ZDHHC17,HOXA7,DGCR8,CTCF,SRSF1,TAOK3,RSRC2,EVA1B,NFYC,OTUD7B,DDX17,HNRNPD,MIER1,SMC3,SLC38A2,FGF9,RAB11B,FCF1,VEGFB,CBX5,ZNF513,EPC1,HNRNPA1,ZEB2,SHKBP1,ACTN4,ID3,STAG1,HOXB9,ATF7,FMO4,LYAR,MYC,SMAD6,CCDC107,HOXA9,DDX42,EDRF1,TUG1,ZNF362,ITPR1,ZCCHC8,POLA2,CXXC1,…
AllMSigDB	Liver_R26_Gclc_KO	GO_HISTONE_METHYLATION	2.91978e-08	5.99942e-06	0.733762	0.570353	1.90521	107	KMT2E,ATRX,ARID4A,ARID4B,KMT2C,RTF1,EHMT1,MTF2,BRD4,OGT,PHF1,NSD1,MTHFR,CTCF,KMT2B,SETD1B,ASH1L,PAXBP1,PAF1,KMT2A,LMNA,MECP2,MLLT6,KMT2D,KDM4A,RIF1,SETD1A,SETDB1,KDM3A,PRDM9,KDM6A,SNW1,CTR9,KMT5A,EHMT2,PRDM16,KMT5C,RNF20,PYGO2,CXXC1,SUV39H1,TET2,DOT1L,SETD5,ZNF335,SMYD2,MEN1,TET3,CARM1,BCOR,NSD3,SIRT1,SUPT6H,EZH2,BEND3,IWS1,SETD7,KMT5B,SETD2
AllMSigDB	Liver_R26_Gclc_KO	NFMUE1_Q6	3.02736e-08	6.14367e-06	0.719513	0.493684	1.72404	215	BCLAF1,CCAR1,EIF3A,AP3D1,EIF5,PRPF38B,TSC1,KDM2A,ZC3H11A,DNAJC7,GIGYF2,VAMP2,FKRP,EXT1,CHD2,SRRM1,CLK1,PRRC2C,RBM5,POU2F1,PABPN1,CPNE1,USP48,ZFP91,LUC7L3,NSD1,C19orf48,APBB3,FASTK,REXO1,PCF11,NCOR1,RBM3,ZZEF1,ASH1L,USF1,NFYC,HNRNPD,SMC3,PTBP2,BRD3,DYNC1H1,ZNF644,CBX5,ZNF207,HOXA2,E4F1,RIF1,RPL35A,HMGB3,ARNT,EPC1,HNRNPA1,DHX15,NDST2,SNRPF,PHC3,KDM6A,IRAK1,CNOT3,STAG1,SERBP1,SF1,NACA,PCNT,REST,GABP…
AllMSigDB	Liver_R26_Gclc_KO	MCBRYAN_PUBERTAL_BREAST_4_5WK_DN	3.1126e-08	6.23963e-06	0.719513	-0.382782	-1.86375	169	NR1D1,CHRDL1,TMEM45B,CUX1,KCNK2,PPA1,ACAA2,PRELP,MCRIP2,GPD1,CISD1,RBBP4,SLC16A2,NDN,ACAD9,UCP1,PFKFB3,TMEM14C,C20orf27,COQ5,FHL1,FABP5,ACO2,IDH3B,ACLY,LIPA,ETFDH,PTGES2,DLAT,SUCLG1,CDH5,TMEM109,LASP1,ACACA,BPNT1,HSPG2,ANXA8L1,ADRB3,ART3,NIPSNAP3A,PEX6,TSPAN17,YWHAG,NID1,ACADVL,CIDEA,PLIN5,GID4,PER3,CARHSP1,IMMT,PRKACB,FSCN1,CAVIN1,ACAT1,AKT2,EHD2,GOLPH3,LGALS12,YKT6,MLX
AllMSigDB	Liver_R26_Gclc_KO	SMTTTTGT_UNKNOWN	3.23144e-08	6.39981e-06	0.719513	0.473409	1.67404	265	TAB2,CCAR1,SRPK2,ZBTB18,ATRX,ARID4A,HMGB1,KDM2A,FKBP5,STX5,SRSF2,AKAP8,CHD2,CLK1,RBMX,CPEB4,RBM5,TARDBP,POU2F1,PRICKLE3,ZMYM5,GSE1,SAFB,CPNE1,LUC7L2,ZCCHC14,HOXA5,PURA,NRG1,LUC7L3,CLK4,NIPBL,AKAP8L,CTCF,SRSF5,ZNF503,SFSWAP,DDX3X,CAMK2G,PCF11,FOXP1,RBM3,NF1,HOXD9,DDX5,DDX17,CITED2,NRF1,MBNL1,TMED9,SLC38A2,CEP95,MAP4K2,CDAN1,IP6K2,CBX5,ZNF207,KLF7,HOXA2,NR6A1,EPC1,HNRNPA1,ID2,BTBD9,RIPOR1,DHRS3,PCB…
AllMSigDB	Liver_R26_Gclc_KO	GO_ORGANELLAR_RIBOSOME	3.55319e-08	6.95326e-06	0.719513	-0.492724	-2.22728	87	MRPS18A,MRPL12,MRPL28,MRPL10,MRPS2,MRPL37,MRPL40,MRPL21,MRPS12,MTG1,MRPL11,MRPL44,MRPS7,MRPL46,MRPS9,MRPL48,MRPL43,MRPL53,NDUFAB1,CHCHD1,MRPL58,DAP3,MRPL16,MRPL35,MRPL39,MRPS33,MRPL41,MRPL20,MRPL3,MRPL18,MRPL22,NSUN3,MRPS17,MRPS31,MRPL27,MRPS26,MRPS18B,MRPS24,MRPL34,MRPL30,MRPS22
AllMSigDB	Liver_R26_Gclc_KO	CTTTGTA_MIR524	3.68948e-08	7.09366e-06	0.719513	0.458257	1.63061	324	TAB2,KMT2E,STRBP,YPEL2,NR2F2,RSBN1,EIF5,PRPF38B,SPEN,ARID4B,RBM39,TSHZ1,BAZ2B,SSH3,GIGYF2,RTF1,SRSF2,HNRNPA2B1,CNPPD1,APPL2,CPEB4,DLG5,PCGF3,NXF1,SON,ZMIZ1,ANP32B,IGSF11,TANC1,ZFP91,ATP2B1,SRSF6,HOXA7,TNFAIP1,SOX4,KHDC4,EXOC5,LRRFIP2,SRSF5,PHF20L1,TBL1X,PUM2,LGR4,NFIA,FOXP1,HOXB8,EPB41,NAA15,TMEM39B,MBNL2,RIOK1,DHX40,MIER1,WDFY3,ZNF609,EP400,SBF2,GLUD1,ID4,CBX5,LARP1,TAF4,CREBZF,PTPN2,CPEB2,ZEB2,…
AllMSigDB	Liver_R26_Gclc_KO	GO_REGULATION_OF_MRNA_PROCESSING	3.71125e-08	7.09366e-06	0.719513	0.560896	1.88768	113	SRPK2,SRSF7,SREK1,YTHDC1,SLTM,SNRNP70,SRSF2,HNRNPA2B1,SAFB2,CPSF7,HNRNPL,RBMX,RBM5,PABPN1,SON,SAFB,SRSF6,RBM25,SRSF5,SRSF1,SFSWAP,NSRP1,RBM3,PTBP1,PAF1,CDK11B,MBNL2,DDX5,DDX17,CDK9,MBNL1,DHX9,RNF40,SUPT5H,HNRNPA1,LEO1,RBM10,SNW1,REST,CTR9,U2AF2,RNF20,THRAP3,TIA1,FMR1,SNRPA,WTAP
AllMSigDB	Liver_R26_Gclc_KO	GO_NUCLEOSIDE_PHOSPHATE_BIOSYNTHETIC_PROCESS	3.92551e-08	7.41696e-06	0.719513	-0.354019	-1.84536	216	AK4,SLC25A1,AGPAT2,MPC2,COASY,ME1,PAPSS1,CYC1,ACSS2,SLC5A8,MLYCD,ATP5F1B,AK2,PPT2,ASPDH,ELOVL5,HSD17B12,QPRT,SLC25A13,PANK1,FASN,PDK3,PDHB,ACLY,ATP5PB,UMPS,IDO2,ATP5F1A,MPC1,ATIC,ACSF3,PDHX,DLAT,ACSL5,UCK1,SUCLG1,PAPSS2,ACACA,ATP5MC3,TGFB1,LCLAT1,TK1,VCP,DUT,NAXD,ELOVL1,DLD,AK6,AGPAT1,NMNAT1,STOML2,GSTZ1,PDHA1,UPP2,PPT1,NADK,ATP5ME,PARP1,CBR4,PDZD3,RNLS,ACAT1,HACD2,MAPK1,PRPSAP2,MTHFD1,GUK1,SLC22…
AllMSigDB	Liver_R26_Gclc_KO	GO_AEROBIC_RESPIRATION	4.70398e-08	8.78682e-06	0.719513	-0.519225	-2.37865	76	AFG1L,UQCRC1,IDH3G,SDHD,MDH1,ACO2,IDH3B,ACO1,SURF1,PDHB,MDH2,UQCRC2,COX6A2,NDUFA4,COX5A,DLAT,CYCS,SUCLG1,CS,HIF1A,SDHA,COX7A2L,DLST,MTFR1,VCP,COX15,DLD,IDH3A,PDHA1,SUCLA2,MTFR1L,SDHAF2,ME2,UQCRH,OGDH
AllMSigDB	Liver_R26_Gclc_KO	GO_OXIDOREDUCTASE_ACTIVITY_ACTING_ON_THE_CH_CH_GROUP_OF_DONORS	5.26043e-08	9.71583e-06	0.719513	-0.604425	-2.50208	52	DHDH,ACADS,PECR,AKR1D1,IVD,SRD5A1,DECR1,MECR,ACAD9,TM7SF2,SDHD,FASN,ACOX2,PTGR2,ACAA1,ACAD10,ACAD11,BDH2,SDHA,PTGR1,COX15,ACADM,ACAD8
AllMSigDB	Liver_R26_Gclc_KO	GSE14350_TREG_VS_TEFF_IN_IL2RB_KO_UP	5.719e-08	1.04454e-05	0.719513	0.515109	1.77934	168	MORC2,CLCF1,NEMF,KLF9,VPS13D,TENT4B,FAM76B,AKAP9,CHD9,XPO6,ZC3H13,USP48,CCNL2,KDM7A,EIF3E,SIMC1,AKAP8L,RABAC1,PUM2,CCDC62,DGKA,FNBP4,SNRNP48,VPS16,ABCB1,DANCR,TPCN1,MBNL1,ANKRD16,MOSMO,TAPT1,MAPK8IP3,GRAMD1A,PKP4,ZC3H12A,MED15,E4F1,RFX7,CEBPB,STX17,GNS,ADAMTS10,RFXANK,PHC3,ZNF281,BRD8,USE1,ELMO3,SBF1,AATF,ZNF639,TRIM26,CCNT2,TRAPPC10,UBR5,APC,JADE1,LRRC45,HOPX,AGER,GSK3B,SRPK1,KCTD18,ZBTB4,TTLL3,…
AllMSigDB	Liver_R26_Gclc_KO	WONG_MITOCHONDRIA_GENE_MODULE	5.94223e-08	1.07339e-05	0.719513	-0.355292	-1.83172	207	MRPS18A,SLC25A1,TUFM,AGMAT,CRAT,MIPEP,TSPO,MRPL12,NDUFAF1,GPD2,CYC1,NDUFS2,NDUFS5,ATP5F1B,AK2,DECR1,SLC25A39,TSFM,OXCT1,ECHS1,SCP2,MRPL40,SURF1,PDK3,PDHB,ATP5PB,NDUFV1,COQ3,NDUFA10,MRPL11,NDUFA4,NDUFA9,COX5A,PDHX,SUCLG1,ATP5MC3,MCCC2,NDUFB6,ATP6V1E1,COX7A2L,COX7A2,ATP1B3,DUT,DLD,NDUFAB1,MCAT,VDAC3,UQCRFS1,NDUFC2,DAP3,ATP1B1,GSTZ1,PDHA1,SUCLA2,NDUFS4,ATP5ME,NDUFA1,MRPS33,NFS1,ACADSB
AllMSigDB	Liver_R26_Gclc_KO	KEGG_PARKINSONS_DISEASE	6.43379e-08	1.14955e-05	0.704976	-0.459738	-2.15307	101	CYC1,NDUFS2,NDUFS5,UQCRC1,ATP5F1B,UBB,SDHD,UBE2G2,ATP5PB,UQCRC2,UBE2L6,NDUFV1,ATP5F1A,NDUFA10,COX6A2,NDUFA4,NDUFA4L2,NDUFS1,NDUFA9,COX5A,CYCS,SLC18A1,SDHA,ATP5MC3,NDUFB6,COX7A2L,COX7A2,NDUFAB1,VDAC3,CASP9,UQCRFS1,NDUFC2,LRRK2,NDUFS4,NDUFA1
AllMSigDB	Liver_R26_Gclc_KO	MOOTHA_VOXPHOS	7.72969e-08	1.36624e-05	0.704976	-0.490507	-2.227	85	CYC1,NDUFS2,NDUFS5,UQCRC1,GATB,ATP5F1B,SDHD,SURF1,ATP5PB,UQCRC2,NDUFA10,COX6A2,NDUFA4,NDUFA4L2,NDUFS1,NDUFA9,COX5A,CYCS,MBD3,SDHA,ATP5MC3,NDUFB6,COX7A2L,COX7A2,COX15,NDUFAB1,UQCRFS1,NDUFC2,NDUFS4,ATP5ME,NDUFA1,UQCRH
AllMSigDB	Liver_R26_Gclc_KO	GO_NUCLEOSIDE_PHOSPHATE_METABOLIC_PROCESS	8.40158e-08	1.4692e-05	0.704976	-0.382091	-1.86287	165	AK4,LDHA,TSPO,CDIPT,ME1,ACSM3,MVD,RAN,TPST1,MLYCD,NT5C3A,DGAT2,AK2,ACSM1,SULT1C2,QPRT,HMGCS1,MDH1,OPA1,ACSM2B,FASN,RHOA,ACLY,MDH2,NUDT5,ATP5F1A,NDUFS1,HMGCL,ACSM5,SUCLG1,ACACA,BPNT1,ABHD14B,MCCC2,HSPA1B,FAM20C,DLST,NT5C2,VCP,CROT,ATP6V1B2,AK6,NMNAT1,LRRK2,ATP1B1,SUCLA2,NADK,PARP1,ME2,RNASEH2B,GIMAP7,ACAT1,OGDH,FAR1,GUK1,MVK,NME5,AK3,FMO2,NME1,NME4,HSPA8,ATP1A2
AllMSigDB	Liver_R26_Gclc_KO	GSE29617_CTRL_VS_DAY3_TIV_FLU_VACCINE_PBMC_2008_UP	9.77364e-08	1.69115e-05	0.704976	0.527298	1.80468	143	BCLAF1,SREK1,RBM39,YTHDC1,ARNTL,PHF3,GIGYF2,AKAP8,CHD2,SAFB2,PRRC2C,ANKRD11,GOLGA4,USP42,RBM25,PHF1,CLK4,SRSF1,RYK,PARD3B,ZHX3,INO80D,ZFYVE27,EPB41,SETD1B,PDE4B,CCNL1,DDX17,MGAM,PTBP2,TIMM23,CEP95,WHAMM,ZNF236,DHX15,KDM3A,PLK3,L3MBTL3,PCBP2,AKAP17A,TIAL1,ZBTB5,MYLIP,JMJD1C,NOL4L,MAML2,ZBTB21,CREBRF,ILKAP,COLGALT2
AllMSigDB	Liver_R26_Gclc_KO	GO_MITOCHONDRIAL_TRANSLATIONAL_TERMINATION	1.21993e-07	2.08887e-05	0.690132	-0.474548	-2.16231	89	MRPS18A,MRPL12,MRPL28,MRPL10,MRPS2,MRPL37,MRPL40,MRPL21,MRPS12,MRPL11,MRPL44,MRPS7,MRPL46,MRPS9,MRPL48,MRRF,MRPL43,MRPL53,CHCHD1,MRPL58,DAP3,MRPL16,MRPL35,MRPL39,MRPS33,MRPS23,MRPL41,MRPL20,MRPL3,MRPL18,MRPL22,GFM2,MRPS17,MRPS31,MRPL27,MRPS26,MRPS18B,MRPS24,MRPL34,MRPL30,MRPS22
AllMSigDB	Liver_R26_Gclc_KO	KEGG_CITRATE_CYCLE_TCA_CYCLE	1.28461e-07	2.17695e-05	0.690132	-0.728416	-2.6302	29	IDH3G,SDHD,MDH1,ACO2,IDH3B,ACO1,PDHB,ACLY,MDH2,DLAT,SUCLG1,CS,SDHA,PC,DLST,DLD,IDH3A,PDHA1,SUCLA2,OGDH
AllMSigDB	Liver_R26_Gclc_KO	GO_NUCLEOSIDE_BISPHOSPHATE_BIOSYNTHETIC_PROCESS	1.31421e-07	2.20439e-05	0.690132	-0.563812	-2.39922	59	SLC25A1,MPC2,COASY,PAPSS1,ACSS2,MLYCD,PPT2,ELOVL5,HSD17B12,PANK1,FASN,PDK3,PDHB,ACLY,MPC1,ACSF3,PDHX,DLAT,ACSL5,PAPSS2,ACACA,ELOVL1,DLD,GSTZ1,PDHA1,PPT1,CBR4,ACAT1,HACD2
AllMSigDB	Liver_R26_Gclc_KO	GO_TRANSLATIONAL_TERMINATION	1.3325e-07	2.21248e-05	0.690132	-0.451507	-2.11452	101	MRPS18A,APEH,MRPL12,MRPL28,MRPL10,MRPS2,MRPL37,MRPL40,MRPL21,MRPS12,MRPL11,MRPL44,MRPS7,EIF5A,MRPL46,MRPS9,MRPL48,MRRF,MRPL43,MRPL53,CHCHD1,GSPT1,MRPL58,DAP3,MRPL16,MRPL35,MRPL39,MRPS33,MRPS23,MRPL41,MRPL20,MRPL3,MRPL18,MRPL22,GFM2,MRPS17,MRPS31,MRPL27,MRPS26,MRPS18B,MRPS24,MRPL34,MRPL30,MRPS22
AllMSigDB	Liver_R26_Gclc_KO	GO_REGULATION_OF_RNA_SPLICING	1.35726e-07	2.23106e-05	0.690132	0.556919	1.86036	108	SRPK2,SRSF7,SREK1,YTHDC1,SNRNP70,SRSF2,HNRNPA2B1,CLK1,HNRNPL,RBMX,RBM5,SON,SRSF6,RBM25,CLK4,RPS26,SRSF5,FASTK,SRSF1,SFSWAP,NSRP1,RBM3,PTBP1,HNRNPH1,MBNL2,DDX5,DDX17,MBNL1,CLK3,PTBP2,CLK2,AHNAK,POLR2A,HNRNPA1,RBM10,AKAP17A,SNW1,REST,U2AF2,THRAP3,TIA1,FMR1,HNRNPLL,WTAP,ZNF326,RBM42,SRPK1,MAGOH,FUS
AllMSigDB	Liver_R26_Gclc_KO	GNF2_EIF3S6	1.45845e-07	2.36119e-05	0.690132	0.556297	1.86898	112	SRSF7,RPL15,RBBP6,RPS18,RPL12,RPL14,RPL29,SRRM1,RPS25,TAF1D,EIF3E,RPL18A,RPL24,RPL11,RPL35,RPL27A,RPL31,RPL13A,RPL27,RPL36A,RPL23,RPL18,RPL8,RPL36,RPS7,RPL21,RPS17,PABPC1,RPS3,UQCRB,RPL35A,RPL37,HNRNPA1,RPS14,RPL7A,RPS6,RPS12,RPS20,RPS15,RPS28,RPL38,NACA,RPL32,RPL28,RPL22,RPS16,RPL39,RPS24,MTIF2,NSA2,RPS2,RPL23A,RPS21,RPS8,RPL19,RPSA,UXT,RPS19,RPL13,RPL34,INTS8,AIMP1,LSM7,RPL7,FAU,ST13,CNOT7,RPS1…
AllMSigDB	Liver_R26_Gclc_KO	REACTOME_INFLUENZA_INFECTION	1.46515e-07	2.36119e-05	0.690132	0.52469	1.79538	140	RPL15,RPS18,RPL12,RPL14,RPL29,RPS25,PABPN1,RPS26,GTF2F1,RPL18A,RPL24,RPL11,RPL35,RPL27A,RPL31,RPL13A,RPL27,RPL36A,RPL23,RPL18,RPL8,RPL36,RPS7,RPS11,RPL21,RPS17,NUP88,RPS3,POLR2I,RPL35A,RPL37,POLR2A,RPS14,RPL7A,RPS6,RPS12,RPS15A,RPS20,RPS15,DNAJC3,RPS28,RPL38,RPL10,RPL32,RPL28,RPL22,RPS16,NUP214,RPL39,RPS24,CALR,POLR2F,NUP93,RPS2,RPS27,NUP188,RPL23A,RPS21,RPS8,RPL19,NUP160,POLR2J,NUP155,RPL37A,RPS…
AllMSigDB	Liver_R26_Gclc_KO	GSE27241_WT_VS_RORGT_KO_TH17_POLARIZED_CD4_TCELL_TREATED_WITH_DIGOXIN_UP	1.57368e-07	2.51147e-05	0.690132	0.524312	1.79408	140	PSMD11,KDM2A,USP24,KMT2C,TBCEL,PRRC2C,BIRC6,HERC1,SBNO1,ASXL1,UHRF1BP1L,PELP1,SMG1,ARID1A,ULK1,BAZ2A,USP9X,CREBBP,ATG2B,ZHX3,RPL11,CEP350,NCOR1,KMT2B,NF1,BPTF,CELSR2,FRYL,NPEPPS,ZNF236,YEATS2,RIF1,RFX7,FNDC3A,IQGAP2,NUCKS1,TSC2,KANSL1,MACF1,BAZ1B,MYO9B,CNNM4,CHD7,KHSRP,ATP2A2,TRIM26,MYO10,GTF3C1,UBAP2,PPP1R10,NFAT5,TET2,GXYLT1,ZNF106,KIAA1109,EP300,RIC1,TTLL4,PCM1,ZBTB40,SOS1,ZEB1,TMEM94,ATAD2B,A…
AllMSigDB	Liver_R26_Gclc_KO	CTACCTC_LET7A_LET7B_LET7C_LET7D_LET7E_LET7F_MIR98_LET7G_LET7I	1.64498e-07	2.60001e-05	0.690132	0.461881	1.63403	270	KMT2E,STAT3,SLC20A1,ZNF318,DHX57,PRPF38B,SLC4A4,TSC1,UFL1,CTNS,STX3,NKAPD1,KLF9,NPHP3,COL5A2,INTS2,ARID3B,PCGF3,ATP2B1,BACH1,ABCC10,APBB3,ERCC6,SFSWAP,ZNF740,LGR4,CBFA2T3,CLUH,LRIG2,ZNF354A,CHD4,MECP2,TMED5,ZNF644,SMARCC1,FBXL12,TGFBR1,FNIP1,DLGAP4,FNDC3A,SLC25A27,STX17,CPEB2,AAK1,TRABD,NDST2,ZNF512B,STK40,ZBTB5,NLK,DCAF15,CDC25A,ATP2A2,TEAD3,TBKBP1,C5orf51,PTPRU,NCOA3,NCOA1,ZNF362,BRWD1,ABCC5,RN…
AllMSigDB	Liver_R26_Gclc_KO	GNF2_RBBP6	1.87923e-07	2.94198e-05	0.690132	0.61676	1.97056	70	UBXN4,SRSF7,RBM39,SRP72,PNN,RBBP6,SRSF2,DDX18,ESF1,RBMX,TARDBP,THOC2,PABPN1,EIF3E,CEBPZ,RBM25,USP16,NOL8,RSRC2,HNRNPDL,BPTF,PIKFYVE,RPS7,SCAF11,RPL35A,HNRNPA1,NACA,RPL22,DCLRE1C,NSA2,BTAF1,FIP1L1,EXOSC8,UBP1,FUS
AllMSigDB	Liver_R26_Gclc_KO	GCM_MLL	2.22843e-07	3.45574e-05	0.690132	0.516267	1.77358	158	ANKRD10,U2SURP,DYNC1I2,TNPO2,ZNF292,CNPPD1,PPIG,CHD9,TARDBP,ANKRD12,NXF1,SAFB,ZMIZ1,RBM25,LUC7L3,CLK4,SMG1,BOD1L1,KHDC4,EXOC5,APBB3,BAZ2A,EPM2AIP1,USP9X,ATG2B,PCF11,CNOT6,TTC14,BPTF,TNPO1,SH2B1,KMT2A,CSRNP2,TUT1,ZNF644,SAP130,BRD9,METTL17,POGZ,PRRC2B,MOB4,ANKRA2,AKAP17A,CREB1,KAT6B,MSL1,CLEC16A,MAP11,PATL1,C5orf51,NUMA1,CREBRF,CRAMP1,RABL2B,TIA1,FAM214A,WDR70,CASP2,ZFAND5,ZNF384,FBXL20,SMAD7,FAM1…
AllMSigDB	Liver_R26_Gclc_KO	GO_LIPID_OXIDATION	2.36248e-07	3.62939e-05	0.690132	-0.474039	-2.15958	91	CRAT,SLC27A2,ACADS,ACAA2,PECR,ECHDC1,POR,MLYCD,DGAT2,ABCD3,IVD,AMACR,ACSM1,DECR1,MECR,MTOR,ETFB,ECHS1,SCP2,ACOX2,ETFDH,ACAA1,ETFA,ADIPOR2,ACAD10,ALDH3A2,ACAD11,BDH2,HADHB,CPT2,ACADM,CROT,MCAT,ACADVL,HIBCH,PLIN5,LONP2,ACAT1,PPARG,AKT2
AllMSigDB	Liver_R26_Gclc_KO	GSE3039_ALPHABETA_CD8_TCELL_VS_B1_BCELL_UP	2.57196e-07	3.91461e-05	0.674963	0.511225	1.75636	152	PHIP,MAU2,MLLT10,SBDS,MAP3K3,ANGEL2,ANKRD12,HERC1,DOP1A,CCNL2,CDC37L1,MYO9A,OGT,SMG1,KHDC4,RPL18A,SYNJ1,ZNF740,TNRC6B,C1orf189,RPL35,ICE1,IKBKB,ABCB1,C2orf68,ZW10,TNRC6C,MIER1,RESF1,ANAPC16,SMAD5,PBXIP1,DIDO1,HFE,NUFIP2,MAN2B1,SLC25A27,KIAA0513,MAP3K5,ZNF175,AATF,CCNT2,TRAPPC5,NAV1,ITPR1,RBM27,NSA2,ARAP3,GATC,HARS2,URI1,LRG1,CASP2,FAM160A2,PIGC,STX16,RAP1GAP2,VPS13B,DYSF,NEDD9,C4orf33,ZBTB43
AllMSigDB	Liver_R26_Gclc_KO	GO_THIOESTER_BIOSYNTHETIC_PROCESS	2.91864e-07	4.40153e-05	0.674963	-0.613656	-2.4151	45	SLC25A1,MPC2,ACSS2,MLYCD,PPT2,ELOVL5,HSD17B12,FASN,PDK3,PDHB,ACLY,MPC1,ACSF3,PDHX,DLAT,ACSL5,ACACA,ELOVL1,DLD,GSTZ1,PDHA1,PPT1,CBR4,ACAT1,HACD2
AllMSigDB	Liver_R26_Gclc_KO	GO_SULFUR_COMPOUND_BIOSYNTHETIC_PROCESS	3.15838e-07	4.71977e-05	0.674963	-0.407938	-1.94847	127	GGCT,SLC25A1,GSS,FMOD,MPC2,PRELP,ST3GAL3,PAPSS1,B4GALT5,ACSS2,CHST2,MLYCD,B4GAT1,PPT2,ELOVL5,HSD17B12,FASN,CHST12,PDK3,PDHB,ACLY,CNDP2,MPC1,MAT2B,CTH,ACSF3,PDHX,DLAT,ACSL5,CHST7,PAPSS2,ACACA,GGT1,OGN,CBSL,CHST11,MAT2A,ELOVL1,DLD,GSTZ1,PDHA1,B4GALT2,PPT1,CBR4
AllMSigDB	Liver_R26_Gclc_KO	GO_PURINE_CONTAINING_COMPOUND_METABOLIC_PROCESS	3.52179e-07	5.21542e-05	0.674963	-0.408304	-1.93783	125	AK4,TSPO,ACSM3,MVD,RAN,TPST1,MLYCD,NT5C3A,DGAT2,AK2,ACSM1,SULT1C2,HMGCS1,OPA1,ACSM2B,FASN,RHOA,ACLY,MACROD2,NUDT5,ATP5F1A,NDUFS1,HMGCL,ACSM5,SUCLG1,ACACA,BPNT1,ABHD14B,MCCC2,HSPA1B,FAM20C,DLST,NT5C2,VCP,CROT,ATP6V1B2,NMNAT1,LRRK2,ATP1B1,GAMT,SUCLA2,NADK,PARP1,GIMAP7,ACAT1,OGDH,FAR1
AllMSigDB	Liver_R26_Gclc_KO	GO_RESPIRATORY_ELECTRON_TRANSPORT_CHAIN	3.664e-07	5.37758e-05	0.674963	-0.450162	-2.06197	96	NDUFAF1,AFG1L,GPD2,GPD1,CYC1,NDUFS2,NDUFS5,UQCRC1,ETFB,COQ9,SDHD,SLC25A13,ETFRF1,UQCRC2,NDUFV1,ETFDH,NDUFA10,COX6A2,NDUFA4,ETFA,NDUFS1,NDUFA9,COX5A,CYCS,SDHA,NDUFB6,COX7A2L,COX15,DLD,NDUFAB1,UQCRFS1,NDUFC2,NDUFS4,NDUFA1,SDHAF2,UQCRH
AllMSigDB	Liver_R26_Gclc_KO	GO_PEPTIDYL_LYSINE_METHYLATION	3.72714e-07	5.42184e-05	0.674963	0.564609	1.87023	99	KMT2E,ATRX,ARID4A,ARID4B,KMT2C,RTF1,EHMT1,MTF2,BRD4,OGT,PHF1,NSD1,KMT2B,SETD1B,ASH1L,KMT2A,LMNA,MECP2,MLLT6,KMT2D,KDM4A,RIF1,SETD1A,SETD4,SETDB1,KDM3A,PRDM9,KDM6A,SNW1,CTR9,KMT5A,EHMT2,PRDM16,KMT5C,PYGO2,CXXC1,EEF2KMT,SUV39H1,TET2,DOT1L,SETD5,ZNF335,EEF1AKMT2,SMYD2,MEN1,TET3,BCOR,NSD3,SIRT1,SUPT6H,EZH2,BEND3,IWS1,SETD7,KMT5B,SETD2
AllMSigDB	Liver_R26_Gclc_KO	MCBRYAN_PUBERTAL_BREAST_3_4WK_UP	5.0177e-07	7.10694e-05	0.659444	-0.378262	-1.88204	161	MKRN1,DBP,CXCL14,TMEM45B,HSD11B1,CUX1,SFRP1,FAM241B,CD55,SLC2A5,PROM2,FZD1,C20orf27,GYS2,PLET1,CDH1,ACLY,SC5D,SRPX2,ITFG1,DLAT,CDH5,TMEM109,ACACA,HSPA1B,TACSTD2,FADS2,DNAJC12,TNC,KRT8,CLU,EFEMP1,CNN1,KRT19,IRX3,ST14,TMEM79,PLK2,ETS2,NFE2L3,PERP,MYH11,LRRK1,DSP,LY6D,GAS1,CARHSP1,SLC39A8,PRKACB,KRT18,ELF5,FSCN1,SHROOM3,PRPF19,IRF6
AllMSigDB	Liver_R26_Gclc_KO	GO_OXIDOREDUCTASE_ACTIVITY_ACTING_ON_CH_OH_GROUP_OF_DONORS	5.07505e-07	7.10694e-05	0.659444	-0.460449	-2.1118	92	DHDH,LDHA,HSD11B1,AKR7A2,AKR1D1,GPD2,ME1,GPD1,VKORC1,RDH5,MIOX,BDH1,IDH3G,HSD17B12,MDH1,FASN,IDH3B,MDH2,PTGR2,L2HGDH,GRHPR,PHGDH,DHRS4,ALDH3A1,ALDH3A2,HSD17B11,BDH2,PTGR1,RDH10,HADHB,ADH1B,SORD,ADHFE1,IDH3A,LDHD,LDHB,CBR4,ME2,HSD17B2,SPR
AllMSigDB	Liver_R26_Gclc_KO	GCCATNTTG_YY1_Q6	5.07617e-07	7.10694e-05	0.659444	0.428786	1.53007	377	KMT2E,AP3D1,ZNF318,SRSF7,EIF5,ATRX,ARID4A,PRPF38B,TSC1,KDM2A,RBM39,GIGYF2,FKRP,SRSF2,UPF3B,AKAP8,EZR,CHD2,RBMX,PRRC2C,RBM5,MAGT1,TARDBP,POU2F1,PRICKLE3,MTF2,LYPLA2,SAFB,CPNE1,SYNE2,WSB1,LUC7L3,CLK4,UGGT1,ATE1,AKAP8L,TSPYL2,CTCF,SRSF5,RPL18A,SRSF1,REXO1,DDX3X,PCF11,FOXP1,RSRC2,RBM3,PTBP1,FAM193B,USF1,NFYC,DDX17,MOK,TBC1D14,HOXC4,TAF15,DYNC1H1,PICK1,RBMS1,CBX5,ZNF207,NUFIP2,HOXA2,RIF1,RPL35A,POLR2A…
AllMSigDB	Liver_R26_Gclc_KO	GO_REGULATION_OF_GENE_EXPRESSION_EPIGENETIC	5.09658e-07	7.10694e-05	0.659444	0.464139	1.64023	257	STAT3,TNRC6A,ARID4A,ARID4B,HMGB1,MORC2,YTHDC1,GIGYF2,HNRNPA2B1,SF3B1,TAF1A,MTF2,ZC3H7A,PCGF3,MPHOSPH8,TAF1D,CD3EAP,SRRT,PHF1,NEAT1,DGCR8,DICER1,ARID1A,BAZ2A,ERCC6,KAT2A,POLR1A,LIMD1,CTCF,PUM2,TNRC6B,DNMT3A,NCOR1,SIRT2,HDAC6,MIR17HG,CNOT6,KMT2B,DDX5,TNRC6C,MIER1,RESF1,NCOR2,MBD2,DEK,DHX9,AGO1,MECP2,MTA1,NUP88,ZC3H12A,KMT2D,MYBBP1A,RIF1,POLR2I,POLR2A,EPC1,CREBZF,TWISTNB,SETDB1,LRIF1,PCGF2,PUM1,BMP4…
AllMSigDB	Liver_R26_Gclc_KO	GO_TRANSCRIPTION_COACTIVATOR_ACTIVITY	5.10171e-07	7.10694e-05	0.659444	0.461619	1.63018	255	CCAR1,PPARGC1A,ZBTB18,HMGB1,CTBP2,SMARCA4,MTDH,KMT2C,GPS2,MYSM1,SMARCC2,ASXL1,TRIP11,MED12,KDM5A,TCERG1,SOX4,ARID1A,GTF2F1,MMS19,KAT2A,USP16,CREBBP,CCDC62,RBPMS,TADA2A,MTA2,SMARCD3,NFYC,DDX17,CITED2,HINFP,ARID5B,ECD,DHX9,MED4,MTA1,KMT2D,SMARCC1,TFAP2B,KLF7,BCL9,TAF4,E4F1,ARNT,ACTN4,SRCAP,GTF2A2,PPARA,JUND,MNT,SMARCE1,SNW1,PML,NFKBIB,GTF2A1,ABL1,NCOA7,MAML2,TRIM24,NCOA3,RARG,MED24,PRDM16,NCOA6,HEL…
AllMSigDB	Liver_R26_Gclc_KO	GSE7568_IL4_VS_IL4_AND_DEXAMETHASONE_TREATED_MACROPHAGE_DN	5.14538e-07	7.10754e-05	0.659444	0.533433	1.8134	128	SLC20A1,EIF5,CRY1,ERCC5,RHBDF2,INSR,ZCCHC7,GGNBP2,PCMTD1,KDM7A,CDC37L1,CDK8,PPP1R12A,OGT,SLC31A2,PDE7A,GNL3,SYNJ1,SLC38A9,SURF2,UBN2,ASH1L,GABBR1,IKBKB,MYCBP2,TNRC6C,HM13,ITPR2,TRIM2,ZNF644,NPFF,DAD1,SOCS3,L3MBTL3,BTBD9,PFDN5,GNA11,USE1,PHETA1,ATF7,MLXIP,CYP27A1,CCDC107,CREBRF,PELI1,BRWD1,KIAA1109,TCTN3,FAM160A2,TTC19,SGMS1,ZDHHC20,ZMYND11,TMEM50A,RNF185,ZNF688
AllMSigDB	Liver_R26_Gclc_KO	REACTOME_REGULATION_OF_EXPRESSION_OF_SLITS_AND_ROBOS	5.88232e-07	8.0578e-05	0.659444	0.505457	1.73318	151	PSMD11,PSMD1,RPL15,PSMD7,RPS18,RPL12,RPL14,RPL29,UPF3B,UPF2,RPS25,PSMA7,RPS26,RPL18A,RPL24,RPL11,RPL35,RPL27A,RPL31,RPL13A,RPL27,RPL36A,RPL23,RPL18,RPL8,RPL36,RPS7,RPS11,RPL21,RPS17,PABPC1,RPS3,HOXA2,RPL35A,RPL37,RPS14,RPL7A,RPS6,RPS12,RPS15A,RPS20,PSMA4,RPS15,RPS28,RPL38,ZSWIM8,RPL10,RPL32,RPL28,RPL22,RPS16,RPL39,RPS24,PSMD4,RPS2,RPS27,LDB1,RPL23A,RPS21,RPS8,RPL19,MAGOH,ELOB,CASC3,RPL37A,SLIT2,E…
AllMSigDB	Liver_R26_Gclc_KO	GINESTIER_BREAST_CANCER_20Q13_AMPLIFICATION_DN	6.14375e-07	8.31354e-05	0.659444	0.505635	1.73337	149	ITSN2,ZNF318,PNN,BRD2,HSPBAP1,SRSF2,SNAPC4,CHD2,SBNO2,ATXN7,XPO6,PABPN1,DHX16,KHDC4,POLR1A,EPM2AIP1,CLASRP,LENG8,GRIPAP1,CAMK2G,FNBP4,PTBP1,NAA16,CCNL1,C2orf68,HNRNPD,CLK3,DDX39B,TCOF1,CNTRL,PHF11,LARP1,DXO,KDM4A,SMC6,PUM1,EWSR1,SF1,TINAGL1,MYO9B,MLXIP,PML,SZT2,TAZ,CCDC77,NUP214,FUBP1,DOCK7,TCIRG1,GTPBP2,SMC4,EHMT2,WDTC1,BTAF1,COG3,QTRT2,NSUN5,BAG6,GRAMD4,TEPSIN,TJAP1,TNFAIP2,PPARD,PRRC2A,FBXL19,…
AllMSigDB	Liver_R26_Gclc_KO	GO_MICROTUBULE_ORGANIZING_CENTER_PART	6.17017e-07	8.31354e-05	0.659444	0.536801	1.80825	117	TOPORS,ALDOB,WDR90,FLOT1,CEP162,WASHC1,TUBGCP3,CEP164,KIF3A,TUBGCP6,ROCK1,WDR60,CCHCR1,CEP250,CEP295,CEP350,MAPK15,SIRT2,PDE4B,KIAA0753,RESF1,CEP83,NEK1,HERC2,CEP85,LRRCC1,CNTROB,CEP131,CCDC120,MKS1,PCNT,CEP63,CCP110,BCCIP,RABL2B,ODF2L,CEP78,SPICE1,BBS4,ODF2,FBF1,HOOK3,DZIP1L,CAPG,IFT20,PCM1,CROCC,OFD1,UXT,IFT88,POC1A,SFI1,DZIP1,IQCB1,CLASP1
AllMSigDB	Liver_R26_Gclc_KO	GO_REGULATION_OF_CHROMATIN_ORGANIZATION	6.54587e-07	8.74805e-05	0.659444	0.528852	1.80381	131	KMT2E,PPARGC1A,ATRX,TLK2,MORC2,RTF1,AKAP8,MTF2,MPHOSPH8,BRD4,KDM5A,OGT,PHF1,NSD1,NIPBL,AKAP8L,KAT2A,MTHFR,CTCF,SKI,CAMK2D,FLCN,TADA2A,VEGFA,KMT2B,PAXBP1,PAF1,CDK9,MIER1,RESF1,KMT2A,LMNA,MECP2,RNF40,MLLT6,NOC2L,KDM4A,RIF1,SETD1A,SETDB1,KDM3A,SNW1,CTR9,UBR5,RNF20,PYGO2,FMR1,BRD7,SPI1,TRIM28,WDR70,SETD5,ASF1A,ZNF335,ZNF451,BCOR,NSD3,ATAD2B,PHF2,HNRNPU,ATF7IP,MAPK8,SIRT1,SUPT6H,TLK1,ING2,IWS1,SETD7
AllMSigDB	Liver_R26_Gclc_KO	JISON_SICKLE_CELL_DISEASE_DN	6.68028e-07	8.85568e-05	0.659444	0.511045	1.75145	150	BCLAF1,ATRX,GPX3,RBBP6,KLF9,SNRNP70,RPL14,SRSF2,ERCC5,SAFB2,PRRC2C,PRICKLE3,ANP32B,EIF3E,SRSF6,SRRT,PMM1,OGT,SRSF5,ARHGEF18,USP9X,RPL24,DGKA,FNBP4,RPL11,RPL13A,HNRNPDL,HNRNPH1,DDX5,GPATCH8,RPS7,ZNF354A,SMC5,FGF9,AP1G2,RPL21,RPL37,RPS6,RPS20,ATXN2L,RPS28,NACA,POLG,MSL1,RPL22,BRD1,RPS24,CDK10,RPL23A,RPL19,CXCR4,ZNF384,COX6C,MCF2L,FAM168B,RAP1GAP2,RASGRP2,OTUD4,SLC4A7,PABPC4,SRP19
AllMSigDB	Liver_R26_Gclc_KO	ATGTACA_MIR493	6.81653e-07	8.96401e-05	0.659444	0.459355	1.61664	240	SAT1,ITSN2,SRPK2,RSBN1,PRPF38B,SPEN,GIT1,MLLT10,MTDH,RBBP6,ANKRD17,VAMP2,VPS13D,SNRNP70,BCL7A,ZFC3H1,CHKB,FAM76B,SSH2,MED13L,TRIR,NAV2,ZMIZ1,SRSF11,SEL1L,SALL1,ZDHHC17,SMG1,AR,ARID1A,BAZ2A,ZNF385B,PHF20L1,RASAL2,TAOK3,PUM2,DDX3X,CREBBP,TNRC6B,CNOT6,MBNL2,PIKFYVE,CITED2,WDFY3,NMT1,AGO1,TBK1,FNIP1,GTF2IRD1,FBRS,PCGF2,SMC6,KDM6A,UBE3A,BAZ1B,ATP2A2,CCNT2,NCOA1,ZNF362,PDPK1,KIAA2026,BRD7,BTAF1,PDE4D,P…
AllMSigDB	Liver_R26_Gclc_KO	GSE7509_UNSTIM_VS_FCGRIIB_STIM_MONOCYTE_UP	7.74377e-07	0.000101026	0.659444	-0.371764	-1.85836	154	TUFM,TSPO,ME1,ITM2C,C18orf32,RAB1B,PGK1,MFSD2A,HSPD1,CIB1,CCT3,CALM2,ERGIC1,CASP6,NCAPH2,SERPINB9,GDE1,NDUFA9,GHITM,LONRF1,TCP1,PHGDH,TMEM109,POLR1D,AP1S1,PKIG,MRPL46,ATP6V1E1,PPBP,CCT7,FUCA1,COPS4,RCN3,CD151,GAMT,MRPL39,ATP5ME,CHCHD4,MRPS33,PIGX,BAG1,PLS3,HACD2,LMAN2,SUMO2,CDK2AP1,ANGPT2
AllMSigDB	Liver_R26_Gclc_KO	GSE17974_2H_VS_72H_UNTREATED_IN_VITRO_CD4_TCELL_UP	8.04784e-07	0.000104166	0.659444	0.52203	1.78094	134	EIF5,FAM133B,FKRP,HSPBAP1,FAM199X,TCF25,UTP3,ATP6V1G1,SLC17A5,DOP1A,BACH1,C12orf43,AP4E1,RBM25,GON4L,NIPBL,POLR1A,TRIM39,SAMD4B,TBL1X,SENP6,RYK,ZSWIM6,METTL1,SURF2,ZZEF1,RIN2,GABBR1,MICALL1,TIMM23,CHD1,CSRNP2,FAM83G,PIK3CA,ARHGEF2,FBXO21,SYNCRIP,RPP38,VEZF1,LYAR,SMURF1,ZNF3,SMAD1,APC,C6orf120
AllMSigDB	Liver_R26_Gclc_KO	GNF2_DAP3	8.35481e-07	0.000107294	0.659444	0.536246	1.80472	113	SRSF7,SRP72,RPL12,RPL14,SRSF2,DDX46,SRRM1,RBMX,TARDBP,UTP3,PSMA7,EIF3E,MAPK1IP1L,SRSF1,RPL24,RPL27A,RPL31,RPL13A,PTBP1,RPL27,RPL23,RPS7,DDX39B,RPS17,RPS3,ZNF207,RPL35A,RPL37,HNRNPA1,DHX15,RPL7A,RPS6,RPS28,RPL38,PPIA,NACA,RPL32,RPL22,RPS16,RPL39,RPS24,NSA2,EXOSC8,RPS2,RPL23A,RPS8,RPL19,MAGOH,SRP19,RPL37A,RPSA,UXT,HNRNPU
AllMSigDB	Liver_R26_Gclc_KO	BURTON_ADIPOGENESIS_5	9.25348e-07	0.000117914	0.659444	-0.428349	-1.99246	108	CRAT,PPA1,MPC2,MRPL12,CYC1,POR,CISD1,AK2,IVD,ABHD5,ETFB,COQ9,SDHD,FABP5,ECHS1,ACO2,TIMM17A,MDH2,GNPAT,PHB,PTGES2,TMEM97,PC,FDX1,PRDX3,RMDN3,BCAP31,PEX14,ACADM,NDUFAB1,GRPEL1,SLC5A6,PSMA1,RPP14,MRPL20,UQCRH,MRPL18,CAVIN1,PPARG,TALDO1,LMAN2,TOB1,GPHN,PSMA5,PDIA6
AllMSigDB	Liver_R26_Gclc_KO	GO_CYTOSOLIC_LARGE_RIBOSOMAL_SUBUNIT	9.47505e-07	0.000119177	0.659444	0.64176	1.9846	52	RPL15,RPL12,RPL14,RPL29,RPL18A,RPL24,RPL11,RPL35,RPL27A,RPL31,RPL13A,RPL27,RPL36A,RPL23,RPL18,RPL8,RPL36,RPL21,RPL35A,RPL37,RPL7A,RPL38,RPL10,RPL32,RPL28,RPL22,RPL39,RPL23A,RPL19,FXR2
AllMSigDB	Liver_R26_Gclc_KO	MARTORIATI_MDM4_TARGETS_FETAL_LIVER_DN	9.4976e-07	0.000119177	0.659444	0.411698	1.47492	441	BCLAF1,TNPO3,FGB,UBXN4,CCAR1,ATRX,PRPF38B,ARID4B,RPS6KB1,KIN,IVNS1ABP,PRPF40A,GTF3C2,HMOX1,TSHZ1,DNAJC7,PNISR,MLLT10,MTDH,NEMF,FKRP,PITPNB,RTF1,DDX18,ALG2,PPIG,UBQLN4,GPS2,COL5A2,SAFB2,EFNA5,RO60,RBM5,FGA,MAGT1,SEC62,MDM4,FGG,UTP3,SON,USP48,EIF5B,ATP2B1,ZCCHC14,MAF,RBM25,MAPK1IP1L,TNFAIP1,DGCR8,SOX4,SLC31A2,EXOC5,NCL,GTF2F1,EPM2AIP1,GRB10,PHF20L1,USP16,TBL1X,SFSWAP,TIRAP,DDX3X,RSRC2,ABCF1,MBNL2,N…
AllMSigDB	Liver_R26_Gclc_KO	REACTOME_MRNA_SPLICING	9.80587e-07	0.000122113	0.643552	0.488013	1.69365	184	CCAR1,U2SURP,ZRSR2,SRSF7,SLU7,PRPF40A,SNRNP70,DNAJC8,SRSF2,HNRNPA2B1,UPF3B,DDX46,SRRM1,CPSF7,HNRNPL,RBMX,SF3B1,RBM5,HNRNPA3,PABPN1,DHX16,SRSF11,SRSF6,SRRT,GTF2F1,SRSF5,SF3A2,SRSF1,PCF11,SNRNP48,PTBP1,ZCRB1,HNRNPH1,DDX5,SRRM2,HNRNPD,DHX9,SNRPD1,SNRNP27,POLR2I,POLR2A,HNRNPA1,DHX15,SNRPF,PCBP2,SF1,PPWD1,SNW1,U2AF2,RNPC3,SART1,DDX42,SNRPA,ZMAT5,FIP1L1,CPSF1,POLR2F,CPSF3,WBP4,MAGOH,FUS,SNRPG,POLR2J,CW…
AllMSigDB	Liver_R26_Gclc_KO	GSE2405_S_AUREUS_VS_A_PHAGOCYTOPHILUM_NEUTROPHIL_DN	1.00302e-06	0.000123546	0.643552	0.49355	1.70403	165	DHX57,KATNAL1,CLCN6,CBX7,CEP162,DDX46,WASHC1,TAF1A,GON4L,APBB3,MTHFR,TRIM39,STK11IP,ATG2B,TCHP,PTBP1,ZZEF1,GABBR1,POLRMT,ABCC4,PBXIP1,AP1G2,SBSN,CCDC88C,TRIM56,PICK1,ABCA7,RNF31,E4F1,DLGAP4,SLC25A27,FBRS,H6PD,KIAA0319L,DUS3L,DNMBP,MYO9B,SIDT2,FAM160B2,KRBA1,ZNF692,PML,SZT2,PI4KB,ASCC2,HELZ2,ALKBH1,CNNM3,LRRC45,INPP5E,RNF214,ARFGAP1,RANBP10,AGFG2,DEDD2,NUP188,PIGO,PCSK7,HELZ,ZNF384,TTC19,FBXL20,TT…
AllMSigDB	Liver_R26_Gclc_KO	GSE28237_FOLLICULAR_VS_EARLY_GC_BCELL_UP	1.00713e-06	0.000123546	0.643552	0.500092	1.71478	151	TNRC6A,SSBP1,MAU2,ZC3H11A,UBALD2,SLC38A7,SAFB2,RBMX,RPS25,SAFB,LUC7L3,BOD1L1,DPM2,C19orf48,FAM168A,RPL18A,LENG8,SFSWAP,SLC13A1,CBFA2T3,AVPR1A,RSRC2,PAF1,LRIG2,MINDY1,GNL2,ZMAT1,MYCBP2,NCOR2,OTUD5,PBXIP1,GRAMD1A,SLC25A38,PIK3CA,TRMT1,ABCF3,CREBZF,SKAP2,PDCD2,RPS15A,PFDN5,CHD7,KYNU,CCNT2,CCDC9,CEP63,APC,BRWD1,RNF216,THBS3,SNHG10,ST3GAL1,FOXC1,HTATSF1,BIRC2,KIAA1958,ERAL1
AllMSigDB	Liver_R26_Gclc_KO	GSE40655_FOXO1_KO_VS_WT_NTREG_UP	1.12398e-06	0.000136859	0.643552	0.491649	1.70075	171	KMT2E,LMBR1L,UFL1,ZC3H11A,PHF3,PRPF4B,KMT2C,SNRNP70,SNAPC4,CBX7,ARID2,ZFC3H1,DDX18,DDX46,CEP164,BBX,USP48,AP4E1,PPP1R12A,FTH1,IRS1,BOD1L1,AR,GAPVD1,UBN1,TRIM39,CTCF,PHF20L1,C1orf189,NFIA,GABBR1,C2orf68,MYCBP2,MTCP1,ZSCAN26,PAN2,DMTF1,DDX39B,RABEP2,FTX,MLLT6,KMT2D,HUWE1,METTL17,PTPN18,H6PD,GNA11,PRRC2B,VEZF1,RPL38,KRI1,PCNT,SZT2,DENND6B,TAZ,CCDC107,TCIRG1,NCOA6,TUG1,NAT10,PYGO2,RAI1,KHNYN,CPSF1,US…
AllMSigDB	Liver_R26_Gclc_KO	HORTON_SREBF_TARGETS	1.13288e-06	0.000136928	0.643552	-0.738731	-2.50079	23	ME1,ACSS2,CYP51A1,IDI1,TM7SF2,HMGCS1,FASN,ACLY,SC5D,ACACA,AACS
AllMSigDB	Liver_R26_Gclc_KO	REACTOME_CITRIC_ACID_CYCLE_TCA_CYCLE	1.29015e-06	0.00015408	0.643552	-0.741715	-2.48197	22	IDH3G,SDHD,ACO2,IDH3B,MDH2,SUCLG1,CS,SDHA,DLST,DLD,IDH3A,SUCLA2,ME2,OGDH,SDHC,SDHB
AllMSigDB	Liver_R26_Gclc_KO	GO_PEROXISOME_ORGANIZATION	1.29353e-06	0.00015408	0.643552	-0.483724	-2.17936	73	CRAT,SLC27A2,PECR,NUDT19,AGPS,MLYCD,ABCD3,AMACR,UBB,PEX19,SCP2,ACOX2,GNPAT,ACAA1,HMGCL,DHRS4,PEX11G,PEX16,PEX14,CROT,EPHX2,PEX6,PEX3,LONP2,PIPOX,PEX7,PHYH,PLAAT3,ECI2,TYSND1,UBC,EHHADH
AllMSigDB	Liver_R26_Gclc_KO	E2F_Q3_01	1.36794e-06	0.000161772	0.643552	0.501069	1.72583	162	ARID4A,SREK1,TNPO2,NECTIN1,RTF1,SRSF2,BRMS1L,PRRC2C,MAZ,TOP1,MTF2,SALL1,ZDHHC17,ANKHD1-EIF4EBP3,PELP1,LUC7L3,SMG1,NIPBL,ATE1,NCL,CTCF,SRSF1,EVA1B,OTUD7B,DDX17,CITED2,DHX40,HNRNPD,SMC3,PAN2,RAB11B,CBX5,HNRNPA1,KDM3A,ID3,SMC6,STAG1,SERBP1,FMO4,MYC,MCM7,CDC25A,SMAD6,KMT5A,HOXA9,OVOL2,NUMA1,NCOA6,ZNF362,JADE1,ZCCHC8,POLA2,PCYT2,SUV39H1,AGFG2,YBX2,TRMT2A,PDS5B,CASP2,FAM160A2,JADE2,FBXL20,CSRNP1,ERF,AS…
AllMSigDB	Liver_R26_Gclc_KO	GO_PEROXISOMAL_TRANSPORT	1.40303e-06	0.000164736	0.643552	-0.510948	-2.19568	64	CRAT,SLC27A2,PECR,NUDT19,AGPS,MLYCD,ABCD3,AMACR,UBB,PEX19,SCP2,ACOX2,GNPAT,ACAA1,HMGCL,DHRS4,PEX16,PEX14,CROT,EPHX2,PEX6,PEX3,LONP2,PIPOX,PEX7,PHYH,ECI2,TYSND1,UBC,EHHADH
AllMSigDB	Liver_R26_Gclc_KO	GO_MICROBODY	1.45253e-06	0.000168291	0.643552	-0.403644	-1.93366	118	MYO5A,CRAT,SLC27A2,PECR,NUDT19,AGPS,SERHL2,MLYCD,ABCD3,AMACR,FNDC5,IDI1,PEX19,SCP2,ACOX2,VWA8,GNPAT,ACAA1,MUL1,GRHPR,HMGCL,DHRS4,PEX11G,ALDH3A2,ACAD11,PEX16,PEX14,CROT,EPHX2,PEX6,PEX3,ISOC1,LONP2,PIK3C3,FAR1,ATAD1,PNPLA8,PIPOX,PEX7,PHYH,MVK,PLAAT3,TRIM37,ECI2,TYSND1
AllMSigDB	Liver_R26_Gclc_KO	GO_PROTEIN_DNA_COMPLEX_DISASSEMBLY	1.45378e-06	0.000168291	0.643552	0.820265	2.07328	17	PBRM1,SMARCA4,ARID2,SMARCC2,ARID1A,SMARCD3,RPL23,SMARCC1,SMARCE1,MYC,SUPT16H
AllMSigDB	Liver_R26_Gclc_KO	GO_SPLICEOSOMAL_COMPLEX	1.50276e-06	0.000172744	0.643552	0.493967	1.7082	167	ZRSR2,SREK1,PRPF38B,SLU7,IVNS1ABP,PRPF40A,PNN,PRPF4B,SNRNP70,HNRNPA2B1,SRRM1,RBMX,SF3B1,PRPF39,RBM5,HNRNPA3,DHX16,LUC7L2,LUC7L3,KHDC4,LUC7L,SF3A2,SRSF1,SNRNP48,RBM3,ZCRB1,LGALS3,GPATCH1,HNRNPH1,DDX5,SRRM2,PTBP2,DDX39B,PABPC1,SNRPD1,HNRNPA1,DHX15,RBM28,SYNCRIP,SNRPF,SF1,PPWD1,AKAP17A,SNW1,API5,PRPF40B,U2AF2,RBMX2,RNPC3,SART1,ZCCHC8,SNRPA,ZMAT5,HTATSF1,FRG1,WBP4,MAGOH,SNRPG,ZMAT2,CASC3,XAB2,HNRNPU,…
AllMSigDB	Liver_R26_Gclc_KO	GO_TRICARBOXYLIC_ACID_CYCLE	1.52393e-06	0.00017396	0.643552	-0.675214	-2.47614	32	IDH3G,SDHD,MDH1,ACO2,IDH3B,ACO1,PDHB,MDH2,DLAT,SUCLG1,CS,SDHA,DLST,DLD,IDH3A,PDHA1,SUCLA2,SDHAF2,ME2,OGDH
AllMSigDB	Liver_R26_Gclc_KO	GO_STEROID_BIOSYNTHETIC_PROCESS	1.60641e-06	0.000181964	0.643552	-0.390197	-1.84198	130	NR1D1,HSD11B1,SLC27A2,TSPO,ACAA2,AKR1D1,MVD,RAN,POR,SCARB1,CYP51A1,AMACR,SRD5A1,SCAP,IDI1,TM7SF2,HSD17B12,HMGCS1,SCP2,FASN,ACOX2,STARD3NL,ACLY,ERLIN2,SC5D,ASAH1,ERG28,FGF1,HSD17B11,ACACA,OSBPL2,CES1,FDX1
AllMSigDB	Liver_R26_Gclc_KO	REACTOME_PROCESSING_OF_CAPPED_INTRON_CONTAINING_PRE_MRNA	1.61618e-06	0.000181964	0.643552	0.466248	1.63424	232	CCAR1,U2SURP,ZRSR2,SRSF7,SLU7,PRPF40A,ZC3H11A,SNRNP70,DNAJC8,SRSF2,HNRNPA2B1,UPF3B,DDX46,SRRM1,CPSF7,HNRNPL,RBMX,SF3B1,RBM5,THOC2,HNRNPA3,PABPN1,NXF1,DHX16,SRSF11,SRSF6,SRRT,GTF2F1,SRSF5,SF3A2,SRSF1,PCF11,SNRNP48,PTBP1,ZCRB1,HNRNPH1,DDX5,SRRM2,HNRNPD,DHX9,DDX39B,NUP88,THOC1,SNRPD1,SNRNP27,POLR2I,POLR2A,HNRNPA1,DHX15,SNRPF,PCBP2,SF1,PPWD1,SNW1,U2AF2,RNPC3,SART1,NUP214,DDX42,SNRPA,ZMAT5,FIP1L1,WTAP…
AllMSigDB	Liver_R26_Gclc_KO	GO_RIBONUCLEOPROTEIN_COMPLEX_BIOGENESIS	1.70271e-06	0.000190402	0.643552	0.415025	1.48477	405	RRP1,EIF3A,SRPK2,ZRSR2,EIF5,SLU7,TSC1,YTHDC1,TENT4B,RPL12,RPL14,PAN3,SBDS,ESF1,LAS1L,CPSF7,SF3B1,PRPF39,RBM5,UTP3,LUC7L2,PA2G4,EIF3E,SRSF6,CEBPZ,PELP1,LUC7L3,DICER1,KHDC4,SDAD1,LUC7L,LIMD1,SRSF5,SF3A2,SRSF1,SFSWAP,PUM2,DDX3X,DKC1,NOL8,RPL24,NOP56,RPL11,RPL35,CNOT6,RPL13A,RPL27,GNL2,NOP14,RIOK1,DDX17,RPS7,DENR,PAN2,PTBP2,DHX9,PSIP1,AGO1,DDX39B,TSR3,RPS17,NOP58,DYNC1H1,NUP88,FCF1,MYBBP1A,NOC2L,SCAF…
AllMSigDB	Liver_R26_Gclc_KO	GO_MACROMOLECULE_METHYLATION	1.7874e-06	0.000198522	0.643552	0.462666	1.62371	234	KMT2E,ATRX,ARID4A,ARID4B,KMT2C,RTF1,EHMT1,MTF2,MPHOSPH8,ZC3H13,BRD4,PCMTD1,OGT,PHF1,NSD1,BAZ2A,MTHFR,CTCF,DNMT3A,METTL1,MTA2,KMT2B,SETD1B,ASH1L,PAXBP1,HSD17B10,PAF1,KMT2A,MBD2,LMNA,MECP2,MLLT6,KMT2D,PICK1,PIK3CA,MTRR,KDM4A,TRMT1,RIF1,SETD1A,SETD4,SETDB1,KDM3A,PRDM9,KDM6A,RRNAD1,BUD23,SNW1,MYC,DIMT1,CTR9,KMT5A,EHMT2,PRDM16,GNAS,KMT5C,RNF20,METTL2A,PYGO2,CXXC1,EEF2KMT,MRM1,WTAP,GATAD2A,SUV39H1,N6AM…
AllMSigDB	Liver_R26_Gclc_KO	GSE22886_NAIVE_TCELL_VS_DC_UP	1.81113e-06	0.000199808	0.643552	0.505062	1.73358	147	ZNF292,SGF29,RPS18,RPL14,CBX7,RPL29,SAFB2,RETREG1,RPS25,ASXL1,PHF1,STK38,DGKA,RPL11,RPL35,RPL31,RPL13A,ZNF44,RPL23,MYCBP2,NRF1,RPL36,RPS7,KMT2A,PBXIP1,RPL21,DIDO1,RPS17,SLC25A38,LIME1,RPS3,EEF1D,RPL35A,HNRNPA1,FBXO21,RPS14,RPL7A,RPS15A,PFDN5,RPS15,RPL38,NACA,MYLIP,RPL28,RPL22,RASA2,CNNM3,NSUN5,URI1,RPS27,INPP4A,PCSK7,RPL19,JADE2,HIVEP2,OFD1,ZEB1,UXT,KLF2,BICRAL,ANKRD49,RPL34,IFITM1,FAU,GALT,WDR59…
AllMSigDB	Liver_R26_Gclc_KO	GO_INNER_MITOCHONDRIAL_MEMBRANE_PROTEIN_COMPLEX	1.98135e-06	0.00021713	0.627257	-0.416248	-1.97957	115	NDUFAF1,CYC1,NDUFS2,NDUFS5,UQCRC1,ATP5F1B,TIMM50,SDHD,TIMM17A,ATP5PB,UQCRC2,NDUFV1,ATP5F1A,NDUFA10,TIMM22,COX6A2,NDUFA4,NDUFA4L2,NDUFS1,NDUFA9,MICU2,COX5A,SDHA,ATP5MC3,NDUFB6,NDUFAB1,GRPEL1,AFG3L2,UQCRFS1,NDUFC2,MICU1,APOOL,NDUFS4,ATP5ME,NDUFA1,IMMT,UQCRH,DMAC1
AllMSigDB	Liver_R26_Gclc_KO	MODULE_152	2.11165e-06	0.000229876	0.627257	-0.399391	-1.91328	118	ACAA2,HSPE1,MRPL12,CYC1,NDUFS2,BNIP3L,NDUFS5,UQCRC1,ATP5F1B,DECR1,UCP1,SDHD,ECHS1,SCP2,CYBA,IDH3B,SURF1,UQCRC2,NDUFV1,BCKDHA,ATP5F1A,NDUFA4,NDUFA9,COX5A,CYCS,SUCLG1,SDHA,ATP5MC3,ATP6V1E1,COX7A2,ATP6V1B2,NDUFAB1,LACTB,UQCRFS1,ACADVL,NDUFS4,ATP5ME,NDUFA1,SLC25A3,UQCRH,MRPL3,TRAP1
AllMSigDB	Liver_R26_Gclc_KO	GNF2_NPM1	2.18748e-06	0.000236564	0.627257	0.589569	1.86748	67	EIF3A,SSBP1,RPL14,HNRNPA2B1,RBMX,TARDBP,RPS25,EIF3E,TCERG1,NCL,SRSF1,GNL3,DKC1,RPS7,DDX39B,RPS17,DNAJC2,RPS3,SNRPD1,RPL37,HNRNPA1,DHX15,RPL7A,RPS6,SERBP1,PPIA,DIMT1,RPS24
AllMSigDB	Liver_R26_Gclc_KO	STARK_PREFRONTAL_CORTEX_22Q11_DELETION_UP	2.32484e-06	0.000249556	0.627257	0.512321	1.75013	138	SLC4A4,TNPO2,RBM39,ZC3H11A,ILDR2,NECTIN1,MTDH,KLF9,USP7,DDX46,ACIN1,SRRM1,SAFB2,ANKRD11,ARGLU1,SMG7,CHD9,SMARCC2,SRSF11,TRAK1,ATP2B1,ROCK1,MINK1,OGT,RBM25,LENG8,CHKA,SKI,TTC14,ATN1,AOPEP,MYCBP2,CHD4,TRIM2,ZBTB16,MAP3K2,FNDC3A,CPEB2,ZEB2,KIAA0513,NACC2,PRRC2B,IGF1R,TIAL1,CLEC16A,RPL22,BRD1,TRIM8,ACTN1,SPACA6,NFIC,RSF1,DOT1L,MEF2C,GSK3B,DLG4,PFKP,TNRC18,NCDN,TCF4,PPP2R5E,RICTOR,RALGAPA1,CNNM1,GRK3
AllMSigDB	Liver_R26_Gclc_KO	GO_DNA_BINDING_TRANSCRIPTION_FACTOR_BINDING	2.33797e-06	0.000249556	0.627257	0.448598	1.58718	275	STAT3,PPARGC1A,HMGB1,CRY1,CTBP2,SMARCA4,ARNTL,MTDH,AKAP8,CPNE1,ASXL1,MED12,TCERG1,HOXB4,NSD1,ARID1A,BAZ2A,MMS19,CREBBP,KLF4,CCDC62,SKI,FOXP1,NCOR1,MTA2,BBS2,SMARCD3,DDX5,USF1,MIER1,NCOR2,HOXC4,CHD4,MED4,MTA1,HDAC7,NOC2L,CBX5,TAF4,CEBPB,CRTC1,ARNT,KDM3A,ACTN4,NFKBIA,LRIF1,GTF2A2,PPARA,HOXD4,HDAC3,BBS10,SMARCE1,SNW1,CREB1,JMJD1C,MYC,GTF2A1,NCOA7,TRIM24,NCOA3,RARG,MED24,PRDM16,NCOA6,NCOA1,BBS4,THRAP…
AllMSigDB	Liver_R26_Gclc_KO	GO_PROTEIN_METHYLATION	2.36033e-06	0.000250317	0.627257	0.504425	1.72591	141	KMT2E,ATRX,ARID4A,ARID4B,KMT2C,RTF1,EHMT1,MTF2,BRD4,PCMTD1,OGT,PHF1,NSD1,MTHFR,CTCF,KMT2B,SETD1B,ASH1L,PAXBP1,PAF1,KMT2A,LMNA,MECP2,MLLT6,KMT2D,KDM4A,RIF1,SETD1A,SETD4,SETDB1,KDM3A,PRDM9,KDM6A,SNW1,CTR9,KMT5A,EHMT2,PRDM16,KMT5C,RNF20,PYGO2,CXXC1,EEF2KMT,SUV39H1,N6AMT1,TET2,DOT1L,SETD5,ZNF335,EEF1AKMT2,SMYD2,FBXO11,MEN1,TET3,CARM1,BCOR,NSD3,SIRT1,SUPT6H,EZH2,BEND3,IWS1,HEMK1,SETD7,KMT5B,SETD2
AllMSigDB	Liver_R26_Gclc_KO	GO_ORGANIC_CYCLIC_COMPOUND_CATABOLIC_PROCESS	2.42481e-06	0.000255506	0.627257	0.401889	1.44234	482	TNRC6A,PSMD11,PSMD1,HMGB1,HMOX1,RPL15,PSMD7,GIGYF2,RPS18,TENT4B,RPL12,RPL14,RPL29,UPF3B,PAN3,ANGEL2,UPF2,SMG7,TARDBP,TRIR,RPS25,PSMA7,SMG5,ROCK1,CDA,EIF3E,GSK3A,SMG1,RPS26,DICER1,NT5C,PDE7A,SAMD4B,RPL18A,EDC4,SMG6,YWHAB,PUM2,TIRAP,DKC1,TNRC6B,LSM1,RPL24,RPL11,RPL35,RPL27A,RPL31,CNOT6,RPL13A,MAOA,RPL27,PDE4B,RPL36A,RPL23,TNPO1,HINT1,DDX5,RPL18,SPP1,TNRC6C,RPL8,ANP32A,HNRNPD,RPL36,DNA2,RPS7,RPS11,P…
AllMSigDB	Liver_R26_Gclc_KO	GO_PEPTIDYL_LYSINE_TRIMETHYLATION	2.44501e-06	0.000255994	0.627257	0.678492	1.99351	36	KMT2E,ATRX,ARID4A,ARID4B,RTF1,BRD4,OGT,KMT2B,KMT2A,LMNA,MECP2,KDM4A,SETD4,CTR9,KMT5C,EEF2KMT,SUV39H1,TET2,ZNF335,TET3,NSD3,SIRT1,BEND3,IWS1,KMT5B,SETD2
AllMSigDB	Liver_R26_Gclc_KO	GO_RESPIRASOME	2.68926e-06	0.000278216	0.627257	-0.45805	-2.09392	80	NDUFAF1,CYC1,NDUFS2,NDUFS5,UQCRC1,SDHD,SURF1,UQCRC2,NDUFV1,NDUFA10,COX6A2,NDUFA4,NDUFA4L2,NDUFS1,NDUFA9,COX5A,CYCS,SDHA,NDUFB6,COX7A2L,COX7A2,COX15,NDUFAB1,UQCRFS1,NDUFC2,NDUFS4,NDUFA1,UQCRH,DMAC1
AllMSigDB	Liver_R26_Gclc_KO	GO_ELECTRON_TRANSFER_ACTIVITY	2.6911e-06	0.000278216	0.627257	-0.429733	-1.96328	94	DHDH,AKR7A2,ME1,CYC1,NDUFS2,UQCRC1,POR,SRD5A1,ETFB,SDHD,QDPR,CYBA,DEGS1,DMGDH,IDH3B,SURF1,GLRX5,ETFDH,COX6A2,NDUFA4,NDUFA4L2,PTGES2,ETFA,NDUFS1,COX5A,CYCS,PHGDH,SDHA,ALDH4A1,COX7A2L,COX7A2,FDX1,COX15,DLD,UQCRFS1
AllMSigDB	Liver_R26_Gclc_KO	GO_PROTEIN_TARGETING_TO_MEMBRANE	2.92749e-06	0.000300763	0.627257	0.484039	1.67119	165	SRP72,RPL15,RPS18,RPL12,RPL14,RPL29,SEC62,RPS25,RPS26,RPL18A,TAOK2,RPL24,INPP5K,RPL11,RPL35,RPL27A,RPL31,RPL13A,RPL27,RPL36A,RPL23,RPL18,MICALL1,RPL8,RPL36,RPS7,RPS11,ERBB2,RPL21,RPS17,RPS3,SEC61A2,RPL35A,RPL37,RPS14,RPL7A,RPS6,RPS12,RPS15A,RPS20,RPS15,RPS28,VPS37A,RPL38,RPL10,RPL32,RPL28,RPL22,RPS16,CHP1,RPL39,RPS24,SEC63,SLC51B,SRPRA,VPS37B,RPS2,RPS27,ZDHHC1,RPL23A,RPS21,RPS8,ZDHHC24,RPL19,ZDHH…
AllMSigDB	Liver_R26_Gclc_KO	GO_ATP_SYNTHESIS_COUPLED_ELECTRON_TRANSPORT	3.00846e-06	0.000307162	0.627257	-0.454605	-2.07799	78	NDUFAF1,AFG1L,CYC1,NDUFS2,NDUFS5,UQCRC1,COQ9,SDHD,UQCRC2,NDUFV1,NDUFA10,COX6A2,NDUFA4,NDUFS1,NDUFA9,COX5A,CYCS,SDHA,NDUFB6,COX7A2L,COX15,DLD,NDUFAB1,UQCRFS1,NDUFC2,NDUFS4,NDUFA1,SDHAF2,UQCRH
AllMSigDB	Liver_R26_Gclc_KO	GO_POSITIVE_REGULATION_OF_CHROMOSOME_ORGANIZATION	3.07653e-06	0.000312173	0.627257	0.518129	1.76622	133	KMT2E,PPARGC1A,ATRX,MORC2,RTF1,HNRNPA2B1,AKAP8,MTF2,MPHOSPH8,BRD4,SLX1A,OGT,PHF1,NIPBL,AKAP8L,KAT2A,GNL3,DKC1,TADA2A,MAPK15,VEGFA,PAXBP1,PAF1,CDK9,HNRNPD,MIER1,RESF1,KMT2A,SMC5,LMNA,MECP2,RNF40,RIF1,HNRNPA1,CDT1,SETDB1,MAP2K7,POT1,SNW1,PML,CTR9,NEK7,RAD50,NUMA1,RNF20,FMR1,BRD7,PPP1R10,ANAPC4,LIG4,ATR,TRIM28,SLX4
AllMSigDB	Liver_R26_Gclc_KO	E2F1_Q4_01	3.10912e-06	0.000313545	0.627257	0.495273	1.70145	158	ATRX,ARID4A,SREK1,TNPO2,NECTIN1,SRSF2,BRMS1L,PRRC2C,MAZ,TOP1,MTF2,SALL1,ZDHHC17,ANKHD1-EIF4EBP3,LUC7L3,SMG1,NIPBL,ATE1,NCL,CTCF,SRSF1,EVA1B,OTUD7B,DDX17,DHX40,HNRNPD,SMC3,PAN2,RAB11B,CBX5,HNRNPA1,KDM3A,ID3,SMC6,STAG1,SERBP1,FMO4,MYC,MCM7,CDC25A,SMAD6,KMT5A,CCNT2,HOXA9,OVOL2,NUMA1,NCOA6,ZNF362,JADE1,ZCCHC8,POLA2,PCYT2,SUV39H1,AGFG2,YBX2,TRMT2A,CASP2,FAM160A2,JADE2,FBXL20,CSRNP1,ERF,ASXL2,RIBC1,NUP…
AllMSigDB	Liver_R26_Gclc_KO	MZF1_02	3.14105e-06	0.000314833	0.627257	0.492827	1.69457	159	TAB2,KMT2E,TNPO2,MLLT10,HNRNPA2B1,CHD2,LYPLA2,KCNIP2,GGNBP2,SON,ASXL1,SALL1,KLF6,PPP1R12A,ARID1A,TAOK2,TFE3,THPO,DNMT3A,PCF11,FOXP1,HOXB8,MTA2,NF1,HOXA10,EVA1B,NFYC,DHX40,PTPRF,MRPL14,BAIAP2L2,HOXC4,CAMTA2,MLLT6,ZNF644,FBRS,EWSR1,IGF1R,POLD4,NLK,MIR22HG,PATL1,SUPT16H,MAML2,TPT1,NCOA6,CASKIN2,STC2,TCF7L2,VAMP1,PPP1R10,SLC4A2,SEMA4C,WBP4,TMEM256,USP54,JADE2,STX16,FAM117A,PRRC2A,RASGRP2,ZADH2,SEMA3F…
AllMSigDB	Liver_R26_Gclc_KO	GSE31082_DN_VS_DP_THYMOCYTE_DN	3.61431e-06	0.000360072	0.627257	0.486878	1.68369	167	KMT2E,AP3D1,TNPO2,MLLT10,PHF3,UBALD2,TBCEL,TAF8,KDM6B,SF3B1,NFKBIZ,RBM5,SEC62,ATXN7,ZMYM5,TRIP11,BACH1,DNAJC5,PHF1,TRIM39,SLK,TAOK2,SENP6,RABAC1,DIP2A,ZNF592,TNRC6B,CFL1,ZNF653,HNRNPH1,TNRC6C,FRYL,OTUD5,PAN2,CHD1,CSRNP2,PHKG2,IP6K2,CCDC134,E4F1,DNAJC3,ZNF579,S100A13,FAM160B2,SRGAP2,NBR1,PI4KB,DCLRE1C,TRIOBP,FOXO4,SMC4,KIF5B,ABCC5,KDM4B,SYNJ2BP,RSF1,NFAT5,PTTG1IP,EP300,CTDSP2,LDB1,HDHD5,TMEM50A,LI…
AllMSigDB	Liver_R26_Gclc_KO	KCCGNSWTTT_UNKNOWN	3.64431e-06	0.000360875	0.627257	0.5599	1.82701	85	KMT2E,AP3D1,KDM2A,RBM39,HNRNPA2B1,AKAP8,SRRM1,POU2F1,ZFP91,OGT,NIPBL,CTCF,PCF11,HNRNPH1,DDX5,DDX17,KANSL3,SMC3,PTBP2,DMTF1,CEP95,TAF15,RMI1,DHX15,SYNCRIP,KDM3A,CNOT3,SF1,GABPB2,CXXC5,PHF21A,RGL2
AllMSigDB	Liver_R26_Gclc_KO	GO_TRANSCRIPTION_COREPRESSOR_ACTIVITY	3.69573e-06	0.000363775	0.627257	0.479988	1.66372	179	NR2F2,CCAR1,SPEN,CTBP2,SMARCA4,SRSF2,GPS2,CIR1,TCERG1,NSD1,GON4L,LIMD1,CTCF,TBL1X,CREBBP,CBFA2T3,TFCP2L1,SKI,DNMT3A,ZHX3,ZNF653,NCOR1,MTA2,ATN1,NFIL3,CITED2,MIER1,NCOR2,CREG1,PBXIP1,MECP2,MTA1,HDAC7,MYBBP1A,NOC2L,ID4,AEBP1,TFAP2B,E4F1,PFDN5,ID3,NACC2,ZNF281,HES1,HDAC3,SF1,MNT,SNW1,KMT5A,DRAP1,BRD7,URI1,LHX1,TRIM28,LDB1,KCTD1,UBP1,ZNF451,ZMYND11,YBX3,ERF,DPF2,MED1,TFEC,LMCD1,RBBP8,ZEB1,UXT,BCOR,HN…
AllMSigDB	Liver_R26_Gclc_KO	MODULE_43	3.91149e-06	0.000382721	0.610527	-0.450411	-2.03841	88	LDHA,TXN2,CYC1,NDUFS2,PKM,TREH,IVD,CYP4B1,UCP1,ETFB,GYS2,MDH1,QDPR,ECHS1,ACO2,PGAM1,CYBA,ACOX2,IDH3B,ACO1,NDUFV1,ETFDH,ACAA1,ETFA,HMGCL,CYCS,SUCLG1,ATP5MC3,COX7A2,FDX1,ACADM,UQCRFS1,ACADVL,NDUFA1,SLC25A3,ACADSB
AllMSigDB	Liver_R26_Gclc_KO	GSE17974_0.5H_VS_72H_IL4_AND_ANTI_IL12_ACT_CD4_TCELL_DN	3.95832e-06	0.000385011	0.610527	-0.365803	-1.79117	148	METTL9,STMN1,KCNK5,LDHA,AGPAT2,TXN2,TMEM120A,MRPL12,NDUFAF1,ACTG1,NDUFS2,PAM,RAN,CYP51A1,BDH1,CYB5B,MECR,CCNG1,ETFB,QPRT,EXOC3,PFKM,FUCA2,ADIPOR2,HMGCL,NUDT2,SURF4,BCAT1,PRDX3,GBP2,STIP1,DHRS1,MGAT1,CD9,BABAM2,SARS2,ACADVL,MRPL35,CPNE2,SLC39A8,MEOX1
AllMSigDB	Liver_R26_Gclc_KO	ACACTAC_MIR1423P	4.27991e-06	0.000413842	0.610527	0.52796	1.77378	112	TAB2,BCLAF1,HMGB1,LLGL2,ARNTL,BAZ1A,ANKRD11,PURB,TARDBP,PCGF3,ACSL4,BACH1,SMG1,MBD6,TIRAP,PDE4B,PTPN23,ARID5B,KMT2A,PSIP1,ZNF217,TGFBR1,RNF31,ROCK2,FNDC3A,CPEB2,KDM6A,PUM1,AKT1S1,IRAK1,MOB4,GTF2A1,ATP2A2,STRN3,ANKS1A,CCNT2,RARG,FOXO4,STAU1,APC,GNAQ,FNBP1L,RGL2
AllMSigDB	Liver_R26_Gclc_KO	GO_CENTRIOLE	4.67951e-06	0.000449835	0.610527	0.556611	1.81102	84	TOPORS,WDR90,CEP162,WASHC1,TUBGCP3,CEP164,KIF3A,ROCK1,CCHCR1,CEP250,CEP295,CEP350,MAPK15,SIRT2,KIAA0753,CEP83,HERC2,LRRCC1,CNTROB,CCDC120,MKS1,PCNT,CEP63,CCP110,BCCIP,RABL2B,ODF2L,CEP78,SPICE1,BBS4,ODF2,FBF1,DZIP1L,CAPG,IFT20,PCM1,CROCC,OFD1,IFT88,POC1A,SFI1,DZIP1,IQCB1
AllMSigDB	Liver_R26_Gclc_KO	GO_NUCLEAR_TRANSPORT	4.75908e-06	0.000451187	0.610527	0.441253	1.56278	278	TNPO3,STAT3,TXN,SRSF7,SLU7,TSC1,TNPO2,ZC3H11A,YTHDC1,NEMF,FERMT1,SRSF2,HNRNPA2B1,UPF3B,SRRM1,APPL2,UPF2,SMG7,TARDBP,THOC2,XPO6,ANKRD54,PABPN1,NXF1,ANP32B,SRSF11,SMG5,SRSF6,PPP1R12A,SMG1,AKAP8L,SDAD1,SRSF5,SMG6,SRSF1,CCHCR1,NF1,RPL23,TNPO1,ANP32A,RPAIN,FGF9,LMNA,DHX9,PSIP1,DDX39B,NUP88,ZC3H12A,RAPGEF3,THOC1,AGT,SNRPD1,RSRC1,HNRNPA1,STYX,SNRPF,TSC2,RPS15,BMP4,HDAC3,MDM2,PML,U2AF2,NUP214,SMURF1,UBR5…
AllMSigDB	Liver_R26_Gclc_KO	YGCGYRCGC_UNKNOWN	4.76386e-06	0.000451187	0.610527	0.439727	1.55057	247	BCLAF1,NR2F2,CRY1,KDM2A,FAM133B,PBRM1,SGF29,MLLT10,AKAP8,HNRNPL,MAZ,POU2F1,PLEKHA1,HNRNPA3,GSE1,ACSL4,ZFP91,SRSF6,MAF,PDE7A,SMG6,LENG8,CFL1,METAP1D,TADA2A,VEGFA,HNRNPDL,PRKN,HNRNPH1,TIGD2,EML3,KANSL3,ANP32A,HNRNPD,MRPL14,SMTNL2,CHD4,MECP2,PRKAG2,SPINT2,BCL9,DCTN5,DLGAP4,CREBZF,SYNCRIP,ODR4,ATXN2L,ID3,RPP38,PCBP2,SERBP1,SF1,MNT,DIAPH1,PCNT,RNF170,AATF,GTF2A1,ATP2A2,U2AF2,CCDC107,FOXO4,FHOD1,TRIM8,…
AllMSigDB	Liver_R26_Gclc_KO	GSE38304_MYC_NEG_VS_POS_GC_BCELL_UP	4.77592e-06	0.000451187	0.610527	0.501731	1.722	146	GBP7,NDRG1,CSPP1,TMCC3,BAZ2B,MYO6,RTF1,TBCEL,PHF14,SSH2,ARID3B,TNS1,GSE1,ZDHHC17,DAPK1,TBL1X,ADCY6,SLC16A10,TTC3,MBTD1,PDE4B,DHX40,ALS2CL,TRIM56,KMT2D,GTF2IRD1,BCL9,BIRC3,ANKRD13B,TPCN2,PMEPA1,AMIGO2,ID3,SMC6,ZNF281,NFRKB,CREB1,CLEC16A,ECM1,MYO10,SMC4,IL4R,BRWD1,IFNAR1,SUV39H1,MAP4K3,INPP4A,CDKN2D,MEF2A
AllMSigDB	Liver_R26_Gclc_KO	KEGG_OXIDATIVE_PHOSPHORYLATION	5.02406e-06	0.000471918	0.610527	-0.405764	-1.88741	108	ATP6V0E2,PPA1,PPA2,CYC1,NDUFS2,NDUFS5,UQCRC1,ATP5F1B,SDHD,ATP5PB,UQCRC2,NDUFV1,ATP5F1A,NDUFA10,COX6A2,NDUFA4,NDUFA4L2,NDUFS1,NDUFA9,COX5A,SDHA,ATP5MC3,NDUFB6,ATP6V1E1,COX7A2L,COX7A2,COX15,ATP6V1B2,NDUFAB1,UQCRFS1,NDUFC2,NDUFS4,ATP5ME,NDUFA1
AllMSigDB	Liver_R26_Gclc_KO	GSE22886_DAY0_VS_DAY7_MONOCYTE_IN_CULTURE_DN	5.07367e-06	0.000472954	0.610527	-0.339234	-1.63807	183	GGCT,MIPEP,MPC2,FBP1,ACAA2,HSPE1,NDUFAF1,PEBP1,ME1,PAPSS1,UQCRC1,PPIC,PCBD1,PEX19,HSPD1,MYDGF,MDH1,FABP5,TIMM17A,ACO1,TNS3,MRPL40,PJA1,SLC31A1,NTAN1,ETFDH,PIGG,NDUFS1,DLAT,MAPK13,ALDH3A2,NR1H3,ATP5MC3,HADHB,NDUFB6,RMDN3,TRAPPC2L,BCAP31,TMEM147,LAMP1,MMD,AFG3L2,LAGE3,TSPAN3,HEXB,PDHA1,PRDX4,NDUFA1,DESI1,CLIC4,NIT2,MYL6B,ICMT,ACP5,SPR,MAPKAP1,ACAT1,PPARG
AllMSigDB	Liver_R26_Gclc_KO	GO_SPLICEOSOMAL_COMPLEX_ASSEMBLY	5.09264e-06	0.000472954	0.610527	0.641189	1.94432	47	SRPK2,ZRSR2,SLU7,YTHDC1,SF3B1,PRPF39,RBM5,LUC7L2,SRSF6,LUC7L3,KHDC4,LUC7L,SRSF5,SF3A2,SRSF1,SFSWAP,PTBP2,PSIP1,DDX39B,SCAF11,SNRPD1
AllMSigDB	Liver_R26_Gclc_KO	GO_STEROID_METABOLIC_PROCESS	5.21363e-06	0.00048147	0.610527	-0.325727	-1.65849	202	NR1D1,HSD11B1,SLC27A2,TSPO,ACAA2,AKR1D1,NPC2,MVD,RAN,SMPD1,POR,SCARB1,CYP51A1,CYP2A6,DGAT2,AMACR,SRD5A1,SCAP,IDI1,TM7SF2,HSD17B12,HMGCS1,SCP2,FASN,ACOX2,STARD3NL,ACLY,ERLIN2,LAMTOR1,LIPA,SC5D,ASAH1,ACAA1,APP,ERG28,DHRS4,ESR1,FGF1,HSD17B11,ACACA,OSBPL2,CES1,FDX1,SORL1
AllMSigDB	Liver_R26_Gclc_KO	GSE17580_UNINFECTED_VS_S_MANSONI_INF_TREG_UP	5.34194e-06	0.000490062	0.610527	0.494089	1.69477	148	LMBR1L,PRPF38B,ARNTL,CLK1,NFKBIZ,AKAP9,ZC3H7A,PLEKHA1,CCNL2,EIF3E,SFXN2,PURA,UGGT1,STK38,DGCR8,CTCF,FASTK,SFSWAP,ATG2B,SNX30,ASH1L,CDK11B,ALS2CL,RESF1,INTS6L,OTUD5,PTBP2,MAP4K2,DDC,CCDC137,KLF7,MALAT1,METTL17,IFT172,SMC6,RRNAD1,RAPGEF4,KCNK1,MSL1,RUFY2,TRIM24,ZFYVE19,SMC4,BMF,BRWD1,RASA1,ASPSCR1,ICE2,IER2,SNAPC3,PIGN,ZNF235,EMSY,TRIM44,SMAD3,TTLL3,SESN1
AllMSigDB	Liver_R26_Gclc_KO	HALLMARK_GLYCOLYSIS	5.36629e-06	0.000490062	0.610527	-0.349988	-1.74338	160	AK4,SAP30,STMN1,LDHA,SDC2,ME1,PAM,MIOX,TPST1,CHST2,TPI1,RPE,PKM,GUSB,FKBP4,PGK1,PGM2,GPC4,GYS2,SLC25A13,MDH1,PGAM1,CHST12,CASP6,EXT2,PDK3,TGFA,MDH2,ELF3,CTH,GALK1,PYGB,GALK2,BPNT1,COPB2,PC,MET,GNE,DLD,ALG1
AllMSigDB	Liver_R26_Gclc_KO	YAO_TEMPORAL_RESPONSE_TO_PROGESTERONE_CLUSTER_17	5.55247e-06	0.000504262	0.610527	-0.335015	-1.65905	179	LRPAP1,EEF1AKMT1,CLPB,LYPLA1,C11orf54,LSM4,EIF4A3,BPGM,DDT,PSMD8,SLC25A39,CNIH1,TWF2,TRAPPC4,HSD17B12,HMGCS1,DDX1,COPS6,CMBL,MRPL21,MDH2,MRPS12,LAMTOR1,SAMM50,PTDSS1,RNF7,MRPS7,TMEM109,UFC1,PSMD13,AQP4,NDUFB6,PC,FUCA1,RPN2,ARF4,STARD7,NDUFAB1,GRPEL1,PSMD14,VDAC3,UBE2S,MRPL58,MRPL16,PRELID1,EIF4E2,RUVBL1,BAG1,SLC39A9,MRPL18,NR2F6,TALDO1,FKBP1A,EXOC7,DOHH,GNG10,HACD3,MRPL34,XRCC5,SDHB,MRPS22,HMBS,C…
AllMSigDB	Liver_R26_Gclc_KO	GCACTTT_MIR175P_MIR20A_MIR106A_MIR106B_MIR20B_MIR519D	5.6396e-06	0.000509361	0.610527	0.403627	1.44625	447	YPEL2,STAT3,ZBTB18,TNRC6A,RSBN1,ARID4A,ARID4B,KDM2A,TOPORS,CDKN1A,TRIM3,KLF9,KMT2C,SRSF2,KCNJ10,MAP3K3,BRMS1L,SSH2,PURB,CHD9,CIC,ACSL4,TANC1,ZFP91,TRIP11,CDC37L1,PURA,MINK1,RNF128,PHF1,TNFAIP1,STK38,SOX4,ULK1,FASTK,TAOK2,TBL1X,RSRP1,ARHGEF18,IP6K1,DIP2A,TNRC6B,SKI,GIGYF1,VEGFA,RSRC2,CNOT6,PAF1,CELSR2,DDX5,CLOCK,WDFY3,SMAD5,MAPRE1,DMTF1,PPP6R2,MAP3K12,CAMTA2,ZNF217,SLC40A1,AGO1,MECP2,COL4A3,GRAMD1…
AllMSigDB	Liver_R26_Gclc_KO	GSE24671_CTRL_VS_SENDAI_VIRUS_INFECTED_MOUSE_SPLENOCYTES_DN	5.87194e-06	0.000527448	0.610527	0.476154	1.64971	177	LMBR1L,UFL1,ZNF292,SLTM,VPS13D,KMT2C,SNRNP70,RPL12,SNAPC4,CBX7,PRRC2C,ARGLU1,NXF1,DHX16,USP48,MAN2C1,MAF,OGT,RBM25,PHF1,BOD1L1,AR,APBB3,MIB2,FIRRE,RABAC1,NFIA,NCOR1,EPB41,GABBR1,TNFRSF1A,TNRC6C,TPCN1,ARID5B,CLK2,AHNAK,DMTF1,CAMTA2,DDX39B,RABEP2,KMT2D,TAF4,NUFIP2,METTL17,PTPN18,IQGAP2,RPS14,PLCG1,H6PD,PRR14,PRRC2B,TGFBRAP1,NFATC3,ZNF692,RUFY2,PYGO2,RGL2,RAI1,ARHGAP31,KHNYN,QTRT2,CPSF1,KIAA1109,SSB…
AllMSigDB	Liver_R26_Gclc_KO	GCM_TPT1	6.0989e-06	0.000544857	0.610527	0.596894	1.88353	64	RPS18,RPL14,RPL29,RPS25,NCL,CFL1,RPL11,RPL35,RPL27A,RPL31,RPL13A,RPL27,RPL36A,RPL23,RPL18,RPS7,RPS11,RPL21,RPS17,RPS3,RPL35A,RPS14,RPL7A,RPS6,RPS28,RPL38,PPIA,NACA,RPL32,RPL28,RPS16,TPT1,RPS24,RPS2,RPL23A,RPS21,RPS8,RPL19
AllMSigDB	Liver_R26_Gclc_KO	GSE25123_WT_VS_PPARG_KO_MACROPHAGE_IL4_AND_ROSIGLITAZONE_STIM_DN	6.3913e-06	0.000567893	0.610527	0.503971	1.71933	134	KMT2E,ANKRD10,SLC20A1,BAZ2B,EXT1,MICAL3,ZC3H7A,OGT,APBB3,B4GALT6,SRSF1,UBL4A,DDX3X,ZNF740,INO80D,TTC3,QTRT1,NAA16,ZMAT1,DDX17,CEP83,BRPF1,PSIP1,BRD3,TTC4,ABCA7,FNIP1,CASK,DLGAP4,MDC1,AKAP17A,GPATCH2,ZBTB5,LRRFIP1,TCIRG1,MAP3K1,KIAA2026,RGL2,COL4A4,RAI1,KLHL36,RASA1,CTDSP2,SMCR8,ARHGAP5,FBXO11,RC3H1,APEX2,RPSA,TRRAP,HNRNPU,TMEM87B,LSR,PSEN2,NFKB2,FURIN,PYROXD2,FXYD5,CELF1,SV2A,SGSM3
AllMSigDB	Liver_R26_Gclc_KO	GO_ORGANIC_HYDROXY_COMPOUND_BIOSYNTHETIC_PROCESS	6.4877e-06	0.00057336	0.610527	-0.346548	-1.67222	168	NR1D1,PTH1R,MYO5A,SLC27A2,ACAA2,AKR1D1,PAH,MVD,RAN,POR,CYP51A1,DDT,AMACR,PCBD1,SCAP,IDI1,TM7SF2,HMGCS1,QDPR,SCP2,FASN,ACOX2,ACLY,ERLIN2,SC5D,ASAH1,NUS1,SPTLC1,GIPC1,ERG28,FGF1,ACACA,OSBPL2,CES1,PNPO,PLTP,ASAH2B
AllMSigDB	Liver_R26_Gclc_KO	GO_HISTONE_METHYLTRANSFERASE_COMPLEX	6.52454e-06	0.000573532	0.610527	0.5616	1.81264	78	KMT2C,KDM6B,LAS1L,MTF2,KDM5A,PELP1,PHF1,PHF20,ZNF827,KMT2B,SETD1B,BPTF,USF1,CHD8,KMT2A,ZNF507,KMT2D,CBX5,TAF4,KDM4A,ZNF513,SETD1A,POGZ,KANSL1,KDM6A,MGA,REST,NCOA6,CXXC1,KDM4B,TAF1,HDAC2,ZNF335,ZNF451,MEN1
AllMSigDB	Liver_R26_Gclc_KO	OHGUCHI_LIVER_HNF4A_TARGETS_DN	6.73764e-06	0.000589113	0.610527	-0.401126	-1.86722	107	SARDH,RARRES2,PDZK1,SLC17A3,AGMAT,CTSH,GJB2,RDH5,BDH1,ACSM1,SRD5A1,AQP11,ASPDH,MFSD2A,QPRT,ABAT,DEGS1,SC5D,HRG,SLCO1A2,TLCD2,TMEM30B,APOM,ALAS2,SLC23A1,TTC39C,AADAC,DIO1,SLC3A1,C8G,HYKK,SLC22A7,PERP,ENHO,CIDEB,CA5A,HSD17B2,ACP5
AllMSigDB	Liver_R26_Gclc_KO	GO_MICROTUBULE_CYTOSKELETON_ORGANIZATION	6.82276e-06	0.000590627	0.610527	0.422491	1.50515	329	CDC14B,ATRX,KATNAL1,TACC1,LLGL2,EZR,SPIRE1,SBDS,EFNA5,AKAP9,TUBGCP3,ATXN7,SON,KIF3A,NINL,TUBGCP6,GAS8,SYNE2,PPP1R12A,KAT2A,DVL1,SLK,SENP6,CEP250,CEP295,PARD3B,CEP350,NCOR1,MAPK15,SPRY1,HDAC6,BBS2,HOOK2,TPGS1,TUBB2A,CHMP2A,EML3,ZW10,KIAA0753,XRCC3,TBCE,SMC3,MAPRE1,SLC16A1,LMNA,MECP2,CCDC88C,DYNC1H1,CCDC114,MAPRE3,RPS3,HAUS5,ZNF207,ROCK2,DNAL1,CDK2AP2,CEP85,ARHGEF2,IFT172,MAP9,PLK3,CNTROB,CAMSAP1,H…
AllMSigDB	Liver_R26_Gclc_KO	GSE3920_UNTREATED_VS_IFNA_TREATED_FIBROBLAST_UP	6.82681e-06	0.000590627	0.610527	0.510909	1.7416	133	NDRG1,ICAM1,ANKRD17,MAFG,PAN3,CHD2,CLK1,SAFB2,NFKBIZ,ATXN7,CCNL2,SIMC1,CLK4,ZSWIM6,CMIP,CLIP2,MBTD1,CCNL1,KANSL3,DHX40,DUSP14,MAPK8IP3,TUT1,ZC3H12A,FNIP1,BIRC3,DUSP8,EPC1,MAP9,PLK3,SIDT2,MNT,JMJD1C,SIK3,TOM1,RASA2,ATG16L2,ZBTB21,ATF4,BRWD1,CISH,NFAT5,ZSWIM4,USPL1,ABL2,VPS37B,FOXO1,RIC1,TTC19,SUCO,BAIAP2,CSRNP1,MAP3K7,ADARB1,FBXW9,USP53,ZBTB43,MAP1B
AllMSigDB	Liver_R26_Gclc_KO	KEGG_PEROXISOME	6.8684e-06	0.000591114	0.610527	-0.477168	-2.12711	71	CRAT,SLC27A2,PECR,NUDT19,AGPS,MLYCD,ABCD3,AMACR,PEX19,SCP2,ACOX2,GNPAT,ACAA1,HMGCL,ACSL5,DHRS4,PEX11G,PEX16,PEX14,CROT,EPHX2,PEX6,PEX3,FAR1,PIPOX,PEX7,PHYH,MVK,ECI2,EHHADH
AllMSigDB	Liver_R26_Gclc_KO	GO_OXIDOREDUCTASE_COMPLEX	7.07949e-06	0.000606108	0.610527	-0.421651	-1.92128	89	NDUFAF1,GPD2,GPD1,CYC1,NDUFS2,NDUFS5,UQCRC1,SDHD,CYBA,PDHB,UQCRC2,NDUFV1,BCKDHA,NDUFA10,NDUFA4,NDUFS1,NDUFA9,PDHX,DLAT,SDHA,NDUFB6,BCKDK,DLST,DLD,NDUFAB1,UQCRFS1,NDUFC2,PDHA1,NDUFS4,NDUFA1,CBR4,UQCRH,DMAC1,OGDH
AllMSigDB	Liver_R26_Gclc_KO	ACCATTT_MIR522	7.15711e-06	0.000606874	0.610527	0.509644	1.72343	121	RSBN1,ATRX,IVNS1ABP,TNPO2,TOPORS,ZRANB2,ZC3H11A,MTDH,RTF1,ARID2,RBMX,PRPF39,NFKBIZ,AKAP9,EHMT1,TOP1,ZC3H7A,TRPM7,SALL1,TNRC6B,FOXP1,MYCBP2,CNTFR,MBNL1,ARID5B,MECP2,GOLGA1,SYNCRIP,UBE3A,BRD8,STAG1,KRAS,EWSR1,CUL1,MAN1A2,DOCK7,WDR26,FMR1,WDTC1,ARHGAP5,ZNF384,SUCO,HOXB5,UBE2J1
AllMSigDB	Liver_R26_Gclc_KO	GSE2770_IL4_ACT_VS_ACT_CD4_TCELL_2H_UP	7.16228e-06	0.000606874	0.610527	-0.333027	-1.6316	180	TMCO3,SBK1,APEH,MPC2,SLC46A1,MRPL28,PAPSS1,NDUFS5,FKBP4,AMACR,PGPEP1,PPP1CA,ABHD5,HES6,TSFM,ARHGDIB,SCP2,ACO1,ACLY,NCAPH2,RGS10,MRPL11,ACAA1,NDUFA4,PTDSS2,LASP1,SCRN2,MLF2,TRAPPC2L,RP2,IFI27L2,PDLIM1,DIS3L,CCDC124,UBQLN2,NUDT1,TMA7,MRPS33,NIT2,MTFP1,RALB,VOPP1,SLBP,LMAN2,TOB1,NANP,ABCB7,GUK1,BST2,FAAP20,MAP3K4,LBR,MFSD1,MRPL27,ARFIP1,UBE2E3,AK3,ENO1,MRPL34,IGSF8,CIAO3,MRPL30
AllMSigDB	Liver_R26_Gclc_KO	CATTTCA_MIR203	7.23496e-06	0.000609888	0.610527	0.455958	1.58895	209	SPEN,SLC4A4,ZRANB2,TSHZ1,FKBP5,ARNTL,BCL7A,ARID2,ZFC3H1,SPIRE1,HNRNPL,CPEB4,PURB,TARDBP,SEC62,DLG5,TAF1D,ZMIZ1,PPP1R12A,ARID1A,SRSF1,SYNJ1,MBD6,TNRC6B,CLUH,BPTF,GPATCH1,MBNL2,CITED2,GLCCI1,CNTFR,MBNL1,WDFY3,MAFK,CSRNP2,MECP2,ITPR2,KCTD9,RAPH1,ID4,NUFIP2,PDAP1,CREBZF,LMBRD2,SOCS3,ID2,PLD2,LPP,ZNF281,RAPGEF4,TIAL1,API5,NLK,CUL1,ABL1,SMURF1,CREBRF,SMAD1,APC,FMR1,ANP32E,WTAP,PDE4D,HOOK3,MAP4K3,COPS7B…
AllMSigDB	Liver_R26_Gclc_KO	GO_REGULATION_OF_HISTONE_METHYLATION	7.38363e-06	0.000619246	0.610527	0.622718	1.8937	48	KMT2E,ATRX,RTF1,MTF2,BRD4,OGT,PHF1,NSD1,MTHFR,CTCF,KMT2B,PAXBP1,PAF1,KMT2A,LMNA,MECP2,MLLT6,KDM4A,RIF1,KDM3A,SNW1,CTR9,RNF20,PYGO2,ZNF335,BCOR,NSD3,SIRT1,SUPT6H,IWS1,SETD7
AllMSigDB	Liver_R26_Gclc_KO	GO_REGULATION_OF_HISTONE_MODIFICATION	7.47663e-06	0.000623862	0.610527	0.518672	1.73359	106	KMT2E,PPARGC1A,ATRX,RTF1,AKAP8,MTF2,BRD4,KDM5A,OGT,PHF1,NSD1,NIPBL,AKAP8L,KAT2A,MTHFR,CTCF,SKI,CAMK2D,FLCN,TADA2A,VEGFA,KMT2B,PAXBP1,PAF1,CDK9,KMT2A,LMNA,MECP2,RNF40,MLLT6,NOC2L,KDM4A,RIF1,KDM3A,SNW1,CTR9,UBR5,RNF20,PYGO2,FMR1,BRD7,SPI1,WDR70,SETD5,ZNF335,ZNF451,BCOR,NSD3,MAPK8,SIRT1,SUPT6H,ING2,IWS1,SETD7
AllMSigDB	Liver_R26_Gclc_KO	GSE12003_MIR223_KO_VS_WT_BM_PROGENITOR_4D_CULTURE_UP	7.56944e-06	0.000628416	0.610527	0.482246	1.65866	156	CSPP1,C1orf159,RBM39,TLK2,YTHDC1,USP24,PRPF4B,HNRNPA2B1,MAP3K3,MAGT1,HERC1,WSB1,PHF1,CLK4,SOX4,PRODH,TRIM39,USP34,ADCY6,ZNF280D,TTC3,RBM6,TUBB2A,ZW10,MYCBP2,SPP1,KMT2A,SMC5,GRAMD1A,FBXL12,TGFBR1,NRDC,DXO,CDK2AP2,AAK1,TRIO,ID3,SMC6,SF1,JMJD1C,FUBP1,NFX1,NEDD4,WDR26,SMC4,EDRF1,FAM160B1,JADE1,BRWD1,RBMS2,LGMN,SENP2,FOXO1,SPCS2,ZNF326,KIAA1109,RGL3,CBX2,SRPK1
AllMSigDB	Liver_R26_Gclc_KO	MODULE_93	7.69202e-06	0.000635384	0.593325	-0.359643	-1.74543	146	LDHA,HSD11B1,TXN2,AKR7A2,PAH,CYC1,NDUFS2,UQCRC1,PAM,IVD,CYP4B1,DECR1,ETFB,SDHD,MDH1,QDPR,CYBA,FASN,ACOX2,IDH3B,GPX1,UQCRC2,NDUFV1,SC5D,BCKDHA,FMO5,NDUFA4,ETFA,CYCS,ALDH3A1,ALDH3A2,HADHB,ALDH4A1,COX7A2,FADS2,SORD,DIO1,ACADM,NDUFAB1,UQCRFS1,ALDH1A3,PLOD1,GSTZ1,ACADVL,AOC3,PRDX4,NDUFS4,NDUFA1,ACADSB
AllMSigDB	Liver_R26_Gclc_KO	MODULE_32	7.78116e-06	0.000639533	0.593325	0.45613	1.59382	217	SRSF7,EIF5,SLU7,SSBP1,HMGB1,RPL15,ZC3H11A,RPL12,SRSF2,HNRNPA2B1,RPL29,HNRNPL,RBMX,RO60,RBM5,RPS25,SRSF11,EIF3E,SRSF6,NCL,RPL18A,SFSWAP,LSM1,RPL24,RPL11,RPL35,RPL27A,RPL31,RBM3,GNL2,HNRNPH1,RPL18,RPL8,RAB14,RPS7,RPS11,CHD4,RPL21,DDX39B,RPS17,SMARCC1,RBMS1,PABPC1,RPS3,EEF1D,SNRPD1,RPL37,TMPO,HNRNPA1,RPL7A,SNRPF,RPS6,RPS12,RPS15A,RPS20,RPP38,RPS15,PCBP2,RPS28,PUM1,RPL38,EWSR1,TIAL1,SCG5,RPL32,RPL22,…
AllMSigDB	Liver_R26_Gclc_KO	GSE22886_NAIVE_CD4_TCELL_VS_DC_DN	7.84591e-06	0.000641647	0.593325	-0.326742	-1.58827	181	CTSH,GLB1,ANXA5,CD74,REEP5,HLA-DRB1,ATP5F1B,CLTA,TM6SF1,FCGRT,PLEKHB2,CALM2,ACO2,PGAM1,TIMM17A,NPTN,GPX1,LIMS1,TSG101,LIPA,M6PR,ETFA,GDE1,LAP3,GHITM,HMGCL,CYCS,SYNGR2,ALDH3A2,VAMP8,WSB2,ATP6V1E1,BCKDK,PRDX3,AKIP1,ATP6V1B2,PSEN1,HLA-DMA,ST14,PLOD1,TUBA1B,DERA,PPT1,ISOC1,SNAP29,CLIC4,ACP5,ARL8B,MGRN1,KIAA0930,TALDO1,PLCG2,NFE2L2,VDAC1,MGAT2,SDCBP,MLX,RNF130,GSN,NRGN,MFSD1,GNG10,HACD3
AllMSigDB	Liver_R26_Gclc_KO	BCAT_BILD_ET_AL_DN	7.96255e-06	0.000647962	0.593325	0.686237	1.9928	34	EFR3A,PRPF38B,CTBP2,CLK1,ISCU,TAF1D,SRSF1,RASAL2,ARHGEF18,ZSWIM6,ASH1L,FRYL,SMAD5,SECISBP2,ZNF236,RIF1,ZNF281,PUM1,OSBPL10,TUG1,ATP9B,ANKRD28,GCLM
AllMSigDB	Liver_R26_Gclc_KO	CHNG_MULTIPLE_MYELOMA_HYPERPLOID_UP	8.01186e-06	0.000648764	0.593325	0.620308	1.91128	51	RPL15,SNRNP70,RPL14,RPL29,HERC1,RPL24,RPL35,RPL27A,RPL13A,RPL18,RPL36,RPL21,RPS17,RPS3,RPL35A,RPL37,HNRNPA1,RPS14,RPL7A,RPS6,RPS15,RPL32,RPL28,RPS16
AllMSigDB	Liver_R26_Gclc_KO	GABRIELY_MIR21_TARGETS	8.06969e-06	0.000650243	0.593325	0.45333	1.5882	228	ITSN2,UBXN4,SRPK2,PHIP,STAT3,ATRX,ARID4A,SREK1,ZNF292,PBRM1,TACC1,ZBTB38,RTF1,PAN3,USP7,DDX46,COL5A2,BRMS1L,PURB,THOC2,SLC17A5,TRPM7,PHACTR2,SRSF11,GOLGA4,MYO9A,PURA,SYNE2,UGGT1,NIPBL,EXOC5,GAPVD1,PHF20L1,USP34,DDX3X,TNRC6B,SNX30,PTGFR,TNPO1,MYCBP2,CLOCK,GLCCI1,NEK1,SMC5,TRIM2,NFIB,RAPH1,PTPDC1,CNTRL,MAP3K2,SCAF11,RFX7,PPARA,MGA,GTF2A1,CDC25A,HOXA9,UBR5,NEK7,PELI1,MAP3K1,APC,GNAQ,SEC63,TAF1,RSF1,…
AllMSigDB	Liver_R26_Gclc_KO	GSE13485_DAY1_VS_DAY21_YF17D_VACCINE_PBMC_DN	8.70297e-06	0.000697851	0.593325	-0.343464	-1.67454	165	EEF1AKMT1,ACADS,HSPE1,ECHDC1,PPA2,CISD1,RTN4IP1,SDHD,MDH1,DEGS1,SEC22B,COMMD8,PDHB,ETFRF1,UMPS,SCOC,MAT2B,CCT5,DPY30,FAM220A,BPNT1,CACYBP,CCDC90B,TSPAN5,UFSP2,NDUFB6,MESD,MTFR1,COPS4,ACADM,CHCHD1,HAT1,VBP1,WASHC3,LIN9,CHEK2,EIF4E,SUCLA2,ISOC1,CHCHD4,OSTM1,C1GALT1C1,CENPQ,THOC7,DMAC1,NAA30,PPARG,HSPB11,PSMA5,CCT4,SUMO2,TSNAX,MRPL27,ARFIP1,MRPL34,DCUN1D1,HSPA8,P2RY14,METTL5,ANAPC10,EIF2S1,TMEM126A
AllMSigDB	Liver_R26_Gclc_KO	TGTTTAC_MIR30A5P_MIR30C_MIR30D_MIR30B_MIR30E5P	9.38782e-06	0.000749112	0.593325	0.40578	1.45227	424	COL13A1,YPEL2,TNRC6A,ARID3A,LMBR1L,SRSF7,ARID4A,SPEN,GLDC,ARID4B,PNN,PSMD7,BAZ2B,YTHDC1,MTDH,ANKRD17,KLF9,GIGYF2,ITGA6,MAFG,ZFC3H1,SLC38A7,CPEB4,SSH2,FAM13A,DLG5,SON,TRPM7,USP48,PHACTR2,ATP2B1,ZDHHC17,ZCCHC14,CDC37L1,GOLGA4,PPP1R12A,IRS1,SOX4,UBN1,GRB10,B4GALT6,TNRC6B,CHKA,DNMT3A,CAMK2D,EPB41,CNOT6,MBNL2,GLCCI1,DHX40,MTCP1,ARID5B,SWT1,KMT2A,NCOR2,SLC38A2,AHNAK,MAP3K12,AGO1,MECP2,ZNF507,NFIB,RAPH1…
AllMSigDB	Liver_R26_Gclc_KO	MOOTHA_TCA	9.45772e-06	0.000751043	0.593325	-0.801231	-2.38389	15	IDH3G,SDHD,ACO2,IDH3B,MDH2,SUCLG1,CS,SDHA,IDH3A,SUCLA2,OGDH,SDHC,SDHB
AllMSigDB	Liver_R26_Gclc_KO	AR_Q6	9.83314e-06	0.000777101	0.593325	0.473282	1.63122	163	PPARGC1A,TNRC6A,SREK1,PRPF38B,CRY1,PBRM1,LLGL2,DNAJC7,RBBP6,UBALD2,CPSF7,FGA,ANKRD54,GSR,PURA,LUC7L3,UGGT1,TMEM37,TSPYL2,HOXA3,TBL1X,PUM2,SLC13A1,PCF11,CCDC191,ID1,DDX17,DHX40,MBNL1,WDFY3,ZNF217,KMT2D,IP6K2,CASK,HOXA2,ZNF513,NR6A1,FBRS,SYNCRIP,NDST2,ZBTB47,CAMSAP1,TIAL1,SIK3,NOL4L,RPL28,SUPT16H,C5orf51,UBR5,HECTD4,SMAD1,PYGO2,QTRT2,LUZP1,ARHGAP26,MEF2C,DST,USP54,SRPK1,INO80
AllMSigDB	Liver_R26_Gclc_KO	GSE21063_CTRL_VS_ANTI_IGM_STIM_BCELL_NFATC1_KO_8H_UP	1.01471e-05	0.000791478	0.593325	0.481459	1.65354	153	TNRC6A,SPEN,RPS6KB1,TOPORS,CLCF1,ARNTL,KDM6B,HERC1,CCNL2,ATP2B1,WDR91,KDM7A,NIPBL,TRIM39,TSPYL2,REXO1,RYK,SNX30,CHKA,LONRF3,PDE4B,ABCB1,GPATCH8,SLC11A2,CHD1,FGF9,FAM83G,ZC3H12A,KMT2D,PIK3CA,CAMK2N1,MAP3K2,EPC1,FBXO21,MAP2K7,PLK3,DNAJC3,MAPKAPK2,DNMBP,NBEAL2,ELL,CHD7,NOL4L,MLXIP,SMURF1,BRD1,RBMS2,COG3,TCF7L2,LUZP1,ACSL1,CRTC2,FAM177A1,FAM160A2,ERO1B,FBXL20,OSBPL5,IFNGR1,SMAD7,MIDN,RNF38,POFUT2,DDX…
AllMSigDB	Liver_R26_Gclc_KO	GO_ALTERNATIVE_MRNA_SPLICING_VIA_SPLICEOSOME	1.01523e-05	0.000791478	0.593325	0.587391	1.85098	59	SRSF7,SREK1,SLU7,SRSF2,HNRNPL,RBMX,RBM5,SRSF6,RBM25,SRSF5,SRSF1,SFSWAP,NSRP1,PTBP1,MBNL2,DDX5,DDX17,MBNL1,DHX9,RSRC1,HNRNPA1,RBM10,REST,THRAP3,FMR1,WTAP
AllMSigDB	Liver_R26_Gclc_KO	GO_RIBOSE_PHOSPHATE_BIOSYNTHETIC_PROCESS	1.01595e-05	0.000791478	0.593325	-0.356929	-1.73226	146	AK4,SLC25A1,MPC2,COASY,PAPSS1,CYC1,ACSS2,MLYCD,ATP5F1B,AK2,PPT2,ELOVL5,HSD17B12,SLC25A13,PANK1,FASN,PDK3,PDHB,ACLY,ATP5PB,UMPS,ATP5F1A,MPC1,ATIC,ACSF3,PDHX,DLAT,ACSL5,UCK1,PAPSS2,ACACA,ATP5MC3,TGFB1,VCP,ELOVL1,DLD,STOML2,GSTZ1,PDHA1,UPP2,PPT1,ATP5ME,PARP1,CBR4,ACAT1,HACD2,PRPSAP2,GUK1,NME5,AK3,PANK3,ENO1,RFK,NME1,NME4,ELOVL6,ATP5F1C,SLC35B2
AllMSigDB	Liver_R26_Gclc_KO	GO_EMBRYO_DEVELOPMENT_ENDING_IN_BIRTH_OR_EGG_HATCHING	1.02223e-05	0.000792612	0.593325	0.40301	1.44259	427	NR2F2,TSC1,IHH,EIF2S2,RBBP6,MAFG,RTF1,NPHP3,TAF8,EXT1,SBDS,PEF1,ANKRD11,BIRC6,GGNBP2,ZMIZ1,ACSL4,HOXC9,MED12,HOXA5,HOXB4,HOXA7,KEAP1,AR,SOX4,NIPBL,ARID1A,SDC4,KAT2A,MTHFR,DVL1,HOXA3,SRSF1,WDR60,CCDC62,CFL1,SKI,INPP5K,FLCN,HOXB8,VEGFA,FLVCR1,MBTD1,NF1,BPTF,HOXD9,CHD8,PCSK5,HINFP,MBNL1,RPS7,NMT1,TAPT1,FGF9,HOXC4,GPI,NOTCH1,TCOF1,SLC35E2B,HS6ST1,SPINT2,TGFBR1,SCRIB,ADM,KIDINS220,HOXB2,HOXA2,CEBPB,PT…
AllMSigDB	Liver_R26_Gclc_KO	GCAAAAA_MIR129	1.08926e-05	0.00084062	0.593325	0.501347	1.70084	126	EFR3A,RSBN1,RPS6KB1,HMGB1,KDM2A,TSHZ1,SLTM,NRXN2,ITGA6,PITPNB,TENT4B,CBX7,MED13L,PEG3,ZMYM5,ACSL4,PSMA7,PPP1R12A,SOX4,NIPBL,TAOK3,DDX3X,BPTF,ZNF609,SEC14L1,HOXC4,NFXL1,LMNA,NPEPPS,RBMS1,NUFIP2,ARNT,SLC25A27,HNRNPA1,PMEPA1,PLCG1,TRIO,ZNF281,CHD7,PITPNA,APC,FAM160B1,ACTN1,ABCC5,PHF21A,FMR1,AGAP1,EP300,ZNF608,KCTD1,SGMS1
AllMSigDB	Liver_R26_Gclc_KO	GO_RESPIRATORY_CHAIN_COMPLEX	1.14509e-05	0.000879582	0.593325	-0.452	-1.98942	68	NDUFAF1,CYC1,NDUFS2,NDUFS5,UQCRC1,SDHD,UQCRC2,NDUFV1,NDUFA10,COX6A2,NDUFA4,NDUFA4L2,NDUFS1,NDUFA9,COX5A,SDHA,NDUFB6,NDUFAB1,UQCRFS1,NDUFC2,NDUFS4,NDUFA1,UQCRH,DMAC1
AllMSigDB	Liver_R26_Gclc_KO	GSE25123_IL4_VS_IL4_AND_ROSIGLITAZONE_STIM_MACROPHAGE_DAY10_DN	1.15662e-05	0.000884305	0.593325	0.479887	1.64814	153	YPEL2,PRPF38B,TSHZ1,YTHDC1,PNISR,PRPF4B,UVSSA,UPF3B,SLC4A9,RNF168,PABPN1,SON,DOP1A,CCNL2,MAN2C1,DAPK1,SNHG3,NSMF,DVL1,FIRRE,CCDC62,NFIA,SNRNP48,TTC3,SETD1B,UBN2,RPL23,NRF1,INTS6L,DEK,SNHG8,PFKFB2,ARNT,AAK1,NFKBIA,ANKRD23,RRNAD1,AMPD2,TOM1,CCNT2,ANKRD39,GTPBP2,PLAU,URI1,NFAT5,RPS27,PIGO,SEMA4C,ROMO1,TTC19,SUCO,MCF2L,SNRPG,TTLL3,TBC1D1,FBXL19,NDUFA5,ADARB1,ZNF329,RPL37A,TFAP2A,ANAPC5,DDHD1,STRN4,MT…
AllMSigDB	Liver_R26_Gclc_KO	MODULE_62	1.19175e-05	0.000906942	0.593325	-0.422881	-1.91157	87	PPA1,CYC1,NDUFS2,NDUFS5,UQCRC1,ATP5F1B,UCP1,SDHD,SURF1,UQCRC2,NDUFV1,ATP5F1A,NDUFA4,NDUFA9,COX5A,CYCS,SDHA,ATP5MC3,SLC9A6,NDUFB6,ATP6V1E1,COX7A2,ATP6V1B2,NDUFAB1,UQCRFS1,NDUFS4,ATP5ME,NDUFA1,SLC25A3,UQCRH
AllMSigDB	Liver_R26_Gclc_KO	TGCACTT_MIR519C_MIR519B_MIR519A	1.23208e-05	0.000928276	0.593325	0.419117	1.49358	333	STAT3,ZBTB18,TNRC6A,ARID4A,ARID4B,KDM2A,TOPORS,TRIM3,RBBP6,KLF9,SRSF2,ZFC3H1,KCNJ10,MAP3K3,BRMS1L,SSH2,BIRC6,PURB,CHD9,FAM13A,ANKRD12,CIC,ACSL4,ZFP91,CDC37L1,OGT,ANKRD29,STK38,SOX4,TSPYL2,HOXA3,SRSF5,FASTK,TBL1X,RSRP1,TAOK3,DIP2A,DDX3X,SKI,NFIA,CNOT6,NF1,CELSR2,DDX5,MBNL1,WDFY3,SMAD5,MAPRE1,FGF9,PPP6R2,MAP3K12,ZNF217,SLC40A1,AGO1,MECP2,COL4A3,GRAMD1A,GOLGA1,KMT2D,MAPRE3,RNF31,ZNF236,ROCK2,MAP3K2,…
AllMSigDB	Liver_R26_Gclc_KO	GSE3982_MAC_VS_TH2_DN	1.23514e-05	0.000928276	0.593325	0.487855	1.67094	144	RDH16,PSMD11,ALDOB,ENO3,FLOT1,SRSF2,EZR,LAS1L,SHMT1,CFI,SYNE2,KAT2A,DGKA,RPL11,RPL13A,TMEM39B,NRF1,XRCC3,PPP6R2,DHX9,DIDO1,DDX39B,CC2D1A,HOXB2,BIRC3,POLR2I,RPL35A,ELN,ERCC2,ADGRA3,SRCAP,GTF2A2,VEZF1,ZNF692,ACTR1B,MED24,MRPL23,LDLRAD4,C1orf35,ADGRG1,NSUN5,SEMA4C,RHOT2,C17orf75,SUCO,WARS2,CAPN10,TUBB,NAA35,ZDHHC13,NUP155,STAP2,SNRPD2,IGFLR1,OGG1,RAD52,SCHIP1,CDC123,ANKZF1,ADA
AllMSigDB	Liver_R26_Gclc_KO	GSE7348_LPS_VS_TOLERIZED_AND_LPS_STIM_MACROPHAGE_UP	1.23672e-05	0.000928276	0.593325	0.47086	1.63137	177	YPEL2,EIF3A,SLC20A1,RSBN1,CTBP2,USP24,MAFG,RDH13,PAN3,ANKRD11,MTF2,PABPN1,SBNO1,WDR91,SIMC1,TCERG1,DAPK1,TMEM37,ERCC6,USP16,NOP56,ZNF280D,GNL2,MICALL1,NCOR2,HM13,TJP2,PRKAG2,NOP58,PIK3CA,ROCK2,MAP3K2,TPCN2,SYNCRIP,PLCG1,PUM1,NBEAL2,ZNF692,NOL4L,KAT6B,FUBP1,CCDC9,CRAMP1,BRWD1,RABEP1,RGL2,CERK,PCYT2,C1orf35,QTRT2,EIF2AK4,ZSWIM4,GRAMD4,AGFG2,AGAP1,PUS7,ARL6IP6,MEF2A,AMPD3,SGMS1,SUCO,IFNGR1,SMAD3,ZFH…
AllMSigDB	Liver_R26_Gclc_KO	GSE14415_FOXP3_KO_NATURAL_TREG_VS_TCONV_UP	1.25587e-05	0.000938361	0.593325	0.499161	1.69864	130	BCLAF1,EIF5,ARID4A,PRPF38B,DNAJC7,BAZ2B,PRPF4B,HSPBAP1,PAN3,CHD2,APPL2,SSH2,EHMT1,PLEKHA1,GPATCH4,CD3EAP,NIPBL,ARID1A,AKAP8L,POLR1A,ADCY6,SKI,ZNF280D,ZNF827,TTC3,BPTF,PNRC1,RPL36,DDC,USP28,ID3,RAPGEF4,MGA,KRBA1,ELMO3,MYC,RUFY2,C5orf51,RAD50,PELI1,BRWD1,PHF21A,SLC43A2,ABCA1,ICE2,NEDD4L,WASHC4,SESN1,PCM1,PDK1,ZNF780A
AllMSigDB	Liver_R26_Gclc_KO	TTTGCAC_MIR19A_MIR19B	1.31429e-05	0.000977569	0.593325	0.405483	1.44805	386	ZBTB18,TNRC6A,ATRX,SPEN,ARID4B,TSC1,IVNS1ABP,TNPO2,KDM2A,ITGA6,CBX7,SPIRE1,B3GALNT2,CPEB4,ARIH2,PRRC2C,ARGLU1,MED13L,ANKRD12,KIF3A,ACSL4,ZFP91,SRSF6,MINK1,OGT,STK38,SOX4,SLC31A2,DICER1,KHDC4,EXOC5,FASTK,PHF20,MBD6,DDX3X,TNRC6B,CEP350,FOXP1,CNOT6,RIN2,BPTF,PNRC1,CCNL1,MBNL2,CLOCK,DHX40,CNTFR,BACE1,MIER1,MBNL1,WDFY3,ZNF609,BCL3,SMAD5,MOSMO,PPP6R2,MAP3K12,ZNF217,AGO1,MECP2,SCARF1,MLLT6,TNFRSF12A,RAB…
AllMSigDB	Liver_R26_Gclc_KO	GNF2_TPT1	1.38598e-05	0.00102625	0.593325	0.651304	1.92571	38	RPS18,RPL12,RPL27A,RPL31,RPL13A,RPL27,RPL23,RPS11,RPL21,RPS17,RPL37,RPS14,RPS6,RPS12,RPS20,RPL38,RPL10,RPL32,RPL39,TPT1,RPS24,RPS2,RPS27,RPL23A,RPL19
AllMSigDB	Liver_R26_Gclc_KO	GO_MICROBODY_PART	1.41336e-05	0.00104183	0.593325	-0.422247	-1.93527	90	CRAT,SLC27A2,PECR,NUDT19,AGPS,MLYCD,ABCD3,AMACR,FNDC5,PEX19,SCP2,ACOX2,GNPAT,ACAA1,GRHPR,HMGCL,DHRS4,PEX11G,ALDH3A2,PEX16,PEX14,CROT,EPHX2,PEX6,PEX3,LONP2,FAR1,ATAD1,PNPLA8,PIPOX,PEX7,PHYH,PLAAT3,ECI2,TYSND1,EHHADH
AllMSigDB	Liver_R26_Gclc_KO	MODULE_306	1.44181e-05	0.00105532	0.593325	-0.688973	-2.34966	25	LDHA,TPI1,PKM,PGK1,IDH3G,SDHD,MDH1,ACO2,PGAM1,IDH3B,ACO1,PFKM,SUCLG1,SDHA
AllMSigDB	Liver_R26_Gclc_KO	GO_METHYLTRANSFERASE_COMPLEX	1.4445e-05	0.00105532	0.593325	0.523469	1.74473	104	KMT2C,KDM6B,LAS1L,MTF2,ZC3H13,KDM5A,PELP1,PHF1,PHF20,ZNF827,KMT2B,SETD1B,BPTF,USF1,RIOK1,CHD8,KMT2A,ZNF507,KMT2D,CBX5,TAF4,KDM4A,SNRPD1,ZNF513,SETD1A,SNRPF,POGZ,KANSL1,KDM6A,MGA,REST,NCOA6,CXXC1,WTAP,KDM4B,N6AMT1,TAF1,HDAC2,RAMAC,ZNF335,SNRPG,ZNF451,MEN1,WDR4,TRMT6,SNRPD2,SIRT1,EZH2
AllMSigDB	Liver_R26_Gclc_KO	MORF_PRDX3	1.50791e-05	0.00109635	0.593325	-0.430001	-1.98596	83	TUFM,AKR7A2,LYPLA1,GLB1,CYC1,RAD23A,SYPL1,SUMO1,IDH3G,MDH1,PDHB,ATXN10,UQCRC2,NDUFV1,HSPA9,NDUFS1,TMEM106C,COX5A,CCT5,CYCS,ATP5MC3,HADHB,PRDX3,DLD,STARD7,AFG3L2,HAT1,VBP1,PPT1,ACTR3
AllMSigDB	Liver_R26_Gclc_KO	REACTOME_PEROXISOMAL_PROTEIN_IMPORT	1.51399e-05	0.00109635	0.593325	-0.483077	-2.05934	58	CRAT,SLC27A2,PECR,NUDT19,AGPS,MLYCD,AMACR,UBB,SCP2,ACOX2,GNPAT,ACAA1,HMGCL,DHRS4,PEX14,CROT,EPHX2,PEX6,LONP2,PIPOX,PEX7,PHYH,ECI2,TYSND1,UBC,EHHADH
AllMSigDB	Liver_R26_Gclc_KO	DAZARD_UV_RESPONSE_CLUSTER_G6	1.58363e-05	0.00114174	0.57561	0.514328	1.72797	112	PHIP,XPA,TLK2,CTBP2,PHF3,USP24,BCL7A,BAZ1A,CHD9,TUBGCP3,ZMIZ1,BBX,DOP1A,ATP2B1,PPP1R12A,IRS1,PIKFYVE,FRYL,MBD2,SMC5,MECP2,LARP7,KLF7,FNDC3A,MAP3K5,CEBPD,KAT6B,CUL1,ABL1,UBR5,SMC4,EDRF1,FNBP1L,NAA20,FOXO1,BIRC2,SUCO,MLH3,SMAD3,VEGFC,ZNF451,PTK2,VPS13B,CNOT4,OTUD4,POLD3,FERMT2,WAPL
AllMSigDB	Liver_R26_Gclc_KO	OSMAN_BLADDER_CANCER_DN	1.60892e-05	0.00115491	0.57561	0.418182	1.48932	327	STRBP,STAT3,NMT2,TMCC3,RPL15,DNAJC7,PHF3,RPS18,ZC3H6,RPL12,RPL14,RPL29,USP7,CHD2,GAS5,ARIH2,MDM4,CCDC84,TUBGCP3,RPS25,PABPN1,SAFB,SMARCC2,EIF5B,ASXL1,SRSF6,OGT,PHF1,ARID1A,MPRIP,PDE7A,EPM2AIP1,SAMD4B,RPL18A,PHF20,RPL24,SKI,DGKA,EPB41,RPL35,FLVCR1,RPL13A,AOC2,WIPF2,RPL36A,SELENOK,C2orf68,DTX4,RPL36,ZSCAN26,RPS7,MYL12A,RPS11,MOSMO,DIDO1,TSR3,RPS17,TRIM56,MRPS30,SMARCC1,TTF1,EPS15L1,RPS3,IP6K2,SNHG8…
AllMSigDB	Liver_R26_Gclc_KO	GO_EMBRYONIC_SKELETAL_SYSTEM_DEVELOPMENT	1.66639e-05	0.00119096	0.57561	0.546145	1.76972	83	IHH,EXT1,HOXC9,MED12,HOXA5,HOXB4,HOXA7,NIPBL,HOXA3,WDR60,HOXB8,FLVCR1,MBTD1,HOXD9,PCSK5,TAPT1,FGF9,HOXC4,TGFBR1,HOXB2,HOXA2,PCGF2,HOXD4,BMP4,HOXB9,MKS1,HOXD10,HOXA9,KIAA1217,GNAS,LHX1,OSR2,HOXA4,MEF2C,HOXB3,HOXB6,HOXB5,SMAD3,HOXD3,MEGF8,TFAP2A,ZEB1,MMP14,IFT140
AllMSigDB	Liver_R26_Gclc_KO	GSE10239_NAIVE_VS_KLRG1INT_EFF_CD8_TCELL_UP	1.72041e-05	0.00122425	0.57561	0.481875	1.66219	164	RBM39,ERCC5,B3GALNT2,PRRC2C,SSH2,MED13L,SH3GL1,TANC1,AKAP8L,PDE7A,LIMD1,DVL1,RSRP1,SKI,RPL11,RPL35,RPL27A,UBN2,ZZEF1,RBM6,CBR1,DUSP11,MYCBP2,TNFRSF1A,BACE1,ALS2CL,IRF2BP2,ABTB1,RPS7,RPS11,TRMU,CCDC88C,TRIM56,RAB2B,YEATS2,RPL37,RPS14,SOCS3,RFXANK,AGRN,KDM6A,RRNAD1,RPL38,TMEM259,RPL32,RPL22,FAS,TSACC,CXXC5,BMF,PPP1R13B,USPL1,DEDD2,RPS27,CTU2,SCYL3,C11orf68,AMPD3,RPL19,PI4K2A,ZBTB4,GIMAP6,ARSK,PDK1,…
AllMSigDB	Liver_R26_Gclc_KO	REACTOME_METABOLISM_OF_STEROID_HORMONES	1.73678e-05	0.00123057	0.57561	-0.788942	-2.34733	15	HSD11B1,TSPO,SRD5A1,HSD17B12,STARD3NL,HSD17B11,FDX1,HSD17B2
AllMSigDB	Liver_R26_Gclc_KO	YANG_BCL3_TARGETS_UP	1.74513e-05	0.00123118	0.57561	-0.313459	-1.61606	207	NR1D1,LRPAP1,MME,KRT23,KHK,PERM1,COASY,GPD1,CD55,MLYCD,MYL9,ITGA8,GNA14,DGAT2,RTP4,PGM2,DECR1,VWA1,FASN,FADS3,TLN2,ABCC9,KIF20B,PDK3,CLMP,UQCRC2,UBE2L6,PFKM,SCOC,MBOAT2,SPTLC1,SERPINE1,NPY1R,PEX11G,ACAD11,ANXA8L1,NRTN,IGFBP5,TACSTD2,PDCD4,DTX3L,TGFBR2,GBP2,ACADM,PVALB,CROT,UPK1A,UCP2,PEX6,RASD2,ACADVL,LIPE,ATP5ME
AllMSigDB	Liver_R26_Gclc_KO	GO_MRNA_SPLICE_SITE_SELECTION	1.76676e-05	0.00124111	0.57561	0.728674	1.97105	24	SLU7,YTHDC1,PRPF39,LUC7L2,SRSF6,LUC7L3,KHDC4,LUC7L,SRSF5,SF3A2,SRSF1,SFSWAP,PTBP2,PSIP1,SF1
AllMSigDB	Liver_R26_Gclc_KO	GSE39110_DAY3_VS_DAY6_POST_IMMUNIZATION_CD8_TCELL_WITH_IL2_TREATMENT_DN	1.80756e-05	0.00126437	0.57561	0.469111	1.61965	165	TAB2,IMPACT,CRY1,CLCF1,SGF29,ZC3H6,CBX7,MAP3K3,RO60,PCMTD1,KLF6,MYO9A,STK38,PLEKHM2,REXO1,FOXP1,ATN1,PBLD,DDX5,DTX4,CNTFR,ALS2CL,RESF1,RPS11,ACOT2,IER3,MYBBP1A,KIDINS220,PPM1K,CAMK2N1,MTURN,PFKFB2,ID2,RPS15A,PHC3,CRYBG3,FAM114A2,JMJD1C,RARG,KCTD6,IL4R,ALKBH1,PHF21A,MAP4K3,ARL13B,ZNF764,AMPD3,CHIC1,NEDD4L,SGMS1,SUCO,CWF19L1,ZBTB4,TRIM44,WDR43,ZNF606,NDUFA5,LETM2,KLF2,IFT140,PRPF6
AllMSigDB	Liver_R26_Gclc_KO	RUAN_RESPONSE_TO_TNF_DN	1.84876e-05	0.00128771	0.57561	-0.444211	-1.98629	72	ACADS,ME1,GPD1,REEP5,SCARB1,CIB2,AK2,COL15A1,IDH3G,FABP5,FASN,BCKDHA,UCK1,NR1H3,ADRB3,PC,ACADM,RNF11,IRX3,G0S2,AOC3,NFS1,ESYT1,PPARG,TALDO1,TOB1,CBX4
AllMSigDB	Liver_R26_Gclc_KO	GO_PEPTIDYL_LYSINE_MODIFICATION	2.00065e-05	0.00138762	0.57561	0.428055	1.522	312	KMT2E,PPARGC1A,ATRX,ARID4A,ARID4B,TOPORS,SGF29,KMT2C,RTF1,BAZ1A,EHMT1,MTF2,BRD4,TRPM4,OGT,PHF1,NSD1,SOX4,KAT2A,CTCF,PHF20,GNL3,SENP6,CREBBP,FLCN,TADA2A,SIRT2,HDAC6,KMT2B,SETD1B,ASH1L,TOLLIP,CLOCK,KANSL3,HMG20A,KMT2A,BRPF1,LMNA,MECP2,MLLT6,NUP88,EP400,KMT2D,PHF10,BRPF3,NOC2L,YEATS2,KDM4A,RIF1,SETD1A,ARNT,EPC1,SETD4,SETDB1,KDM3A,PCGF2,PRDM9,KANSL1,SRCAP,KDM6A,BRD8,MDM2,PLOD2,SIRT4,SNW1,KAT6B,MSL1,C…
AllMSigDB	Liver_R26_Gclc_KO	GSE20366_EX_VIVO_VS_HOMEOSTATIC_CONVERSION_TREG_UP	2.03321e-05	0.00140428	0.57561	0.477007	1.64295	162	RRP1,ZRSR2,ICAM1,SLTM,NEMF,STX5,CBX7,UPF2,MED13L,HERC1,NAV2,CCNL2,SRSF11,CDA,TRPM4,TCERG1,CLK4,NSMF,SDAD1,POLR1A,SMG6,ZNF740,CEP350,TOP3B,RSRC2,WIPF2,NOP14,ZMAT1,TBCE,SEC14L1,TRMU,CEP95,PHKG2,BRD9,CCDC134,DXO,ADCK5,PLK3,AGRN,ZNF281,CAMSAP1,CDKAL1,TIAL1,C5orf51,CEP63,STAU1,ALKBH1,LRRC45,HAUS7,CERK,TELO2,MARVELD2,NFAT5,ARL13B,KIAA1958,P2RX4,THNSL2,CYB561D1,PNPLA6,MAP3K7,IRAK2,TRIM68,PDK1,ASXL2,LETM…
AllMSigDB	Liver_R26_Gclc_KO	GO_REGULATION_OF_MRNA_SPLICING_VIA_SPLICEOSOME	2.05229e-05	0.00141153	0.57561	0.546658	1.76707	79	SRPK2,SRSF7,SREK1,YTHDC1,SNRNP70,SRSF2,HNRNPA2B1,HNRNPL,RBMX,RBM5,SON,SRSF6,RBM25,SRSF5,SRSF1,SFSWAP,NSRP1,RBM3,PTBP1,MBNL2,DDX5,DDX17,MBNL1,HNRNPA1,RBM10,SNW1,REST,U2AF2,THRAP3,TIA1,FMR1,WTAP,RBM42,SRPK1,MAGOH
AllMSigDB	Liver_R26_Gclc_KO	GSE19888_CTRL_VS_A3R_INHIBITOR_TREATED_MAST_CELL_DN	2.09008e-05	0.00143153	0.57561	0.481165	1.65459	157	ZBTB18,BAZ2B,PNISR,HSPBAP1,MED13L,DMXL2,ATP2B1,BACH1,PCMTD1,KDM7A,ZCCHC14,CLK4,FTH1,BOD1L1,NSD1,EPM2AIP1,CREBBP,ZSWIM6,CEP350,ZNF827,SETD1B,UBN2,NF1,PNRC1,ABCB1,RESF1,ARID5B,ABTB1,ZNF354A,RPS11,MGAM,ZNF217,ADM,ZEB2,GNS,PFDN5,VEZF1,RPL38,SIK3,NBR1,RNPC3,KYNU,CREBRF,PELI1,ZC3H12C,RABEP1,YPEL3,SRPRA,TCF7L2,SLC43A2,TANC2,CALCOCO1,TET2,METTL7A,ZNF106,CTDSP2,CXCR4,ERO1B,FBXL20,IFNGR1
AllMSigDB	Liver_R26_Gclc_KO	MORF_TPT1	2.15136e-05	0.00146739	0.57561	0.528482	1.7496	97	RPL15,RPS18,RPL12,RPL29,LYPLA2,RPS25,RPL18A,RPL24,CFL1,RPL11,RPL27A,RPL31,RPL13A,RBM3,RPL27,RPL36A,RPL23,RPL18,RPL8,RPS7,RPS11,RPL21,RPS17,PABPC1,RPS3,RPL37,RPS14,RPS6,RPS12,RPS15A,RPS20,PCBP2,RPL38,RPL10,JUND,PPIA,NACA,RPL32,RPL28,RPL22,RPS16,TPT1,RPS24,RPS27,RPL23A,RPS8,RPL19
AllMSigDB	Liver_R26_Gclc_KO	KEGG_BUTANOATE_METABOLISM	2.16475e-05	0.00147042	0.57561	-0.62772	-2.24219	28	ACADS,ACSM3,BDH1,ACSM1,OXCT1,HMGCS1,ABAT,ECHS1,PDHB,L2HGDH,HMGCL,ACSM5,ALDH3A2,AACS,BDH2
AllMSigDB	Liver_R26_Gclc_KO	GO_ORGANELLAR_LARGE_RIBOSOMAL_SUBUNIT	2.18941e-05	0.00148105	0.57561	-0.49076	-2.07133	57	MRPS18A,MRPL12,MRPL28,MRPL10,MRPL37,MRPL40,MRPL21,MRPL11,MRPL44,MRPL46,MRPL48,MRPL43,MRPL53,NDUFAB1,MRPL58,MRPL16,MRPL35,MRPL39,MRPL41,MRPL20,MRPL3,MRPL18,MRPL22,NSUN3,MRPL27,MRPL34,MRPL30
AllMSigDB	Liver_R26_Gclc_KO	YAGI_AML_WITH_INV_16_TRANSLOCATION	2.28274e-05	0.00153774	0.57561	0.426816	1.5145	287	ITSN2,S100A10,ZNF318,SPEN,PRPF40A,RBM39,PNN,ALDOB,TACC1,PSMD7,NEMF,RAB11FIP3,RPS18,EZR,COL5A2,ANGEL2,ABCC2,THOC2,FKTN,ATP2B1,ZCCHC14,EPHB4,RBM25,IRS1,CACNA1D,AR,SDC4,BAZ2A,SFSWAP,USP9X,RBPMS,ADCY6,RPL27A,RPL31,RPL13A,RBM3,NF1,PARP2,CDK11B,SPP1,MOK,ZNF354A,ZNF23,CHD1,DIDO1,RPS17,STK25,DYNC1H1,NFIB,PABPC1,RHBDF1,TSHR,FLT1,RPL37,CDK2AP2,TFCP2,RPS6,GNS,RPS20,ID3,DHRS3,MAPKAPK2,FLRT1,NACA,NFATC3,TIAL1…
AllMSigDB	Liver_R26_Gclc_KO	TTTGTAG_MIR520D	2.29192e-05	0.00153774	0.57561	0.438079	1.54337	244	TAB2,ANKRD10,EIF3A,PPARGC1A,RSBN1,PRPF38B,RPS6KB1,TSHZ1,LLGL2,BAZ2B,MLLT10,PRPF4B,VAMP2,CPEB4,PRPF39,ARGLU1,PURB,SEC62,MTF2,ARRDC1,PCGF3,NXF1,SON,ATP2B1,PCMTD1,SRSF6,PURA,DAPK1,HOXA7,LUC7L3,NIPBL,LUC7L,ZNF385B,CTCF,SRSF5,SRSF1,CEP350,GIPC2,HNRNPDL,MBNL2,DDX17,PIKFYVE,CITED2,GPATCH8,MIER1,STXBP5,AGO1,MECP2,MTA1,CUEDC1,SBF2,MAP3K2,SETD1A,TMPO,PTPN2,CPEB2,CDIP1,LPP,MORC3,PUM1,HES1,UBE3A,KCNK1,CNEP1R…
AllMSigDB	Liver_R26_Gclc_KO	GO_QUINONE_BIOSYNTHETIC_PROCESS	2.32048e-05	0.00155057	0.57561	-0.774423	-2.3409	16	UBIAD1,COQ10B,COQ9,COQ5,COQ3,COQ4,NDUFA9,PDSS1,COQ6,PDSS2,COQ2
AllMSigDB	Liver_R26_Gclc_KO	GSE24574_BCL6_HIGH_VS_LOW_TFH_CD4_TCELL_UP	2.3318e-05	0.00155183	0.57561	0.475679	1.63258	154	EIF3A,ARID4B,KDM2A,PNISR,VAMP2,RPL29,AKAP8,CLK1,DLG5,SRSF6,HOXA5,SYNE2,FTH1,USP34,ARHGEF18,CHKA,DGKA,RPL11,RPL31,SETD1B,RBM6,PDE4B,TUBB2A,DDX5,PPP6R2,TRIM2,IKBKG,DUSP8,RPL37,RPS14,FHIT,RPS12,RPS15A,PFDN5,SRCAP,RPL10,JUND,CD59,MNT,TSN,AKAP17A,RPL32,RPL22,FOXO4,NCOA1,SORBS3
AllMSigDB	Liver_R26_Gclc_KO	GO_FATTY_ACID_DERIVATIVE_BIOSYNTHETIC_PROCESS	2.47719e-05	0.00164194	0.57561	-0.560568	-2.10214	39	SLC25A1,BDH1,PPT2,ELOVL5,HSD17B12,FASN,ACLY,ACSF3,HMGCL,ACSL5,ACACA,AACS,BDH2,GGT1,ELOVL1,PPT1,CBR4,ACAT1,HACD2,FAR1
AllMSigDB	Liver_R26_Gclc_KO	GO_DNA_BINDING_TRANSCRIPTION_ACTIVATOR_ACTIVITY	2.49631e-05	0.00164796	0.57561	0.447409	1.56533	224	STAT3,ARID3A,ZNF292,ARNTL,MAFG,ARID3B,TARDBP,BACH1,KLF6,MAF,HOXA5,HOXB4,HOXA7,CEBPZ,AR,SOX4,CTCF,TFE3,KLF4,NFIA,HOXA10,NFYC,CLOCK,NRF1,IRF2BP2,FLI1,HOXC4,DMTF1,CSRNP2,NOTCH1,ZNF76,NFIB,HOXB2,TFAP2B,KLF7,CEBPB,NR6A1,ZEB2,TFCP2,NUCKS1,CEBPD,ZNF175,PPARA,HOXD4,VEZF1,STAG1,NFATC3,CREB1,REST,MYC,MLXIP,HOXD10,ZNF639,OVOL2,CREBRF,FOXO4,ATF4,SMAD1,MITF,NFIC,FOXC1,HOXD8,NFAT5,SPI1,HOXA4,EP300,IER2,MEF2C,H…
AllMSigDB	Liver_R26_Gclc_KO	GO_DICARBOXYLIC_ACID_METABOLIC_PROCESS	2.5597e-05	0.00168305	0.57561	-0.540273	-2.1602	46	ASS1,GLUL,ME1,MDH1,DGLUCY,ACLY,MDH2,L2HGDH,GRHPR,SUCLG1,SDHA,GGT1,DLST,ADHFE1,DLD,SUCLA2,NIT2,ME2,OGDH
AllMSigDB	Liver_R26_Gclc_KO	YY1_02	2.63734e-05	0.0017272	0.57561	0.446214	1.55677	211	KMT2E,AP3D1,ARID4A,PRPF38B,TSC1,GTF3C2,KDM2A,RBM39,ZC3H11A,GIGYF2,FKRP,UPF3B,EXT1,PRRC2C,ISCU,POU2F1,PEG3,LYPLA2,GPATCH4,WSB1,LUC7L3,ATE1,C19orf48,CTCF,DEPTOR,FASTK,REXO1,INO80D,PCF11,NCOR1,ZZEF1,ASH1L,FAM193B,USF1,NFYC,TBC1D14,PTBP2,TAPT1,CHD4,ZNF207,KLF7,HOXA2,RIF1,RPL35A,EPC1,DHX15,SHKBP1,PHC3,KDM6A,PUM1,AKT1S1,VEZF1,CNOT3,SERBP1,NACA,PCNT,GTF2A1,STRN3,UBE2J2,UBR5,TUG1,TIA1,ODF2,TET2,SPCS2,EP3…
AllMSigDB	Liver_R26_Gclc_KO	GO_HISTONE_DEACETYLASE_BINDING	2.66148e-05	0.00173609	0.57561	0.538583	1.75745	85	CRY1,AKAP8,BRMS1L,SMG5,NIPBL,AKAP8L,KAT2A,YWHAB,KLF4,NCOR1,SIRT2,HDAC6,MTA2,HOXA10,PRKN,USF1,HNRNPD,MIER1,RAD9A,NCOR2,UHRF1BP1,BEX4,CHD4,CAMTA2,MTA1,CBX5,CEBPB,RFXANK,NACC2,HES1,HDAC3,ANKRA2,HDAC10,WDTC1,HDAC2,MEF2C,MEF2A,BRMS1
AllMSigDB	Liver_R26_Gclc_KO	TGAATGT_MIR181A_MIR181B_MIR181C_MIR181D	2.75613e-05	0.00179066	0.57561	0.407859	1.45349	360	BCLAF1,CCAR1,SRPK2,NMT2,RSBN1,SRSF7,DHX57,RPS6KB1,IVNS1ABP,ZC3H11A,TRIM3,BAZ2B,PHF3,ZC3H6,RTF1,CBX7,SPIRE1,MAP3K3,CPEB4,BIRC6,PURB,CHD9,TARDBP,GSE1,DOP1A,IGSF11,SEL1L,ATP2B1,KLF6,USP42,TCERG1,MINK1,OGT,WSB1,NIPBL,GAPVD1,BAZ2A,GRB10,PHF20L1,TBL1X,RSRP1,DDX3X,TNRC6B,CAMK2G,CBFA2T3,FOXP1,NAA15,ZNF280D,CLUH,BPTF,MBNL2,SLC38A2,CAMTA2,MECP2,NSMAF,TMED5,NPEPPS,GOLGA1,TRIM2,ADM,ZNF207,MTURN,NR6A1,FNDC3A,…
AllMSigDB	Liver_R26_Gclc_KO	FOXO1_02	2.76692e-05	0.00179066	0.57561	0.466411	1.61409	173	KMT2E,NDRG1,ZBTB18,TNRC6A,ARID4A,SREK1,SLU7,RBM39,SLC38A3,CDKN1A,YTHDC1,KLF9,CHD2,DDX46,POU2F1,CIR1,ASXL1,PURA,HOXB4,NRG1,ULK1,SRSF1,TBL1X,CAMK2G,HOXB8,CLIP2,NAA15,HOXA10,DDX5,OTUD7B,SMAD5,FGF9,CEP95,MLLT6,NFIB,HOXA2,ID2,DHRS3,HOXC8,KDM6A,AKT1S1,BRD8,PFDN6,CREBRF,NEDD4,TRIM8,MITF,GNAS,CNNM3,PHF21A,THBS3,RSF1,TET2,ANKRD28,FOXO1,RASD1,JADE2,OSBPL5,PI4K2A,STX16,TMEM50A,LIMK2,FOSL2,ZADH2,NDUFA5
AllMSigDB	Liver_R26_Gclc_KO	GSE21927_SPLENIC_VS_TUMOR_MONOCYTES_FROM_C26GM_TUMOROUS_MICE_BALBC_DN	2.82942e-05	0.00182392	0.57561	0.466149	1.60663	163	S100A10,ATRX,MAU2,ZC3H11A,ARNTL,HSPBAP1,CLK1,ARGLU1,RBM5,HNRNPA3,SON,BBX,CCNL2,SRSF11,BACH1,WSB1,CLK4,BAZ2A,EPM2AIP1,RSRP1,RABAC1,CEP350,NKTR,NCOR1,RPL27,WIPF2,RPL36A,SH2B1,C2orf68,MYCBP2,TNFRSF1A,CITED2,FRYL,PAN2,STK25,FBXL12,PIK3CA,MACF1,VEZF1,NFRKB,PRKAB1,CRYL1,WBP1L,MAN1A2,TRIOBP,TRAPPC10,BRD1,TUG1,ABCC5,BCL2L2,THBS3,VAMP1,IST1,TAF1,USPL1,KIAA1109,TECPR2
AllMSigDB	Liver_R26_Gclc_KO	GSE22886_DAY0_VS_DAY7_MONOCYTE_IN_CULTURE_UP	2.91896e-05	0.00187429	0.57561	0.48574	1.66253	142	ZBTB18,ARID3A,SPEN,CTBP2,ZC3H11A,PNISR,EXT1,CHKB,CLK1,ARGLU1,RBM5,NXF1,KDM7A,KLF6,CLK4,ULK1,EPM2AIP1,SRSF5,RSRP1,DENND3,KLF4,TNRC6B,CBFA2T3,FNBP4,PCF11,RBM6,IKBKB,SMARCD3,CD93,RESF1,KMT2A,CHD1,SECISBP2,CNTRL,MTMR11,CEBPD,NBEAL2,AMPD2,AKAP17A,SIK3,SEMA4A,PELI1,PHF21A,CRISPLD2,KDM4B,SIGIRR,MCL1,KIAA1109,ARHGAP26,CDKN2D,IER2,HELZ,FCGR2A,ZNF266,RAP1GAP2,TET3,NEDD9,KLF2,IL6R,IRAK3,KLF13,TUT7,CFP
AllMSigDB	Liver_R26_Gclc_KO	GSE17721_POLYIC_VS_GARDIQUIMOD_1H_BMDC_UP	2.96152e-05	0.00189024	0.57561	0.473442	1.62491	154	STRBP,TNRC6A,EIF5,MAU2,NEMF,PRPF4B,RPL14,CUEDC2,THOC2,ATXN7,PLEKHA1,SHMT1,SFXN3,NXF1,CDC37L1,KDM5A,CEP250,RPL27,ABTB1,KMT2A,RPS11,AP1G2,FAH,NAPA,MALAT1,ZNF704,KDELR2,CCDC82,FUBP1,ZNF3,SMC4,THRAP3,COL4A4,YPEL3,MRM1,PITPNM1,NAA20,VAMP1,CPSF1,TRIM25,YBX2,CCDC198,NOL12,INO80,SLC6A17,AP2A2,GADD45G,INPP5B,FBXO11,ARPP19,HPS3,THBS2,EGFL7,HMG20B,TCF4,SLC29A2,STX4,S100A8,XRN2,HJURP,ANKZF1,ARRB2,CELF1,CAMKK…
AllMSigDB	Liver_R26_Gclc_KO	GO_POLYSOMAL_RIBOSOME	2.96679e-05	0.00189024	0.57561	0.686226	1.90235	28	RPS26,RPL18A,RPL24,RPL11,RPL31,RPL36A,RPL18,RPL8,RPL36,DHX9,NUFIP2,RPL7A,RPS28,RPL38,RPL32,RPL39,FMR1,RPS21,RPL19
AllMSigDB	Liver_R26_Gclc_KO	GO_POSITIVE_REGULATION_OF_CHROMATIN_ORGANIZATION	3.01662e-05	0.00191456	0.57561	0.551609	1.76967	75	KMT2E,PPARGC1A,MORC2,RTF1,AKAP8,MTF2,MPHOSPH8,BRD4,OGT,PHF1,NIPBL,AKAP8L,KAT2A,TADA2A,VEGFA,PAXBP1,PAF1,CDK9,MIER1,RESF1,KMT2A,LMNA,MECP2,RNF40,RIF1,SETDB1,SNW1,CTR9,RNF20,FMR1,BRD7
AllMSigDB	Liver_R26_Gclc_KO	GSE9006_TYPE_1_DIABETES_AT_DX_VS_1MONTH_POST_DX_PBMC_DN	3.09873e-05	0.00195911	0.557332	0.487615	1.66573	138	TNPO3,RHOBTB1,S100A10,EIF5,TNPO2,EIF2S2,RPL15,RPL12,RPL14,CP,SLC38A7,RO60,EIF5B,ABCC10,TTC1,IFT46,SFSWAP,PBLD,HINT1,C2orf68,CLOCK,BACE1,TPCN1,ZNF609,BRD3,SLC35E2B,TRIM2,TTF1,RBMS1,EPS15L1,PHF11,KLF7,RPL7A,HSPB7,RPS15A,DNAJC1,PFDN5,LPP,MPV17,RBMX2,RUFY2,HOXA9,SMAD1,TUG1,PDPK1,TM6SF2,HSPA1L,DAB2,ZNF629,DST,DPM3,RPL19
AllMSigDB	Liver_R26_Gclc_KO	E2F_Q4_01	3.12126e-05	0.00196579	0.557332	0.469526	1.62207	169	ARID4A,SREK1,TNPO2,NECTIN1,STX5,SRSF2,GPS2,BRMS1L,MAZ,TOP1,MTF2,PEG3,TRIR,LUC7L2,SALL1,ZDHHC17,ANKHD1-EIF4EBP3,SMG1,NIPBL,ATE1,NCL,CTCF,SRSF1,ZNF827,RSRC2,EVA1B,DDX17,CITED2,HNRNPD,SMC3,PAN2,RAB11B,CBX5,HNRNPA1,KDM3A,ID3,SMC6,STAG1,SERBP1,FMO4,MYC,MCM7,CDC25A,PCSK4,KMT5A,HOXA9,OVOL2,NCOA6,ZNF362,JADE1,ZCCHC8,POLA2,ANP32E,PCYT2,SUV39H1,AGFG2,YBX2,AP1S2,TRMT2A,PDS5B,CASP2,FAM160A2,JADE2,FBXL20,CSRN…
AllMSigDB	Liver_R26_Gclc_KO	ATTCTTT_MIR186	3.156e-05	0.00197256	0.557332	0.451147	1.5661	197	SAT1,EIF3A,SRPK2,PSMD11,RPS6KB1,EIF2S2,PNN,MORC2,ZC3H11A,BAZ2B,ITGA6,PAN3,INTS2,CPEB4,PRPF39,ARGLU1,PURB,TARDBP,SEC62,DLG5,ACSL4,IGSF11,SALL1,ZCCHC14,CLK4,SENP6,DDX3X,HOXB8,NAA15,VEGFA,FAM193B,MBNL2,MIER1,MBNL1,WDFY3,MOSMO,ABRAXAS1,PABPC1,MAP3K2,BCL9,FNDC3A,CPEB2,PFKFB4,UBE3A,GABPB2,SMAD6,KMT5A,CCNT2,HOXA9,CXXC5,CRAMP1,MITF,DPP9,HOOK3,NFAT5,EP300,PDS5B,ZNF608,SRPK1,FRMD4A,IGF2BP2
AllMSigDB	Liver_R26_Gclc_KO	GO_CYTOSOLIC_PART	3.156e-05	0.00197256	0.557332	0.45115	1.56611	197	PPARGC1A,PSMD1,TSC1,RPL15,CTBP2,ENO3,RPS18,RPL12,RPL14,RPL29,UBQLN4,RPS25,RPS26,MMS19,RPL18A,UBL4A,DDX3X,RPL24,RPL11,RPL35,RPL27A,RPL31,RPL13A,RPL27,RPL36A,IKBKB,RPL23,RPL18,RPL8,RPL36,STXBP5,RPS7,RPS11,RPL21,RPS17,DTNBP1,RPS3,IKBKG,RPL35A,RPL37,RPS14,RPL7A,RPS6,RPS12,RPS15A,RPS20,TSC2,RPS15,RPS28,RPL38,RPL10,RPL32,RPL28,RPL22,RPS16,SNAPIN,RPL39,NEDD4,RPS24,BORCS7,NLRP6,EIF2AK4,BAG6,RPS2,RPS27,RP…
AllMSigDB	Liver_R26_Gclc_KO	BENPORATH_CYCLING_GENES	3.28339e-05	0.00204441	0.557332	0.389264	1.39455	441	TAB2,BCLAF1,RRP1,ANKRD10,AP3D1,PSMD11,AFDN,SRSF7,IVNS1ABP,TNPO2,ZRANB2,PNN,KLF9,ARGLU1,ABCC2,MAGT1,SEC62,TOP1,INSR,CIC,RPS25,GSE1,DMXL2,ANP32B,ASXL1,ROCK1,KLF6,HOXB4,OGT,WSB1,RIDA,NIPBL,CTCF,TXNRD1,SRSF5,USP16,LENG8,DKC1,ADCY6,INPP5K,NFIA,PCF11,NKTR,GDF15,RPL27A,RSRC2,RPL13A,BBS2,AOC2,TUBB2A,PLIN3,MYCBP2,USB1,DNA2,SLC38A2,DMTF1,LMNA,ZNF217,LARP7,AFAP1,KCTD9,NUDT13,ABCA7,HAUS5,ZNF207,LARP1,MAP3K2,…
AllMSigDB	Liver_R26_Gclc_KO	CCAWNWWNNNGGC_UNKNOWN	3.30304e-05	0.00204888	0.557332	0.560717	1.78153	68	SAT1,ATRX,TSC1,RBM39,FKRP,SALL1,RPL18A,INO80D,VEGFA,HDAC6,HOXA10,FAM193B,HOXC4,RIF1,ZBTB47,UBE3A,CNOT3,CAMSAP1,STAG1,POLD4,ABL1,EMX2,TRIM8,ABRAXAS2,ZNF326,YBX3,FERMT2,PPP2R5E,STRN4,RABL6,ADK,CDC42BPB,CELF1,HOXC6,PCGF1
AllMSigDB	Liver_R26_Gclc_KO	GSE28237_FOLLICULAR_VS_LATE_GC_BCELL_UP	3.53698e-05	0.00217869	0.557332	0.498743	1.68312	119	NDRG1,YPEL2,PPARGC1A,TNRC6A,BAZ2B,SPIRE1,MYSM1,ATP6V1H,CHD9,HERC1,ZC3H7A,GAS8,CDK8,KDM5A,TCEA2,PDE7A,MFSD4B,AVPR1A,ZMAT1,CLOCK,RPL36,CYP2D6,PPM1K,ELN,PLCG1,GNS,MGA,HOXD10,C5orf51,DSTYK,AGL,BRWD1,HOPX,SLC51B,ATP6V0A1,VAMP1,SVIP,IST1
AllMSigDB	Liver_R26_Gclc_KO	GO_PURINE_CONTAINING_COMPOUND_BIOSYNTHETIC_PROCESS	3.53881e-05	0.00217869	0.557332	-0.344178	-1.65246	147	AK4,SLC25A1,MPC2,COASY,PAPSS1,CYC1,ACSS2,MLYCD,ATP5F1B,AK2,PPT2,ELOVL5,HSD17B12,SLC25A13,PANK1,FASN,PDK3,PDHB,ACLY,ATP5PB,ATP5F1A,MPC1,ATIC,ACSF3,PDHX,DLAT,ACSL5,PAPSS2,ACACA,ATP5MC3,TGFB1,VCP,ELOVL1,DLD,STOML2,GSTZ1,PDHA1,PPT1,ATP5ME,PARP1,CBR4,PDZD3,ACAT1,HACD2,PRPSAP2,MTHFD1,GUK1,NME5,AK3,PANK3,ENO1,NME1,NME4,MTAP,ELOVL6,ATP5F1C,SLC35B2,ADSL,NT5E,GCDH,DCAKD
AllMSigDB	Liver_R26_Gclc_KO	ATACTGT_MIR144	3.64783e-05	0.00223743	0.557332	0.46987	1.61076	149	NR2F2,ITSN2,RHOBTB1,ZBTB18,EIF5,SREK1,ACBD3,NKAPD1,ARID2,CLK1,FAM76B,DLG5,PABPN1,SON,ACSL4,ATP2B1,ZDHHC17,USP42,PURA,ARID1A,CACHD1,LGR4,EPB41,NAA15,HOXA10,RIN2,PNRC1,FAM193B,GLCCI1,WDFY3,ARID5B,BRPF1,ZNF207,PFKFB2,FNDC3A,CPEB2,ZEB2,TRIO,AGRN,PPARA,PUM1,STAG1,NCOA7,CREBRF,NEDD4,FMR1,WTAP,CBX1,PDE4D,UBE4A
AllMSigDB	Liver_R26_Gclc_KO	MAZR_01	3.80074e-05	0.00232255	0.557332	0.474261	1.63085	157	KMT2E,TNPO2,TLK2,CLCN6,ITGA6,SON,LUC7L2,ROCK1,SALL1,BAZ2A,MTHFR,ZNF503,MBD6,CAMK2G,THPO,DNMT3A,PCF11,CLUH,HNRNPDL,NFYC,OTUD7B,CLOCK,PTPRF,HOXC4,CHD4,RAB11B,MLLT6,ZNF513,DUSP8,FBRS,POGZ,KDM6A,ENTPD1,VEZF1,HOXB9,SF1,NLK,GABPB2,MIR22HG,GTPBP2,STAU1,PHF21A,RGL2,STC2,TCF7L2,FKBP2,SLC4A2,SEMA4C,HOXB6,FXR2,TRIM41,FAM117A,FUS,SYT3,CDC27,PRRC2A,FBXL19,SRCIN1,ELOC,ATXN7L2,GART
AllMSigDB	Liver_R26_Gclc_KO	WGTTNNNNNAAA_UNKNOWN	3.85234e-05	0.00234536	0.557332	0.415523	1.4809	331	KMT2E,NR2F2,SLC20A1,ZBTB18,S100A10,SRSF7,SREK1,PPP2R3A,CDKN1A,CHD6,FLOT1,SRSF2,HNRNPA2B1,EXT1,CHD2,SLC4A9,GC,GSE1,CPNE1,ASXL1,SRSF6,MAF,HOXA5,CFI,HOXB4,SYNE2,NRG1,LUC7L3,ABCC10,NSD1,STK38,DGCR8,HOXA3,SOCS2,SENP6,NFIA,HMGN5,VEGFA,ZNF827,MAOA,RIN2,PRKN,DDX17,DHX40,PTPRF,MOCS1,MBNL1,FLI1,IER3,CHD1,HOXC4,MECP2,NFIB,CASK,TFAP2B,KLF7,ZNF513,CEBPB,FNDC3A,CREBZF,ZEB2,SKAP2,DHRS3,LPP,ZNF281,PCBP2,RELCH,BM…
AllMSigDB	Liver_R26_Gclc_KO	GSE29618_PRE_VS_DAY7_POST_TIV_FLU_VACCINE_PDC_DN	3.92303e-05	0.00237958	0.557332	0.467249	1.61421	169	EIF3A,ATRX,TNPO2,CTBP2,STX5,RBMX,SMG7,COPA,GSE1,BRD4,SNHG3,WSB1,NEAT1,TNFAIP1,GON4L,GTF2F1,SF3A2,SENP6,TAOK3,FNBP4,RALBP1,RPL35,RPL18,MYCBP2,KNOP1,DHX40,ANP32A,PFDN2,CYP2D6,SCRIB,NOC2L,SCAF11,RSRC1,RPL37,PTPN18,RBM28,FBRS,ATXN2L,PSMA4,LPP,ZNF7,UBE3A,NACA,BUD23,TIMM10B,SART1,MRPL24,GNAQ,GUCA2B,JPT2,CALM1,GATAD2A,FAM135A,UBE4A,SPI1,SH3BGRL3,ARHGAP26,WBP4,RPL19,NGF,WASHC4,PFN1,SLC4A7,DCBLD2,APEX2,PP…
AllMSigDB	Liver_R26_Gclc_KO	GO_HISTONE_LYSINE_N_METHYLTRANSFERASE_ACTIVITY	3.99023e-05	0.00241145	0.557332	0.631476	1.88025	40	KMT2C,EHMT1,NSD1,KMT2B,SETD1B,ASH1L,KMT2A,KMT2D,SETD1A,SETDB1,PRDM9,KMT5A,EHMT2,PRDM16,KMT5C,CXXC1,SUV39H1,DOT1L,SETD5,SMYD2,MEN1,NSD3,EZH2,SETD7,KMT5B,SETD2,SETMAR
AllMSigDB	Liver_R26_Gclc_KO	GSE19888_ADENOSINE_A3R_INH_PRETREAT_AND_ACT_BY_A3R_VS_A3R_INH_AND_TCELL_MEMBRANES_ACT_MAST_CELL_DN	4.02525e-05	0.0024237	0.557332	0.461252	1.59808	177	ARID4A,RAB9A,IMPACT,ARNTL,PHF3,UVSSA,APPL2,CPEB4,NFKBIZ,ANKRD11,CEP164,HNRNPA3,GSE1,SRSF6,CLK4,MYO7A,CTCF,SLK,DDX3X,METAP1D,INO80D,GPATCH1,HNRNPH1,FAM193B,NRF1,MIER1,DNA2,CLK3,TAPT1,SBSN,CSRNP2,ZC3H12A,RBMS1,RSRC1,HERC2,METTL17,DHX15,FBRS,ID2,MYO9B,NBEAL2,PRKAB1,RAB24,NUP214,TRIOBP,ATG16L2,NUMA1,SPICE1,C5orf34,HAUS3,KHNYN,FOXO1,RPH3AL,BIRC2,LSM14B,BRMS1,POLD1,ZDHHC20,TTLL3,ACRBP,GIT2,RNF38,PDK1
AllMSigDB	Liver_R26_Gclc_KO	GSE29617_CTRL_VS_DAY3_TIV_FLU_VACCINE_PBMC_2008_DN	4.15486e-05	0.00249261	0.557332	-0.330439	-1.59449	168	GGCT,COA3,LYPLA1,ACAA2,AGPS,ECHDC1,TMX2,PPA2,REEP5,AK2,ABCD3,CYB561D2,ARMC1,MDH1,ACO2,CD52,NPTN,COMMD8,PDHB,TM2D1,CSF1R,SCOC,ETFA,SELENOH,POLR2G,HDHD2,CCT5,SUCLG1,VAMP8,CCDC90B,WSB2,NDUFB6,RTCB,BCAP31,ACADM,NDUFAB1,PSMD14,VBP1,PRDX4,LMAN2L,FUNDC1,MPDU1,ICMT,ATP1B2,TMEM107,MRPL18,COQ2,MGAT2,CXCL10
AllMSigDB	Liver_R26_Gclc_KO	MODULE_40	4.18647e-05	0.00250244	0.557332	-0.464022	-1.99403	64	ASS1,AGPAT2,AKR7A2,SLC27A2,PAH,ASPA,HMGCS1,QDPR,ECHS1,ACO2,SCP2,ACOX2,LIPA,ALDH3A1,HADHB,ALDH4A1,FADS2,CPT2,ACADM,GSTZ1,ACADVL,GAMT
AllMSigDB	Liver_R26_Gclc_KO	REACTOME_INFECTIOUS_DISEASE	4.25026e-05	0.00253137	0.557332	0.411874	1.46735	332	NMT2,PSMD11,PSMD1,TAF3,RPL15,PSMD7,VAMP2,RPS18,RPL12,RPL14,MAP2K3,RPL29,ATP6V1H,SH3GL1,RPS25,PABPN1,PSMA7,RPS26,GTF2F1,TXNRD1,RPL18A,RPL24,RPL11,RPL35,RPL27A,RPL31,RPL13A,RPL27,RPL36A,RPL23,CHMP2A,RPL18,RPL8,CDK9,RPL36,RPS7,NMT1,RPS11,SSRP1,RPL21,PSIP1,RPS17,TAF15,NUP88,RPS3,TAF4,POLR2I,RPL35A,RPL37,POLR2A,SUPT5H,ERCC2,RPS14,RPL7A,MAP2K7,RPS6,RPS12,RPS15A,RPS20,PSMA4,RPS15,DNAJC3,GTF2A2,RPS28,VPS…
AllMSigDB	Liver_R26_Gclc_KO	GSE13547_2H_VS_12_H_ANTI_IGM_STIM_BCELL_DN	4.4084e-05	0.00261607	0.557332	-0.351957	-1.66725	135	STMN1,MRPS18A,PPA1,RAN,TPI1,PMPCB,IDI1,ETFB,SLC25A13,TIMM17A,NHP2,STARD3NL,MDH2,SC5D,LAP3,PSMC3,ERG28,SURF4,MRPL46,GGT1,BCKDK,PIGT,COPS4,DUT,ADAP1,HAT1,MTX1,UPK1A,PSMA1,UBE2S,C1D,ISOC1,COPS3,PRELID1,HMGN2,LSM12,AFG3L1P,MRPL18,NANS
AllMSigDB	Liver_R26_Gclc_KO	GSE20366_EX_VIVO_VS_HOMEOSTATIC_CONVERSION_NAIVE_CD4_TCELL_UP	4.51875e-05	0.00267192	0.557332	0.471711	1.61814	155	GTF3C2,ITGA6,CBX7,HNRNPA2B1,CHD2,CLK1,ANKRD11,TUBGCP3,ZMYM5,SRSF11,SFXN2,AP4E1,TAOK2,SFSWAP,CCDC62,C1orf189,FLCN,GABBR1,MYCBP2,GLCCI1,TBCE,MOSMO,SBSN,KCTD9,TGFBR1,CYP2D6,SEC61A2,TAF4,ZNF566,TRMT1,VEZF1,BRD8,SLC35F2,SRGAP2,TRIM24,CDK10,IL4R,ABCC5,HECTD3,MTIF2,HOPX,IL17RE,CPSF1,TMEM170B,KLC1,ICE2,CRTC2,FAM160A2,ABI3,ZDHHC20,INPP5B,PDK1,CPN1,NUP155,GIN1,ZBTB25,SPG11,SLC9A1,TAF1C,ARHGAP39,SLC16A6,EFL…
AllMSigDB	Liver_R26_Gclc_KO	GO_CHROMATIN_DISASSEMBLY	4.66321e-05	0.00274304	0.557332	0.783526	1.94283	16	PBRM1,SMARCA4,ARID2,SMARCC2,ARID1A,SMARCD3,SMARCC1,SMARCE1,SUPT16H
AllMSigDB	Liver_R26_Gclc_KO	GRESHOCK_CANCER_COPY_NUMBER_UP	4.67241e-05	0.00274304	0.557332	0.443433	1.55494	233	AFDN,XPA,TSC1,MLLT10,EXT1,SBDS,ERCC5,SH3GL1,TOP1,TRIP11,BRD4,KLF6,MAF,TFPT,NSD1,CREBBP,CBFA2T3,FLCN,NF1,FLI1,KMT2A,BCL3,ERBB2,DEK,PSIP1,NOTCH1,MLLT6,TAF15,ZBTB16,PIK3CA,CNTRL,TSHR,BCL9,BIRC3,ARNT,ERCC2,TSC2,LPP,KRAS,EWSR1,NACA,ELL,KAT6B,MYC,PML,RPL22,FAS,ABL1,NUP214,HOXA9,STK11,MAML2,TRIM24,NUMA1,PRDM16,APC,GNAS,THRAP3,RABEP1,FIP1L1,TMPRSS2,ABL2,FOXO1,ASPSCR1,EP300,ARHGAP26,PCSK7,ZNF384,COX6C,FUS…
AllMSigDB	Liver_R26_Gclc_KO	GSE45881_CXCR6HI_VS_CXCR1LO_COLONIC_LAMINA_PROPRIA_UP	4.71519e-05	0.0027583	0.557332	0.47244	1.62459	157	EIF3A,IVNS1ABP,PRPF40A,BAZ2B,ARNTL,USP24,VAMP2,APPL2,TARDBP,THOC2,GOLGB1,HERC1,ATXN7,DOP1A,MINK1,RBM25,ULK1,APBB3,PHF20L1,SYNJ1,DGKA,NKTR,SETD1B,ZZEF1,NAA16,FAM193B,SLC11A2,CEP83,MECP2,MTA1,HDAC7,MED15,SEC61A2,GPRASP1,POLR2A,CREBZF,AAK1,DOK2,PLPPR2,NFRKB,TIAL1,DCAF15,RUFY2,FUBP1,SMC4,THRAP3,HECTD3,INPP5E,ELMO2,KLC1,PTTG1IP,EP300,PCSK7,P2RX4,TTLL3,TMEM41B,ZNF451,LMAN1,SLC4A7,TAF2,CENPT,CELF2,RINT1…
AllMSigDB	Liver_R26_Gclc_KO	GO_ARTERY_MORPHOGENESIS	4.91991e-05	0.00286785	0.557332	0.615342	1.84581	44	ARID2,ZMIZ1,SOX4,VEGFA,NF1,NOTCH1,TGFBR1,NOTCH3,TFAP2B,APOE,BMP4,HES1,CHD7,FOXC1,ADGRF5,TGFB2,SMAD7,LRP2,PKD2,TBX2,ANGPTL3,APOB
AllMSigDB	Liver_R26_Gclc_KO	chr4q13	4.94262e-05	0.00287091	0.557332	0.717512	1.90549	22	SULT1D1P,SLC4A4,YTHDC1,ANKRD17,GC,UTP3
AllMSigDB	Liver_R26_Gclc_KO	AHR_Q5	5.13092e-05	0.00296979	0.557332	0.472308	1.62256	158	NR2F2,EIF3A,KDM2A,MLLT10,HNRNPL,MAZ,POU2F1,ZFP91,SFXN2,ZCCHC14,SRSF6,MAF,MINK1,NRG1,TSPYL2,SMG6,LENG8,CMIP,CFL1,CAMK2D,VEGFA,ZNF827,ABI2,HNRNPDL,NRF1,DHX40,ANP32A,SEC14L1,FGF9,HOXC4,MECP2,SPINT2,DCTN5,CREBZF,ATXN2L,PCBP2,TAMM41,STAG1,SF1,AMPD2,MNT,PCNT,SUPT16H,FHOD1
AllMSigDB	Liver_R26_Gclc_KO	GSE21033_CTRL_VS_POLYIC_STIM_DC_6H_DN	5.16852e-05	0.00297987	0.557332	0.498913	1.68095	115	TNRC6A,GTF3C2,SMARCA4,SLTM,ARID2,GPS2,DDX46,PRRC2C,SEMA7A,MICU3,CDC37L1,KDM5A,OGT,DICER1,SYNJ1,CREBBP,FNBP4,MIGA1,EPB41,MBNL2,ZNF609,KMT2D,IP6K2,H6PD,ZNF579,MYLIP,KAT6B,ZNF362,ITPR1,FLVCR2,PDPK1,PPFIBP2,VAMP1,ZNF629,R3HDM2,PI4K2A,HIVEP2,FAM168B,KDM3B,ASXL2,SYNE1,MEGF8,ZNF131,TNIP1,MARF1,SPG11,ZFYVE26,FCHO2
AllMSigDB	Liver_R26_Gclc_KO	GO_METHYLATED_HISTONE_BINDING	5.18459e-05	0.00297987	0.557332	0.600007	1.83883	50	KMT2E,ATRX,SGF29,MTF2,MPHOSPH8,KDM7A,KDM5A,PHF1,MBTD1,LRWD1,BPTF,CHD8,CHD1,CBX5,KDM4A,FMR1,TAF1,CBX2,ZMYND11,NCAPD3,DPF2
AllMSigDB	Liver_R26_Gclc_KO	GNF2_ST13	5.36989e-05	0.00307562	0.557332	0.573964	1.80935	62	RPL15,RPL12,RPL14,RBMX,EIF3E,RPL24,RPL31,RPL27,RPL36A,RPL23,RPL8,RPS7,RPS17,RPS3,RPL35A,RPL37,HNRNPA1,RPL7A,RPS6,RPS12,RPS20,RPL38,BRD8,NACA,RPL32,RPL22,RPS24,NSA2,NOL7,RPL19,RPSA,UXT,SNRPD2,LSM7,RPL7,ST13,CNOT7,RPS13,RPS23
AllMSigDB	Liver_R26_Gclc_KO	GO_MITOCHONDRIAL_RESPIRATORY_CHAIN_COMPLEX_IV	5.41531e-05	0.00309086	0.557332	-0.844979	-2.21947	10	UQCRC2,COX6A2,NDUFA4,NDUFA4L2,COX5A,UQCRFS1
AllMSigDB	Liver_R26_Gclc_KO	chr7p14	5.47115e-05	0.00311193	0.557332	-0.562934	-2.10384	36	GGCT,INMT,TRIL,FKBP9,NT5C3A,PRR15,STARD3NL,CHN2,AQP1,ZNRF2,MINDY4,PLEKHA8
AllMSigDB	Liver_R26_Gclc_KO	GSE5679_CTRL_VS_PPARG_LIGAND_ROSIGLITAZONE_TREATED_DC_DN	5.55553e-05	0.00314903	0.557332	0.462309	1.59873	167	YPEL2,SLC20A1,ATRX,ARID4A,KLF9,UPF3B,AKAP8,PRPF39,ARIH2,ZC3H7A,GGNBP2,SLC17A5,MICU3,CCNL2,ROCK1,BACH1,WDR91,KLF6,AKAP8L,MPRIP,MIB2,IP6K1,TNRC6B,CCDC62,C1orf189,FLCN,PAXBP1,PNRC1,TUBB2A,FAM193B,SH2B1,DDX5,ANKRD16,AHNAK,PRKAG2,TRIM2,CAMK2N1,GTF2IRD1,PREB,CREBZF,XDH,CPEB2,FCSK,MTMR11,PRR14,AGRN,KRAS,NBEAL2,MNT,FAM160B2,ELAC1,MIR22HG,RASA2,AKTIP,LDLRAD4,RAI1,SLC43A2,METTL7A,ARHGAP5,CXCR4,SUCO,UBP1,ST…
AllMSigDB	Liver_R26_Gclc_KO	chr19p13	5.65195e-05	0.00318891	0.557332	0.40484	1.4429	334	AP3D1,ARID3A,TNPO2,ICAM1,REEP6,SMARCA4,MAU2,PALM3,TMEM205,AKAP8,GPX4,SAFB2,SAMD1,SBNO2,MISP3,SH3GL1,INSR,TRIR,SAFB,BRD4,KEAP1,C19orf44,AKAP8L,GTF2F1,SF3A2,RPL18A,ARHGEF18,REXO1,PPAN-P2RY11,ZNF653,GDF15,PTBP1,ZNF44,HOOK2,POLRMT,TPGS1,QTRT1,PLIN3,RFX2,RPL36,RAB11B,FBXL12,CC2D1A,ABCA7,EPS15L1,YIPF2,NOTCH3,MAN2B1,TRMT1,C19orf53,INSL3,ANKRD24,IZUMO4,CRTC1,MAP2K7,PLPPR2,ADAMTS10,RFXANK,GNA11,DUS3L,RPS1…
AllMSigDB	Liver_R26_Gclc_KO	GSE21033_1H_VS_24H_POLYIC_STIM_DC_UP	5.66469e-05	0.00318891	0.557332	0.485623	1.6498	127	KMT2E,TLK2,TACC1,ARNTL,ITGA6,CHD6,ARID2,PAN3,NAV2,TRPM7,BRD4,BACH1,USP42,PRODH,CBFA2T3,PCF11,EPB41,CNOT6,MBNL2,TOLLIP,PTPRF,MIER1,SMC5,TCOF1,HS6ST1,NHSL1,GTF2IRD1,CEP85,H6PD,ID3,VEZF1,MYLIP,STRN3,DCLRE1C,MYO10,ZC3H12C,HECTD4,MAP3K1,FAM160B1,RAI1,ARHGAP31,VAMP1,FBF1,LIG4,MCL1,AGFG2
AllMSigDB	Liver_R26_Gclc_KO	GTGACTT_MIR224	5.68821e-05	0.00319104	0.557332	0.49176	1.65704	116	SLC4A4,KDM2A,PRPF4B,MAFG,CBX7,MED13L,GGNBP2,ACSL4,MAF,HOXA5,TCERG1,HOXA7,WSB1,FTH1,SDC4,BAZ2A,RBM12B,PUM2,DDX3X,PAXBP1,MBNL2,CDK9,MBNL1,SMAD5,BRPF3,ZNF207,CPEB2,AMIGO2,KDM3A,ID3,ITSN1,API5,MYLIP,HOXD10,CREBRF,WDR26,GTPBP2,NCOA6,WTAP,HMGCR,ZDHHC20,RND3,RNF38,CASC3,MAP1B,BMT2,DNM1,HNRNPU,PLPP3,FOXN3,FAM126B,RERE,MARF1,NR4A1,ARHGEF12,GGA3,PKDCC,SPPL3
AllMSigDB	Liver_R26_Gclc_KO	GO_MICROBODY_LUMEN	5.70731e-05	0.00319104	0.557332	-0.534775	-2.07829	44	CRAT,NUDT19,AGPS,MLYCD,ABCD3,AMACR,SCP2,ACOX2,GNPAT,ACAA1,GRHPR,HMGCL,DHRS4,CROT,EPHX2,LONP2,FAR1,PIPOX,PEX7,PHYH,ECI2,TYSND1,EHHADH
AllMSigDB	Liver_R26_Gclc_KO	GO_RNA_POLYMERASE_II_SPECIFIC_DNA_BINDING_TRANSCRIPTION_FACTOR_BINDING	5.75427e-05	0.00320639	0.557332	0.437993	1.53069	219	STAT3,PPARGC1A,CRY1,CTBP2,SMARCA4,ARNTL,MTDH,AKAP8,CPNE1,ASXL1,MED12,TCERG1,NSD1,ARID1A,BAZ2A,MMS19,CREBBP,KLF4,CCDC62,FOXP1,NCOR1,MTA2,BBS2,SMARCD3,DDX5,MIER1,NCOR2,CHD4,MED4,MTA1,TAF4,CEBPB,ARNT,KDM3A,ACTN4,NFKBIA,LRIF1,GTF2A2,PPARA,HDAC3,BBS10,SMARCE1,SNW1,CREB1,JMJD1C,GTF2A1,NCOA7,TRIM24,NCOA3,RARG,MED24,NCOA6,NCOA1,BBS4,THRAP3,CALR,TCF7L2,TAF1,SPI1,EP300,HDAC2,LDB1,KAT5,GSK3B,BRMS1,RNF25,FUS…
AllMSigDB	Liver_R26_Gclc_KO	GNF2_APEX1	5.82739e-05	0.00323617	0.557332	0.529774	1.7287	85	EIF3A,U2SURP,SRSF7,HMGB1,SRP72,SRSF2,RBMX,TARDBP,MTF2,HNRNPA3,PABPN1,TCERG1,NCL,SRSF1,DKC1,NOP56,PTBP1,HINT1,NOP14,SNRPD1,HNRNPA1,DHX15,SYNCRIP,SERBP1,PPIA,DIMT1,SUPT16H
AllMSigDB	Liver_R26_Gclc_KO	GO_ACYL_COA_DEHYDROGENASE_ACTIVITY	5.9152e-05	0.00327387	0.557332	-0.819871	-2.17371	11	ACADS,IVD,ACAD9,ACAD10,ACAD11,ACADM,ACAD8,ACADVL,ACADSB
AllMSigDB	Liver_R26_Gclc_KO	GO_ACETYL_COA_BIOSYNTHETIC_PROCESS	6.02028e-05	0.00330047	0.557332	-0.700078	-2.28566	20	MPC2,ACSS2,MLYCD,PDK3,PDHB,ACLY,MPC1,PDHX,DLAT,DLD,GSTZ1,PDHA1,ACAT1
AllMSigDB	Liver_R26_Gclc_KO	SUMI_HNF4A_TARGETS	6.02341e-05	0.00330047	0.557332	-0.730201	-2.27188	18	ATP6V0E2,MEP1A,AKR1D1,BDH1,ERICH4,SULT1C2,ACSM2B,TNFSF10,MUC20,DIO1
AllMSigDB	Liver_R26_Gclc_KO	KEGG_PYRUVATE_METABOLISM	6.0235e-05	0.00330047	0.557332	-0.570879	-2.12856	35	LDHA,ME1,ACSS2,PKM,MDH1,PDHB,MDH2,GRHPR,ACYP2,DLAT,ALDH3A2,ACACA,PC,DLD,LDHD,PDHA1,LDHB,ME2,ACAT1
AllMSigDB	Liver_R26_Gclc_KO	GO_CENTROSOME	6.1603e-05	0.00336422	0.538434	0.401969	1.4339	375	NDRG1,CDC14B,CSPP1,ITSN2,DYNC1I2,KATNAL1,ALDOB,RBBP6,RAB11FIP3,FLOT1,CEP162,ECPAS,AKAP9,C4orf47,TUBGCP3,PRICKLE3,CEP164,KIF3A,NINL,TUBGCP6,CIR1,HOXB4,SYNE2,PPP1R12A,PHF1,KAT2A,IFT46,WDR60,CEP250,SKI,TCHP,CEP295,CEP350,SIRT2,HOOK2,TPGS1,PDE4B,ID1,KIAA0753,CTSC,RPS7,NEK1,MAPRE1,TAPT1,SLC16A1,CHD4,CEP95,DHX9,MECP2,CCDC88C,DYNC1H1,HAUS5,CNTRL,ROCK2,DCTN5,CEP85,LRRCC1,LEO1,PLK3,MAPKAPK2,ZNF12,VPS37A,C…
AllMSigDB	Liver_R26_Gclc_KO	GSE43863_TH1_VS_TFH_EFFECTOR_CD4_TCELL_DN	6.27334e-05	0.00341461	0.538434	0.464838	1.59834	159	SAT1,CDC14B,RSBN1,LMBR1L,BAZ2B,USP24,CBX7,SF3B1,SEC62,INSR,SFXN3,BACH1,KDM7A,ARID1A,MIB2,IP6K1,CREBBP,FOXP1,HNRNPH1,CLOCK,TNRC6C,FRYL,ARHGEF1,PARP4,PIK3CA,ZNF236,GPRASP1,NUFIP2,HERC2,RPS14,TRIO,KDM3A,RIPOR1,POLG,SCG5,TOM1,FOXO4,EDRF1,MITF,BRWD1,RABEP1,YPEL3,PITPNM1,FAM214A,CTDSP2,LDB1,FAM234B,MEF2A,PIP5K1C,FAM160A2,TTC19,FBXL20,UBP1,FAM117A,TMX4,AP2A2,PNPLA6
AllMSigDB	Liver_R26_Gclc_KO	GSE40274_FOXP3_VS_FOXP3_AND_HELIOS_TRANSDUCED_ACTIVATED_CD4_TCELL_DN	6.29951e-05	0.00341753	0.538434	0.489357	1.65021	118	ARID4A,CYP4A11,KIN,CLCF1,MLLT10,SNAPC4,PAN3,SRRM1,C4orf47,ZMYM5,ZCCHC7,ROCK1,KDM7A,BOD1L1,TIRAP,PCF11,CEP350,FOXP1,NAA15,RSRC2,ABCB1,CLOCK,MTCP1,CEP83,INTS6L,SMAD5,CHD1,ITPR2,SAP130,RIF1,SKAP2,NFKBIA,CCNYL1,RAPGEF4,TIAL1,KAT6B,ZNF397,CCDC174,FAS,RAD50,SMC4,TUG1,DTX3,TMEM175,ANKRD28,ZNF101
AllMSigDB	Liver_R26_Gclc_KO	GSE14699_NAIVE_VS_DELETIONAL_TOLERANCE_CD8_TCELL_UP	6.39724e-05	0.00345914	0.538434	0.501178	1.6838	112	ZNF318,USP24,UVSSA,HSPBAP1,APPL2,PLEKHA1,MICU3,TANC1,FAM168A,FOXP1,ZNF827,TTC3,ASH1L,FAM193B,TNRC6C,BACE1,ZSCAN26,MAPK8IP3,ITPR2,HDAC7,MTURN,L3MBTL3,USP28,RAPGEF4,MYLIP,KAT6B,MYC,SMAD1,APC,PHF21A,ZNF775,PPP1R13B,THUMPD2,SLC43A2,FOXO1,RPL19,NEDD4L,EFNA4,FBXL20,SMAD7,SESN1,PDK1,ZNF780A,TECPR1,SYNE1,BCOR,NSD3
AllMSigDB	Liver_R26_Gclc_KO	MORF_ACTG1	6.47424e-05	0.00348929	0.538434	0.488551	1.66539	133	TAGLN2,RPL15,RPS18,RPL12,RPL14,RPL29,MAZ,LYPLA2,RPS25,NCL,RPL18A,RPL24,CFL1,RPL11,RPL27A,RPL31,RPL13A,RBM3,RPL27,RPL36A,RPL23,HINT1,RPL18,RPL8,RPS7,RPS11,RPL21,RPS17,PABPC1,RPS3,RPL37,HNRNPA1,RPS14,RPS6,RPS12,RPS15A,RPS20,PCBP2,RPS28,RPL38,RPL10,JUND,PPIA,NACA,RPL32,RPL28,RPL22,RPS16,TPT1,RPS24,GNAS
AllMSigDB	Liver_R26_Gclc_KO	IRF1_Q6	6.51018e-05	0.0034914	0.538434	0.470352	1.61584	158	FGB,PPARGC1A,ZBTB18,TNRC6A,SREK1,RBM39,TENT4B,HNRNPA2B1,EZR,CASZ1,KIF3A,ATP2B1,KLF6,HOXB4,SYNE2,LUC7L3,UGGT1,EDC4,DGKA,HOXA10,RPL23,USF1,DDX17,MBNL1,FLI1,ERBB2,CSRNP2,DDX39B,BRD9,RNF31,NUFIP2,ZEB2,STAG1,ELMO3,RAD1,SIK3,NLK,KYNU,EMX2,NEDD4,TCIRG1,TUG1,BMF,MITF,TIA1,PHF21A,RSF1,SLC4A2,NFAT5,HSCB,MAP3K11,ARHGAP5,SNAI1,MEF2C,SIM1,PPP1R12C,STX16,ZMAT2,TRIM21,ZADH2,CNOT4
AllMSigDB	Liver_R26_Gclc_KO	GSE5679_CTRL_VS_PPARG_LIGAND_ROSIGLITAZONE_TREATED_DC_UP	6.52062e-05	0.0034914	0.538434	-0.345794	-1.6316	134	TYW3,STMN1,MIPEP,NUBPL,PPA1,EMC10,RAN,GALNS,GUSB,CNIH1,TM2D2,GTF3A,PDK3,CNDP2,UMPS,NUDT5,YBX1,LAP3,TCP1,CCT5,RARS2,TTC7A,CA12,NUDT2,MRPL46,TMEM147,STOML2,EIF3L,PREP,CHCHD4,RUVBL1,MRPL3,NELFE,LRP11,DEPDC1B,C12orf4,PDIA6,POLR2M,AHSA1,BCL2L1,MRPL27,KPNA2,NME1,ACP1,SDHC,HMBS,NUP62,ZNHIT1,NDUFB8,PSMC3IP,HPRT1,NAF1,FARSB,HIKESHI,CMC2
AllMSigDB	Liver_R26_Gclc_KO	GRAHAM_CML_DIVIDING_VS_NORMAL_QUIESCENT_UP	6.64474e-05	0.0035463	0.538434	-0.381632	-1.73136	98	STMN1,PRKAR2B,CD36,HBD,ABCD3,SLC25A13,CLEC11A,FABP5,NT5DC2,SAMM50,NUDT4,PDSS1,NPM3,ATP5MC3,PPBP,DNAJC12,SORD,TK1,DUT,HAT1,GSPT1,CSE1L,UBE2S,PDLIM1,NUDT1,SUCLA2,PRDX4,MINPP1,ITGA2B
AllMSigDB	Liver_R26_Gclc_KO	IKEDA_MIR30_TARGETS_UP	6.93888e-05	0.0036913	0.538434	0.501789	1.66099	98	TNRC6A,ARID4A,ARID4B,DDX46,CPEB4,CHD9,SON,ATP2B1,GOLGA4,MAF,PPP1R12A,IRS1,USP34,CNOT6,CLOCK,NFIB,RAPH1,FNDC3A,PTPN2,CSNK1G1,CPEB2,SLC6A6,KDM3A,ITSN1,KRAS,ELL,MAN1A2,PELI1,NEDD4,ACTN1,CALM1,RASA1,NFAT5,SCAF4,SNAI1,UBE2J1,RAI14,SLC4A7
AllMSigDB	Liver_R26_Gclc_KO	NAKAMURA_ADIPOGENESIS_LATE_UP	6.9747e-05	0.00369532	0.538434	-0.41054	-1.87159	84	PRKAR2B,PLIN2,CD36,SMPD1,SUMO1,PPP1CA,CCNG1,HMGCS1,FASN,GAS6,SERPINB9,P3H2,CTNNB1,MGMT,ACSL5,ACACA,TGFB1,PPP2R5A,SLC27A4,USP4,MMD,PTPRA,NID1,G0S2,LIPE,AKAP10,TNFRSF21,PPARG,MAPK1,COL6A3,RAB5A,CDH13,GCC2
AllMSigDB	Liver_R26_Gclc_KO	GO_ANTERIOR_POSTERIOR_PATTERN_SPECIFICATION	6.99139e-05	0.00369532	0.538434	0.49121	1.65769	119	NR2F2,TSHZ1,HOXC9,MED12,HOXA5,HOXB4,HOXA7,KAT2A,HOXA3,SKI,HOXB8,HOXA10,BPTF,CELSR2,HOXD9,PCSK5,HOXC4,NOTCH1,ZBTB16,TGFBR1,HOXB2,HOXA2,ZEB2,PCGF2,HOXC8,KDM6A,HOXD4,BMP4,HES1,HOXB9,HOXD10,HOXA9,PLXNA2,EMX2,RARG,FOXC1,HOXD8,LHX1,HOXA4,EP300,LDB1,HOXB3,HOXB6,HOXB5,SMAD3,HOXD3
AllMSigDB	Liver_R26_Gclc_KO	GO_NEGATIVE_REGULATION_OF_CELLULAR_RESPONSE_TO_INSULIN_STIMULUS	7.08382e-05	0.00373218	0.538434	0.693604	1.89617	25	RPS6KB1,TSC1,APPL2,GSK3A,IRS1,GRB10,SOCS2,INPP5K,PTPN2,SOCS3,KANK1,TSC2,CISH,GRB14
AllMSigDB	Liver_R26_Gclc_KO	GSE19941_IL10_KO_VS_IL10_KO_AND_NFKBP50_KO_LPS_STIM_MACROPHAGE_DN	7.25762e-05	0.00381153	0.538434	-0.328419	-1.62663	162	OAZ2,ODC1,CYP51A1,DDT,METTL7B,PPP1CA,PSMD8,CIB1,HMGCS1,ECHS1,ARHGDIB,PANK1,GPX1,GLRX5,ATP5F1A,GLMP,NCK1,CELA1,CHMP5,PSMD10,GHITM,LAMTOR5,ERG28,UFC1,VAMP8,CACYBP,COPZ1,RPA1,PRDX3,PSEN1,CD9,RNF114,PFN2,KLHL9,EIF4E,MRPL35,ORMDL1,EPSTI1,ADRA2B,ALG14,CIAO1,ANKMY2,HMOX2,MLX,EIF6,MRPL34,PSMB4,STAMBP,SDHB,SLC35B2,SAP18,ATP6V1D,RBM4,TMEM176A,HPCAL1,TUSC2
AllMSigDB	Liver_R26_Gclc_KO	MORF_MAP2K2	7.35525e-05	0.0038505	0.538434	-0.347947	-1.64253	130	TUFM,AKR7A2,LYPLA1,LSM4,GLB1,CYC1,NDUFS5,RAD23A,IDH3G,PSMD8,RNPEP,MYDGF,MDH1,IDH3B,PDHB,ATXN10,NDUFV1,PTDSS1,CCT5,CYCS,CS,EIF4EBP2,SDHA,ATP5MC3,HADHB,CCT7,PRDX3,BCAP31,STARD7,TMEM147,AFG3L2,VDAC3,RPN1,UBE2S
AllMSigDB	Liver_R26_Gclc_KO	GSE41867_NAIVE_VS_DAY15_LCMV_EFFECTOR_CD8_TCELL_DN	7.40927e-05	0.00386646	0.538434	0.452492	1.56675	176	MAU2,PNISR,MAFG,CHD6,SF3B1,SSH2,SBNO2,ATXN7,NXF1,SRSF11,BRD4,PCMTD1,CDC37L1,MINK1,CLK4,NSD1,DVL1,CREBBP,SNX30,CC2D1B,SKI,METAP1D,GIGYF1,NKTR,TOP3B,MBTD1,UBN2,HNRNPDL,FAM193B,SELENOK,TOLLIP,PIKFYVE,INTS6L,DMTF1,RAB11B,RBMS1,MTURN,RSRC1,TPCN2,STX17,PLCG1,SMC6,VPS37A,SF1,SIDT2,MLXIP,SZT2,DENND6B,CCDC9,CXXC5,NCOA3,NCOA6,PHF21A,CERK,KHNYN,FAM214B,RPS27,AP1S2,MYO18A,MKNK1,TTC19,SGMS1,SIPA1L3,TRIM44,AP2…
AllMSigDB	Liver_R26_Gclc_KO	REACTOME_PEROXISOMAL_LIPID_METABOLISM	7.46901e-05	0.0038853	0.538434	-0.628695	-2.21302	27	CRAT,SLC27A2,PECR,NUDT19,MLYCD,AMACR,SCP2,ACOX2,ACAA1,ACBD4,ALDH3A2,CROT
AllMSigDB	Liver_R26_Gclc_KO	GSE4748_CTRL_VS_LPS_AND_CYANOBACTERIUM_LPSLIKE_STIM_DC_3H_DN	7.49427e-05	0.00388615	0.538434	-0.324117	-1.56399	168	PRNP,PPA1,PLIN2,CD36,PEBP1,MCRIP2,ACSS2,SMPD1,SCARB1,CIB2,DGAT2,COL15A1,GUSB,PMPCB,FKBP4,MGAT4B,PPP1CA,MRPL10,NOMO1,ACO2,FADS3,SERPINH1,ACLY,PTGR2,DNAJA4,LIPA,NUDT4,SERPINE1,P3H4,CS,HIF1A,HADHB,PC,FDX1,NT5C2,PEX14,GSPT1,EPHX2,IDH3A,PDLIM1,METRNL,RNF19B,UCP2,NFE2L3,LRRK1,ACADVL,NADK,NR3C1,KRT18,SCIN,TNFRSF21,TALDO1,EHD2,RRAGA,BOP1,COL6A3
AllMSigDB	Liver_R26_Gclc_KO	PAX4_01	7.61577e-05	0.00393673	0.538434	0.447171	1.55363	200	GTF3C2,SLC38A3,CTBP2,TRIM3,RBBP6,GIGYF2,CHKB,EFNA5,SSH2,ISCU,CIC,PLEKHA1,GSE1,CPNE1,SALL1,MAF,HOXA7,CACNA1D,SMG1,NIPBL,PHF20L1,EFHD1,PCF11,ZFYVE27,SLC16A10,ZNF827,MIR17HG,HOXA10,PTPN23,DDX17,CNTFR,CDK9,MAPRE1,PSIP1,SAP130,PABPC1,GTF2IRD1,NRDC,NUFIP2,CREBZF,SYNCRIP,NFKBIA,ODR4,ZCCHC9,HES1,JUND,MNT,MIR22HG,CIZ1,HOXD10,ANKS1A,SMAD1,PHF21A,DAAM2,MRM1,SPRY2,PDE4D,BAG6,PER2,SLC25A28,TRMT2A,TMEM256,HOXB…
AllMSigDB	Liver_R26_Gclc_KO	GTGCAAT_MIR25_MIR32_MIR92_MIR363_MIR367	7.91119e-05	0.00407562	0.538434	0.429832	1.50355	222	RSBN1,LMBR1L,ATRX,TSC1,BAZ2B,ZFC3H1,BRMS1L,CPEB4,CIC,PCGF3,PLEKHA1,BCAT2,GOLGA4,PPP1R12A,OGT,SOX4,NSMF,EXOC5,BAZ2A,SYNJ1,DDX3X,KLF4,CBFA2T3,NFIA,FNBP4,HOXB8,MYCBP2,PIKFYVE,NRF1,RAB14,CLK3,SLC38A2,NSMAF,NFIB,FNIP1,ADM,HERC2,IQGAP2,CPEB2,ZEB2,TRIO,USP28,MORC3,ZNF512B,CNNM4,CNEP1R1,CREB1,MYLIP,NLK,ATP2A2,SMAD6,CXXC5,PITPNA,TMEM87A,KIF5B,FAM160B1,ITPR1,FMR1,ANP32E,SRPRA,FAM135A,LUZP1,PER2,NFAT5,MCL1,…
AllMSigDB	Liver_R26_Gclc_KO	GSE13485_DAY1_VS_DAY21_YF17D_VACCINE_PBMC_UP	7.9578e-05	0.00407562	0.538434	0.470786	1.61127	143	ANKRD10,UBAP2L,FAM133B,PNISR,ARNTL,PAN3,AKAP8,MAP3K3,SMG7,MDM4,NXF1,WDR91,MAN2C1,ULK1,SEC31B,RP9,SRSF1,ATG2B,NKTR,NAA15,GABBR1,MYO19,NEK3,SLC11A2,USP40,UHRF1BP1,WHAMM,FBXL12,IP6K2,NRDC,PTPN18,POLR2A,SUPT5H,MCHR1,MAPKAPK2,AUP1,NBEAL2,SIK3,PML,KMT5A,ABL1,ATF4,TUG1,BMF,TSPAN33,VPS11,PITPNM1,RIN3,LDB1,ARHGEF28,PIP5K1C,TRIM41,SMAD7,CARM1,ADCY4,TMEM94,MAP1B,ACAP3,CENPT,CCNT1,STXBP2,ZNF317,DCAF1,ATF5,ZN…
AllMSigDB	Liver_R26_Gclc_KO	LOPEZ_TRANSLATION_VIA_FN1_SIGNALING	7.97949e-05	0.00407562	0.538434	0.65753	1.87991	32	TNPO3,SRPK2,EIF5B,RBM25,SOX4,GTF2F1,SOCS2,RALBP1,PTBP1,ANP32A,SNRPD1,TRIO,HOMER3,PPP5C,SRPRA,RANBP10,MCL1,STX16
AllMSigDB	Liver_R26_Gclc_KO	GSE43863_DAY6_EFF_VS_DAY150_MEM_LY6C_INT_CXCR5POS_CD4_TCELL_UP	7.98362e-05	0.00407562	0.538434	0.463652	1.59695	162	KMT2E,SRPK2,LLGL2,VAMP2,CLK1,RETREG1,SLC8B1,GSE1,SFXN3,SLC17A5,BACH1,PHF1,NEAT1,CAMK2G,SNX30,GIGYF1,NKTR,PNRC1,RENBP,CTSA,SPP1,MBNL1,IRF2BP2,VEGFB,MALAT1,PLCG1,FCSK,PLD2,TPRA1,CXXC5,DSTYK,WDR26,TCIRG1,HOPX,NFIC,CERK,MSN,GRAMD4,VPS37B,STEAP1,SLX4,RASD1,IER2,CBX2,SMAD3,FOSL2,IRAK2,TNRC18,TNKS1BP1,TECPR1,MYO1C,KLF2,PPCDC,IL6R,BICRAL,GDI1,RNF122,GRIP1,B4GALT1,HOXC6,TRIM11,DMXL1,FOXJ2,PCYT1A
AllMSigDB	Liver_R26_Gclc_KO	CTTTGCA_MIR527	8.10674e-05	0.00412565	0.538434	0.451323	1.56184	175	NDRG1,SRPK2,TNRC6A,RSBN1,SRSF7,SPEN,ARID4B,RPS6KB1,IVNS1ABP,KDM2A,PNN,PBRM1,TACC1,CBX7,PAN3,CPEB4,CHD9,TARDBP,ANKRD12,KCNIP2,PABPN1,ACSL4,SALL1,STK38,ULK1,TNRC6B,MBNL2,DHX40,MBNL1,MAFK,MAPRE1,TAPT1,MECP2,FNDC3A,CADM4,CCDC82,PMEPA1,ZEB2,SOCS3,PFKFB4,L3MBTL3,PUM1,USP12,API5,MYLIP,PLXNA2,FOXO4,WDR26
AllMSigDB	Liver_R26_Gclc_KO	REACTOME_TRANSCRIPTIONAL_REGULATION_BY_MECP2	8.16838e-05	0.00414419	0.538434	0.627084	1.84664	37	TNRC6A,FKBP5,GPS2,DGCR8,TBL1X,TNRC6B,CAMK2G,CAMK2D,NCOR1,TNRC6C,NCOR2,AGO1,MECP2,NOTCH1,IRAK1,HDAC3,CREB1,CALM1,HDAC2,MEF2C
AllMSigDB	Liver_R26_Gclc_KO	CSR_LATE_UP.V1_DN	8.19846e-05	0.00414666	0.538434	-0.371678	-1.72363	105	MME,ASS1,SLC25A1,PRXL2A,ME1,MVD,POR,CHST2,IDI1,QPRT,HMGCS1,CFH,CMBL,GAS6,UBE2L6,FAM131C,SC5D,ANGPTL2,LONRF1,ERG28,SLC22A18,FADS2
AllMSigDB	Liver_R26_Gclc_KO	GO_MITOCHONDRIAL_RESPIRATORY_CHAIN_COMPLEX_ASSEMBLY	8.26853e-05	0.00416927	0.538434	-0.396048	-1.79027	87	NUBPL,COA3,NDUFAF1,UQCC1,NDUFS2,NDUFS5,SMIM20,ACAD9,SURF1,NDUFV1,SAMM50,NDUFA10,NDUFS1,NDUFA9,NDUFB6,NDUFAB1,NDUFC2,NDUFAF4,NDUFS4,COA5,ECSIT,NDUFA1,SDHAF2,DMAC1,NDUFAF6,SLC25A33,NDUFAF2,SDHAF4,NDUFAF3,BCS1L,TFAM,COX14,SCO1
AllMSigDB	Liver_R26_Gclc_KO	GSE36009_UNSTIM_VS_LPS_STIM_DC_DN	8.3029e-05	0.00417379	0.538434	0.451126	1.56527	181	TAB2,KMT2E,CTNS,PNN,ACBD3,MAFG,STX5,ACP2,PHRF1,RBM5,TOP1,ANP32B,OGT,ULK1,SRXN1,LUC7L,TXNRD1,MTA2,TOLLIP,SEC14L1,SLC38A2,GRAMD1A,MLLT6,PIK3CA,TGFBR1,HMGB3,STK40,ZNF639,TRAPPC10,ATG16L2,RARG,ATXN2,SH3TC1,C5orf34,ABRAXAS2,CERK,ATP6V0A1,FAM214A,RSF1,ZSWIM4,SENP2,CEP57,CTDSP2,TRMT2A,LRRC75A,TTC19,JADE2,ATXN7L3B,PPP2R2D,GIT2,UBXN7,RASSF8,LENG1,TAF2,BMT2,MEX3D,PPP1R21,DUSP3,NFKB2,ZFYVE1,CAPN15,SERPINB8,…
AllMSigDB	Liver_R26_Gclc_KO	GO_CHROMATIN_REMODELING	8.51004e-05	0.00426488	0.538434	0.497878	1.67271	112	ATRX,HMGB1,MORC2,PBRM1,SMARCA4,BAZ2B,BAZ1A,MYSM1,KDM6B,TOP1,SMARCC2,KDM5A,ARID1A,BAZ2A,KAT2A,TADA2A,MTA2,BPTF,SMARCD3,CHD8,MBD2,CHD1,CHD4,SMARCC1,KDM4A,HMGB3,SRCAP,KDM6A,BAZ1B,SMARCE1,CHD7,MYC,INO80B,ANP32E,KDM4B,RSF1,VPS72,HDAC2
AllMSigDB	Liver_R26_Gclc_KO	REACTOME_MITOCHONDRIAL_PROTEIN_IMPORT	8.55336e-05	0.00427356	0.538434	-0.441519	-1.89819	63	CYC1,ATP5F1B,PMPCB,IDH3G,TIMM50,HSPD1,SLC25A13,ACO2,TIMM17A,HSPA9,SAMM50,ATP5F1A,PMPCA,TIMM22,CS,GRPEL1,MTX1,LDHD,CHCHD4,COQ2,VDAC1,COA6,BCS1L,NDUFB8,SLC25A12,TOMM5,TIMM17B,CHCHD3,CHCHD2,CMC2
AllMSigDB	Liver_R26_Gclc_KO	SABATES_COLORECTAL_ADENOMA_DN	8.60718e-05	0.00428742	0.538434	-0.351601	-1.67938	127	CXCL12,PDZK1,CHRDL1,SLC51A,SFRP1,SLC22A4,CD36,COL14A1,WSCD1,ASPA,TP53INP2,NDN,MEP1B,COLEC12,CFH,ITIH5,CLDN8,GHR,FBLN1,SECTM1,ADH1B,OGN,TUSC3,FAM107A,CLU,EFEMP1,CNN1,GCNT2,LRRK2,ANPEP,MYH11,CCL5,AOC3,THRB,PDZD3,HSD17B2,RTN1
AllMSigDB	Liver_R26_Gclc_KO	DR3_Q4	8.7456e-05	0.00433573	0.538434	0.520649	1.71458	92	ARID4A,SREK1,PRPF38B,SLC38A3,ARNTL,RBBP6,CHD2,POU2F1,ASXL1,ROCK1,SALL1,NIPBL,VEGFA,ARHGEF5,TTC3,RORC,FLI1,PRKAG2,CYP24A1,BCL9,NR6A1,TMPO,FBRS,HSPB7,KANSL1,DIAPH1,ATP2A2,UBR5,HELZ2,TRIM8,ERRFI1,RSF1,SLC25A28,YBX2,HOXB6,TRIM41,MRI1,CDC27,ASXL2
AllMSigDB	Liver_R26_Gclc_KO	GSE26156_DOUBLE_POSITIVE_VS_CD4_SINGLE_POSITIVE_THYMOCYTE_DN	8.75693e-05	0.00433573	0.538434	-0.334117	-1.60415	147	AK4,LDHA,ACAA2,ANXA5,MRPL28,BDH1,PGK1,CYB5B,SRD5A1,NDN,PSMD8,FABP5,NHP2,MRPL40,GNPAT,GRHPR,POLR2G,GHITM,TMEM106C,CCT5,PHGDH,NPM3,GTF2E2,ATP5MC3,LTBP4,PRDX3,SORD,VCP,CLIC1,PSMD14,FADD,VDAC3,CCDC6,UBE2S,TUBA1B,CCL5,YIF1A,SUCLA2,PARP1,HMGN2,MYL6B,IMMT,FSCN1,TIAM1,COL6A3,MTHFD1,SEC23IP,PEA15,PSMA6,NIPSNAP1,SPTSSA,ENO1,PSMB9,NME1
AllMSigDB	Liver_R26_Gclc_KO	TBK1.DF_DN	9.13567e-05	0.00450968	0.538434	0.42965	1.515	248	UBXN4,RPS6KB1,IMPACT,ZNF395,UFL1,PNISR,MYO6,PPIG,ESF1,COL5A2,ANKRD11,AKAP9,MED13L,THOC2,PLEKHA1,KIF3A,ATP2B1,BACH1,GOLGA4,C12orf43,LUC7L3,SMG1,RIDA,UGGT1,DICER1,EXOC5,SLK,UBL4A,ATG2B,TNRC6B,ADCY6,NAA15,SEPHS2,NF1,MAOA,BPTF,LRIG2,CLOCK,CEP83,NEK1,SMAD5,SMC5,MTA1,NSMAF,TCOF1,TAF15,PKP4,TBK1,CBX5,CAMK2N1,ROCK2,KLF7,SCAF11,KDM4A,RSRC1,RIF1,RFX7,PMEPA1,DNAJC3,PRRC2B,NLK,CLEC16A,GTF2A1,NEK7,NCOA3,BRWD1…
AllMSigDB	Liver_R26_Gclc_KO	WHITFIELD_CELL_CYCLE_G1_S	9.29994e-05	0.00455649	0.538434	0.516648	1.6893	86	ANKRD10,SRSF7,IVNS1ABP,ZRANB2,PNN,ARGLU1,SEC62,HOXB4,NEAT1,RSRP1,ADCY6,NKTR,TTC14,TAF15,NUDT13,ABCA7,CREBZF,DNAJC3,MNT,FAM122A,CDC25A,RNPC3,BRD7,VPS72,TRMT2A,ESD,CASP2,FBXL20,RAB23,MRI1,BAIAP2,OSBPL6,AP4B1,USP53,APEX2,POLD3,HSF2,INTS8,ADCK2,NASP,MBOAT1,FANCG,DIS3
AllMSigDB	Liver_R26_Gclc_KO	GO_MICROTUBULE_BASED_PROCESS	9.30653e-05	0.00455649	0.538434	0.383734	1.37544	457	CDC14B,AP3D1,ATRX,DYNC1I2,KATNAL1,TACC1,LLGL2,NPHP3,EZR,SPIRE1,SBDS,EFNA5,AKAP9,TUBGCP3,ATXN7,SON,KIF3A,NINL,TUBGCP6,TRAK1,TRIP11,GAS8,PURA,SYNE2,PPP1R12A,KAT2A,IFT46,DVL1,SLK,SENP6,WDR60,CEP250,CEP295,PARD3B,CEP350,NCOR1,MAPK15,SPRY1,HDAC6,BBS2,HOOK2,TPGS1,TUBB2A,TNPO1,CHMP2A,EML3,ZW10,KIAA0753,XRCC3,TBCE,SMC3,ERBB2,MAPRE1,MAPK8IP3,SLC16A1,LMNA,MECP2,CCDC88C,DYNC1H1,DTNBP1,CCDC114,MAPRE3,RPS3,HA…
AllMSigDB	Liver_R26_Gclc_KO	GO_RNA_POLYMERASE_II_DISTAL_ENHANCER_SEQUENCE_SPECIFIC_DNA_BINDING	9.31739e-05	0.00455649	0.538434	0.548035	1.75098	70	CCAR1,SMARCA4,ARNTL,ARID3B,SMARCC2,BACH1,MED12,HOXA5,HOXA7,NFYC,CLOCK,FLI1,KMT2A,MBD2,HOXC4,CHD4,MTA1,SMARCC1,ZBTB16,ZNF281,SMARCE1,CREB1,ATF4,THRAP3,CALCOCO1,SPI1,HDAC2,MEF2C,HOXB6,HOXB5,ESRRB
AllMSigDB	Liver_R26_Gclc_KO	GSE13738_RESTING_VS_TCR_ACTIVATED_CD4_TCELL_UP	9.34139e-05	0.00455649	0.538434	0.487449	1.645	119	RSBN1,SRSF7,TSC1,TSHZ1,ITGA6,KMT2C,CBX7,FAM199X,MDM4,ATXN7,XPO6,PHF1,STK38,TSPYL2,TBL1X,TNRC6B,FNBP4,PCF11,ZNF44,HNRNPDL,MINDY1,ALS2CL,SLC40A1,HS6ST1,SECISBP2,KIDINS220,GPRASP1,MAP3K2,TAF4,RPS12,PHC3,DNAJC3,MORC3,IGF1R,NOL4L,MLXIP,JADE1,HAUS3,SUN1,SYNJ2BP
AllMSigDB	Liver_R26_Gclc_KO	GO_ENHANCER_BINDING	9.40994e-05	0.00457635	0.538434	0.517855	1.70278	90	CCAR1,ZNF395,SMARCA4,ARNTL,ARID3B,SMARCC2,BACH1,MED12,HOXA5,HOXA7,NFYC,CLOCK,FLI1,KMT2A,MBD2,HOXC4,CHD4,MTA1,SMARCC1,ZBTB16,TFAP2B,ZNF704,ARNT,ZNF281,SMARCE1,CREB1,ATF4,THRAP3,RAI1,CALCOCO1,SPI1,HDAC2,LDB1,MEF2C,HOXB6,HOXB5,ESRRB,SMAD3
AllMSigDB	Liver_R26_Gclc_KO	GSE18203_CTRL_VS_INTRATUMORAL_CPG_INJ_MC38_TUMOR_DN	9.68311e-05	0.00468545	0.538434	-0.331026	-1.63662	149	STMN1,PRNP,EEF1AKMT1,LPGAT1,ODC1,REEP5,BCL6,SYPL1,PGK1,DDT,DECR1,GPR155,CNIH1,C20orf27,PGAM1,MID1IP1,MRPL11,ANGPTL2,SELENOH,LAMTOR5,DPY30,DYNLT3,PRR13,SYNGR2,NUDT2,HIF1A,TSPAN5,LCLAT1,RPA1,MMD,RPN1,NDUFC2,BHLHE40,PFN2,LANCL2,ATP5ME,TMA7,TMBIM1,NFATC1,SOSTDC1,MRPL18
AllMSigDB	Liver_R26_Gclc_KO	GO_OXIDOREDUCTASE_ACTIVITY_ACTING_ON_THE_CH_CH_GROUP_OF_DONORS_NAD_OR_NADP_AS_ACCEPTOR	9.69128e-05	0.00468545	0.538434	-0.660246	-2.20935	22	DHDH,PECR,AKR1D1,SRD5A1,DECR1,MECR,TM7SF2,FASN,PTGR2,BDH2,PTGR1
AllMSigDB	Liver_R26_Gclc_KO	GO_METALLOPEPTIDASE_ACTIVITY	9.81243e-05	0.00473011	0.538434	-0.406298	-1.85022	86	MME,ACY1,MIPEP,MEP1A,CLTRN,ACE,PMPCB,MMP11,MEP1B,CHMP1A,RNPEP,CNDP1,CNDP2,UQCRC2,CPB2,PMPCA,LAP3,DPEP1,AMZ2,PEPD,ADAM15,AFG3L2,XPNPEP1,PSMD14,CPQ,ENPEP,ANPEP,RCE1,ADAM9,METAP1
AllMSigDB	Liver_R26_Gclc_KO	GO_NUCLEOSIDE_BISPHOSPHATE_METABOLIC_PROCESS	9.92454e-05	0.00474945	0.538434	-0.465043	-1.94756	56	ACSM3,MVD,TPST1,MLYCD,DGAT2,ACSM1,SULT1C2,HMGCS1,ACSM2B,FASN,ACLY,HMGCL,ACSM5,SUCLG1,ACACA,BPNT1,ABHD14B,MCCC2,DLST,CROT,SUCLA2,ACAT1,OGDH,FAR1
AllMSigDB	Liver_R26_Gclc_KO	GSE31082_DP_VS_CD8_SP_THYMOCYTE_UP	9.93642e-05	0.00474945	0.538434	0.456317	1.57274	163	SSH3,BCL7A,EZR,METAP2,CPSF7,MDM4,TUBGCP3,TOP1,PCGF3,CPNE1,CLK4,SLC35E3,TRIM39,SLK,DIP2A,ZNF740,SLC38A9,FAM193B,HMG20A,PAN2,DEK,SMC5,CSRNP2,DMWD,HDAC7,BRD9,ZNF704,TMPO,MTMR14,RIPOR1,FAM160B2,SRGAP2,MAD2L1,FOXO4,SMC4,EHMT2,RNF20,ZCCHC8,THRAP3,TCEAL9,CCDC28B,WDTC1,TTC12,ERRFI1,SYNJ2BP,RSF1,SLC4A2,YBX2,LDB1,MYO18A,LSM14B,KCTD1,FAM117A,TRIM44,TUBB,KDM3B,ALDH2,DLG3,MYO1C,SCN4B,SNRNP35,PPP1R21,PAFAH1B3,…
AllMSigDB	Liver_R26_Gclc_KO	GSE3982_DC_VS_CENT_MEMORY_CD4_TCELL_DN	9.93924e-05	0.00474945	0.538434	0.487454	1.64859	124	TLK2,MLLT10,VPS13D,INAVA,DDX18,THOC2,SRRT,KHDC4,TSPYL2,SRSF5,ARHGEF18,THPO,ZNF44,AOC2,GABBR1,PDE4B,C2orf68,RPL36,ARID5B,DIDO1,TCOF1,LIME1,HAUS5,TSHR,AMIGO2,PLCG1,RPS28,HOXB9,KRI1,SIK3,RPL39,TPT1,HSPA1L,URI1,FOXO1,ICE2,RPS27,SEMA4C,ARHGAP5,FAM117A,ZNF266,ZNF451,GIMAP6,FOSL2,RND3,DLG3,ZEB1,BBS1,KLF2,IL6R,ZNF131,CELF2
AllMSigDB	Liver_R26_Gclc_KO	REACTOME_METABOLISM_OF_CARBOHYDRATES	0.000100443	0.00478434	0.538434	-0.298565	-1.56583	211	SLC25A1,KHK,FMOD,FBP1,PRELP,SDC2,ST3GAL3,GLB1,PAPSS1,B4GALT5,CHST2,GALNS,TPI1,RPE,PKM,GUSB,PGK1,BPGM,PGM2,B4GAT1,UBB,PFKFB3,PHKB,GPC4,GYS2,SLC25A13,MDH1,PGAM1,CHST12,FUT9,EXT2,SLC25A11,MDH2,PFKM,GALK1,PYGB,CHST7,PAPSS2,HSPG2,GLYCTK,PC,OGN,SORD,CHST11,PPP2CA,B3GAT2,PRKACA,GYG1,HEXB,PPP2CB,SGSH,DERA,B4GALT2
AllMSigDB	Liver_R26_Gclc_KO	MODULE_47	0.000100705	0.00478434	0.538434	-0.315684	-1.54705	175	LTBP1,RARRES2,CXCL12,KCNK2,PRELP,GJB2,MYL9,COL15A1,PPIC,MMP11,TIMP3,SELENOP,PFKFB3,COLEC12,CRYAB,SERPINH1,CALU,GAS6,AQP1,RGS5,ITGB5,FRZB,SERPINE1,CDH5,HIF1A,FBLN1,THY1,HTRA1,PLTP,TNC,GNG11,MMD,MARCKS,CNN1,ENPEP,ALDH1A3,PLOD1,TAGLN,G0S2,CTSE,GAS1,C1R,ADAM9,CAVIN1,CLEC3B,COL6A3,NDUFAF3,SIRT3,THBS1
AllMSigDB	Liver_R26_Gclc_KO	ACTTTAT_MIR1425P	0.000101878	0.00482612	0.538434	0.435889	1.52221	215	SPEN,ARID4B,SLC4A4,TRIM3,DNAJC7,PRPF4B,ARID2,ACIN1,RETREG1,CPEB4,SSH2,ARGLU1,CHD9,CIC,PCGF3,RPS25,SON,TANC1,ATP2B1,ZDHHC17,ZCCHC14,CDC37L1,PURA,HOXB4,RNF128,NRG1,ULK1,EXOC5,APBB3,BAZ2A,ZNF503,TAOK2,SYNJ1,CMIP,VMP1,GPATCH8,MBD2,COL4A3,BRPF3,SETD1A,FNDC3A,SLC25A27,CPEB2,ACTN4,ZBTB47,PCBP2,ZNF512B,STAG1,CNNM4,CNEP1R1,JMJD1C,CCNT2,PLXNA2,DSTYK,WDR26,MBIP,SUN1,UBE4A,RSF1,NFAT5,ABCA1,MCL1,SPCS2,EP300,P…
AllMSigDB	Liver_R26_Gclc_KO	GSE13493_DP_VS_CD4INTCD8POS_THYMOCYTE_UP	0.00010281	0.00484248	0.538434	0.456025	1.57174	163	YPEL2,ZBTB18,TMCC3,SSH3,VPS13D,TBCEL,ACIN1,SAFB2,PABPN1,NAV2,ATP6V1G1,STEAP2,DAPK1,KHDC4,AKAP8L,LENG8,RSRP1,ZNF592,GIGYF1,ZNF653,CNOT6,CELSR2,FAM193B,GLCCI1,MIER1,CLK3,BRPF1,RAB11B,TNFRSF12A,TRIM56,CASK,MALAT1,SETD4,FCSK,NFRKB,KRBA1,POLG,NBR1,ILKAP,BBS4,KIF5B,DTX3,FAM160B1,IL4R,CERK,BBOF1,RASA1,TEPSIN,HELZ,ZNF335,UBP1,EMSY,TTLL3,EFHD2,DLG3,PABPC1L,PBX2,STAT2,ZNF512,IFT140,FBXW7,RAD52,PLEKHG2,PPP1…
AllMSigDB	Liver_R26_Gclc_KO	GSE12366_PLASMA_CELL_VS_MEMORY_BCELL_DN	0.000102812	0.00484248	0.538434	0.467521	1.60009	143	ITSN2,MTF2,UTP3,ANP32B,PHACTR2,KAT2A,SLK,SRSF1,DENND3,PUM2,CBFA2T3,CFL1,SKI,RPL27A,IKBKB,RAB14,HNRNPD,MBNL1,BRD3,PABPC1,NUFIP2,BIRC3,RFX7,DHX15,SKAP2,PFDN5,MORC3,RPS28,VPS37A,RPL32,RPL22,DCLRE1C,NFX1,CRAMP1,NSA2,KDM4B,PUS10,URI1,ST3GAL1,HOOK3,CNOT10,RIN3,HIVEP2,PFN1,MED1,OFD1,PRIM1,POLD3,KLF2,ZNF512,RNF169,ZNF267,FXYD5,CELF1,BDP1,GMEB1,CTDSPL2
AllMSigDB	Liver_R26_Gclc_KO	GSE22103_LPS_VS_GMCSF_AND_IFNG_STIM_NEUTROPHIL_DN	0.000103959	0.00487933	0.538434	0.450522	1.55964	174	KMT2E,ITSN2,UBXN4,GLDC,HMOX1,MAP2K3,ARID2,B3GALNT2,RBM5,MDM4,GGNBP2,TRAK1,ZFP91,ATP2B1,GOLGA4,DPM2,DGCR8,ULK1,LIMD1,SLK,TIRAP,MBNL2,ZNF839,ABTB1,ZNF217,TJP2,IKBKG,MTRR,ZNF236,ROCK2,LARP1,BIRC3,PPFIBP1,BLVRB,ZNF280C,GABPB2,NFKBIB,CCP110,BMF,IFNAR1,NAA20,ZNF263,HARS2,NFAT5,TANC2,CTDSP2,SCYL3,ARHGAP26,ZBTB4,SALL2,TRIM44,ZBTB45,BRAT1,TTLL4,ZEB1,PXDC1,FOXN3,DFFB,ANO6,PRR14L,CAPN2,CDC42BPB,VPS54,TMEM21…
AllMSigDB	Liver_R26_Gclc_KO	CTACTGT_MIR199A	0.000104188	0.00487933	0.538434	0.469883	1.60772	141	TAB2,ZBTB18,FOXQ1,ARID4B,SLC4A4,KIN,RBM39,BAZ2B,YTHDC1,GIGYF2,CPEB4,TOP1,NINL,TANC1,GOLGA4,PPP1R12A,RBM25,WSB1,LUC7L3,FAM193A,MBD6,TNRC6B,DNMT3A,FOXP1,NAA15,VEGFA,CITED2,MBNL1,AFAP1,RAB2B,CSNK1G1,KDM3A,KDM6A,KCNK1,PLOD2,CHD7,CCNT2,HOXA9,CXXC5
AllMSigDB	Liver_R26_Gclc_KO	YAO_TEMPORAL_RESPONSE_TO_PROGESTERONE_CLUSTER_2	0.000105698	0.00493596	0.538434	0.630195	1.83875	35	SRSF7,RBM39,UBAP2L,CLK1,AKAP9,TARDBP,CCNL2,OGT,CLK4,TTC14,PAXBP1,RAB14,ELN,ZMYM6,FUBP1,PKLR,KIAA1217,ERRFI1
AllMSigDB	Liver_R26_Gclc_KO	GSE7348_UNSTIM_VS_TOLERIZED_AND_LPS_STIM_MACROPHAGE_UP	0.000107624	0.00500107	0.538434	0.455359	1.56646	161	IMPACT,UFL1,CTBP2,ARNTL,PHF3,SNAPC4,RDH13,PAN3,GPS2,EHMT1,PABPN1,TUBGCP6,MAPK1IP1L,NSD1,DGCR8,MBD6,NOP56,NT5DC3,TNRC6C,HMG20A,NCOR2,UQCC3,PRKAG2,MTRR,SEC61A2,MAP3K2,RMI1,ZNF704,RIF1,PREB,NBEAL2,RBM10,POLG,ZNF692,TRAPPC10,CRAMP1,FHOD1,BBS4,CNNM3,TIA1,MTIF2,C5orf34,CERK,EIF2AK4,THUMPD2,POLI,MEF2A,SESN1,NUMB,ACAP3,PHF2,ZNF420,PPCDC,RABGGTB,TLK1,RIC8B,ZNF429,CLCN4,SIPA1,TBC1D12,HIRA,TCF12,ZNF638,R3HD…
AllMSigDB	Liver_R26_Gclc_KO	GO_AMIDE_BINDING	0.000107775	0.00500107	0.538434	-0.291133	-1.49049	209	PTH1R,LRPAP1,MME,PRNP,MCCC1,GSS,SLC46A1,PTGES,CD36,ANXA5,LAPTM4B,CD74,HLA-E,ITM2C,HLA-DQA1,HLA-DRB1,SCARB1,PPIC,SRD5A1,ACAD9,CLTA,PEX19,CCKAR,CLSTN1,PCCA,KDELR1,TAPBP,SCP2,PANK1,FASN,CRYAB,TM2D1,ADRB2,TMEM158,TIMM22,PTGES2,HLA-B,HMGCL,ACBD4,GHR,HSPG2,GSAP,PC,SORL1,PLTP,DLD,PLEKHA3,CLU,ENPEP,BABAM2,PLEKHA8,ANPEP,ACADVL
AllMSigDB	Liver_R26_Gclc_KO	GSE16385_MONOCYTE_VS_12H_IL4_TREATED_MACROPHAGE_DN	0.000108005	0.00500107	0.538434	0.446427	1.54858	187	AP3D1,PPP2R3A,SNRNP70,STX5,FLOT1,SNAPC4,GPS2,PHRF1,CPSF7,WASHC1,UTP3,ANKRD54,GSE1,ARID1A,CHRNB1,FASTK,MRPS35,ZNF653,SIRT2,POLRMT,FAM193B,SH2B1,CTSA,KANSL3,MAPK8IP3,CHD4,DDX39B,MTA1,MLLT6,MAP4K2,WHAMM,RAPGEF3,ABCA7,HDAC7,RNF31,NRDC,RPS6KB2,TRABD,MIIP,COTL1,ATXN2L,ADAMTS10,BFAR,AUP1,AKT1S1,NFRKB,TMEM259,MDM2,CIZ1,ANKS1A,FHOD1,NFKBIL1,RGL2,ZBTB48,THBS3,PCYT2,KLHL36,AGER,SLC25A28,NUP188,MAP3K11,RIN3,…
AllMSigDB	Liver_R26_Gclc_KO	GO_EXTRACELLULAR_MATRIX_STRUCTURAL_CONSTITUENT_CONFERRING_COMPRESSION_RESISTANCE	0.000108841	0.00502209	0.538434	-0.83411	-2.19092	10	PODN,FMOD,PRELP,HSPG2,OGN
AllMSigDB	Liver_R26_Gclc_KO	AP3_Q6	0.00010907	0.00502209	0.538434	0.470719	1.60468	136	ZBTB18,NMT2,SREK1,RPS6KB1,SCNN1A,MLLT10,PHF3,CHD6,CHD2,NXF1,CPNE1,GSR,SRSF6,NSD1,SRSF1,TAOK2,PTGFR,RALBP1,SEPHS2,MINDY1,OTUD7B,MBNL1,FLI1,COL4A3,TAF15,TBK1,CASK,ACTN4,KRTCAP2,SMC6,RAPGEF4,JUND,TRIM46,MPV17,JMJD1C,POLD4,HOXD10,PATL1,SMAD1,TRIM8,JADE1,BCL2L2,COL4A4,CGN,TMEM52B,WHRN,HOXB6,TTLL3,DPF2,DDX6,NUP155
AllMSigDB	Liver_R26_Gclc_KO	GAGCCTG_MIR484	0.000109612	0.00503298	0.538434	0.52676	1.69314	76	KDM2A,WDR90,PRPF4B,STX5,RETREG1,NFKBIZ,FAM13A,MTF2,LYPLA2,HOXA5,MINK1,DGCR8,GAPVD1,GRB10,NFIA,C2orf68,MYCBP2,PTPRF,KMT2A,AGO1,MAP4K2,KDM4A,MAPKAPK2,TRIOBP,FOXO4,NAV1,PITPNA,MAP3K11,CRTC2,ZFHX2,HIVEP2,DLEC1,LPCAT4,DCBLD2
AllMSigDB	Liver_R26_Gclc_KO	USF_Q6_01	0.000112576	0.00515467	0.538434	0.443418	1.53951	192	CCAR1,ZNF318,PRPF38B,GIT1,HMOX1,ANKRD17,ATP6V1H,ANKRD12,SFXN2,MINK1,HOXA7,SLC31A2,HOXA3,PHF20,KLF4,DNMT3A,METAP1D,CLUH,HNRNPDL,HOOK2,LONRF3,VPS16,HNRNPD,SLC16A1,CHD4,PFDN2,RAPGEF3,IQGAP2,KRTCAP2,CCNYL1,SERBP1,TRIM46,MPV17,EWSR1,MKS1,DIAPH1,AATF,GTF2A1,HOXD10,HOXA9,NFX1,CREBRF,GNAS,FLVCR2,RGL2,MRM1,SMYD4,STC2,TET2,BAX,CGN,USPL1,VPS37B,RPS2,TRMT2A,RPL19,HOXB6,CLN3,SYT3,WASHC4,CSRNP1,C4B,GADD45G,CNO…
AllMSigDB	Liver_R26_Gclc_KO	REACTOME_MITOCHONDRIAL_FATTY_ACID_BETA_OXIDATION_OF_SATURATED_FATTY_ACIDS	0.000112987	0.00515912	0.538434	-0.832461	-2.18659	10	ACADS,ACSM3,MECR,ECHS1,HADHB,ACADM,ACADVL
AllMSigDB	Liver_R26_Gclc_KO	E2F_Q4	0.000113379	0.00516269	0.538434	0.45879	1.57754	159	SRSF7,ARID4A,SREK1,PBRM1,YTHDC1,NECTIN1,SRSF2,CHD2,EFNA5,BRMS1L,PRRC2C,MAZ,MTF2,CD3EAP,LUC7L3,UGGT1,NIPBL,NCL,CTCF,SRSF1,TAOK2,RASAL2,ABI2,OTUD7B,DDX17,HNRNPD,SMC3,PAN2,RAB11B,ZNF644,CBX5,NUFIP2,SNRPD1,TMPO,POLR2A,EPC1,HNRNPA1,CDT1,ID3,SMC6,STAG1,FMO4,MCM7,CDC25A,SMAD6,FHOD1,ZNF362,JADE1,ZCCHC8,POLA2,ABRAXAS2,PCYT2,YBX2,TRMT2A,JADE2,POLD1,EMSY,ZBTB4,ASXL2,RIBC1,MCMBP,UXT,NSD3,POLD3,TRMT6,KPNB1,ER…
AllMSigDB	Liver_R26_Gclc_KO	GSE45365_HEALTHY_VS_MCMV_INFECTION_CD11B_DC_UP	0.000115499	0.0052334	0.538434	0.483755	1.63007	116	RRP1,LMBR1L,TRIM3,RBBP6,UBQLN4,CHD2,HERC1,SMARCC2,ATP2B1,PELP1,DIP2A,ZFYVE27,SETD1B,SH2B1,GPATCH8,MBNL1,TRMU,DHX9,TSR3,TCOF1,CUEDC1,EP400,SMARCC1,HDAC7,SCAF11,TPCN2,EWSR1,U2AF2,CNNM3,THRAP3,RBM27,PYGO2,CCDC28B,TELO2,CABIN1,CHIC1,CXCR4,PORCN,OSBPL5,SESN1,POFUT2,UNK,MYO1C,ZNF329,DCBLD2,CHERP,TAF1C,ARL16,SPOP,XRCC1,RTEL1,MEF2D,WIZ
AllMSigDB	Liver_R26_Gclc_KO	GSE14308_TH2_VS_NAIVE_CD4_TCELL_DN	0.000115681	0.0052334	0.538434	0.458348	1.57602	159	TMCC3,YTHDC1,ENO3,UBALD2,ZBED4,DNAJC8,MAP3K3,ANGEL2,INSR,CIC,TRIR,ZMYM5,ANKRD54,SBNO1,STEAP2,ZNF598,PCMTD1,CEBPZ,MMS19,DENND3,SFSWAP,TCHP,ZZEF1,VPS16,C2orf68,DDX5,RAB14,DDX55,CLK3,TCOF1,ZNF507,BCKDHB,CNTRL,MAP3K2,SETD1A,CREBZF,TPRA1,DNMBP,NCOA3,RARG,TCIRG1,DGKH,NCOA1,APC,RGL2,MRM1,LRCH3,SLC25A28,PIR,CHIC1,MKNK1,ABI3,MAK16,HOXD3,GIT2,ARSK,DDX6,VPS13B,DLG3,RBM48
AllMSigDB	Liver_R26_Gclc_KO	YATTNATC_UNKNOWN	0.000115887	0.0052334	0.538434	0.43782	1.52093	196	SAT1,STAT3,ZBTB18,PRPF38B,CRY1,RBM39,SLC38A3,CTBP2,PHF3,ENO3,CPEB4,GC,HNRNPA3,KCNIP2,CPNE1,SMG5,FOLR2,HOXB4,HOXA7,NSD1,LUC7L,PHF20L1,RBPMS,SLC13A1,CAMK2D,SLC16A10,HOXA10,MBNL2,PCSK5,PBXIP1,GOLGA1,TJP2,MAP4K2,TAF15,PKP4,HOXB2,HOXA2,FNDC3A,SNRPF,ID2,CCNYL1,HOXB9,NOL4L,HOXD10,ATP2A2,DOCK7,EMX2,MITF,JADE1
AllMSigDB	Liver_R26_Gclc_KO	REACTOME_SIGNALING_BY_ROBO_RECEPTORS	0.000118422	0.00533319	0.538434	0.448868	1.55686	186	PSMD11,PSMD1,RPL15,PSMD7,RPS18,RPL12,RPL14,RPL29,UPF3B,UPF2,RPS25,PSMA7,RPS26,RPL18A,RPL24,RPL11,RPL35,RPL27A,RPL31,RPL13A,RPL27,RPL36A,RPL23,RPL18,RPL8,RPL36,RPS7,RPS11,RPL21,RPS17,PABPC1,RPS3,HOXA2,RPL35A,RPL37,RPS14,RPL7A,RPS6,RPS12,RPS15A,RPS20,PSMA4,RPS15,RPS28,RPL38,ZSWIM8,RPL10,MYO9B,SRGAP2,RPL32,RPL28,RPL22,RPS16,ABL1,RPL39,RPS24,PSMD4,ABL2,RPS2,RPS27,LDB1,RPL23A,RPS21,RPS8,RPL19,CXCR4,MA…
AllMSigDB	Liver_R26_Gclc_KO	KEGG_VIRAL_MYOCARDITIS	0.000119096	0.00534892	0.538434	-0.561704	-2.09435	35	ACTG1,CD55,HLA-E,HLA-DQA1,HLA-DRB1,MYH14,DAG1,HLA-B,CYCS,MYH10,SGCB,CASP9,HLA-DMA,MYH11,HLA-DMB,CCND1,CAV1
AllMSigDB	Liver_R26_Gclc_KO	GO_NEGATIVE_REGULATION_OF_NUCLEOBASE_CONTAINING_COMPOUND_METABOLIC_PROCESS	0.000119513	0.00535054	0.538434	0.498125	1.66918	111	SRSF7,TENT4B,HNRNPA2B1,HNRNPL,RBMX,CDA,GSK3A,SLX1A,SRSF6,RPS26,SMG6,SFSWAP,FLCN,NCOR1,PTBP1,CDK9,KMT2A,NCOR2,PTBP2,RNF40,ZC3H12A,THOC1,RPS3,RIF1,SUPT5H,HNRNPA1,POT1,RBM10,CTR9,MSH3,U2AF2,UBR5,RAD50,PAM16,RNF20,NAT10,TRIM28,SLX4,RBM42,PINX1,HELB,SRSF10,ERCC4,HNRNPU,OGG1,CCNT1,TFIP11,RNF169,NBN,TP53BP1,TERF2,XRCC1,RTEL1,SRSF4,RPS13,TRIP12
AllMSigDB	Liver_R26_Gclc_KO	GSE43863_TH1_VS_LY6C_INT_CXCR5POS_EFFECTOR_CD4_TCELL_UP	0.000119783	0.00535054	0.538434	-0.330457	-1.60379	146	STMN1,KCNK5,TUFM,TXN2,SCARB1,TPI1,RPE,DDT,CNIH1,ETFB,HSD17B12,GTF3A,MYDGF,BLMH,IDH3B,DDX1,RFC2,PDK3,NCAPH2,SLC31A1,GALK1,UFC1,FBLN1,ATP5MC3,WSB2,UFSP2,UMAD1,ELOVL1,LETM1,SLC25A20,NUCB1,CCL5,COPS3,CBR4,FBXW8,RNASEH2B,SEC13,MRPL18,FAR1,DEPDC1B,VDAC1
AllMSigDB	Liver_R26_Gclc_KO	GO_FATTY_ACID_BETA_OXIDATION_USING_ACYL_COA_OXIDASE	0.000120549	0.00537016	0.538434	-0.760769	-2.21908	14	CRAT,AMACR,SCP2,ACOX2,ACAA1,CROT,ECI2,EHHADH
AllMSigDB	Liver_R26_Gclc_KO	DELYS_THYROID_CANCER_DN	0.000124413	0.00550371	0.518848	-0.322771	-1.61177	153	FBLN5,CXCL12,CHRDL1,NDRG4,KCNK2,SFRP1,FMOD,CD36,MPPED2,EMCN,SDC2,HLF,CDH16,SLC16A2,GNA14,FHL1,FABP5,TNFSF10,CRYAB,ITIH5,CTH,MATN2,FCGBP,GHR,FBLN1,ALDH4A1,ADH1B,OGN,ESRRG,SORD,DIO1,GNG11
AllMSigDB	Liver_R26_Gclc_KO	GO_METHYLATION	0.000124437	0.00550371	0.518848	0.41483	1.46822	272	KMT2E,ATRX,ARID4A,ARID4B,KMT2C,RTF1,EHMT1,MTF2,MPHOSPH8,ZC3H13,BRD4,PCMTD1,OGT,PHF1,NSD1,BAZ2A,MTHFR,CTCF,DNMT3A,METTL1,MTA2,KMT2B,SETD1B,ASH1L,PAXBP1,HSD17B10,PAF1,KMT2A,MBD2,LMNA,MECP2,MLLT6,KMT2D,PICK1,PIK3CA,MTRR,KDM4A,TRMT1,RIF1,METTL17,SETD1A,SETD4,SETDB1,KDM3A,PRDM9,KDM6A,RRNAD1,BUD23,SNW1,MYC,DIMT1,CTR9,KMT5A,EHMT2,PRDM16,GNAS,KMT5C,RNF20,METTL2A,PYGO2,CXXC1,EEF2KMT,MRM1,WTAP,GATAD2A,SMYD…
AllMSigDB	Liver_R26_Gclc_KO	GO_CELLULAR_PROTEIN_COMPLEX_DISASSEMBLY	0.000124552	0.00550371	0.518848	-0.304846	-1.48754	173	STMN1,MRPS18A,APEH,MRPL12,MRPL28,MRPL10,VILL,TWF2,CIB1,MRPS2,MRPL37,MRPL40,DNAJC6,MRPL21,MRPS12,MID1IP1,MRPL11,MRPL44,MRPS7,SH3GL2,EIF5A,MRPL46,MRPS9,MRPL48,MRRF,MRPL43,MRPL53,PEX14,SPTBN2,CHCHD1,GSPT1,MRPL58,DAP3,MRPL16,CAPZA2,MRPL35,MRPL39,MRPS33,MRPS23,ADD1,MRPL41,MTPN,MRPL20,SCIN,MRPL3,MRPL18,MRPL22,GFM2,MRPS17,MRPS31,GSN,EPS8,MRPL27,MRPS26,MRPS18B,MRPS24,MRPL34,HSPA8
AllMSigDB	Liver_R26_Gclc_KO	GSE4748_CTRL_VS_CYANOBACTERIUM_LPSLIKE_STIM_DC_3H_UP	0.000125048	0.00551081	0.518848	0.470116	1.60783	139	KMT2E,MAU2,DNAJC7,KMT2C,ZFC3H1,CHD2,ANGEL2,FBRSL1,CPSF7,RBM5,CDC37L1,BOD1L1,STK38,NIPBL,PDE7A,PUM2,TNRC6B,MBTD1,SEPHS2,PAXBP1,ZMAT1,UIMC1,MAP4K2,TAF15,ZBTB16,BRD9,NUFIP2,MAN2B1,SLC25A27,SPNS3,MAP3K5,USP12,IGF1R,ELAC1,CREB1,JMJD1C,CHFR,CYP27A1,CEP63,CREBRF,BMF,RNF20,C5orf34,KHNYN,VAMP1,METTL7A,BIRC2,ZNF608,KCTD18,STX16,DOCK5,NEDD9,NSD3,IFT140,ATF7IP,FOXN3,IL6R,MAPK8,AKAP13,SPG11,FBXL3,TRIM5
AllMSigDB	Liver_R26_Gclc_KO	GCM_MAX	0.000126746	0.00557072	0.518848	0.659621	1.86098	30	CCAR1,PRPF40A,FAM76B,TARDBP,TCERG1,RBM25,CLK4,SMG1,PCF11,MYCBP2,LARP7
AllMSigDB	Liver_R26_Gclc_KO	GO_FATTY_ACID_BETA_OXIDATION_USING_ACYL_COA_DEHYDROGENASE	0.000129409	0.0056726	0.518848	-0.803784	-2.13106	11	ACADS,IVD,ETFB,ETFDH,ETFA,ACAD11,ACADM,ACADVL
AllMSigDB	Liver_R26_Gclc_KO	BROWNE_HCMV_INFECTION_14HR_UP	0.000130936	0.00572426	0.518848	0.484532	1.63944	122	HMOX1,PNN,RPIA,EIF4EBP3,PRPF4B,ZBED4,BAZ1A,SAFB2,TAF1A,UPF2,SMG7,TOP1,NXF1,SRRT,SYNE2,LUC7L3,GAPVD1,UBN1,TSPYL2,RSRP1,SYNJ1,IP6K1,DDX3X,ZNF44,HINFP,HOXB2,DCTN5,POT1,KNG1,APOE,MORC3,HES1,NFATC3,SMURF1,ISG20L2,ABCC5,ANP32E,ZNF263,USPL1,GCLM,ZNF410,BRMS1,ZNF266,MED1,TFEC
AllMSigDB	Liver_R26_Gclc_KO	EVI1_04	0.000132332	0.00576232	0.518848	0.470577	1.6054	134	COL13A1,NR2F2,PPARGC1A,EIF5,SREK1,RPS6KB1,SLC4A4,RBM39,CHD6,EXT1,B3GALNT2,CPNE1,NRG1,LUC7L3,SRSF1,SLC13A1,PTGFR,SEPHS2,DDX17,MBNL1,HOXC4,SLC40A1,CASK,KLF7,HOXA2,POGZ,DHRS3,HOXD4,RELCH,NPNT,ANKRA2,FAM122A,HOXD10,UBR5,EMX2,RARG,NEDD4,JPT2,RAI1,PDE4D,LUZP1,TGFB2,HOXB3,MCTS1,SALL2,ZADH2,LZTS2,GJB1,PLPP3,EDN1,RERE,NRAS,GDI1
AllMSigDB	Liver_R26_Gclc_KO	GSE36888_UNTREATED_VS_IL2_TREATED_TCELL_2H_DN	0.000132815	0.00576232	0.518848	-0.332459	-1.57422	137	GGCT,ACY1,FBP1,ME1,HSF2BP,LY6E,GUSB,METTL7B,TIMP3,DECR1,GPC4,FHL1,SIL1,SLC25A13,MDH1,FABP5,CD52,DAG1,DGLUCY,LIMS1,LIPA,ATP5F1A,NDUFA4,ALDH3A2,ATP5MC3,SCARB2,BCAP31,ACADM,MTUS1,CD9,TMEM70,CHEK2,ENHO,TEX264,ATP5ME
AllMSigDB	Liver_R26_Gclc_KO	TTGGGAG_MIR150	0.000132858	0.00576232	0.518848	0.52598	1.70067	80	KRCC1,NR2F2,GLDC,GTF3C2,ACBD3,VAMP2,STX5,SRSF2,ARGLU1,ZMYM5,NAV2,GGNBP2,PA2G4,MBD6,GRIPAP1,FOXP1,VEGFA,GPATCH8,TAPT1,MAP3K12,PKP4,NOTCH3,VEZF1,FOXO4,COL4A4,ARAP3,SGMS1,ZBTB4,IRAK2,MMP14,EIF4H,PRKAR1A,GDI1,DUSP3,ZNF784
AllMSigDB	Liver_R26_Gclc_KO	GSE37532_VISCERAL_ADIPOSE_TISSUE_VS_LN_DERIVED_PPARG_KO_TREG_CD4_TCELL_DN	0.000138445	0.00597876	0.518848	0.495521	1.66045	111	PALM3,PRICKLE3,NAV2,SFXN3,PMM1,MAPK1IP1L,ARID1A,PFAS,MBD6,REXO1,CMIP,INO80D,ZNF827,SETD1B,GABBR1,FAM193B,ARHGEF1,CAMTA2,GRAMD1A,KMT2D,ZNF236,IZUMO4,SETD1A,MFSD10,PLPPR2,PRR14,DHRS3,ZNF579,MYO9B,ZBTB5,DENND6B,SNHG11,MED24,CNNM3,PITPNM1,GATC,ZSWIM4,RANBP10,MAP3K11,DOT1L,PIP5K1C,ACOT1,SPHK2,FOSL2,PNPLA6
AllMSigDB	Liver_R26_Gclc_KO	GSE36888_UNTREATED_VS_IL2_TREATED_STAT5_AB_KNOCKIN_TCELL_6H_DN	0.000138576	0.00597876	0.518848	-0.310242	-1.53707	170	GGCT,NUDT19,AGPS,ECHDC1,ME1,MCRIP2,RPE,PGM2,GFM1,GPC4,SLC25A13,MDH1,FABP5,TIMM17A,CD52,DAG1,NUDT9,LIPA,HSPA9,FASTKD2,ATP5F1A,NDUFA4,SERPINE1,FUCA2,MRPS7,CYCS,ALDH3A2,GRSF1,ATP5MC3,RMDN3,CD9,TMEM70,TRIAP1,ATP1B1,CHEK2,PDHA1,NDUFAF4,SUCLA2,CHCHD4,MTFP1,LSM12,ALG14,NANP,NRP2,PSMA5,ARHGAP10,NUDCD2,EPS8,MRPL27,DHRS11,GLRX3
AllMSigDB	Liver_R26_Gclc_KO	TGCGCANK_UNKNOWN	0.000139577	0.0060062	0.518848	0.37984	1.36098	452	KMT2E,NDRG1,NR2F2,SRSF7,SLU7,RPS6KB1,EIF2S2,PNN,CTBP2,SMARCA4,SNRNP70,RPL14,SRSF2,BCL7A,HNRNPA2B1,GPX4,SRRM1,ANGEL2,HNRNPL,UPF2,SSH2,TCF25,POU2F1,PLEKHA1,GGNBP2,NXF1,KIF3A,SAFB,EIF3E,SFXN2,MINK1,PPP1R12A,PHF1,KAT2A,PDE7A,SRSF5,ZNF503,SMG6,SRSF1,LENG8,DDX3X,ZNF653,NCOR1,RALBP1,PNRC1,AOPEP,PRKN,HNRNPH1,TXNDC11,HINT1,TOLLIP,USF1,SRRM2,NRF1,SWT1,KMT2A,OTUD5,FGF9,HOXC4,AGO1,MECP2,EPS15L1,PABPC1,MAPRE3…
AllMSigDB	Liver_R26_Gclc_KO	GO_O_ACYLTRANSFERASE_ACTIVITY	0.00014065	0.00603656	0.518848	-0.586847	-2.12462	31	MOGAT2,LPGAT1,AGPAT2,CRAT,DGAT2,ABHD5,GNPAT,MBOAT2,LCLAT1,CPT2,CROT,AGPAT1,MOGAT1
AllMSigDB	Liver_R26_Gclc_KO	MODULE_235	0.000141164	0.00604286	0.518848	-0.43423	-1.86685	63	ACY1,ASS1,PAH,ODC1,TPST1,TTLL12,GALNS,HMGCS1,QDPR,UBE2E1,UBE2L6,HMGCL,ALDH3A2,CA12,GGT1,ALDH4A1,PEPD,CA8,GSTZ1,ME2,CA5A,ICMT
AllMSigDB	Liver_R26_Gclc_KO	GO_CELLULAR_CARBOHYDRATE_CATABOLIC_PROCESS	0.000142849	0.00609908	0.518848	-0.54195	-2.02541	36	GPD2,STBD1,MIOX,TPI1,TREH,GUSB,PGM2,PPP1CA,PHKB,PGAM1,PFKM,PYGB,NEU2,SORD,PGGHG,SCARB2,PPP1CB
AllMSigDB	Liver_R26_Gclc_KO	GSE42088_UNINF_VS_LEISHMANIA_INF_DC_2H_DN	0.0001443	0.00614507	0.518848	0.451397	1.55256	156	S100A10,SRSF7,TAGLN2,RPS18,RPL14,RPL29,EIF3E,SRSF6,KLF4,RPL24,INPP5K,RPL11,RPL35,RPL27A,RPL31,RPL27,RPL36A,SMARCD3,RPL8,CDK9,RPL36,RPS7,NEK1,RPS11,CHD1,RPL21,RPL35A,RPL37,RPL7A,MTMR11,CEBPD,RPS15A,PFDN5,RPS15,RPS28,RPL38,RPL10,JUND,NACA,MYLIP,RPL32,RPL28,RPL22,RPS16,NUP214,RPS24,CRISPLD2,LDLRAD4,NSA2,SIGIRR,RIN3,RPL23A,IER2,SNAI1,RPS8,MEF2C,RPL19,CXCR4,IGFBP7,UXT,TSSC4,KLF2,THBD,RARA,PPCDC,TAF1C,…
AllMSigDB	Liver_R26_Gclc_KO	REACTOME_COMPLEX_I_BIOGENESIS	0.000144991	0.00615856	0.518848	-0.482199	-1.96751	48	NUBPL,NDUFAF1,NDUFS2,NDUFS5,ACAD9,NDUFV1,NDUFA10,NDUFS1,NDUFA9,NDUFB6,NDUFAB1,NDUFC2,NDUFAF4,NDUFS4,ECSIT,NDUFA1,NDUFAF6,NDUFAF2,NDUFAF3
AllMSigDB	Liver_R26_Gclc_KO	TATTATA_MIR374	0.000146014	0.00618604	0.518848	0.434698	1.51156	206	NR2F2,EIF3A,SRPK2,PPARGC1A,TNRC6A,SRSF7,EIF2S2,SLC38A3,VAMP2,ARID2,PHRF1,CPEB4,NFKBIZ,PCGF3,ZCCHC14,TCERG1,PURA,SOX4,NIPBL,FOXP1,HOXA10,PNRC1,PDE4B,CCNL1,MBNL2,PIKFYVE,BACE1,NMT1,ZNF217,MECP2,FNIP1,ZNF236,LARP1,DUSP8,HERC2,CEBPB,STYX,PMEPA1,ZEB2,ACTN4,RELCH,VEZF1,HES1,BRD8,MOB4,SF1,IL15RA,CHD7,SMAD6,TEAD3,PELI1,NCOA6,NCOA1,ACTN1,PHF21A,FMR1,PDPK1,KIAA2026,LDLRAD4,RAI1,RNF214,SPRY2,FAM135A,PDE4D,R…
AllMSigDB	Liver_R26_Gclc_KO	GSE39820_CTRL_VS_TGFBETA1_IL6_IL23A_CD4_TCELL_UP	0.000147358	0.00622692	0.518848	0.458577	1.57243	151	ARID4B,RPS6KB1,PNN,ZC3H11A,PWWP2A,PHF14,PRPF39,MDM4,TOP1,ZMYM5,TAF1D,SIMC1,TCERG1,LUC7L3,KHDC4,YWHAB,RSRP1,USP9X,ZNF592,ZFYVE27,ASH1L,SRRM2,PAN2,PTBP2,MOSMO,PSIP1,TAF15,RPS3,SBF2,RIF1,DNM1L,PHC3,MORC3,KDM6A,NABP1,IL15RA,CREB1,ARHGEF3,JMJD1C,SIK3,CDC25A,MSH3,C5orf51,ALKBH1,ITPR1,NAA20,ZNF106,PUS7,TRMT1L,HMGCR,SGMS1,PIGC,STX16,UBXN7,OTUD4,KANSL2,ZSCAN21,FOXN3,WAPL,CCNT1,EXOC1,ZCCHC2,ERCC6L2,TP53BP1…
AllMSigDB	Liver_R26_Gclc_KO	GSE19888_ADENOSINE_A3R_ACT_VS_TCELL_MEMBRANES_ACT_AND_A3R_INH_PRETREAT_IN_MAST_CELL_DN	0.000148917	0.00627667	0.518848	0.455058	1.57222	166	IVNS1ABP,MAFG,STX5,SNAPC4,CBX7,ZFC3H1,ARGLU1,RBM5,MDM4,TANC1,GOLGA4,SRRT,NEAT1,LUC7L,FIRRE,MBD6,ARHGEF18,RALBP1,HDAC6,TTC3,AOPEP,DUSP11,CELSR2,FAM193B,CHD8,MICALL1,ANP32A,PTPRF,HMG20A,KMT2A,ANKRD16,CDC42BPG,AGO1,NPEPPS,ITPR2,SPINT2,KMT2D,PABPC1,CYP2D6,HUWE1,NOTCH3,TFAP2B,METTL17,HMGB3,SLC25A27,PRRC2B,ZNF512B,SERBP1,MIF,FAM160B2,ZNF692,RPL28,TAZ,ZBTB7C,PTPRU,GPR19,CNNM3,SLC6A8,C5orf34,IL17RE,VAMP1…
AllMSigDB	Liver_R26_Gclc_KO	GSE27786_LIN_NEG_VS_BCELL_DN	0.000151226	0.00635768	0.518848	0.454122	1.56898	166	PHIP,DHX57,ICAM1,STARD5,BAZ2B,SSH3,MOB3C,CHD6,TAF8,PAN3,ESF1,ANKRD11,THOC2,LYPLA2,CEP164,ZMYM5,GGNBP2,SBNO1,SYNE2,TRIM39,IP6K1,ZNF740,RPL31,PAF1,DDX5,CDK9,ARHGEF1,CLK3,KMT2A,CCDC88C,KMT2D,MAP3K2,MALAT1,PFKFB4,MTMR14,RPS15A,KRTCAP2,BFAR,CDIP1,USP12,ZSWIM8,MGA,USE1,RBM10,PML,SZT2,MIR22HG
AllMSigDB	Liver_R26_Gclc_KO	TGTGTGA_MIR377	0.000151999	0.00637388	0.518848	0.458168	1.57103	151	SRPK2,RSBN1,ARID4B,RPS6KB1,HMOX1,FAM133B,BAZ2B,PHF3,PRPF4B,CPEB4,ARGLU1,ATXN7,NRG1,ARID1A,BAZ2A,CTCF,SRSF1,RBPMS,HOXB8,NAA15,VEGFA,CD93,SLC11A2,MIER1,KMT2A,TAPT1,NPEPPS,DLGAP4,NR6A1,ZEB2,H6PD,ATXN2L,PUM1,MACF1,MDM2,CUL1,TRIOBP,VCPIP1,NCOA6,NCOA1,FNBP1L,SLC6A8,PHF21A,FMR1,RASA1,EP300,CRB3,UBP1,ZBTB4,CDKN1B,EDNRB,RNF38,ADARB1,RICTOR,FOXN3,KPNB1,STRN4,CELF2,EFL1,DMTN,GGA3,JAG1,CNOT7,HOXC6,TRIP12,S1P…
AllMSigDB	Liver_R26_Gclc_KO	GSE21063_WT_VS_NFATC1_KO_3H_ANTI_IGM_STIM_BCELL_DN	0.000153034	0.00640095	0.518848	-0.31962	-1.59199	155	MKRN1,ASS1,NUDT19,GPD2,CYC1,CD74,HLA-E,PPT2,PCCA,PRR15,TAPBP,CD52,TNFSF10,DGLUCY,NDUFV1,SERPINB9,MINDY3,LAP3,ACSL5,KLHL6,SYNGR2,ARL5A,SECTM1,RMDN3,PLBD1,MET,PEX16,RCN1,LETM1,CLINT1,C19orf12,NXN,HEBP2,CCL5,CD1D,LRRC42,RAB43,TRIM35,PSMA5,IL2RG,PLAAT3,RNF217,CD164,PSMB9,SLCO3A1,RBL1,SDHB,ALDH1B1,EIF2S1,PARP9,PRDX5,IL18BP,PYGL,INSL6,TTC9C,SLC25A12,LY86,MRPL13,TMBIM4
AllMSigDB	Liver_R26_Gclc_KO	CHANDRAN_METASTASIS_UP	0.000154478	0.00644493	0.518848	0.457919	1.57163	154	KMT2E,EIF5,ZNF395,RBM39,TRIM3,RBBP6,FOLH1,KMT2C,TBC1D24,CPEB4,MTF2,TAF1D,SEL1L,NEAT1,SMG1,BOD1L1,NSD1,AR,NOL8,FNBP4,NKTR,EPB41,VEGFA,BPTF,DDX17,SPP1,SLC16A1,HS6ST1,DYNC1H1,SECISBP2,EP400,PABPC1,CBX5,LARP1,MALAT1,DXO,DUSP8,RPL37,POLR2A,TRIO,KANSL1,DNAJC3,ZNF281,PCBP2,CAMSAP1,TGFBRAP1
AllMSigDB	Liver_R26_Gclc_KO	GSE2770_UNTREATED_VS_TGFB_AND_IL12_TREATED_ACT_CD4_TCELL_48H_DN	0.000155527	0.00647229	0.518848	0.451139	1.56124	173	U2SURP,RSBN1,ATRX,DYNC1I2,UFL1,ACBD3,SFT2D3,RPIA,BAZ2B,ARNTL,UVSSA,ZFC3H1,ACP2,BAZ1A,CHD2,FAM199X,RO60,MED13L,BCAT2,USP42,EXOC5,NDOR1,C19orf48,MMS19,RABAC1,RPL24,UBN2,HOXA10,RPS7,TAPT1,HUWE1,ZNF236,TPCN2,PLCG1,GTF2A2,RELCH,NFRKB,PRKAB1,MYLIP,FBXL6,DCLRE1C,FUBP1,C5orf51,SPICE1,TUG1,RABEP1,RBMS2,ERRFI1,DYNLT1,FAM214A,SLC25A28,PIGO,ZNF629,ZDHHC24,ZFP90,KAT5,BRMS1,WARS2,ZMYND11,ZBTB45,RBM48,SLC4A7
AllMSigDB	Liver_R26_Gclc_KO	GNF2_HDAC1	0.000157541	0.00653956	0.518848	0.487859	1.6306	106	U2SURP,SRSF7,RBM39,YTHDC1,RBBP6,SRSF2,DDX18,DDX46,SRRM1,RBMX,SF3B1,TARDBP,UTP3,HNRNPA3,PABPN1,SRSF1,HNRNPDL,RPS7,CLK2,DDX39B,RPS3,ZNF207,EIF2B1,SCAF11,DHX15,SF1,RBM10,NACA,TIAL1,RPL22,ZCCHC8,COPS7B,EXOSC8,UBP1,MAGOH,SRSF10,UXT,HNRNPU,KPNB1,ANKRD49,RPL34,AIMP1,CNOT7,SRSF4
AllMSigDB	Liver_R26_Gclc_KO	GO_MRNA_3_UTR_BINDING	0.000159244	0.0065936	0.518848	0.563705	1.77702	62	HNRNPA2B1,ANGEL2,HNRNPL,CPEB4,TARDBP,PUM2,RBM3,DDX5,HNRNPD,RPS7,RNF40,TUT1,SECISBP2,ZC3H12A,RBMS1,PABPC1,LARP1,CPEB2,PUM1,SERBP1,KHSRP,RSL1D1,RNF20,FMR1,RBMS2,CPSF1,FXR2,IGF2BP2,YBX3,PABPC4,RC3H1,PABPC1L,HNRNPU
AllMSigDB	Liver_R26_Gclc_KO	GSE41867_NAIVE_VS_DAY8_LCMV_ARMSTRONG_EFFECTOR_CD8_TCELL_DN	0.000160461	0.00662728	0.518848	0.450133	1.55143	163	RSBN1,XPA,EIF5,ARID4B,SLU7,CTNS,ACBD3,ZC3H11A,MLLT10,ITGA6,UVSSA,ARID3B,SLC2A1,ZMIZ1,CCNL2,PCMTD1,MED12,PPP1R12A,CCDC62,INO80D,ZFYVE27,RPL13A,CD93,MBD2,MLLT6,GRINA,PIK3CA,PSENEN,BRD9,DXO,ZNF513,MFSD10,IQGAP2,IFT172,RIPOR1,NACC2,RAPGEF4,MGA,MOB4,SLC3A2,GCGR,PRKAB1,SIK3,DCLRE1C,ANKS1A,SMAP1,EDRF1,BMF,ENDOU,KLHL36,TMEM175,NFAT5,ZNF106,RAMAC,FCGR2A,AP2A2,TRIM68,SEMA3F,LRSAM1,SPG11,PRKX,FAM189B,SPPL2B…
AllMSigDB	Liver_R26_Gclc_KO	GSE37605_FOXP3_FUSION_GFP_VS_IRES_GFP_TREG_NOD_DN	0.000161269	0.00664397	0.518848	0.48297	1.62542	113	CDC14B,CRY1,RPL12,ARID3B,RHBDF2,SRSF11,ATP2B1,DAPK1,SYNE2,SMG1,NSD1,AR,TRIM39,EPB41,GABBR1,LGALS3,RORC,FLI1,AHNAK,DIDO1,RBMS1,CYP2D6,PRR14,RIPOR1,SRCAP,LPP,A4GALT,RAPGEF4,MLXIP,UBAP2,LGMN,GOLM1,SNAI1,GSK3B,ENTPD5,CDKN1B,RAP1GAP2,NCKAP1,ZNF341,SLC4A7,USP3,ANAPC5,NSD3
AllMSigDB	Liver_R26_Gclc_KO	FOXO3_01	0.00016277	0.00668902	0.518848	0.449862	1.54728	156	ZBTB18,TNRC6A,SRSF7,ARID4A,SREK1,SLC38A3,CHD6,BCL7A,CHD2,RETREG1,CIR1,PURA,NRG1,ULK1,PDE7A,TBL1X,HOXB8,CLIP2,CDK11B,MBNL2,CITED2,MBNL1,ABTB1,SMAD5,FGF9,AP1G2,LARP7,NFIB,ZEB2,ID2,KDM6A,AKT1S1,BRD8,JMJD1C,MCM7,WBP1L,PFDN6,UBR5,CREBRF,NEDD4,TRIM8,TSPAN33,ZNF362,ENPP2,CNNM3,PHF21A,STC2,RSF1,FOXO1
AllMSigDB	Liver_R26_Gclc_KO	NABA_PROTEOGLYCANS	0.000169828	0.00696169	0.518848	-0.795409	-2.22981	12	PODN,ESM1,FMOD,PRELP,HSPG2,OGN
AllMSigDB	Liver_R26_Gclc_KO	PXR_Q2	0.000171481	0.00701197	0.518848	0.451023	1.5597	167	SAT1,ITSN2,SCNN1A,ARNTL,CHD2,TNS1,PLEKHA1,CCDC141,ALDOA,MED12,SRSF6,PURA,NRG1,SOCS2,EDC4,TAOK3,CLUH,HOXA10,HOXD9,MBNL2,EML3,DDX17,HMG20A,ABCC4,AP1G2,MLLT6,TUT1,KLF7,BCL9,NUFIP2,ZNF513,DLGAP4,FBRS,SLC6A6,DHRS3,MACF1,HES1,SLC38A6,JMJD1C,NOL4L,NLK,SMAD6,SUPT16H,SEMA4A,PLXNA2,RARG,SMAD1,TUG1,MITF
AllMSigDB	Liver_R26_Gclc_KO	GSE20715_WT_VS_TLR4_KO_6H_OZONE_LUNG_DN	0.000172355	0.00703022	0.518848	0.453278	1.56594	169	TNPO3,ARID4B,PBRM1,MROH1,WDR90,MTDH,TBCEL,RDH13,CP,PPIG,MAP3K3,SRRM1,APPL2,LAS1L,NFKBIZ,RP9,IFT46,LIMD1,SF3A2,LENG8,C1orf189,FLCN,ATN1,OS9,RFX2,NFYC,ANP32A,SLC11A2,CARD19,LMNA,CAMTA2,SCRIB,SNHG8,AEBP1,BCL9,HERC2,POLR2A,CDIP1,HES1,UBE3A,JUND,MSL1,KMT5C,CHPF2,WDTC1,IST1,DYNLT1,SPA17,TMPRSS2,RSPH9,RPS27
AllMSigDB	Liver_R26_Gclc_KO	KEGG_ALZHEIMERS_DISEASE	0.000172994	0.00703879	0.518848	-0.33751	-1.59327	130	MME,MAPK3,CYC1,NDUFS2,NDUFS5,UQCRC1,ATP5F1B,SDHD,CALM2,CALML3,ATP5PB,UQCRC2,NDUFV1,ATP5F1A,NDUFA10,COX6A2,NDUFA4,NDUFA4L2,NDUFS1,NDUFA9,COX5A,APP,CYCS,SDHA,ATP5MC3,NDUFB6,COX7A2L,COX7A2,PSEN1,NDUFAB1,FADD,CASP9,UQCRFS1,NDUFC2,NDUFS4,ATP2A3,NDUFA1
AllMSigDB	Liver_R26_Gclc_KO	GSE12963_ENV_NEF_VS_ENV_NEF_AND_VPR_DEFICIENT_HIV1_INF_CD4_TCELL_UP	0.000173762	0.00705038	0.518848	0.476171	1.60401	117	SLC20A1,CTNS,HSPBAP1,C4orf47,ARID3B,EHMT1,DHX16,TRAK1,BACH1,NDOR1,BAZ2A,PDE7A,PHF20,BTD,GRIPAP1,KMT2B,NCOR2,MECP2,PPM1K,FBRS,L3MBTL3,ZSWIM8,NFRKB,FAM114A2,SF1,NLK,MLXIP,PML,KHSRP,HELZ2,STAU1,VPS11,KDM4B,HARS2,MAP4K3,RIC1,HELZ,KCTD1,R3HDM2,SMAD7,CWC25,ZADH2,ERCC4,ZNF408,FOXN3,BICRAL,RAB40C,FURIN,ZCCHC2,SLC23A2,GMEB2,B4GALT1,WIZ,ESRP2,DOP1B,FGL1,TTC5,TMEM86B,ENDOV,CCDC93
AllMSigDB	Liver_R26_Gclc_KO	GO_NUCLEAR_EXPORT	0.000174136	0.00705038	0.518848	0.447174	1.54931	177	TXN,SRSF7,SLU7,TSC1,ZC3H11A,YTHDC1,NEMF,SRSF2,HNRNPA2B1,UPF3B,SRRM1,UPF2,SMG7,THOC2,XPO6,PABPN1,NXF1,ANP32B,SRSF11,SMG5,SRSF6,SMG1,AKAP8L,SDAD1,SRSF5,SMG6,SRSF1,CCHCR1,DHX9,DDX39B,NUP88,RAPGEF3,THOC1,HNRNPA1,STYX,RPS15,MDM2,U2AF2,NUP214,SMURF1,CHP1,BCCIP,RANBP3,RBM27,CALR,FIP1L1,TCF7L2,CPSF1,NUP93,CPSF3,NUP188,GSK3B,NUP160,MAGOH,CDK5,LZTS2,NUP155,CASC3,LSG1,RPSA,SSB,CPSF4,NUP205,AKAP13,XPO7,SYMPK…
AllMSigDB	Liver_R26_Gclc_KO	DAZARD_RESPONSE_TO_UV_SCC_DN	0.000177606	0.00716137	0.518848	0.510379	1.68354	93	KDM2A,TLK2,BAZ2B,PHF3,EXT1,MTF2,WSB1,SOX4,CTCF,SLK,ID1,CHD8,TNFRSF1A,CHD1,KLF7,POGZ,RPP38,MORC3,PUM1,BRD8,MYC,BRD1,IL4R,IST1,MCL1,NEDD4L,HMGCR,BAIAP2,ERF,RAP1GAP2,CNOT4,THBD,PXDC1,MFAP1,SCHIP1,TLK1,SPOP,PMM2,SLC25A44
AllMSigDB	Liver_R26_Gclc_KO	GSE6269_FLU_VS_STREP_PNEUMO_INF_PBMC_UP	0.000177749	0.00716137	0.518848	0.468666	1.58996	126	UBXN4,AP3D1,PRPF40A,SMARCA4,BRD2,PRR5,PPIG,ESF1,SMG7,THOC2,PABPN1,NXF1,SON,PHACTR2,EIF5B,PURA,RBM25,SMG1,NAA15,NF1,BPTF,PARP2,GPATCH8,ZNF609,KMT2A,CHD4,DDX39B,MED15,PHF11,SCAF11,SYNCRIP,ACTN4,PML,SBF1,RPL28,DCAF15,ABL1,NCOA3,MED24,IFI35,CALR
AllMSigDB	Liver_R26_Gclc_KO	GSE41867_NAIVE_VS_DAY6_LCMV_EFFECTOR_CD8_TCELL_DN	0.00018124	0.00728415	0.518848	0.454289	1.5647	162	ZBTB18,ZNF292,VAMP2,MAFG,CHD6,CNPPD1,MYSM1,ANGEL2,SSH2,ATXN7,ZMYM5,NXF1,ATP2B1,PCMTD1,KDM7A,ZDHHC17,NSD1,SOX4,LUC7L,DVL1,SLK,SMG6,LENG8,TAOK3,SNX30,SKI,INO80D,FOXP1,TOP3B,ASH1L,CLOCK,ARID5B,NCOR2,DYNC1H1,KMT2D,MED15,KLF7,SLC25A27,STX17,FBRS,SHKBP1,RELCH,TGFBRAP1,SF1,SIDT2,ZNF692,SZT2,DCAF15,TRIM26,YPEL3,CERK,SCAMP3,FAM214B,ACSL1,TRMT2A,MYO18A,TRIM44,TTLL3,UCKL1,RASGRP2,ATP6V1F,HPS3,RC3H1,ATAD2B,F…
AllMSigDB	Liver_R26_Gclc_KO	GSE3039_NKT_CELL_VS_B2_BCELL_DN	0.000182914	0.00732021	0.518848	0.458233	1.56949	144	NDRG1,UBXN4,CDKN1A,CHKB,CPSF7,ACAT2,SEC62,SLC2A1,ZMIZ1,WDR91,ALDOA,SDC4,APBB3,MFSD4B,SKI,FLCN,PAXBP1,PNRC1,AOPEP,LGALS3,NFIL3,SPP1,RESF1,TBC1D14,MAFK,ZNF76,TNFRSF12A,GRINA,RBMS1,KLF7,CEBPB,PMEPA1,MIF,ELL,CHD7,LYAR,SLC7A6OS,WBP1L,MSH3,SPHK1,GPR19,WTAP,CISH,ATP6V0A1,DAB2,NFAT5,EDF1,ABCA1,RBM42,ARG1,SMAD7,CSRNP1,PPARD,ARPP19,TECPR1,USP53,APOC3,NOTCH4,EDN1,MARF1,SCHIP1,SERTAD1
AllMSigDB	Liver_R26_Gclc_KO	GNF2_DEK	0.000183027	0.00732021	0.518848	0.562881	1.75402	56	EIF3A,U2SURP,HMGB1,SRP72,SRSF2,RBMX,TARDBP,HNRNPA3,ANP32B,NCL,SRSF1,DKC1,PTBP1,DEK,SNRPD1,DHX15,SERBP1,SNW1,TDG,SMC4,ZCCHC8,ANP32E,EXOSC8,CEP57,VRK1
AllMSigDB	Liver_R26_Gclc_KO	GO_ESTABLISHMENT_OF_RNA_LOCALIZATION	0.000183923	0.00733816	0.518848	0.452506	1.56327	169	SRSF7,SLU7,TSC1,ZC3H11A,YTHDC1,FLOT1,SRSF2,HNRNPA2B1,UPF3B,SRRM1,UPF2,SMG7,THOC2,HNRNPA3,PABPN1,NXF1,SRSF11,SMG5,SRSF6,PURA,SMG1,AKAP8L,SDAD1,SRSF5,SMG6,SRSF1,DHX9,DDX39B,NUP88,THOC1,HNRNPA1,RPS15,SIDT2,KHSRP,U2AF2,NUP214,ATXN2,BCCIP,TST,RBM27,FMR1,FIP1L1,CPSF1,MVP,ATR,SENP2,NUP93,CPSF3,NUP188,NUP160,MAGOH,IGF2BP2,MYO1C,NUP155,CASC3,RPSA,HNRNPU,SSB,CPSF4,NUP205,XPO7,SYMPK,SUPT6H,IWS1,SETD2,TERF2,…
AllMSigDB	Liver_R26_Gclc_KO	GO_REGULATION_OF_DNA_METABOLIC_PROCESS	0.00018473	0.00735251	0.518848	0.435271	1.51231	195	PPARGC1A,ATRX,HMGB1,CLCF1,TENT4B,HNRNPA2B1,USP7,SPIRE1,RNF168,SMG7,MPHOSPH8,SMG5,SLX1A,SMG1,ERCC6,MMS19,FAM168A,SMG6,GNL3,USP9X,DKC1,FLCN,MAPK15,CDK9,HNRNPD,KMT2A,MBD2,DEK,UIMC1,DHX9,MECP2,ABRAXAS1,THOC1,PIK3CA,RPS3,RIF1,ERCC2,HNRNPA1,CDT1,MAP2K7,POT1,NUCKS1,PRDM9,MYC,PML,MSH3,EXOSC6,UBR5,TMEM161A,NEK7,RAD50,FIGNL2,HDAC10,NAT10,PPP1R10,ATR,SPI1,TRIM28,WDR70,SLX4,FUS,PINX1,HELB,ANXA3,OTUD4,ERCC4,H…
AllMSigDB	Liver_R26_Gclc_KO	E2F_Q6	0.000185857	0.00737952	0.518848	0.448121	1.54129	156	SRSF7,ARID4A,SREK1,PBRM1,YTHDC1,NECTIN1,PRPF4B,SRSF2,EFNA5,BRMS1L,PRRC2C,MAZ,MTF2,CD3EAP,LUC7L3,UGGT1,NIPBL,NCL,CTCF,SRSF1,TAOK2,RASAL2,OTUD7B,DDX17,HNRNPD,SMC3,PAN2,RAB11B,ZNF644,CBX5,NUFIP2,SNRPD1,TMPO,POLR2A,HNRNPA1,CDT1,ID3,SMC6,STAG1,FMO4,MCM7,CDC25A,SMAD6,FHOD1,ZNF362,JADE1,ZCCHC8,POLA2,PCYT2,YBX2,TRMT2A,JADE2,POLD1,EMSY,ZBTB4,ASXL2,RIBC1,MCMBP,UXT,NSD3,POLD3,TRMT6,KPNB1,ERBIN,CCNT1,UFD1,EZ…
AllMSigDB	Liver_R26_Gclc_KO	GSE2706_UNSTIM_VS_2H_LPS_AND_R848_DC_UP	0.000187555	0.00742818	0.518848	0.477959	1.61629	121	RSBN1,FOXQ1,PRPF38B,ANKRD17,MTF2,STEAP2,NSD1,RP9,GNL3,TCHP,NKTR,CDK9,KMT2A,PAN2,CDAN1,THOC1,KDM4A,CFAP298,MSANTD2,ID3,RPP38,TMEM179B,ZNF7,BAZ1B,ELAC1,ZNF397,ZNF3,BRD1,KCTD6,PPFIBP2,ZNF775,VAMP1,SCAF4,RNF25,GRPEL2,ZNF451,CDKN1B,BRAT1,ZNF646,LSG1,ERCC4,WDR92,HNRNPU,ZNF420,ZNF322,MARF1,PIGM,FAM118B,KIAA0232,TMEM150A,NOC3L,ZFP62
AllMSigDB	Liver_R26_Gclc_KO	GSE21063_CTRL_VS_ANTI_IGM_STIM_BCELL_NFATC1_KO_3H_UP	0.000187987	0.00742818	0.518848	-0.321921	-1.56804	143	NR1D1,ATP6V0E2,KCNK5,PAQR7,ANXA5,LAPTM4B,HLF,NT5C3A,DBNL,TMIGD1,FABP5,SURF1,STARD3NL,ACLY,SERPINB9,DNAJB6,PCTP,ACYP2,PAPSS2,MXRA8,TTC39C,TMEM30A,PEX16,USP18,PTPRA,TSPAN3,FANCL,MCFD2,VOPP1,SCIN,GIMAP7,UAP1,WBP2,SMAD2,SDC3,CEP19,TMEM203,SPTSSA,RAB18,TMEM9B,IPP,ETV6,TULP4,TMEM176A,S100A6,ADAMTS5,AKIRIN1,FOXI1,ITPK1
AllMSigDB	Liver_R26_Gclc_KO	GO_EMBRYONIC_ORGAN_DEVELOPMENT	0.00019065	0.00751342	0.518848	0.410425	1.45167	266	NR2F2,IHH,TSHZ1,RBBP6,NPHP3,ARID2,COL5A2,BIRC6,GGNBP2,HOXC9,SALL1,MED12,HOXA5,HOXB4,HOXA7,MYO7A,NIPBL,ARID1A,DVL1,HOXA3,WDR60,HOXB8,VEGFA,FLVCR1,BPTF,HOXD9,PCSK5,CITED2,KMT2A,MBD2,FGF9,HOXC4,NOTCH1,HS6ST1,SPINT2,TGFBR1,SCRIB,ADM,HOXB2,HOXA2,CEBPB,ARNT,ERCC2,IFT172,SOCS3,ID2,PCGF2,ID3,KDM6A,HOXD4,BMP4,HES1,RPL38,RPL10,MKS1,CHD7,HOXD10,TRIOBP,OVOL2,RARG,NCOA1,BBS4,GNAS,SPRY2,FOXC1,LHX1,LRIG3,ARL13B…
AllMSigDB	Liver_R26_Gclc_KO	FOXO1_01	0.000191058	0.00751342	0.518848	0.451827	1.55177	153	KMT2E,NDRG1,ZBTB18,ARID4A,SREK1,TSC1,EXT1,CIR1,ASXL1,PURA,HOXB4,NRG1,LUC7L3,TSPYL2,ZNF385B,HOXA3,HOXB8,NF1,OTUD7B,DDX17,SLC38A2,CHD1,FGF9,HOXC4,NFIB,ZBTB16,ZEB2,KDM3A,OPA3,KDM6A,AKT1S1,HESX1,SZT2,MCM7,WBP1L,TAZ,PFDN6,CXXC5,CREBRF,SMAD1,BMF,TRIM8,MITF,CNNM3,PHF21A,LHX1,SLC25A28,ANKRD28,FOXO1,CRTC2,WBP4,CREM
AllMSigDB	Liver_R26_Gclc_KO	GO_POSITIVE_REGULATION_OF_ORGANELLE_ORGANIZATION	0.000191584	0.00751613	0.518848	0.376287	1.35046	477	KMT2E,RHOBTB1,PHIP,PPARGC1A,S100A10,ATRX,TSC1,ICAM1,MORC2,HIP1R,VPS13D,RTF1,HNRNPA2B1,PAN3,AKAP8,SPIRE1,WASHC1,ARIH2,AKAP9,WASHC2C,MTF2,INSR,MPHOSPH8,BRD4,GSK3A,SLX1A,PDCD5,OGT,PHF1,NIPBL,ULK1,SDC4,AKAP8L,KAT2A,YWHAB,GNL3,SYNJ1,DKC1,CFL1,CEP295,TADA2A,MAPK15,VEGFA,SIRT2,HDAC6,ABI2,CNOT6,ARHGEF5,PAXBP1,PAF1,WIPF2,PRKN,SH2B1,ID1,CDK9,HNRNPD,MIER1,RESF1,NMT1,KMT2A,PAN2,BAIAP2L2,SMC5,TMED9,MAPRE1,TAP…
AllMSigDB	Liver_R26_Gclc_KO	HNF3B_01	0.000194835	0.00760784	0.518848	0.478366	1.61435	119	COL13A1,PPARGC1A,BAZ2B,NECTIN1,SSH3,FLOT1,CPEB4,CPNE1,MED12,HOXA7,TBL1X,CLIP2,ZNF827,GIPC2,ID1,CITED2,MOSMO,IER3,AP1G2,HOXC4,MLLT6,NFIB,CDAN1,NR6A1,ZEB2,ID2,LPP,KDM6A,ELMO3,HESX1,GTF2A1,PATL1,ANKRD39,RARG,NEDD4,MITF,PHF21A,JPT2,ERRFI1,PPP1R10,CYP2J2,ANKRD28,ABL2,HOXA4,FRMD4A,BAIAP2,CYB561D1,TBX2,ZADH2,OSBPL6,NCDN,CYP26B1,NSD3,KCTD15,FOXN3,RASSF6,SLC16A6,NOC3L,TLE4,SCARF2,HSP90B1,SIN3A,SKIDA1,DUSP…
AllMSigDB	Liver_R26_Gclc_KO	BOQUEST_STEM_CELL_UP	0.000194847	0.00760784	0.518848	-0.317128	-1.57071	162	FBLN5,CXCL12,MME,CXCL14,CHRDL1,FMOD,PRELP,C5orf15,SDC2,COL14A1,PLA2G4A,ITGA8,ASPA,GPC4,CD302,COLEC12,ACOX2,CFH,CRYAB,NPY1R,FBLN1,CES1,MXRA8,ADH1B,OGN,PLBD1,HTRA1,PLTP,TNC,RCN3,EFEMP1,PPL,ANPEP,MYH11,CFB
AllMSigDB	Liver_R26_Gclc_KO	GSE8835_CD4_VS_CD8_TCELL_CLL_PATIENT_UP	0.000197029	0.00767479	0.518848	-0.345039	-1.64833	117	SAP30,SBK1,GCOM1,SUSD2,TSPO,REEP5,LY6E,NT5C3A,RTP4,TNFSF10,UBE2L6,SERPINB9,TMEM192,KBTBD11,FBLN1,SLC41A2,SECTM1,GBP2,SGCB,USP18,HAT1,VDAC3,CFB,CCL5,ICAM2,ESYT1,NRP2,CXCL10,SAMD9L,TIAM1
AllMSigDB	Liver_R26_Gclc_KO	E2F1DP1_01	0.000202019	0.0078136	0.518848	0.44694	1.53723	156	SRSF7,ARID4A,PBRM1,FKBP5,YTHDC1,PRPF4B,HNRNPA2B1,PPIG,EFNA5,BRMS1L,MAZ,MTF2,PEG3,CD3EAP,LUC7L3,UGGT1,NIPBL,NCL,TRIM39,ZNF503,SRSF1,TAOK2,RASAL2,OTUD7B,KANSL3,HNRNPD,SMC3,PAN2,BRPF1,ZNF644,NUFIP2,SNRPD1,NR6A1,TMPO,POLR2A,SYNCRIP,RPS20,ID3,SMC6,STAG1,FMO4,MYC,MCM7,CDC25A,SMAD6,KMT5A,FHOD1,ZNF362,JADE1,ZCCHC8,SUV39H1,YBX2,TRMT2A,JADE2,POLD1,EMSY,ZBTB4,MAP3K7,ASXL2,RIBC1,DLG3
AllMSigDB	Liver_R26_Gclc_KO	E2F1DP2_01	0.000202019	0.0078136	0.518848	0.44694	1.53723	156	SRSF7,ARID4A,PBRM1,FKBP5,YTHDC1,PRPF4B,HNRNPA2B1,PPIG,EFNA5,BRMS1L,MAZ,MTF2,PEG3,CD3EAP,LUC7L3,UGGT1,NIPBL,NCL,TRIM39,ZNF503,SRSF1,TAOK2,RASAL2,OTUD7B,KANSL3,HNRNPD,SMC3,PAN2,BRPF1,ZNF644,NUFIP2,SNRPD1,NR6A1,TMPO,POLR2A,SYNCRIP,RPS20,ID3,SMC6,STAG1,FMO4,MYC,MCM7,CDC25A,SMAD6,KMT5A,FHOD1,ZNF362,JADE1,ZCCHC8,SUV39H1,YBX2,TRMT2A,JADE2,POLD1,EMSY,ZBTB4,MAP3K7,ASXL2,RIBC1,DLG3
AllMSigDB	Liver_R26_Gclc_KO	E2F4DP2_01	0.000202019	0.0078136	0.518848	0.44694	1.53723	156	SRSF7,ARID4A,PBRM1,FKBP5,YTHDC1,PRPF4B,HNRNPA2B1,PPIG,EFNA5,BRMS1L,MAZ,MTF2,PEG3,CD3EAP,LUC7L3,UGGT1,NIPBL,NCL,TRIM39,ZNF503,SRSF1,TAOK2,RASAL2,OTUD7B,KANSL3,HNRNPD,SMC3,PAN2,BRPF1,ZNF644,NUFIP2,SNRPD1,NR6A1,TMPO,POLR2A,SYNCRIP,RPS20,ID3,SMC6,STAG1,FMO4,MYC,MCM7,CDC25A,SMAD6,KMT5A,FHOD1,ZNF362,JADE1,ZCCHC8,SUV39H1,YBX2,TRMT2A,JADE2,POLD1,EMSY,ZBTB4,MAP3K7,ASXL2,RIBC1,DLG3
AllMSigDB	Liver_R26_Gclc_KO	REACTOME_ACTIVATION_OF_HOX_GENES_DURING_DIFFERENTIATION	0.000203223	0.00784175	0.518848	0.560441	1.74914	57	KMT2C,HOXB4,CTCF,HOXA3,CREBBP,NCOR1,CNOT6,HOXC4,KMT2D,HOXB2,HOXA2,POLR2I,POLR2A,PCGF2,KDM6A,HOXD4,HDAC3,NCOA3,RARG,NCOA6,POLR2F,HOXA4,EP300,HOXB3,ZNF335,HOXD3,POLR2J
AllMSigDB	Liver_R26_Gclc_KO	GSE16266_CTRL_VS_LPS_STIM_MEF_UP	0.000204327	0.00784967	0.518848	0.446925	1.53718	156	S100A10,TMCC3,HMOX1,FLOT1,RNF168,CCDC9B,SAMD1,ISCU,CHD9,SH3GL1,ZMIZ1,KDM7A,GRB10,DENND3,ZSWIM6,SKI,RFX2,ID1,AGAP3,NCOR2,IER3,NOTCH1,TNFRSF12A,BRPF3,GTF2IRD1,MAP3K2,PMEPA1,ID2,PLK3,NFKBIA,ID3,MORC3,SLC7A7,CAMSAP1,STK40,NOL4L,REST,MAP11,SMAD6,CXXC5,FHOD1,SH3TC1,CERK,ARAP3,SLC43A2,SLX4,RIN3,TMEM52B,IER2,MEF2A,CXCR4,SMAD7,ZBTB4,PLEKHA7,BCOR,TMEM51,RASGEF1B,SERTAD1,RFFL,ZNF710,SLC16A6,RGS19,FURIN,SLCO…
AllMSigDB	Liver_R26_Gclc_KO	GO_SWI_SNF_SUPERFAMILY_TYPE_COMPLEX	0.000204384	0.00784967	0.518848	0.541189	1.70903	65	PBRM1,SMARCA4,BAZ1A,SMARCC2,TFPT,ARID1A,MTA2,BPTF,SMARCD3,USF1,CHD4,MTA1,EP400,SMARCC1,PHF10,BRD9,SRCAP,NFRKB,BRD8,SMARCE1,INO80B,ANP32E,GATAD2A,RSF1,HDAC2,KAT5,INO80,DPF2,SS18L1,TRRAP
AllMSigDB	Liver_R26_Gclc_KO	GO_MHC_PROTEIN_COMPLEX	0.000205159	0.00786109	0.518848	-0.796223	-2.11102	11	HLA-DQB2,CD74,HLA-E,HLA-DQA1,HLA-DRB1,HLA-B,HLA-DMA,HLA-DMB
AllMSigDB	Liver_R26_Gclc_KO	GO_TRANSLATIONAL_ELONGATION	0.000206789	0.00790511	0.518848	-0.338533	-1.61572	126	MRPS18A,TUFM,MRPL12,MRPL28,EIF4A3,MRPL10,GFM1,TSFM,MRPS2,MRPL37,MRPL40,MRPL21,MRPS12,MRPL11,MRPL44,EEF1G,MRPS7,EIF5A,MRPL46,MRPS9,MRPL48,MRPL43,MRPL53,CHCHD1,EEF2,MRPL58,DAP3,MRPL16,EEF1B2,TRNAU1AP,MRPL35,MRPL39,MRPS33,MRPS23,MRPL41,MRPL20,MRPL3,SELENOT,MRPL18,MRPL22,MRPS17,MRPS31,MRPL27,MRPS26,MRPS18B,MRPS24,MRPL34
AllMSigDB	Liver_R26_Gclc_KO	GO_GOLGI_LUMEN	0.000210301	0.00802071	0.518848	-0.474362	-1.93554	48	LRPAP1,FMOD,SDF4,PRELP,SDC2,MMP11,GPC4,PCSK6,DAG1,GAS6,PROC,APP,MUC20,HSPG2,TGFB1,OGN
AllMSigDB	Liver_R26_Gclc_KO	MORF_DAP	0.000211396	0.00802618	0.518848	-0.399645	-1.81371	75	GGCT,AKR7A2,GLB1,SYPL1,SUMO1,IDH3G,PPP1CA,PSMD8,CLTA,KDELR1,MDH1,GDE1,NDUFS1,SDHA,HADHB,PRDX3,BCAP31,ARF4,VBP1,PDCD6,ARF3
AllMSigDB	Liver_R26_Gclc_KO	GO_NEURON_FATE_COMMITMENT	0.000211421	0.00802618	0.518848	0.701596	1.84332	21	IHH,NRG1,NOTCH1,TGFBR1,NOTCH3,ID2,BMP4,HES1,HOXD10
AllMSigDB	Liver_R26_Gclc_KO	GSE12366_GC_VS_NAIVE_BCELL_DN	0.000214306	0.00811695	0.518848	0.474856	1.61427	128	YPEL2,ZBTB18,CBX7,CHD2,CHKB,ANKRD11,PLEKHA1,CD63,LIMD1,LARGE2,SKI,DGKA,INO80D,SPRY1,SETD1B,GABBR1,PNRC1,RPL27,PDE4B,ABCB1,CHD1,MLLT6,PRR12,RBMS1,ZNF419,MAN2B1,FNDC3A,PMEPA1,RPL7A,L3MBTL3,MACF1,HES1,FAM160B2,CHD7,MAML2,MAP3K1,CISH,KDM4B,MSN,VPS37B,RIN3,CEACAM1,FAM117A,IFNGR1,TRIM44,ZMYND11
AllMSigDB	Liver_R26_Gclc_KO	GO_REGULATION_OF_ALCOHOL_BIOSYNTHETIC_PROCESS	0.000218468	0.00824781	0.518848	-0.450475	-1.88655	56	PTH1R,MVD,RAN,POR,CYP51A1,SCAP,IDI1,TM7SF2,HMGCS1,FASN,ERLIN2,SC5D,FGF1,ACACA
AllMSigDB	Liver_R26_Gclc_KO	GSE43863_LY6C_INT_CXCR5POS_VS_LY6C_LOW_CXCR5NEG_EFFECTOR_CD4_TCELL_UP	0.000218764	0.00824781	0.518848	0.461091	1.57764	141	PHIP,TSC1,TAGLN2,TMCC3,KDM2A,TACC1,LLGL2,BAZ2B,NPHP3,CP,PCMTD1,ARID1A,APBB3,DENND3,PRODH2,ARMC12,ZZEF1,HOXA10,RBM6,PDE4B,PIKFYVE,TNRC6C,MBNL1,MRPL14,PBXIP1,RABEP2,RBMS1,ABCA7,CBX5,RPS6KB2,BIRC3,VEZF1,SMARCE1,CREB1,MYLIP,CXXC5,PELI1,NFIC,CERK,FOXC1,STEAP1,RIC1,KCNQ1,CBX2,GSK3B,IFNLR1,SMAD7,WASHC4,PDE9A,LPIN3,ALPL,IFT140,BICRAL,EXOC6B,TCF3,PXN,TP53,B4GALT1,PIAS1,CAPN12,BCL2,CD38,NCF1,DDB2,MTMR1
AllMSigDB	Liver_R26_Gclc_KO	AHRARNT_01	0.000225284	0.0084742	0.518848	0.493908	1.63293	96	TNPO3,SPEN,TACC1,XPO6,ACSL4,HOXA5,WSB1,PHF1,LUC7L3,UGGT1,SOX4,NIPBL,CAMK2D,RBM6,TMEM53,SRRM2,MBNL1,PABPC1,IP6K2,ID4,CREBZF,ZEB2,OPA3,VEZF1,HES1,HOXB9,GTF2A1,ANKS1A,RARG,HELZ2,PHF21A,STC2,TCF7L2,LHX1,AGFG2,FBXL20,CYP26B1,ATXN7L2,CNNM1,NR4A1,MXI1,ABTB2,JAG1,SESN2,SHC1,PPRC1,ZMYM2,PCDH17,TFAP4,SYT12,ELK3,REPIN1
AllMSigDB	Liver_R26_Gclc_KO	GO_TRANSCRIPTION_FACTOR_COMPLEX	0.000229465	0.00861174	0.518848	0.419444	1.47704	242	STAT3,BRF1,IVNS1ABP,GTF3C2,TAF3,ARNTL,SNAPC4,TAF8,TAF1A,POU2F1,TAF1D,CD3EAP,SOX4,GTF2F1,MMS19,KAT2A,LIMD1,KLF4,SKI,NAA15,MTA2,HOXA10,NAA16,USF1,NFYC,CLOCK,SMAD5,CREG1,MED4,BCL9,TAF4,CEBPB,NR6A1,ARNT,ERCC2,GTF2A2,PPARA,JUND,HOXB9,NFATC3,CREB1,MLXIPL,GTF2A1,SMAD6,TEAD3,HOXA9,TCF7L1,RARG,ATF4,SMAD1,NCOA6,PYGO2,GTF3C1,TCF7L2,TAF1,NFAT5,SPI1,TRIM28,EP300,LDB1,CREM,MEF2A,KAT5,NR1I2,SMAD7,SMAD3,ZFHX3,PP…
AllMSigDB	Liver_R26_Gclc_KO	GO_RNA_POLYMERASE_BINDING	0.00023125	0.00865896	0.518848	0.562008	1.74467	55	UVSSA,RTF1,PHRF1,ERCC5,PABPN1,ANP32B,BRD4,PCF11,PAF1,ERBB2,DHX9,AGO1,TCOF1,LEO1,CTR9,CCNT2,NCOA3,NEDD4,URI1,ZNF326,ELP2,ESRRB,SMYD2,HNRNPU,SCAF1,CCNT1,ELP1,SUPT4H1,RRN3,ZFP36
AllMSigDB	Liver_R26_Gclc_KO	GO_PYRIDINE_CONTAINING_COMPOUND_BIOSYNTHETIC_PROCESS	0.000233508	0.00872364	0.518848	-0.567805	-2.08226	32	ME1,SLC5A8,ASPDH,QPRT,IDO2,PNPO,NAXD,NMNAT1,NADK,RNLS,SLC22A13,ACMSD,PARP9,HAAO,NADK2
AllMSigDB	Liver_R26_Gclc_KO	GUO_HEX_TARGETS_UP	0.000234477	0.00873293	0.518848	0.556762	1.75513	62	SRSF7,GRIK5,EXT1,AKAP8,POU2F1,MTF2,CIC,LUC7L2,PURA,TBL1X,NAA15,VEGFA,SMARCC1,KLF7,SLC6A6,PCGF2,KDM6A,BMP4,UBE3A,CD59,IGF1R,REST,ATXN2,WDR26,AKTIP,MARK2,ZFHX3,ERF,PCM1
AllMSigDB	Liver_R26_Gclc_KO	CTTGTAT_MIR381	0.000234819	0.00873293	0.518848	0.448868	1.54342	159	EIF3A,PRPF38B,ARID4B,RPS6KB1,CLCF1,PAN3,SRRM1,SSH2,ARGLU1,MED13L,BIRC6,ANKRD12,SOX4,UBN1,KLF4,TCHP,NFIA,EPB41,PNRC1,MBNL2,DHX40,SLC38A2,CHD4,PSIP1,ABRAXAS1,ROCK2,LARP1,PDAP1,RPL35A,SYNCRIP,NFKBIA,KANSL1,UBE3A,STAG1,NLK,CCNT2,UBR5,CREBRF,VCPIP1,MITF,SLC6A8,BRD7,UBE4A,ABCA1,PDS5B,CXCR4,R3HDM2,JADE2,FAM117A,ZMYND11,PRRC2A,ASXL2,DDX6,LZTS2,RC3H1,PHF2,KCTD15,WAPL,XPO7,FCHO2,DCUN1D3,NAP1L5,KCTD3,CNOT7
AllMSigDB	Liver_R26_Gclc_KO	GO_DNA_METHYLATION_OR_DEMETHYLATION	0.000242536	0.00899956	0.518848	0.553936	1.73887	58	KMT2E,ATRX,USP7,EHMT1,MPHOSPH8,BAZ2A,CTCF,USP9X,DNMT3A,MTA2,KMT2A,MBD2,MECP2,PICK1,PIK3CA,MTRR,MYC,TDG,EHMT2,GNAS,ALKBH1,GATAD2A,N6AMT1,TET2,SPI1,TRIM28,OTUD4,TET3,ATF7IP,ALKBH2,EZH2,BEND3,HEMK1,WT1,PRMT7,PPM1D
AllMSigDB	Liver_R26_Gclc_KO	GSE23505_UNTREATED_VS_4DAY_IL6_IL1_IL23_TREATED_CD4_TCELL_DN	0.000243389	0.00901089	0.518848	-0.319649	-1.54418	142	MKRN1,ASCC1,OAZ2,SLC46A3,CTSH,SLC46A1,CD36,RALGPS2,SUSD3,CD74,HLA-E,HLA-DQA1,HLA-DRB1,LY6E,GALNS,BCL6,IAH1,CASP6,C12orf57,KLHL6,ICOSLG,NRTN,FAM20C,GCNT1,C19orf12,HLA-DMA,SESN3,NIPAL3,DAP3,LRRK2,ETS2,HLA-DMB,ATP2A3,TRAP1,RGL1,KLHL14,PLEKHM1,PTPN6,SDHAF4
AllMSigDB	Liver_R26_Gclc_KO	GO_OXIDOREDUCTASE_ACTIVITY_ACTING_ON_A_HEME_GROUP_OF_DONORS	0.000246485	0.009105	0.498493	-0.631157	-2.13663	23	POR,SURF1,COX6A2,NDUFA4,NDUFA4L2,COX5A,COX7A2L,COX7A2,COX15
AllMSigDB	Liver_R26_Gclc_KO	GO_NEGATIVE_REGULATION_OF_CELLULAR_CATABOLIC_PROCESS	0.000251877	0.00928332	0.498493	0.432436	1.50037	189	TAB2,NRBP2,STAT3,TSC1,HMOX1,TLK2,SNRNP70,TENT4B,USP7,UBQLN4,ANGEL2,WASHC1,ATG7,TARDBP,HERC1,ROCK1,GSK3A,OGT,TRIM39,TIRAP,DKC1,RPL11,SIRT2,OS9,LRIG2,ZKSCAN3,RPL23,CTSA,HNRNPD,RPS7,TBC1D14,DHX9,HFE,SECISBP2,SMARCC1,PABPC1,PIK3CA,LARP1,KDM4A,STYX,SYNCRIP,FHIT,TSC2,MAPKAPK2,RBM10,PML,CLEC16A,PAM16,BMF,THRAP3,FMR1,SVIP,TAF1,BAG6,MCL1,SMCR8,RIC1,UBE2J1,YBX3,PTK2,TIMP1,SLIRP,RNF5,APOC3,ATP2B4,HNRNPU
AllMSigDB	Liver_R26_Gclc_KO	CEBPGAMMA_Q6	0.000253418	0.00930807	0.498493	0.448225	1.53991	152	PPARGC1A,EIF5,CTBP2,METAP2,SSH2,CASZ1,CPNE1,ACSL4,SALL1,PURA,LUC7L3,NSD1,NIPBL,HOXA3,ZNF503,CAMK2G,PHYKPL,DGKA,NSRP1,NF1,CDK11B,DHX40,FLI1,TUT1,PABPC1,ID4,HOXB2,KLF7,NR6A1,TMPO,AAK1,NDST2,ENTPD1,HESX1,SMARCE1,JMJD1C,UNC13B,HOXA9,PAK1IP1,NEDD4,TRIM8,MITF,GNAQ,ALKBH1,WTAP,SCAMP3,HOXA4,MEF2C,ZDHHC24,HOXB3,WBP4,PTK2,CDKN1B,ZSCAN29,SLIRP,UXT,NSD3,SLC39A13,FOXN3,UGDH,CELF2
AllMSigDB	Liver_R26_Gclc_KO	KEGG_SPLICEOSOME	0.000253681	0.00930807	0.498493	0.474549	1.60476	121	U2SURP,SRSF7,PRPF38B,SLU7,PRPF40A,SNRNP70,SRSF2,DDX46,ACIN1,RBMX,SF3B1,THOC2,HNRNPA3,DHX16,SRSF6,TCERG1,RBM25,SRSF5,SF3A2,SRSF1,DDX5,DDX39B,THOC1,SNRPD1,SNRNP27,HNRNPA1,DHX15,SNRPF,SNW1,PRPF40B,U2AF2,SART1,CCDC12,DDX42,SNRPA,HSPA1L,MAGOH,SNRPG,ZMAT2,XAB2,SRSF10,HNRNPU,PRPF6,CHERP,SNRPD2,PRPF3
AllMSigDB	Liver_R26_Gclc_KO	GTACTGT_MIR101	0.000260856	0.00955	0.498493	0.433575	1.50534	192	SRPK2,ATRX,TLK2,ANKRD17,PRPF4B,ANKRD11,FGA,PURB,DLG5,GSE1,SEL1L,OGT,WSB1,ARID1A,EXOC5,BAZ2A,ZNF385B,CTCF,SOCS2,LRRFIP2,SRSF5,PHF20L1,PUM2,DDX3X,TNRC6B,ADCY6,CMIP,DNMT3A,RIN2,MBNL1,KMT2A,TMED5,PLXNB1,RAPH1,TGFBR1,ZNF207,BCL9,CPEB2,CTTNBP2,PLCG1,MIIP,POGZ,ADAMTS10,HOXD4,MOB4,NACA,NLK,TEAD3,DSTYK
AllMSigDB	Liver_R26_Gclc_KO	MODULE_29	0.000263802	0.00963638	0.498493	0.650017	1.78979	27	RPS18,RPS25,RPS26,RPS7,RPS17,RPS3,RPS14,RPS6,RPS12,RPS15A,RPS20,RPS15,RPS28,RPS16,RPS24,RPS2,RPS27,RPS21,RPS8,RPSA,RPS19,RPS13,RPS23,RPS10
AllMSigDB	Liver_R26_Gclc_KO	GTATTAT_MIR3693P	0.000268462	0.00978487	0.498493	0.452702	1.55247	145	NR2F2,SRPK2,RSBN1,ARID4A,RPS6KB1,ZNF395,BAZ2B,ARID2,ZDHHC17,PPP1R12A,WSB1,SOX4,NIPBL,SFSWAP,TNRC6B,PNRC1,PDE4B,MBNL2,PIKFYVE,BACE1,MBNL1,KMT2A,FNIP1,CASK,LARP1,CEBPB,STYX,ZEB2,ZNF281,RELCH,VEZF1,HES1,BRD8,MOB4,CHD7,NBR1,NCOA3,CREBRF,PELI1,FNBP1L,RAI1,FAM135A,PDE4D,NUP93,FOXO1,AGAP1,EP300,HOXB3,WBP4,ZFAND5,ARL2BP,VEGFC,GIT2,RNF38
AllMSigDB	Liver_R26_Gclc_KO	NFKB_Q6_01	0.000269843	0.00981344	0.498493	0.456361	1.5619	143	NR2F2,ICAM1,BAZ2B,ENO3,MOB3C,CHD6,UPF2,SMG7,TOP1,XPO6,ANKHD1-EIF4EBP3,LUC7L3,TCEA2,SOCS2,TFE3,INO80D,SIRT2,MIR17HG,ASH1L,RIN2,BCL3,PAN2,CHD4,MAP4K2,FBXL12,RBMS1,BIRC3,ARHGEF2,MTMR14,NFKBIA,SMC6,VEZF1,CREB1,NLK,ILK,NFKBIB,CCDC107,MAML2,BMF,MITF,ACTN1,PPP1R13B,RSF1,NFAT5,CALCOCO1,EP300,MAP3K11,AP1S2
AllMSigDB	Liver_R26_Gclc_KO	GO_ORGANELLAR_SMALL_RIBOSOMAL_SUBUNIT	0.000274902	0.00995573	0.498493	-0.566141	-2.02223	28	MRPS18A,MRPS2,MRPS12,MRPS7,MRPS9,DAP3,MRPS33,MRPS17,MRPS31,MRPS26,MRPS18B,MRPS24,MRPS22,MRPS34,MRPS21,MRPS27,MRPL42
AllMSigDB	Liver_R26_Gclc_KO	GSE17721_12H_VS_24H_PAM3CSK4_BMDC_DN	0.000274969	0.00995573	0.498493	-0.30503	-1.49078	174	GALNT11,HSD11B1,LPGAT1,OAZ2,TSPAN13,CLYBL,HLF,BDH1,PGK1,DDT,AMACR,PGM2,VILL,FCGRT,CCT3,MDH1,FABP5,PGAM1,PDHB,ETFRF1,ATP5PB,UQCRC2,NDUFA4,MUL1,MORF4L1,CS,AP1S1,HIF1A,SDHA,UTRN,DNAJC12,TGFBR2,BPHL,CROT,CSE1L,SESN3,LRRK2,ST6GAL1,BSCL2,GSTZ1,ACADVL,NADK,MRAS,CENPQ,NFS1,FUNDC1,EBPL,MAGED1
AllMSigDB	Liver_R26_Gclc_KO	GSE17721_LPS_VS_POLYIC_1H_BMDC_DN	0.000276667	0.00995573	0.498493	0.446789	1.53627	159	DHX57,SREK1,SPEN,IMPACT,TAF8,ALG2,ANGEL2,ARRDC1,ZC3H7A,HNRNPA3,EIF5B,SMG5,CDC37L1,LUC7L3,DPM2,SOX4,UBN1,LUC7L,CLASRP,CTCF,RSRP1,HINFP,DDX39B,SPINT2,FBXL12,MALAT1,SCAF11,E4F1,PREB,CREBZF,PCGF2,TSTD1,BFAR,BMS1,RRNAD1,POLG,CHD7,CDC25A,EDRF1,TMEM87A,TRIM8,COL4A4,PITPNM1,VAMP1,SIGIRR,URI1,LUZP1,ICE2,BIRC2,EXOSC8,SH3BGRL3,HDAC2,PFKP,UCKL1,GADD45G,KDM3B,RNF185,ZNF688,HPS3,CASC3,PHF2,CPSF4,SLC16A6,TAOK1,…
AllMSigDB	Liver_R26_Gclc_KO	E2F_Q3	0.000276949	0.00995573	0.498493	0.446793	1.53448	153	ATRX,ARID4A,SREK1,YTHDC1,NECTIN1,RTF1,SRSF2,PRRC2C,MAZ,PEG3,TRIR,SHMT1,SALL1,ANKHD1-EIF4EBP3,PELP1,SMG1,NIPBL,ATE1,NCL,CTCF,SRSF1,KLF4,ZNF653,ZNF827,OTUD7B,DDX17,HNRNPD,FLI1,SMC3,RAB11B,CBX5,HNRNPA1,ID3,SMC6,CNOT3,SERBP1,FMO4,MCM7,CDC25A,PCSK4,SMAD6,KMT5A,OVOL2,ZNF362,JADE1,ZCCHC8,POLA2,PCYT2,BAG6,AP1S2,TRMT2A,PDS5B,JADE2,RIBC1,ZBTB25,UXT,ATXN7L2,NSD3,TRMT6,KPNB1,PHF12,ERBIN,SYT11,RABL6,UFD1,EZH2…
AllMSigDB	Liver_R26_Gclc_KO	GO_ESTABLISHMENT_OF_PROTEIN_LOCALIZATION_TO_MEMBRANE	0.000277358	0.00995573	0.498493	0.407988	1.44407	274	AFDN,SRP72,RPL15,STX3,VAMP2,RPS18,RPL12,RPL14,RPL29,SEC62,RPS25,GOLGA4,PDCD5,RPS26,RPL18A,UBL4A,TAOK2,YWHAB,GRIPAP1,RPL24,INPP5K,RPL11,RPL35,RPL27A,RPL31,RPL13A,BBS2,RPL27,RPL36A,RPL23,RPL18,MICALL1,RPL8,RPL36,RPS7,NMT1,RPS11,ERBB2,RPL21,RAB11B,RPS17,RPS3,SCRIB,SEC61A2,RPL35A,RPL37,RPS14,RPL7A,RPS6,RPS12,RPS15A,RPS20,RPS15,RPS28,MACF1,VPS37A,RPL38,RPL10,RPL32,RPL28,RPL22,RPS16,CHP1,RPL39,BMF,RPS2…
AllMSigDB	Liver_R26_Gclc_KO	GO_HELICASE_ACTIVITY	0.000277389	0.00995573	0.498493	0.479671	1.61612	115	ATRX,DHX57,SMARCA4,CHD6,DDX18,CHD2,DDX46,CHD9,NAV2,DHX16,DICER1,DDX3X,DDX5,CHD8,DDX17,DHX40,DDX55,DNA2,CHD1,CHD4,DHX9,DDX39B,EP400,ERCC2,DHX15,RAD54L2,SRCAP,CHD7,MCM7,RAD50,DDX42,HELZ2,BTAF1,HELZ,INO80,DDX49,SKIV2L,HELB,DDX6
AllMSigDB	Liver_R26_Gclc_KO	GSE18893_TCONV_VS_TREG_2H_TNF_STIM_DN	0.000288911	0.0103183	0.498493	0.462302	1.57884	137	EFR3A,ZBTB18,TMCC3,BAZ2B,BRD2,CBX7,PAN3,MED13L,ANKRD12,NXF1,TRAK1,ATP2B1,BACH1,KDM7A,ZDHHC17,CLK4,BOD1L1,MBD6,CREBBP,CEP350,MBTD1,PNRC1,ZMAT1,MYCBP2,DDX17,TNRC6C,RESF1,ABTB1,ZNF354A,MGAM,CSRNP2,PRKAG2,PHF11,MAP3K2,ZNF226,CEBPB,ZEB2,RELCH,DNMBP,MIR22HG,CREBRF,TCF7L2,IST1,TANC2,TET2,SCAF4,ARHGAP26,ZFAND5,CXCR4
AllMSigDB	Liver_R26_Gclc_KO	GO_POSITIVE_REGULATION_OF_HISTONE_METHYLATION	0.000288953	0.0103183	0.498493	0.647551	1.783	27	KMT2E,RTF1,MTF2,BRD4,OGT,PHF1,PAXBP1,PAF1,KMT2A,LMNA,MECP2,RIF1,SNW1,CTR9,RNF20
AllMSigDB	Liver_R26_Gclc_KO	GSE28726_NAIVE_VS_ACTIVATED_CD4_TCELL_DN	0.000289374	0.0103183	0.498493	-0.323209	-1.53042	137	SAP30,CXCL12,LDHA,LSM4,MRPL28,LAPTM4B,BDH1,PKM,PGK1,CYB5B,TWF2,HMGCS1,FABP5,HSPH1,CALU,GPX1,UMPS,MRPS12,PFKM,TMEM106C,CCT5,PHGDH,PRDX3,SORD,VCP,CLIC1,MAT2A,UBE2S,GCNT2,BHLHE40,NUDT1,TUBA1B,CCL5,FANCL,HMGN2,RNF14,RGL1,ACAT1,PLCG2,TIAM1,PSMA5,PSMA6,ENO1,PDLIM3,PSMB9,NME1,ULK2,STAMBP
AllMSigDB	Liver_R26_Gclc_KO	MORF_CDC16	0.00029486	0.0104912	0.498493	0.537443	1.6972	65	TNPO3,PRPF40A,SRP72,USP24,ZFC3H1,SRRM1,ERCC5,ARIH2,TARDBP,SAFB,ASXL1,DKC1,MYCBP2,ANP32A,HNRNPD,MBNL1,MAPRE1,DDX39B,SMARCC1,MDC1,GTF2A2,BAZ1B,DIAPH1,KHSRP
AllMSigDB	Liver_R26_Gclc_KO	GO_APPENDAGE_DEVELOPMENT	0.00030267	0.0107458	0.498493	0.47804	1.59685	107	NR2F2,ATRX,IHH,ZNF219,ITGA6,SALL1,SOX4,NIPBL,KAT2A,CREBBP,SKI,FLVCR1,HOXA10,HOXD9,PCSK5,MBNL1,FGF9,NOTCH1,ZBTB16,TFAP2B,IFT172,BMP4,MKS1,PRKAB1,CHD7,HOXD10,HOXA9,PLXNA2,RARG,GNAS,BAX,OSR2,HDAC2,TGFB2,KDF1,MED1,TBX2,MEGF8,TFAP2A,PBX2,CYP26B1,IFT140,RARA,ZNF358
AllMSigDB	Liver_R26_Gclc_KO	GO_RNA_3_END_PROCESSING	0.000313044	0.0110901	0.498493	0.470865	1.6007	128	SRSF7,SLU7,ZC3H11A,TENT4B,SRSF2,UPF3B,SRRM1,CPSF7,INTS2,THOC2,PABPN1,SRSF11,SRSF6,SRSF5,SRSF1,DKC1,PCF11,HSD17B10,PAF1,USB1,CDK9,INTS6L,DDX39B,RNF40,TUT1,THOC1,PABPC1,SUPT5H,LEO1,ELAC1,CTR9,U2AF2,EXOSC6,RNF20,SNRPA,FIP1L1,CPSF1,CPSF3,EXOSC8,RPS21,MAGOH,CASC3,PABPC1L,RPSA,SSB,POLR3K,CCNT1,CPSF4,SYMPK,TUT7,INTS8
AllMSigDB	Liver_R26_Gclc_KO	ZIC3_01	0.000313865	0.0110953	0.498493	0.443222	1.52471	161	RBM39,TLK2,POU2F1,CASZ1,SAFB,CPNE1,ZFP91,MAF,PURA,HOXA7,OGT,NRG1,ZNF503,RASAL2,FOXP1,HOXB8,HOXA10,HOOK2,FAM110D,CNTFR,ANP32A,NMT1,BCL3,LMNA,MAP4K2,CUEDC1,RBMS1,DLGAP4,ANKRD13B,FBRS,SYNCRIP,TRAF3IP2,HSPB7,NUCKS1,DHRS3,KDM6A,ZSWIM8,NFRKB,HOXB9,TAZ,PI4KB,TEAD3,CXXC5,GNAS,ZNF362,ITPR1,THRAP3,BCL2L2,KAT5,ZNF384,EFNA4,FBXL20,STX16,ZMYND11,HOXD3,CYB561D1,MEGF8,GJB1,MAP1B,CYP26B1,ATXN7L2,ATP2B4,PHF21B,SH…
AllMSigDB	Liver_R26_Gclc_KO	GO_RNA_POLYMERASE_II_TRANSCRIPTION_FACTOR_BINDING	0.000315593	0.0111324	0.498493	0.610882	1.7824	35	SPEN,MTDH,AR,CREBBP,KLF4,MTA2,ATN1,ID1,DHX9,ID4,ID2,ID3,TEAD3,ATF4,SPI1,EP300,MEF2A,GSK3B
AllMSigDB	Liver_R26_Gclc_KO	GSE10239_MEMORY_VS_KLRG1INT_EFF_CD8_TCELL_UP	0.00031808	0.0111961	0.498493	0.466353	1.58983	135	ZNF318,KDM2A,CLCF1,GPX3,FLOT1,PRRC2C,MED13L,CCDC84,LYPLA2,ZC3H13,GSE1,RHCG,SON,NDOR1,TRIM39,RPL18A,RSRP1,METAP1D,RPL27A,PTBP1,RPL27,RPL36A,CCNL1,DDX5,IRF2BP2,RPS7,MBD2,NPFF,NPR1,DUSP8,DLGAP4,CMC1,RPS14,COTL1,FHIT,AKT1S1,MYLIP,CLEC16A,HOXA9,TCF7L1,FHOD1,TMEM213
AllMSigDB	Liver_R26_Gclc_KO	MODULE_414	0.000319627	0.0112266	0.498493	-0.687763	-2.0944	17	CDIPT,PEBP1,ANXA5,ATP5F1B,ATP5F1A,ATP5MC3,ATP6V1E1
AllMSigDB	Liver_R26_Gclc_KO	GSE19825_NAIVE_VS_DAY3_EFF_CD8_TCELL_DN	0.000324844	0.0113855	0.498493	-0.29961	-1.45214	177	STMN1,MAPK3,AGPAT2,STK16,PGM2,SCAP,PLEKHA2,DYNLL2,MCM6,DEGS1,FASN,COPS6,VWA8,SURF1,UBE2E1,MRPL21,MRPS12,SELENOH,PTDSS2,TLCD2,GHITM,LAMTOR5,PSMC3,EIF4EBP2,RETREG2,AP1S1,VTI1A,BCKDK,AKIP1,TUSC3,VTI1B,CHCHD1,XPNPEP1,PTPRA,MRPL16,ADPRH,DERA,LRRK1,RTCA,NDUFS4,RPAP3,RCE1,NANS,ATRAID,NDUFAF3,MRPL27,MRPS26,WRAP53,ACP1,SLC38A10,DHCR7,COX14,GNG2,SAP18,ANAPC10,S100A6,PSMG3,TBC1D13
AllMSigDB	Liver_R26_Gclc_KO	GSE19888_ADENOSINE_A3R_INH_PRETREAT_AND_ACT_BY_A3R_VS_A3R_INH_AND_TCELL_MEMBRANES_ACT_MAST_CELL_UP	0.000327814	0.0114651	0.498493	0.44297	1.52384	161	SAT1,ZBTB18,RSBN1,ATRX,BAZ2B,PNISR,HSPBAP1,CBX7,MED13L,CIR1,ATP2B1,BACH1,KDM7A,CLK4,FTH1,BOD1L1,NSD1,SOX4,ZSWIM6,RPL27A,RPL31,MBTD1,UBN2,PNRC1,DDX5,RESF1,IRF2BP2,ARID5B,ZNF354A,MGAM,ZNF217,FTX,ZNF644,PIK3CA,ADM,MAP3K2,ZEB2,GNS,VEZF1,NBR1,RNPC3,KYNU,APC,TCF7L2,DAB2,TET2,SCAF4,ZNF106,TECPR2,CTDSP2,CXCR4,FBXL20,SGMS1,PI4K2A,IFNGR1,SIPA1L3
AllMSigDB	Liver_R26_Gclc_KO	GSE20366_EX_VIVO_VS_HOMEOSTATIC_CONVERSION_NAIVE_CD4_TCELL_DN	0.000330735	0.011516	0.498493	-0.338325	-1.61093	114	SBK1,STMN1,KRT23,ESM1,MPC2,FKBP9,PAM,REEP5,SLC16A2,GNA14,FCGRT,WDR83OS,ACO1,SNRPB,DGLUCY,GLRX5,LIPA,NPY1R,POLR1D,CA12,SH3BGRL2,PTGR1,IGFBP5,SLC22A25,BCAT1,COX7A2,RNF11,NIPSNAP3A,GCNT2,MXRA7,ATP1B2,SCIN,WNT5A,TIAM1,NRGN,PXYLP1,TP53I11,KPNA2,NME1,TMEM120B,TXNDC12,AP1S3,SAP18
AllMSigDB	Liver_R26_Gclc_KO	YY1_01	0.000330778	0.011516	0.498493	0.4428	1.53126	167	KMT2E,GTF3C2,RBM39,TLK2,RPIA,ANKRD17,SRSF2,CHD2,RBMX,SSH2,PRICKLE3,LUC7L2,ZFP91,LUC7L3,AKAP8L,CTCF,TAOK2,DDX3X,PCF11,ASH1L,BPTF,FAM193B,ID1,SRRM2,DIDO1,DDX39B,PLXNB1,ZNF644,RBMS1,IP6K2,CCDC25,EPC1,ZEB2,SYNCRIP,UBE3A,STAG1,SRGAP2,TAZ,GTF2A1,HOXD10,MED24,ACTN1,YPEL3,WTAP,PCYT2,PDE4D,IST1,CREM,FAM117A,FUS,DDX6,ZADH2,DLG3,ZNF688,ZNF646,NCDN,INPPL1,TCF4,PHF12,FBXW7,NRAS,ADK,PPP2R2B,UBE4B,ZNF668,SETD2,…
AllMSigDB	Liver_R26_Gclc_KO	GO_PROTEIN_SERINE_THREONINE_KINASE_ACTIVITY	0.000331371	0.011516	0.498493	0.399371	1.41837	301	NRBP2,SRPK2,RPS6KB1,TLK2,PRPF4B,MAP2K3,MAP3K3,CLK1,TOP1,TRPM7,BRD4,ROCK1,GSK3A,CDK8,MINK1,DAPK1,CLK4,SMG1,STK38,ULK1,SLK,FASTK,TAOK2,TAOK3,CAMK2G,CAMK2D,MAPK15,CDK11B,IKBKB,RIOK1,MOK,CDK9,NEK3,CLK3,NEK1,CLK2,CDC42BPG,MAP3K12,PRKAG2,MAP4K2,STK25,PHKG2,TBK1,PIK3CA,TGFBR1,CASK,ROCK2,MAP3K2,RPS6KB2,ADCK5,ERCC2,CSNK1G1,AAK1,TRIO,MAP2K7,MAP3K5,PLK3,MAPKAPK2,IRAK1,GRK2,STK40,PRKAB1,SIK3,NLK,ILK,STK11,NE…
AllMSigDB	Liver_R26_Gclc_KO	REACTOME_NOTCH_HLH_TRANSCRIPTION_PATHWAY	0.000333978	0.0115821	0.498493	0.682276	1.84554	24	KAT2A,TBL1X,CREBBP,NCOR1,HDAC6,NCOR2,NOTCH1,HDAC7,NOTCH3,HDAC3,SNW1,MAML2,HDAC10,HDAC2
AllMSigDB	Liver_R26_Gclc_KO	FREAC2_01	0.000336428	0.0116148	0.498493	0.446039	1.54106	166	KMT2E,NDRG1,ZBTB18,ARID4A,SLC38A3,CDKN1A,RPS18,EXT1,CHD2,CPNE1,CIR1,PURA,HOXB4,NRG1,NIPBL,PDE7A,ZNF385B,PCF11,CLIP2,HOXD9,MBNL2,OTUD7B,CITED2,MBNL1,CEP83,ABTB1,SMAD5,FGF9,AP1G2,HOXC4,MLLT6,NFIB,BCL9,ID2,DHRS3,HOXC8,KDM6A,NFRKB,SZT2,MCM7,CXXC5,CREBRF,SMAD1,MITF,ZNF362,ENPP2
AllMSigDB	Liver_R26_Gclc_KO	GSE21927_SPLEEN_C57BL6_VS_EL4_TUMOR_BALBC_MONOCYTES_UP	0.000336428	0.0116148	0.498493	0.452317	1.55539	157	NDRG1,ZC3H11A,MFAP3,CLK1,ARGLU1,RBM5,POU2F1,MPHOSPH8,SON,CCNL2,OGT,WSB1,CLK4,UBN1,EPM2AIP1,SRSF5,USP34,CREBBP,RPL11,CEP350,EPB41,RSRC2,MYCBP2,ZNF839,KMT2A,PAN2,PBXIP1,PSIP1,BRD3,PIK3CA,IP6K2,AAK1,RPS20,MACF1,ANKRA2,NACA,MAN1A2,TRIOBP,RPL39,WDR26,BRD1,C6orf120,ABCC5,P2RX4,PIGC,IFT20,TTLL3,TMEM41B,GIT2,ASXL2,CASC3,USP3,PBX2,ANKRD49,CIRBP,AKAP13,C2CD5,EXOC1,RPL13,CAPN2,MXI1,SETD2,CLASP1,PIAS1,S1PR1,…
AllMSigDB	Liver_R26_Gclc_KO	GO_MHC_PROTEIN_BINDING	0.00033704	0.0116148	0.498493	-0.783787	-2.19724	12	CD74,HLA-E,ATP5F1B,TAPBP,ATP5F1A,DERL1,BCAP31,VCP
AllMSigDB	Liver_R26_Gclc_KO	GGATTA_PITX2_Q2	0.000340171	0.0116982	0.498493	0.396865	1.41417	338	FGB,UBXN4,ZBTB18,SREK1,HMGB1,TLK2,UBAP2L,CTBP2,LLGL2,CPEB4,TNS1,POU2F1,GOLGB1,CPNE1,ATP6V0A4,BRD4,HOXB4,ANKRD29,NIPBL,LUC7L,IFT46,NT5C,SOCS2,ZNF503,SMG6,SYNJ1,MBD6,RBPMS,SLC13A1,HOXB8,HMGN5,PDE4B,RORC,TIGD2,MBNL2,DDX17,CLOCK,CNTFR,HNRNPD,CTSC,HMG20A,PBXIP1,MECP2,NPEPPS,MLLT6,BRD3,IP6K2,NUFIP2,HOXA2,ARNT,ZEB2,AMIGO2,RAI2,MAP3K5,MCHR1,PPFIBP1,C7,ITSN1,DHRS3,ZNF281,VEZF1,JUND,MOB4,NACA,JMJD1C,POLD4,…
AllMSigDB	Liver_R26_Gclc_KO	GO_REGULATION_OF_CHOLESTEROL_BIOSYNTHETIC_PROCESS	0.000343835	0.0117995	0.498493	-0.495384	-1.93408	42	MVD,RAN,POR,CYP51A1,SCAP,IDI1,TM7SF2,HMGCS1,FASN,ERLIN2,SC5D,FGF1,ACACA
AllMSigDB	Liver_R26_Gclc_KO	GO_ACYLGLYCEROL_O_ACYLTRANSFERASE_ACTIVITY	0.00035229	0.0120488	0.498493	-0.684296	-2.08385	17	MOGAT2,LPGAT1,AGPAT2,DGAT2,ABHD5,MBOAT2,LCLAT1,AGPAT1,MOGAT1
AllMSigDB	Liver_R26_Gclc_KO	GO_STARTLE_RESPONSE	0.000352566	0.0120488	0.498493	0.804969	1.80416	10	DVL1,PRKN,CHD8,BACE1,MECP2
AllMSigDB	Liver_R26_Gclc_KO	GO_NUCLEAR_PERIPHERY	0.000353622	0.0120598	0.498493	0.479929	1.60721	110	KIN,PRPF40A,TNPO2,MORC2,HNRNPA2B1,AKAP8,PPIG,SRRM1,ATXN7,NSMF,AKAP8L,CFL1,DNMT3A,ATN1,TNPO1,NCOR2,SMC3,LMNA,DDX39B,THOC1,CASK,CEBPB,LRIF1,PRR14,MORC3,STAG1,ATF7,SNW1,PML,NUMA1,ATF4,CXXC1,SUV39H1,TELO2,ANAPC4,NUP93,ZNF326,SRPK1,DGKQ,MEN1,LMNB2,HNRNPU,EBNA1BP2,OGG1,KPNB1,RANBP6,NUP205
AllMSigDB	Liver_R26_Gclc_KO	REACTOME_RNA_POLYMERASE_II_TRANSCRIPTION_TERMINATION	0.000356525	0.0121337	0.498493	0.532654	1.68067	63	SRSF7,SLU7,ZC3H11A,SRSF2,UPF3B,SRRM1,CPSF7,THOC2,PABPN1,SRSF11,SRSF6,SRSF5,SRSF1,PCF11,DDX39B,THOC1,SNRPF,U2AF2,FIP1L1,CPSF1,CPSF3,MAGOH,SNRPG
AllMSigDB	Liver_R26_Gclc_KO	GSE22886_NAIVE_CD4_TCELL_VS_MEMORY_TCELL_UP	0.000358742	0.0121839	0.498493	0.467241	1.57393	117	ZNF395,SCNN1A,GRIK5,HSPBAP1,BCL7A,FGA,ARID3B,SMG5,EPHB4,SOX4,TSPYL2,SAMD4B,SLC16A10,CLUH,FAM110D,GPATCH8,TRMU,DMWD,GRINA,PICK1,ID4,CRTC1,XDH,CADM4,PLK3,PLPPR2,DHRS3,HOXB9,DCLRE1C,NUMA1,SORBS3,VPS11,CCDC28B,BBOF1,PLAU,FGFBP1
AllMSigDB	Liver_R26_Gclc_KO	MODULE_486	0.000364028	0.0123379	0.498493	0.519091	1.66463	74	SNRNP70,CHKB,SF3B1,ARGLU1,CCNL2,MED12,MYO9A,LUC7L3,MPRIP,HOXA10,RBM6,DDX5,DDX17,RAB11B,RNF40,MAP4K2,PLXNB1,KMT2D,HDAC7,ADM,GPRASP1,TSC2,RNPC3,ATG16L2,HDAC10,SLC19A1,VPS72,CD14,OGDHL,RARA,INPPL1,PWWP3A,CCNT1,PEX5
AllMSigDB	Liver_R26_Gclc_KO	GO_NUCLEOSIDE_TRIPHOSPHATE_METABOLIC_PROCESS	0.000373734	0.0126408	0.498493	-0.485669	-1.94187	46	AK4,TSPO,RAN,AK2,OPA1,RHOA,NUDT5,ATP5F1A,NDUFS1,HSPA1B,FAM20C,VCP,ATP6V1B2,NMNAT1,LRRK2,ATP1B1,NADK,PARP1,GIMAP7,GUK1,AK3,HSPA8,ATP1A2
AllMSigDB	Liver_R26_Gclc_KO	GSE11924_TFH_VS_TH2_CD4_TCELL_UP	0.000378961	0.0127913	0.498493	0.444694	1.53629	169	CDC14B,ARID4A,PBRM1,BAZ2B,PPIG,WASHC1,UPF2,MDM4,ZC3H7A,PCMTD1,ATE1,STK11IP,PHF20L1,CC2D1B,TCHP,PTBP1,CCNL1,SRRM2,BRPF1,AP1G2,PLGRKT,CEP95,GRINA,HDAC7,SCRIB,TMEM106A,CRTC1,EPC1,FBRS,FCSK,OPA3,CNOT3,FAM160B2,NBR1,FAS,ABRAXAS2,NAPRT,THUMPD2,BAX,RPH3AL,KIAA1109,MAP3K11,KLHL20,PIP5K1C,ZNF384,FBXL20,FXR2,PLBD2,TRIM41,ENTPD5,TTLL3,ST3GAL2,GIMAP6,PFN1,RASGRP2,ZNF646,ZBTB40,PRPF6,ATF7IP,SMPD5,TMEM87B,MAPK…
AllMSigDB	Liver_R26_Gclc_KO	GO_NAD_BINDING	0.000382351	0.0128793	0.498493	-0.46229	-1.89513	50	LDHA,ME1,GPD1,NDUFS2,IDH3G,MDH1,QDPR,IDH3B,NDUFV1,GRHPR,UXS1,PHGDH,BDH2,SORD,SIRT5,DLD,IDH3A,ALDH1A3,PARP1,ME2,RNLS
AllMSigDB	Liver_R26_Gclc_KO	GSE17186_BLOOD_VS_CORD_BLOOD_CD21HIGH_TRANSITIONAL_BCELL_DN	0.000384788	0.0129349	0.498493	0.451745	1.54953	148	SLC20A1,S100A10,LMBR1L,GLDC,ARNTL,USP24,C9orf152,RTF1,TBCEL,CHD2,PCMTD1,ULK1,SKI,SLC16A10,ST6GALNAC2,RPL35,AOPEP,CBR1,DUSP11,TIGD2,ARID5B,PSIP1,GRAMD1A,PSENEN,CCDC82,ADAMTS10,RFXANK,ZNF175,CDKAL1,FAS,RARG,FETUB,HELZ2,MRPL24,SIGIRR,MSN,FOXO1,CDKN2D,GOLM1,HELZ,FBXL20,ARL2BP,RAB23,IGF2BP2,TMEM50A,RNF38,INPP5B,DDX6,IGFLR1,SMPD5,TNIP1,RFFL,RNASEH2C,HEMK1,DCAF1
AllMSigDB	Liver_R26_Gclc_KO	GSE17974_0.5H_VS_72H_UNTREATED_IN_VITRO_CD4_TCELL_UP	0.000389851	0.0130783	0.498493	0.445338	1.52722	145	EIF5,RPS6KB1,TSC1,ITGA6,ARIH2,CCDC84,TRPM7,BACH1,CDC37L1,SRSF6,TSPYL2,TBL1X,RSRP1,RYK,CLUH,GABBR1,TXNDC11,VPS18,DANCR,SLC11A2,TIMM23,CHD1,PBXIP1,PPP6R2,TWISTNB,ID2,L3MBTL3,BTBD9,KDM6A,SF1,MIR22HG,CRAMP1,SORBS3,QTRT2,SYNJ2BP,ZNF326,CTU2,SEMA4C,SUCO,IFNGR1,RC3H1,KANSL2,BCOR,FRS2,KLF2,EDN1,TFIP11,TAF1C,SOX6,BEX2,PXN,IKZF5,SLC22A23,MTMR3,S1PR1,DYRK2
AllMSigDB	Liver_R26_Gclc_KO	GSE26928_EFF_MEMORY_VS_CXCR5_POS_CD4_TCELL_DN	0.000391595	0.0130874	0.498493	0.479876	1.61427	114	KRCC1,KDM2A,UFL1,HNRNPA2B1,PAN3,RETREG1,SLC8B1,ANKRD29,FAM184A,ZSWIM6,ZNF280D,BBS2,HNRNPH1,MYCBP2,PCSK5,SLC11A2,ZNF23,PTBP2,SPINT2,PHF10,SHANK3,RIF1,DHX15,KCNK1,SLC38A6,IGF1R,SLC7A6OS,NFX1,MBIP,ACTN1
AllMSigDB	Liver_R26_Gclc_KO	KEGG_GLYOXYLATE_AND_DICARBOXYLATE_METABOLISM	0.000391715	0.0130874	0.498493	-0.738725	-2.11296	13	MDH1,ACO2,ACO1,MDH2,GRHPR,CS,GLYCTK
AllMSigDB	Liver_R26_Gclc_KO	LAIHO_COLORECTAL_CANCER_SERRATED_DN	0.000396326	0.0132146	0.498493	0.52647	1.68208	70	TNPO2,STX3,MPHOSPH8,PABPN1,CPNE1,SMARCC2,ASXL1,MED12,OGT,ATN1,SH2B1,RPL18,SRRM2,NEK3,MTA1,NPEPPS,GRINA,HUWE1,GTF2IRD1,DLGAP4,AKAP17A,KHSRP,CCDC9,BRD1,FMR1,ZNF263,ELMO2,SCAF4,ERAL1,STX16,HOXB5,CLCN7,PRRC2A
AllMSigDB	Liver_R26_Gclc_KO	FISCHER_G1_S_CELL_CYCLE	0.000397168	0.0132159	0.498493	0.467377	1.57609	118	IVNS1ABP,ZRANB2,ARGLU1,INSR,BBX,OGT,TXNRD1,ADCY6,MBNL2,GLCCI1,ARID5B,SLC38A2,TAF15,RMI1,SLC25A27,CDT1,AMIGO2,DNAJC3,JUND,ANKRA2,IGF1R,MNT,CDC25A,RNPC3,MAN1A2,NCOA7,MITF,CNNM3,POLA2,ABHD4,TCEAL9,COL4A4,RFXAP,SVIP,ARL6IP6,CASP2,NEDD9,OSBPL6,FANCE,USP53,RBBP8,PRIM1,POLD3,ANK3,TNS2,EZH2,DCLRE1A,YEATS4,ADCK2,FST,NASP,TIFA,TP53INP1
AllMSigDB	Liver_R26_Gclc_KO	GO_STEROL_BIOSYNTHETIC_PROCESS	0.000403288	0.0133924	0.498493	-0.419621	-1.82468	66	ACAA2,MVD,RAN,POR,CYP51A1,SCAP,IDI1,TM7SF2,HMGCS1,FASN,ACLY,ERLIN2,SC5D,ERG28,FGF1,ACACA,CES1
AllMSigDB	Liver_R26_Gclc_KO	GO_NPBAF_COMPLEX	0.000406501	0.0134719	0.498493	0.790799	1.83429	11	SMARCA4,SMARCC2,ARID1A,SMARCD3,SMARCC1,PHF10,SMARCE1
AllMSigDB	Liver_R26_Gclc_KO	GO_MONOSACCHARIDE_CATABOLIC_PROCESS	0.000407597	0.0134811	0.498493	-0.555455	-1.98406	28	DHDH,KHK,GLB1,RPE,PGM2,FUT9,NUDT5,PFKM,GALK1,GALK2,GLYCTK
AllMSigDB	Liver_R26_Gclc_KO	GO_NADH_DEHYDROGENASE_COMPLEX_ASSEMBLY	0.000411821	0.0135934	0.498493	-0.43738	-1.83171	56	NUBPL,NDUFAF1,NDUFS2,NDUFS5,ACAD9,NDUFV1,NDUFA10,NDUFS1,NDUFA9,NDUFB6,NDUFAB1,NDUFC2,NDUFAF4,NDUFS4,ECSIT,NDUFA1,DMAC1,NDUFAF6,NDUFAF2,NDUFAF3,BCS1L
AllMSigDB	Liver_R26_Gclc_KO	ATCATGA_MIR433	0.000414463	0.0136532	0.498493	0.497824	1.64212	93	CCAR1,PPARGC1A,NMT2,RSBN1,PRPF38B,ZC3H6,TENT4B,INTS2,TOP1,ANKRD12,KCNIP2,SLC17A5,ZMIZ1,SMG5,HOXA5,DNAJC5,STK38,PHF20L1,RSRP1,TNRC6B,CNOT6,BPTF,MIER1,RAD9A,NFIB,STYX,GABPB2,UBR5,BRWD1,TIA1,WTAP
AllMSigDB	Liver_R26_Gclc_KO	MORF_SNRP70	0.000418094	0.0137358	0.498493	0.535718	1.68815	59	PHIP,TACC1,SNRNP70,DNAJC8,SRSF2,ZFC3H1,CNPPD1,RBM5,NXF1,SAFB,NCL,PTBP1,DDX17,HNRNPD,DDX39B,BRD8,NACA,DIAPH1,API5,RPL22,ATF4
AllMSigDB	Liver_R26_Gclc_KO	REACTOME_RUNX1_REGULATES_GENES_INVOLVED_IN_MEGAKARYOCYTE_DIFFERENTIATION_AND_PLATELET_FUNCTION	0.000418912	0.0137358	0.498493	0.635577	1.79314	30	KMT2E,TNRC6A,KMT2C,TNRC6B,KMT2B,SETD1B,TNRC6C,KMT2A,AGO1,KMT2D,SETD1A
AllMSigDB	Liver_R26_Gclc_KO	GO_REGULATION_OF_LIPID_BIOSYNTHETIC_PROCESS	0.000419478	0.0137358	0.498493	-0.312758	-1.4866	139	NR1D1,RAB38,LPGAT1,TSPO,MVD,RAN,POR,SCARB1,CYP51A1,DGAT2,SCAP,IDI1,CCDC3,MTOR,ELOVL5,TM7SF2,HMGCS1,FABP5,FASN,ERLIN2,MID1IP1,SC5D,ASAH1,ADIPOR2,FGF1,ACACA,NR1H3
AllMSigDB	Liver_R26_Gclc_KO	GSE46606_IRF4_KO_VS_WT_CD40L_IL2_IL5_3DAY_STIMULATED_BCELL_DN	0.000426461	0.0139367	0.498493	0.45422	1.54843	136	TACC1,SGF29,GIGYF2,KMT2C,HSPBAP1,ARIH2,CCDC84,SAFB,WDR91,ZCCHC14,C12orf43,CREBBP,CLIP2,MPP1,ZZEF1,CHMP2A,CCDC112,CHD4,CCDC88C,C22orf39,CNTRL,SCAF11,SNRNP27,DOK2,SNHG20,NUP214,NEDD4,NCOA1,ARAP3,SNHG10,TAF1,AP1S2,ZNF410,VPS25,MEF2C,NOL12,EFNA4,RNF25,NGF,TECPR1,IPO9,GPATCH3,IFT88,ZNF322,TFIP11,ANKRD49,RTL5,PIGM,RING1,CAPN2,NOSIP,SFR1,TESK2,GMEB1,IKZF5,MED20,BLOC1S1,ITFG2,PITHD1,LPAR6
AllMSigDB	Liver_R26_Gclc_KO	REACTOME_REGULATION_OF_MECP2_EXPRESSION_AND_ACTIVITY	0.00043103	0.0140581	0.498493	0.676734	1.83055	24	TNRC6A,GPS2,TBL1X,TNRC6B,CAMK2G,CAMK2D,NCOR1,TNRC6C,NCOR2,AGO1,MECP2,HDAC3,CREB1,CALM1,HDAC2
AllMSigDB	Liver_R26_Gclc_KO	GO_MRNA_EXPORT_FROM_NUCLEUS	0.000433173	0.0140901	0.498493	0.482619	1.60333	102	SRSF7,SLU7,ZC3H11A,YTHDC1,SRSF2,HNRNPA2B1,UPF3B,SRRM1,UPF2,SMG7,THOC2,PABPN1,NXF1,SRSF11,SMG5,SRSF6,SMG1,AKAP8L,SRSF5,SMG6,SRSF1,DDX39B,NUP88,THOC1,U2AF2,NUP214,FIP1L1,CPSF1,NUP93,CPSF3,NUP188,NUP160,MAGOH,NUP155,CASC3,CPSF4,NUP205,SYMPK,SUPT6H,IWS1,SETD2,SRSF4,RBM8A,ENY2,NUP107,NUP133,RANBP2
AllMSigDB	Liver_R26_Gclc_KO	KEGG_VALINE_LEUCINE_AND_ISOLEUCINE_DEGRADATION	0.000433726	0.0140901	0.498493	-0.509193	-1.95626	41	MCCC1,ACADS,ACAA2,IVD,PCCA,OXCT1,HMGCS1,ABAT,ECHS1,BCKDHA,ACAA1,HMGCL,ALDH3A2,MCCC2,HADHB,BCAT1,ACADM,ACAD8,DLD,HIBCH,ACADSB,ACAT1
AllMSigDB	Liver_R26_Gclc_KO	GSE10273_LOW_IL7_VS_HIGH_IL7_AND_IRF4_IN_IRF4_8_NULL_PRE_BCELL_DN	0.000440306	0.0142747	0.498493	0.444615	1.5274	160	CDC14B,NMT2,KIN,MROH1,TACC1,USP24,VPS13D,STX5,FLOT1,GPS2,GGNBP2,ZNF2,PHF1,RIDA,STK38,UBN1,RABAC1,CREBBP,LRIG2,C2orf68,MBNL2,KANSL3,FLI1,LMNA,TTF1,KIDINS220,IKBKG,FLT1,CCDC82,PRR14,TSTD1,ZNF281,MOB4,NABP1,VCPIP1,FHOD1,BORCS7,ZBTB48,C10orf88,G6PD,ATP9B,GXYLT1,SSBP4,AP5Z1,ZDHHC24,GSK3B,PIGC,SMAD7,UCKL1,DPF2,PFN1,FBXO11,TECPR1,HPS3,OPLAH,FRS2,ERCC4,GCN1,PPP1R21,GINM1,CIRBP,PRR14L,NR4A1,VSIG10,ZFP3,BC…
AllMSigDB	Liver_R26_Gclc_KO	GO_LYSINE_ACETYLATED_HISTONE_BINDING	0.000441144	0.0142747	0.498493	0.723388	1.82842	17	PHIP,SMARCA4,BRD2,BRD4,BAZ2A,KMT2A,BRD3,BRD9,TRIM24,BRD7,TAF1,DPF2,CARM1,ATAD2B
AllMSigDB	Liver_R26_Gclc_KO	GO_MEMBRANE_LIPID_METABOLIC_PROCESS	0.000443313	0.0143167	0.498493	-0.308357	-1.52947	151	PIGQ,SERINC2,DEGS2,GLB1,B4GALT5,ST8SIA1,SMPD1,VAPB,ELOVL5,TEX2,SUMF2,DEGS1,SPTSSB,ASAH1,DPM1,PIGG,SPTLC1,SCCPDH,SERINC1,NEU2,ALDH3A2,FA2H,PIGS,PIGT,FUCA1,CSNK1G2,PPP2CA,ASAH2B,ELOVL1,PIGK,HEXB,PIGU,ALDH3B2,PPT1,ORMDL1,PIGX,ESYT1,UGT8,HACD2
AllMSigDB	Liver_R26_Gclc_KO	GO_SMALL_GTPASE_BINDING	0.000445635	0.0143464	0.498493	0.39535	1.40638	320	NDRG1,ITSN2,AFDN,EVI5,TNPO2,LLGL2,RAB11FIP3,MICAL3,XPO6,DENND5B,NET1,KIF3A,DMXL2,ROCK1,GAS8,TNFAIP1,ULK1,EXOC5,RUSC2,DVL1,DENND3,ARHGEF18,RALBP1,ABI2,ARHGEF5,RILP,RIN2,TNPO1,MYCBP2,MICALL1,PLEKHG5,STXBP5,ARHGEF1,TBC1D14,WHAMM,RAPGEF3,YIPF2,SBF2,ROCK2,DNM1L,IQGAP2,ARHGEF2,TRIO,TSC2,ITSN1,RAPGEF4,DNMBP,MYO9B,SYTL3,DIAPH1,ARHGEF3,UNC13B,SRGAP2,SBF1,DENND6B,CLEC16A,FGD5,STRN3,TRIOBP,TRAPPC5,DOCK7,RAN…
AllMSigDB	Liver_R26_Gclc_KO	TIEN_INTESTINE_PROBIOTICS_24HR_DN	0.00044598	0.0143464	0.498493	0.427165	1.48208	189	NDRG1,SAT1,UBXN4,NQO1,ACBD3,MTDH,RPS18,STX5,RPL12,THOC2,SEL1L,EPHB4,FTH1,FTL,TXNRD1,GRB10,TFE3,NCOR1,GDF15,VEGFA,RPL27A,RPL13A,TTC3,PNRC1,NFIL3,RPL23,MBNL2,PTPRF,RPS7,RPS11,MTA1,TMED5,PABPC1,RPS3,ZNF236,CEBPB,FNDC3A,CDK2AP2,ARHGEF2,RPS14,RPS6,RPL10,SLC3A2,SDF2L1,CREB1,KAT6B,NBR1,MAN1A2,LRRFIP1,RPL39,TPT1,RPS24,SLC6A8,SEC63,TSPAN31,CALR,CEP57,RPS2,RPS27,GCLM,RPL23A
AllMSigDB	Liver_R26_Gclc_KO	GSE29618_PRE_VS_DAY7_FLU_VACCINE_PDC_DN	0.000448708	0.014406	0.498493	0.443167	1.53101	169	EIF3A,SRSF7,EIF5,ATRX,TNPO2,RBBP6,EEA1,FKRP,SMG7,COPA,BRD4,KLF6,PPP1R12A,NEAT1,HIRIP3,SENP6,TAOK3,DDX3X,FNBP4,BPTF,MBNL2,NFYC,DHX40,HNRNPD,SLC38A2,RNF40,TTF1,RBMS1,CNTRL,EIF2B1,SCAF11,RBM28,RPS6,RPS15,PAFAH2,RBM10,API5,SART1,GNAQ,IL4R,GNAS,PHF21A,JPT2,UBE4A,NOL7,ARHGAP26,ZNF629,WBP4,MEF2A,COX16,TRIM44,WASHC4,LIMK2,MAP3K7,APEX2,SSB,PPP2R5E,KPNB1,TNIP1,LPCAT3,KYAT3,FAM189B,FXYD5,KMT5B,RPL7,GTF2H5
AllMSigDB	Liver_R26_Gclc_KO	YTCCCRNNAGGY_UNKNOWN	0.000456658	0.0146213	0.498493	0.565883	1.74359	51	PPP2R3A,GTF3C2,FLOT1,LUC7L3,MIB2,FASTK,PRKN,PTPN23,ZW10,CDK9,IER3,PABPC1,RPS6KB2,CCDC120,TDG,MITF,RANBP3,ST3GAL1,HOXD8,SNAPC3,ERO1B
AllMSigDB	Liver_R26_Gclc_KO	SANA_RESPONSE_TO_IFNG_UP	0.000458206	0.0146213	0.498493	-0.48735	-1.83488	40	CD74,HLA-E,HLA-DQA1,HLA-DRB1,TNFSF10,CFH,UBE2L6,HLA-B,LAP3,HSD17B11,DTX3L,STAT1,HLA-DMA,GIMAP7,CXCL10,SAMD9L,BST2,CX3CL1,APOL3,PARP9,IL18BP,IFIH1,LGALS3BP
AllMSigDB	Liver_R26_Gclc_KO	GSE25088_CTRL_VS_IL4_STIM_STAT6_KO_MACROPHAGE_DN	0.000458301	0.0146213	0.498493	-0.33532	-1.60635	118	DBP,GSS,CRAT,AKR7A2,FBP1,EMC10,ENDOD1,RTN4IP1,BDH1,FZD1,HSD17B12,FCGRT,GTF3A,SERPINH1,COPG2,BCKDHA,DUSP16,COQ6,OXLD1,BABAM2,BSCL2,HBEGF,CLIC4,TTLL1,EPSTI1,ABCB7,SMYD3,NIPSNAP1,EIF2D,RNF130,MRFAP1,PLAAT3,NIT1
AllMSigDB	Liver_R26_Gclc_KO	GO_MRNA_TRANSPORT	0.000458972	0.0146213	0.498493	0.466073	1.58441	128	SRSF7,SLU7,ZC3H11A,YTHDC1,SRSF2,HNRNPA2B1,UPF3B,SRRM1,UPF2,SMG7,THOC2,HNRNPA3,PABPN1,NXF1,SRSF11,SMG5,SRSF6,SMG1,AKAP8L,SRSF5,SMG6,SRSF1,DHX9,DDX39B,NUP88,THOC1,HNRNPA1,KHSRP,U2AF2,NUP214,FMR1,FIP1L1,CPSF1,MVP,SENP2,NUP93,CPSF3,NUP188,NUP160,MAGOH,IGF2BP2,MYO1C,NUP155,CASC3,CPSF4,NUP205,XPO7,SYMPK,SUPT6H,IWS1,SETD2,SRSF4,RBM8A,ENY2,NUP107,ZFP36,NUP133,RANBP2,PCID2,NCBP3,AHCTF1,NUP85
AllMSigDB	Liver_R26_Gclc_KO	GSE2770_UNTREATED_VS_TGFB_AND_IL4_TREATED_ACT_CD4_TCELL_2H_UP	0.000469391	0.0148684	0.498493	-0.302888	-1.47672	165	RAB38,LRPAP1,TSPO,POLDIP2,SMPD1,PPT2,CYB561D2,MRPS2,CHST12,VWA8,TESC,PDHB,CSF1R,PFKM,PON2,TMEM9,SLC31A1,UXS1,UFC1,DNAJB11,BCKDK,MESD,GNE,DNAAF2,SGCB,GSPT1,CLU,NXN,ATPSCKMT,ST14,TMEM70,DIS3L,NUCB1,ACADVL,PDSS2,MTFP1,TMBIM1,IMMT,SPR,GOSR2,DTD2,CXCL10,DCTN3,PSMC2,MRPS31,AK3,IL13RA1,ARMCX2,VAT1,SLC38A10,CIAO3
AllMSigDB	Liver_R26_Gclc_KO	BROWNE_HCMV_INFECTION_10HR_DN	0.000469641	0.0148684	0.498493	0.592988	1.7616	39	RHOBTB1,PNN,KLF9,SON,IRS1,NIPBL,PTGFR,PCF11,RIN2,ANP32A,ZSCAN26,PARP4,ZNF23,RBMS1,MGA,TCF7L2,ANKRD28
AllMSigDB	Liver_R26_Gclc_KO	GSE24671_CTRL_VS_BAKIMULC_INFECTED_MOUSE_SPLENOCYTES_UP	0.000471957	0.0148684	0.498493	0.438335	1.5079	161	TAB2,LMBR1L,TSC1,ZNF395,MYO6,CHD6,PWWP2A,CPSF7,SF3B1,CPEB4,SSH2,SBNO2,ZMIZ1,SRSF6,KDM5A,WSB1,DICER1,DVL1,SLK,RPL18A,LENG8,SENP6,TAOK3,REXO1,SKI,INPP5K,GIGYF1,PIKFYVE,ZNF839,INTS6L,PLGRKT,E4F1,CDT1,PLCG1,TPRA1,SF1,ZNF692,REST,STRN3,NCOA6,TUG1,GNAQ,PHF21A,SH3TC1,MAP4K3,ARMCX5,CEP57,ZNF326,MYO18A,TTC19,SGMS1,STX16,TTLL3,ZMYND11,HPS3,ZBTB43,IL6R,CELF2,RAB33B,RNF215,CDS2,PRKX
AllMSigDB	Liver_R26_Gclc_KO	GSE27241_WT_VS_RORGT_KO_TH17_POLARIZED_CD4_TCELL_DN	0.000472136	0.0148684	0.498493	-0.298205	-1.45556	163	METTL26,GSS,KHK,TSPO,LSM4,ECHDC1,CYC1,BLOC1S5,HES6,HMGCS1,SCAMP1,TIMM17A,TNFSF10,MAP2K6,SLC25A11,DNAJC6,SUDS3,MTG1,NXT2,SNAP47,POLR2G,HMGCL,SMIM8,PSMD13,TMEM30A,FDX1,TRAPPC2L,COX15,DUT,GRPEL1,PTPRA,C19orf12,MARCKS,NUDT1,PPT1,ISOC1,CENPQ,MNAT1,RPAP3,ACAT1,POLR2D,SUMO2,NIPSNAP1,RNF130,NUDCD2,MVK
AllMSigDB	Liver_R26_Gclc_KO	LIAO_METASTASIS	0.000472158	0.0148684	0.498493	0.384702	1.37419	389	STRBP,ANKRD10,RHOBTB1,FOXQ1,NQO1,TAF3,UBAP2L,ZNF292,MORC2,MROH1,FERMT1,HSPBAP1,SNAPC4,UPF3B,CHD2,FAM199X,GAS5,PURB,DLG5,SLC2A1,CEP164,SBNO1,USP48,SMG5,ALDOA,HOXA5,USP42,NEAT1,TFPT,SOX4,SF3A2,RBIS,MFSD4B,NFIA,FLCN,LAMA5,ZNF827,SNRNP48,SURF2,GABBR1,TUBB2A,TNPO1,SH2B1,PCSK5,MICALL1,CTSC,ARHGEF1,MBNL1,DENR,TMED9,GRAMD1A,TNIP2,NSMAF,PKP4,DTNBP1,SCRIB,BRD9,CBX5,AEBP1,MALAT1,ZNF704,DNM1L,DLGAP4,HMGB3,MF…
AllMSigDB	Liver_R26_Gclc_KO	TGGTGCT_MIR29A_MIR29B_MIR29C	0.000472158	0.0148684	0.498493	0.385942	1.37715	369	YPEL2,PPARGC1A,SPEN,KDM2A,STARD5,MFAP3,NKAPD1,MAFG,BCL7A,COL5A2,BIRC6,PCGF3,PLEKHA1,KCNIP2,NAV2,ZFP91,ATP2B1,BRD4,USP42,PURA,AP4E1,TNFAIP1,DICER1,DDX3X,KLF4,CAMK2G,COL4A2,SKI,NFIA,DNMT3A,INO80D,NKTR,VEGFA,SPRY1,CLUH,TUBB2A,FAM193B,TNFRSF1A,WDFY3,ZNF609,KMT2A,NCOR2,PAN2,TMED9,CLK2,SLC16A1,CSRNP2,AGO1,COL4A3,SMARCC1,SBF2,ARNT,ANKRD13B,STX17,FBRS,SETDB1,ZBTB47,CCNYL1,TMEM259,R3HDM4,ZNF512B,ZBTB5,SRG…
AllMSigDB	Liver_R26_Gclc_KO	GSE25088_CTRL_VS_IL4_STIM_MACROPHAGE_DN	0.000473583	0.0148848	0.498493	0.459161	1.56532	135	BCLAF1,ZNF219,MOB3C,VAMP2,EXT1,APPL2,ZNF697,GIGYF1,ZZEF1,LGALS3,MINDY1,EML3,TPCN1,CARD19,MAFK,SBSN,NOTCH1,ZNF76,TJP2,RAPH1,ID4,RPS6KB2,CACNB4,COTL1,H6PD,KIAA0319L,GNA11,CDIP1,LGALS4,ZNF579,TGFBRAP1,SMAD6,NUMA1,TMA16,PRDM16,DTX3,NAT10,RFXAP,DYNLT1,ST3GAL1,SPA17,AGER,RANBP10,ANGPTL8,S100A1,SPHK2,ZDHHC12,C4B,C4orf33,TYK2,PABPC1L,ZNHIT2,SLC29A2,XPO7,GDI1,NR4A1,ARNT2,PLCB4,BCL2A1,COPG1,PRDM5,BLOC1S1,A…
AllMSigDB	Liver_R26_Gclc_KO	GO_POLYSOME	0.000475259	0.014909	0.498493	0.538665	1.698	61	IMPACT,UPF2,RPS26,RPL18A,RPL24,RPL11,RPL31,RPL36A,RPL18,RPL8,RPL36,DHX9,AGO1,RPS3,LARP1,NUFIP2,RPL7A,RPS28,RPL38,RPL32,RPL39,ATXN2,FMR1,CALR,EIF2AK4,RPS21,RPL19,FXR2,FUS,NAA35,UNK,EIF4H,GCN1
AllMSigDB	Liver_R26_Gclc_KO	GO_PROTON_TRANSMEMBRANE_TRANSPORT	0.000477803	0.0149402	0.498493	-0.345619	-1.62321	111	SLC9A8,TMCO3,ATP6V0E2,SLC46A1,CYC1,ATP5F1B,UCP1,TESC,SLC33A1,SURF1,ATP5PB,SLC9A3R1,ATP5F1A,COX6A2,NDUFA4,NDUFA4L2,COX5A,ATP5MC3,SLC9A6,ATP6V1E1,MFSD3,COX7A2L,COX7A2,COX15,ATP6V1B2,PM20D1,STOML2,UCP2,ATP2A3,ATP5ME,SLC25A3
AllMSigDB	Liver_R26_Gclc_KO	GO_HISTONE_METHYLTRANSFERASE_ACTIVITY_H3_K4_SPECIFIC_	0.000478073	0.0149402	0.498493	0.747532	1.83863	15	KMT2C,KMT2B,SETD1B,ASH1L,KMT2A,KMT2D,SETD1A,PRDM9,CXXC1
AllMSigDB	Liver_R26_Gclc_KO	GSE46606_UNSTIM_VS_CD40L_IL2_IL5_1DAY_STIMULATED_IRF4_KO_BCELL_DN	0.000482281	0.0150149	0.498493	0.467371	1.58067	124	TNPO2,TSHZ1,CLCF1,NKAPD1,RBBP6,CHD2,RETREG1,RNF168,ANKRD11,POU2F1,CCDC84,SEMA7A,ZMIZ1,ZNF598,TNFAIP1,TBL1X,CEP350,CLIP2,PDE4B,OTUD7B,NCOR2,SAP130,HMGB3,ARHGEF2,DNAJC1,PHC3,USP12,PRRC2B,HES1,TPRA1,BRD1,ITPR1,DPP9,RASA1,PDE4D,KIF21A,LUZP1,ST3GAL1,CGN,WHRN,CREM,CXCR4,USP54,ALDH2,ZADH2,PDRG1,SEMA3F,PBX2,MED29,ATF7IP,SPINDOC,DSG2,C12orf65,NR4A1,KLF13,SLC12A4,TP53BP1,GLT8D1,IFRD1,FSTL3,ABLIM1,DMXL1,ZSC…
AllMSigDB	Liver_R26_Gclc_KO	TTGCACT_MIR130A_MIR301_MIR130B	0.00048229	0.0150149	0.498493	0.395343	1.40445	307	ZBTB18,TNRC6A,ATRX,SPEN,ARID4B,TSC1,KDM2A,TRIM3,MLLT10,PHF3,ZFC3H1,PAN3,CPEB4,ARGLU1,BIRC6,CHD9,TARDBP,ANKRD12,GSE1,ACSL4,USP48,PHACTR2,ZFP91,ZCCHC14,MAF,HOXA5,OGT,SOX4,DICER1,EXOC5,BAZ2A,TSPYL2,HOXA3,FASTK,DIP2A,TNRC6B,MIGA1,RALBP1,CNOT6,BPTF,CLOCK,GPATCH8,MIER1,MBNL1,WDFY3,ZNF609,KMT2A,SMAD5,PPP6R2,MAP3K12,ZNF217,AGO1,MECP2,MLLT6,TRIM2,MAPRE3,TAF4,CSNK1G1,PMEPA1,ZEB2,RAI2,RELCH,VPS37A,RAPGEF4,N…
AllMSigDB	Liver_R26_Gclc_KO	FREAC7_01	0.000484299	0.0150479	0.498493	0.474597	1.58537	108	COL13A1,RHOBTB1,ZBTB18,SSH3,FLOT1,EFNA5,CPEB4,POU2F1,HOXB4,NRG1,TSPYL2,HOXA10,IER3,FGF9,HOXC4,GOLGA1,NFIB,CDAN1,SBF2,POGZ,OPA3,NFRKB,HESX1,FAM122A,TAZ,GTF2A1,CCDC174,CXXC5,CREBRF,NEDD4,TRIM8,TCF7L2,ERRFI1,ABCA1,TGFB2,FRMD4A,UCKL1,PNPLA6,FBXO11,ZADH2,ALPL,KCTD15,OGG1,NRAS,PPP2R2B,PLEC,BEX2,SSBP3,FST,PIAS1
AllMSigDB	Liver_R26_Gclc_KO	OSWALD_HEMATOPOIETIC_STEM_CELL_IN_COLLAGEN_GEL_UP	0.000485759	0.0150479	0.498493	0.453742	1.55301	142	PSMD11,ICAM1,CDKN1A,KLF9,DNAJC8,GPS2,PHF14,SRRM1,ANGEL2,LAS1L,SF3B1,BRD4,KLF6,LUC7L3,KAT2A,KLF4,AVPR1A,HNRNPDL,NF1,PDE4B,RPL23,SMC3,IER3,PKP4,ZC3H12A,LARP1,BIRC3,HNRNPA1,AMIGO2,NFKBIA,HOMER3,SIK3,DSTYK,GATAD2A,SPRY2,DAB2,KDM4B,ODF2,SPA17,MCL1,VPS37B,AGAP1,IER2,CD14,NUP160,FAM117A,FUS,PPP1R15A,FBXO11,TFAP2A,KLF2,SSB,TCF4,FERMT2,KPNB1,CIRBP,AKAP13
AllMSigDB	Liver_R26_Gclc_KO	GO_OXIDOREDUCTASE_ACTIVITY_ACTING_ON_THE_ALDEHYDE_OR_OXO_GROUP_OF_DONORS_NAD_OR_NADP_AS_ACCEPTOR	0.000486096	0.0150479	0.498493	-0.5497	-1.96351	28	PDHB,PDHX,DLAT,ALDH3A1,ALDH3A2,ALDH4A1,DLD,ALDH1A3,PDHA1,ALDH3B2,OGDH,FAR1
AllMSigDB	Liver_R26_Gclc_KO	MYCMAX_03	0.000487172	0.0150529	0.498493	0.424903	1.475	197	CCAR1,EIF3A,ZNF318,TOPORS,HMOX1,PBRM1,BRD2,ANKRD17,GIGYF2,HNRNPA3,SHMT1,ZCCHC7,HOXB4,ANKHD1-EIF4EBP3,HOXA7,ZNF503,PHF20L1,PHF20,DDX3X,DNMT3A,CLIP2,EPB41,RPL13A,CLUH,LONRF3,VPS16,CCDC191,CTSA,CITED2,HNRNPD,SMC3,SLC38A2,CHD4,PFDN2,PABPC1,CYP2D6,CBX5,CEBPB,EPC1,HNRNPA1,SYNCRIP,GLB1L,KRTCAP2,KDM6A,RPS28,GTF2A1,HOXD10,TOM1,HOXA9,NFX1,CREBRF,ATF4,NEURL2,GNAS,FMR1,SMYD4,QTRT2,BAX,VPS37B,AP1S2,TGFB2,KAT5…
AllMSigDB	Liver_R26_Gclc_KO	GYORFFY_DOXORUBICIN_RESISTANCE	0.00048873	0.0150727	0.477271	0.666673	1.78951	23	NAV2,AP4E1,ZNF503,TXNDC17,ABCB1,BACE1,SLC38A2,BBS12,CYP27A1,BRWD1,CISH
AllMSigDB	Liver_R26_Gclc_KO	GSE22229_RENAL_TRANSPLANT_VS_HEALTHY_PBMC_DN	0.000490648	0.0151035	0.477271	0.438977	1.50941	159	GBP7,RPS18,CHD6,KCNJ10,CHD2,NFKBIZ,SMARCC2,BACH1,ZDHHC17,GSK3A,HOXB4,NSMF,GRB10,MBD6,LARGE2,NFIA,GIGYF1,ZNF827,WDFY3,CCDC112,AGO1,GRAMD1A,HS6ST1,BRPF3,MTURN,EPC1,STX17,PLCG1,GNS,APOE,JUND,CCDC120,KRBA1,ELL,SIK3,PML,CXXC5,NEXN,GTPBP2,ACTN1,ABHD4,IL17RE,NFIC,RAI1,BAHCC1,RBMS2,KHNYN,SIGIRR,MVP,TRIM25,METTL7A,KIAA1958,PTTG1IP,CTDSP2,SLC7A8,UBP1,SIPA1L3,ZBTB4,SMAD3,GIT2,ARSK,INPP5B
AllMSigDB	Liver_R26_Gclc_KO	SYATTGTG_UNKNOWN	0.000492153	0.0151215	0.477271	0.449066	1.54034	148	TNRC6A,CHD6,ZC3H6,BCL7A,EXT1,ARGLU1,MTF2,LMBRD1,SRSF6,ANKHD1-EIF4EBP3,HOXA7,NSD1,SOX4,ATE1,TRIM39,RASAL2,RABAC1,DDX3X,FOXP1,NFIL3,HNRNPH1,KMT2A,HOXC4,CHD4,ZNF217,DDX39B,NFIB,SH3TC2,CASK,NUFIP2,DNAL1,PDAP1,HOXA2,NDST2,ZNF281,NOL4L,REST,LAMA1,CCNT2,TCF7L1,SMAD1,ZNF362,FMR1,KIF21A,RSF1,RANBP10,EP300
AllMSigDB	Liver_R26_Gclc_KO	GO_CYTOPLASMIC_TRANSLATION	0.000494647	0.0151698	0.477271	0.500123	1.62157	81	EIF3A,EIF5,RPL15,RPL29,CPEB4,EIF3E,RPS26,RPL18A,RPL24,RPL11,RPL31,RPL13A,RPL36A,RPL18,RPL8,RPL36,DENR,DHX9,RPL35A,DPH6,CPEB2,RPS28,RPL38,EIF3CL,RPL32,RPL39,FMR1,RPS21,RPL19,DRG2,MCTS1,YBX3,UNK
AllMSigDB	Liver_R26_Gclc_KO	GO_NEGATIVE_REGULATION_OF_RNA_METABOLIC_PROCESS	0.00050769	0.0155334	0.477271	0.575347	1.72584	44	SRSF7,HNRNPA2B1,HNRNPL,RBMX,SRSF6,RPS26,SFSWAP,NCOR1,PTBP1,CDK9,NCOR2,PTBP2,RNF40,ZC3H12A,SUPT5H,RBM10,CTR9,U2AF2,RNF20
AllMSigDB	Liver_R26_Gclc_KO	GSE27786_BCELL_VS_NEUTROPHIL_UP	0.00050882	0.0155334	0.477271	0.433932	1.50338	178	CCAR1,EIF3A,RSBN1,ARNTL,PRR5,TCF25,CIC,PSMA7,SRSF11,SRSF6,LUC7L3,LUC7L,PHF20,USP34,NOL8,CC2D1B,C1orf189,TADA2A,TMEM39B,PARP2,QTRT1,GNL2,HNRNPH1,IKBKB,SHARPIN,KANSL3,DDX55,MBNL1,ANAPC16,SLC29A1,ACOT2,TAF15,LARP7,POLR2A,CREBZF,IFT172,TRAF3IP2,MDC1,JMJD4,VEZF1,UBE3A,CNTROB,NFATC3,MSH3,NCOA7,APC,ALKBH1,ZNF362,THRAP3,RABEP1,CXXC1
AllMSigDB	Liver_R26_Gclc_KO	GSE21927_C26GM_VS_4T1_TUMOR_MONOCYTE_BALBC_DN	0.000509339	0.0155334	0.477271	0.439668	1.51052	152	NDRG1,ATRX,PNISR,ZFC3H1,PLEKHA1,MPHOSPH8,ATP6V1G1,SON,CCNL2,SRSF11,WSB1,CLK4,DICER1,BAZ2A,RSRP1,CREBBP,RPL11,NKTR,EPB41,RPL27A,TTC3,SETD1B,CCNL1,RPL18,TNFRSF1A,CITED2,ZNF839,FRYL,ARHGEF1,PAN2,PABPC1,PIK3CA,SCAF11,PTPN18,AAK1,TSC2,MACF1,VEZF1,NACA,CRYL1,WBP1L,MSL1,MAN1A2,HECTD4,JADE1
AllMSigDB	Liver_R26_Gclc_KO	GO_DNA_INTEGRITY_CHECKPOINT	0.000510399	0.0155369	0.477271	0.466223	1.57337	119	CDC14B,ARID3A,CRY1,CDKN1A,GIGYF2,MDM4,SOX4,TAOK2,TAOK3,CNOT6,CLOCK,HINFP,DNA2,RAD9A,UIMC1,DDX39B,ABRAXAS1,THOC1,CDT1,MDC1,PLK3,USP28,CNOT3,MDM2,RHNO1,RAD1,PML,CEP63,FOXO4,EIF2AK4,PPP1R10,ATR,BAX,CNOT10,EP300,DOT1L,CASP2,CDKN1B,TNKS1BP1,CNOT4,CARM1,NAE1,DONSON,FOXN3,RINT1,NBN,FBXO6,TAOK1,TP53BP1,TP53,CNOT7
AllMSigDB	Liver_R26_Gclc_KO	GGCAGCT_MIR22	0.000517629	0.0157279	0.477271	0.434465	1.50405	174	RSBN1,DHX57,TLK2,CDKN1A,DNAJC7,MAP3K3,PURB,CHD9,ARID3B,SLC2A1,NET1,SLC17A5,ZFP91,BRD4,ZCCHC14,FTL,PHF20L1,IP6K1,ZNF740,TNRC6B,FNBP4,FOXP1,CLIP2,RBM3,WDFY3,ZNF609,MAP3K12,AGO1,MECP2,TGFBR1,BCL9,PDAP1,EPC1,FBRS,KDM3A,RFXANK,ZBTB47,LPP,PPARA,VEZF1,TRUB1,CHD7,NOL4L,EMX2,SMAP1,WDTC1,KHNYN,NAA20,TET2,COPS7B,HOXA4,EP300,DPF2,RNF38,ZBTB39,FBXL19,SRSF10,FOXN3,DFFB,FBXW7,SLC9A1,SIRT1,ARHGEF12,RIC8B,FURIN,D…
AllMSigDB	Liver_R26_Gclc_KO	GO_RNA_EXPORT_FROM_NUCLEUS	0.000525107	0.0159257	0.477271	0.463029	1.57406	128	SRSF7,SLU7,TSC1,ZC3H11A,YTHDC1,SRSF2,HNRNPA2B1,UPF3B,SRRM1,UPF2,SMG7,THOC2,PABPN1,NXF1,SRSF11,SMG5,SRSF6,SMG1,AKAP8L,SDAD1,SRSF5,SMG6,SRSF1,DHX9,DDX39B,NUP88,THOC1,HNRNPA1,RPS15,U2AF2,NUP214,BCCIP,RBM27,FIP1L1,CPSF1,NUP93,CPSF3,NUP188,NUP160,MAGOH,NUP155,CASC3,RPSA,SSB,CPSF4,NUP205,SYMPK,SUPT6H,IWS1,SETD2,SRSF4,RBM8A,ENY2,NUP107,NUP133,RANBP2
AllMSigDB	Liver_R26_Gclc_KO	GSE3920_UNTREATED_VS_IFNG_TREATED_ENDOTHELIAL_CELL_UP	0.000526513	0.0159389	0.477271	0.498184	1.6406	92	CBR3,CDKN1A,MAP2K3,CHD2,KDM6B,SAFB2,NFKBIZ,BACH1,SDAD1,ERCC6,CHKA,HNRNPH1,CDK11B,SLC38A2,TNIP2,ZC3H12A,FNIP1,CYP24A1,CPEB2,PMEPA1,PLK3,SLC3A2,MYO10,ATG16L2,OSBPL10,PLAU,TET2,BAX,VPS37B,CREM,TTC19,BAIAP2,IRAK2,RND3,FBXW9,DKK2,LSG1,STAP2,ELP1,CHAC1,FGFR1,PSD,FANCC,TSC22D2,RUNDC1,SPAG9
AllMSigDB	Liver_R26_Gclc_KO	GCM_UBE2N	0.000532919	0.0160932	0.477271	0.451856	1.54655	142	RSBN1,DYNC1I2,ZNF292,MFAP3,YTHDC1,PPIG,CHD9,TARDBP,TUBGCP3,ZMIZ1,LUC7L3,ARID1A,EXOC5,APBB3,BAZ2A,EPM2AIP1,CNOT6,BPTF,DHX40,KMT2A,SMC3,PTBP2,CSRNP2,MECP2,NFIB,SAP130,PHF10,KIDINS220,BRPF3,ZNF566,CCDC82,POGZ,PRRC2B,VEZF1,CREB1,KAT6B,NLK,MSL1,CLEC16A,CIZ1,MAP11,EXOSC6,CXXC5,RABL2B,TIA1
AllMSigDB	Liver_R26_Gclc_KO	GO_RRNA_METABOLIC_PROCESS	0.000533568	0.0160932	0.477271	0.42364	1.47061	197	RRP1,TENT4B,RPL14,SBDS,ESF1,LAS1L,UTP3,PA2G4,PELP1,DKC1,NOL8,NOP56,RPL11,RPL35,RPL27,NOP14,RIOK1,DDX17,RPS7,TSR3,RPS17,NOP58,FCF1,RPL35A,RPS14,RPL7A,RPS6,RPS15,RPS28,BMS1,RRNAD1,KRI1,BUD23,CHD7,LYAR,DIMT1,RPS16,SART1,EXOSC6,ISG20L2,RPS24,RSL1D1,NAT10,NSA2,MRM1,SUV39H1,NSUN5,PDCD11,EXOSC8,RPS2,RPS27,RPS21,RPS8,POP4,FRG1,NOL12,UTP14A,DDX49,WDR43,RPSA,BMT2,EBNA1BP2,RPS19,XRN2,ZNHIT6,SIRT1,RPL7,GTF2H…
AllMSigDB	Liver_R26_Gclc_KO	GSE11864_CSF1_IFNG_VS_CSF1_IFNG_PAM3CYS_IN_MAC_UP	0.000538015	0.0161976	0.477271	-0.306078	-1.51598	162	SAP30,VPS8,STMN1,LDHA,SPATS2L,MIPEP,PEBP1,ACSM3,EIF4A3,REEP5,CPPED1,C20orf27,SDHD,CD302,ARHGDIB,PGAM1,CHST12,ATXN10,ACLY,SLC9A3R1,PHB,CHN2,NT5DC1,ACAA1,TMEM97,ITFG1,VAMP8,SORD,FECH,USP18,CTDSP1,ZNF467,RAP1A,ZDHHC7,ESYT1,GHDC,NUP43,SDC3,FKBP1A,FAAP20,CDK2AP1,DARS2,PLAAT3,MRPS26
AllMSigDB	Liver_R26_Gclc_KO	GSE17186_NAIVE_VS_CD21HIGH_TRANSITIONAL_BCELL_CORD_BLOOD_DN	0.000539023	0.0161983	0.477271	0.448953	1.54086	146	CDC14B,SLC20A1,S100A10,USP24,BCL7A,ZNF2,MYO7A,RP9,FASTK,LBP,SKI,SLC16A10,MINDY1,CBR1,BACE1,TPCN1,ARHGEF1,RPS7,SLC16A1,MLLT6,PSENEN,NR6A1,MDC1,RPL38,MIF,CDKAL1,KRBA1,ZNF280C,DIAPH1,PCSK4,RARG,SMC4,NEURL2,SPICE1,PHF21A,KDM4B,ABL2,PUS7,CDKN2D,RPS8,ARFRP1,JADE2,ABI3,ARL2BP,SMAD7,SMAD3,ZFP1,NCKAP1,RNF38,DDX6,RPSA,SMPD5,TPP1,TNIP1,RFFL,ZNF260,ADGRG3,B4GALT1,TMEM80,GPAM,TBC1D12,POLR3GL,DAND5,SIAH1,ELK4,…
AllMSigDB	Liver_R26_Gclc_KO	GSE21033_3H_VS_24H_POLYIC_STIM_DC_UP	0.00054403	0.0163189	0.477271	0.456811	1.55844	134	TAB2,LLGL2,MLLT10,ITGA6,PAN3,USP7,PRRC2C,INSR,SEMA7A,BCAT2,PRODH,BAZ2A,TNRC6B,CBFA2T3,MBNL2,MBNL1,MAPK8IP3,DIDO1,AGO1,IP6K2,GTF2IRD1,POLR2A,SUPT5H,DNAJC3,GRK2,MYO10,TRIM24,HECTD4,NCOA6,HELZ2,IL4R,ITPR1,PDPK1,PPFIBP2,IL17RE,ARHGAP31,KDM4B,ARFGAP1,VAMP1,PPP1R13B,RANBP10,USPL1,VPS37B,ARHGAP26,PVR,WHRN,MEF2A,HELZ,ODF4,TECPR1,LZTS2,SCN4B,NSD3,MAP3K8,TNIP1,RNF169,MARF1,SPG11,KLF13,REEP4
AllMSigDB	Liver_R26_Gclc_KO	GSE14350_TREG_VS_TEFF_UP	0.000546164	0.0163531	0.477271	0.436556	1.50799	168	YPEL2,PHIP,TSC1,SLTM,TENT4B,MYSM1,SSH2,ANKRD11,AKAP9,PLEKHA1,NXF1,OGT,STK38,GRIPAP1,SKI,MPP1,ICE1,ASH1L,VPS16,CLOCK,RAB14,HMG20A,AGO1,MLLT6,ZNF507,KIDINS220,MAP3K2,METTL17,PUM1,KRAS,DIAPH1,SLC45A4,TAZ,HDAC10,HELZ2,CXXC1,CERK,ATP9B,SLC25A45,MAP4K3,ARHGAP5,MEF2A,NEDD4L,UBP1,SMAD3,TMX4,ZNF451,ZMYND11,ZFP1,KDM3B,ASXL2,SYNE1,SOS1,ZSCAN21,MED17,MTERF3,PWWP3A,CELF2,ERBIN,RNF169,SEC24A,FBXL3,RIC8B,MON2,M…
AllMSigDB	Liver_R26_Gclc_KO	MYB_Q3	0.000554934	0.0165855	0.477271	0.434368	1.49709	163	KMT2E,TNPO3,PRPF38B,GTF3C2,RBM39,ANKRD17,SF3B1,MAZ,EHMT1,SHMT1,SEMA7A,ALDOA,LUC7L3,NIPBL,SRSF5,MBD6,FOXP1,EPB41,MINDY1,NRF1,FLI1,PAN2,AHNAK,LMNA,SECISBP2,TRIM2,KMT2D,ID4,CASK,PDAP1,E4F1,PREB,CEBPB,SHKBP1,ZBTB47,UBE3A,SRGAP2,MIR22HG,RARG,VCPIP1,PRDM16,TUG1,GNAS,ZNF362,ERRFI1,ODF2,LIG4,AGER,ANKRD28
AllMSigDB	Liver_R26_Gclc_KO	GSE7548_NAIVE_VS_DAY28_PCC_IMMUNIZATION_CD4_TCELL_UP	0.000557771	0.01664	0.477271	0.441213	1.51289	151	UFL1,PNN,ZNF292,ANKRD17,ZBED4,PPIG,METAP2,RO60,DHX16,MAN2C1,OGT,PHF1,TNFAIP1,KEAP1,APBB3,GRB10,FAM168A,DGKA,CEP350,CLIP2,BPTF,PAF1,DUSP11,SRRM2,CAMTA2,HFE,NPEPPS,PIK3CA,CBX5,SUPT5H,RAD54L2,MPV17,S100A13,SLC3A2,NFATC3,POLG,ASCC2,NCOA6,MITF,RGL2,INPP5E,THBS3,SUN1,TAF1,ST3GAL1
AllMSigDB	Liver_R26_Gclc_KO	MARTENS_BOUND_BY_PML_RARA_FUSION	0.000564401	0.0168073	0.477271	0.387622	1.38154	334	NDRG1,BRF1,TAGLN2,HMOX1,ICAM1,NECTIN1,NRXN2,RAB11FIP3,INAVA,MAP2K3,ARID2,ANKRD11,ARID3B,RHBDF2,GSE1,ZMIZ1,CTCF,SMG6,DENND3,MBD6,CAMK2G,RPL24,SKI,RSRC2,UBN2,ZZEF1,SH2B1,RFX2,DDX5,ID1,CDK9,GPATCH8,IRF2BP2,BCL3,NCOR2,ITPR2,CUEDC1,ZC3H12A,CCDC114,ZBTB16,PGD,IZUMO4,CRTC1,ARHGEF2,COTL1,SLC6A6,H6PD,ID2,RPS6,ADAMTS10,GRK2,JUND,TPRA1,PAFAH2,KRI1,MYO9B,ELL,CHD7,MLXIPL,NBR1,KMT5A,CCDC174,ATG16L2,MAML2,CXXC5…
AllMSigDB	Liver_R26_Gclc_KO	NFKAPPAB_01	0.000567145	0.0168445	0.477271	0.44059	1.51075	151	NR2F2,ICAM1,ENO3,MOB3C,CHD6,GGNBP2,SALL1,TCEA2,NIPBL,SDC4,INO80D,MIR17HG,ASH1L,RIN2,SLC11A2,BCL3,PAN2,CHD4,MAP4K2,FBXL12,RBMS1,NUFIP2,BIRC3,CFAP69,SMC6,ZNF821,VEZF1,HOXB9,FLRT1,ZBTB5,CREB1,NLK,LAMA1,NFKBIB,TAZ,CCDC107,MAML2,BMF,ACTN1,STC2,PLAU,MSN,RSF1,NFAT5,CALCOCO1,AP1S2,ARHGAP5,CBX2,ZNF384,TJAP1,FAM117A,PFN1,MED1,ZSCAN29,MAP3K8,HSD3B7,TNIP1,NFKB2,UBE4B,SESN2,TP53,TIFA,HSP90B1,FOXJ2,RRAS,SIN3A,…
AllMSigDB	Liver_R26_Gclc_KO	GNF2_MLH1	0.000567701	0.0168445	0.477271	0.590397	1.7386	37	U2SURP,HNRNPA2B1,RBMX,HNRNPA3,PA2G4,TCERG1,NCL,SRSF1,DKC1,SMC3,SSRP1,SNRPD1,SERBP1,SUPT16H
AllMSigDB	Liver_R26_Gclc_KO	REACTOME_PKMTS_METHYLATE_HISTONE_LYSINES	0.00056909	0.0168553	0.477271	0.576036	1.72213	43	KMT2E,KMT2C,EHMT1,NSD1,KMT2B,SETD1B,ASH1L,KMT2A,KMT2D,SETD1A,SETDB1,PRDM9,KMT5A,EHMT2,PRDM16,KMT5C,SUV39H1,DOT1L,SMYD2,NSD3,ATF7IP,EZH2,NFKB2,SETD7,KMT5B,SETD2
AllMSigDB	Liver_R26_Gclc_KO	GO_CHROMATIN_ASSEMBLY_OR_DISASSEMBLY	0.000571762	0.016904	0.477271	0.500871	1.60993	76	ATRX,TLK2,PBRM1,SMARCA4,BRD2,ARID2,ANP32B,SMARCC2,ARID1A,HIRIP3,UBN1,TSPYL2,CTCF,MTA2,PAF1,SMARCD3,CDAN1,SMARCC1,NOC2L,PRDM9,BAZ1B,SMARCE1,KAT6B,SUPT16H
AllMSigDB	Liver_R26_Gclc_KO	AHRARNT_02	0.000574064	0.0169316	0.477271	0.785086	1.82103	11	HINT1,NRF1,MAPRE1,HES1,HDAC3,AMPD2,SUPT16H,CREBRF
AllMSigDB	Liver_R26_Gclc_KO	GSE20484_MCSG_VS_CXCL4_MONOCYTE_DERIVED_MACROPHAGE_DN	0.000574757	0.0169316	0.477271	0.4383	1.50582	152	KRCC1,MDM4,ANKRD12,HERC1,ZC3H7A,ATXN7,MPHOSPH8,SMG5,ATP2B1,ZCCHC14,DAPK1,UBN1,CTCF,MBD6,PUM2,DIP2A,CEP350,FOXP1,ZZEF1,CCDC112,ZNF354A,SEC14L1,AHNAK,AAGAB,FTX,ABCA7,KIDINS220,TAF4,ZNF704,DOK2,IGF1R,AKAP17A,DCLRE1C,TMEM87A,ZCCHC8,FLVCR2,BTAF1,TRIM25,ARL13B,ZNF618,ARL6IP6,WBP4,ZNF451,VPS13B,EFHD2,SS18L1,PHF2,ATF7IP,IL6R,RNF169,RFFL,GRK3,SPG11,ARHGEF12,ZFP3,KMT5B,MYRF,SLCO2B1,CLASP1,EIF4ENIF1
AllMSigDB	Liver_R26_Gclc_KO	GSE6269_HEALTHY_VS_STAPH_AUREUS_INF_PBMC_UP	0.00057598	0.0169373	0.477271	0.459316	1.55606	123	AP3D1,ATRX,SMARCA4,PNISR,BRD2,PRR5,UPF2,SMG7,THOC2,NXF1,BBX,PHACTR2,RBM25,SMG1,BPTF,CEP83,KMT2A,CHD4,MTA1,LARP1,SCAF11,TMEM265,RSRC1,SYNCRIP,SMC6,PUM1,PML,DCAF15,U2AF2,RAD50,NCOA3,IFI35,TIA1,CXXC1,PUS7,USP21,SNAPC3,RFC3,WASHC4,MED1,PRIM1,ATAD2B,KLF2,ATF7IP,TCF4,KPNB1,ZKSCAN7,TRIM5,STOML1,SPOP,IFITM1,SPPL2B,TGS1
AllMSigDB	Liver_R26_Gclc_KO	REACTOME_PYRUVATE_METABOLISM	0.000585617	0.01719	0.477271	-0.5955	-2.06034	26	LDHA,MPC2,ME1,BSG,PDK3,PDHB,MPC1,PDHX,DLAT,DLD,GSTZ1,PDHA1,LDHB
AllMSigDB	Liver_R26_Gclc_KO	GSE25088_WT_VS_STAT6_KO_MACROPHAGE_IL4_STIM_UP	0.00058951	0.0172734	0.477271	0.451794	1.54594	140	S100A10,KDM2A,MAU2,ARNTL,EXT1,UBQLN4,PHF1,ABCC10,UGGT1,NSMF,AKAP8L,CREBBP,DGKA,SETD1B,AOPEP,RORC,PCSK5,ZNF839,ARHGEF1,RESF1,PPP6R2,NUDT13,ABCA7,HDAC7,BRD9,AEBP1,E4F1,DUSP8,CSNK1G1,CEP85,MAP2K7,CEP131,KRI1,FAM160B2,TAZ,TOM1,DCLRE1C,NCOA1,RGL2,AP5Z1,RHOT2,SPATA2L,ZNF335,SKIV2L,TTLL3,CAPN10,HIVEP2,CLCN7,ZNF160,OGG1,RABL6,ANKZF1,GDI1,TAOK1,REEP4,PTPRK,KIF3B,GMEB2,B4GALT1
AllMSigDB	Liver_R26_Gclc_KO	E2F_02	0.00059224	0.0173225	0.477271	0.445417	1.53167	157	SRSF7,ARID4A,PBRM1,FKBP5,YTHDC1,PRPF4B,HNRNPA2B1,PPIG,EFNA5,BRMS1L,MAZ,MTF2,PEG3,CD3EAP,LUC7L3,UGGT1,NIPBL,NCL,TRIM39,ZNF503,SRSF1,TAOK2,RASAL2,OTUD7B,KANSL3,HNRNPD,SMC3,PAN2,BRPF1,ZNF644,NUFIP2,SNRPD1,NR6A1,TMPO,POLR2A,SYNCRIP,RPS20,ID3,SMC6,STAG1,FMO4,MYC,MCM7,CDC25A,SMAD6,KMT5A,FHOD1,ZNF362,JADE1,ZCCHC8,SUV39H1,YBX2,TRMT2A,JADE2,POLD1,EMSY,ZBTB4,MAP3K7,ASXL2,RIBC1,DLG3
AllMSigDB	Liver_R26_Gclc_KO	MYAATNNNNNNNGGC_UNKNOWN	0.000594227	0.0173497	0.477271	0.507429	1.62535	73	TNPO2,GTF3C2,FKBP5,NECTIN1,RBBP6,LUC7L2,SEL1L,SALL1,SRSF6,MAF,SYNE2,NSD1,ZNF503,RABAC1,ANP32A,FLI1,CSRNP2,AGO1,NDST2,HOXD4,LAMA1
AllMSigDB	Liver_R26_Gclc_KO	GSE42088_UNINF_VS_LEISHMANIA_INF_DC_4H_DN	0.000596488	0.0173849	0.477271	0.444156	1.52221	150	RPS18,MAP2K3,USP7,EIF3E,SRSF5,DDX3X,INPP5K,RPL11,RPL27A,RPL31,RPL13A,RPL27,SMARCD3,CCNL1,RPL18,RPL8,ARHGEF1,CLK3,RPS7,RPS11,ERBB2,RPL21,EEF1D,RPL35A,RPL37,RPS14,MTMR11,RPS15A,PCBP2,RPL38,RPL10,JUND,NACA,RPL32,RPL28,RPL22,RPS16,RPL39,PRDM16,RPS24,SIGIRR,RIN3,KCNQ1,RPS8,MEF2C,CXCR4,PDE9A,PPP1R15A,RASGRP2,PABPC4,KLF2,RARA,PPCDC,RPS19,CIRBP,NR4A1,NR1H2,RPL13,RPL34,CAPN2,DCAF1,MXI1,RPL7,FAAH,FAU,PXN,I…
AllMSigDB	Liver_R26_Gclc_KO	MAX_01	0.000598522	0.0174133	0.477271	0.423435	1.47366	204	CCAR1,EIF3A,ZNF318,GIT1,TOPORS,SRP72,CPEB4,TOP1,ANKRD12,ZCCHC7,PA2G4,TCERG1,ANKHD1-EIF4EBP3,HOXA7,SLC31A2,ZNF503,PHF20L1,PHF20,DDX3X,CFL1,DNMT3A,METAP1D,EPB41,LONRF3,QTRT1,VPS16,CCDC191,KMT2A,SMC3,SLC38A2,CHD4,PFDN2,NOTCH1,TCOF1,PABPC1,CYP2D6,CBX5,EPC1,HNRNPA1,IQGAP2,SYNCRIP,CCNYL1,SERBP1,AMPD2,NOL4L,AATF,HOXD10,SUPT16H,UBR5,CEP63,NFX1,ATF4,GNAS,QTRT2,THUMPD2,BAX,VPS37B,RPS2,AP1S2,TGFB2,CLN3,HOXB…
AllMSigDB	Liver_R26_Gclc_KO	GO_HISTONE_H3_K9_MODIFICATION	0.000605137	0.0175746	0.477271	0.613864	1.78263	34	ATRX,ARID4A,ARID4B,EHMT1,ASH1L,KMT2A,LMNA,MECP2,KDM4A,RIF1,SETDB1,KDM3A,EHMT2,PRDM16,SUV39H1,CRTC2,SETD5,ZNF451,SIRT1,BEND3,SETD7,PRDM5
AllMSigDB	Liver_R26_Gclc_KO	GTGTGAG_MIR342	0.000614995	0.0178294	0.477271	0.574416	1.73227	46	TAB2,RSBN1,RPS6KB1,MINK1,NRG1,UBN1,RASAL2,DDX3X,HOXB8,VEGFA,KMT2A,ID4,ATXN2L,TRIOBP,SLC6A8,RASA1,EP300,INO80,FRMD4A,RICTOR,KPNB1,KLF13,EFL1,CAMKK2,SOX6,MAGIX
AllMSigDB	Liver_R26_Gclc_KO	RRAGTTGT_UNKNOWN	0.000620851	0.0179675	0.477271	0.43562	1.50476	168	SAT1,PSMD11,SREK1,CBX7,BBX,MED12,HOXA5,TFPT,SLC31A2,C19orf44,NIPBL,LUC7L,KLF4,CBFA2T3,DNMT3A,INO80D,SLC38A9,MIR17HG,RPL31,LRWD1,USF1,MBNL1,SMAD5,ERBB2,NFXL1,KMT2D,SYNCRIP,ITSN1,KDM6A,BMP4,STAG1,HOXD10,PLXNA2,CXXC5,STAU1,SH3D21,DAAM2,LHX1,HSCB,TCTN3,SMCR8,KLHL20,ERO1B,HOXB6,MAGI1,JADE2,SUCO,HOXD3,DLG3,TFAP2A,ZEB1,HEBP1,INTS9,PHF21B,TCF4,FOXN3,INVS,RERE,TOP3A,NRAS,PTPRK,TMEM258,TMEM214,TMEM150A,RPL…
AllMSigDB	Liver_R26_Gclc_KO	E2F1_Q3	0.000630187	0.0181737	0.477271	0.433609	1.49707	165	SRSF7,ARID4A,YTHDC1,RTF1,GPS2,BRMS1L,MAZ,MTF2,PEG3,TRIR,SHMT1,SALL1,CD3EAP,ANKHD1-EIF4EBP3,PELP1,LUC7L3,SMG1,UGGT1,NIPBL,ATE1,NCL,TRIM39,SRSF1,TAOK2,RASAL2,ZNF653,ZNF827,OTUD7B,HNRNPD,FLI1,SMC3,PAN2,ZNF644,NUFIP2,SNRPD1,TMPO,POLR2A,ID3,SMC6,CNOT3,SERBP1,FMO4,MCM7,CDC25A,PCSK4,SMAD6,OVOL2,FHOD1,ZNF362,JADE1,ZCCHC8,BAG6,YBX2,AP1S2,PDS5B,JADE2,POLD1,EMSY,ZBTB4,ASXL2,MCMBP,POLD3,TRMT6,PHF12,SYT11,CCN…
AllMSigDB	Liver_R26_Gclc_KO	GSE21063_WT_VS_NFATC1_KO_8H_ANTI_IGM_STIM_BCELL_DN	0.000630187	0.0181737	0.477271	0.431627	1.4954	178	ANKRD10,ZBTB18,RSBN1,ARID4B,TSC1,TNPO2,TLK2,KMT2C,UPF3B,AKAP8,CNPPD1,WASHC1,FAM76B,UPF2,RBM5,MPHOSPH8,C19orf48,MIB2,FASTK,PUM2,ZNF740,TNRC6B,FOXP1,ZNF280D,SPRY1,ICE1,AOPEP,CDK11B,ARHGEF1,DIDO1,TNFRSF12A,MRPS30,ADM,NHSL1,CCDC137,TRMT1,MAP2K7,CDIP1,RAPGEF4,TPRA1,REST,MSL1,SART1,RPL39,TMA16,NFX1,MAP3K1,MRPL24,BAG6,ATP9B,KLC1,USF2,ANKRD28,SCAF4,KIAA1109,LDB1,RHOT2,PCSK7,ARHGAP5,TJAP1,RASSF8,PMVK,DDX6…
AllMSigDB	Liver_R26_Gclc_KO	GO_EMBRYONIC_MORPHOGENESIS	0.000637179	0.0183432	0.477271	0.382341	1.36274	361	TSC1,IHH,TSHZ1,RTF1,NPHP3,EXT1,COL5A2,KDM6B,HOXC9,SALL1,MED12,HOXA5,HOXB4,HOXA7,MYO7A,AR,SOX4,NIPBL,ARID1A,SDC4,KAT2A,MTHFR,DVL1,TXNRD1,HOXA3,WDR60,CREBBP,KLF4,CFL1,COL4A2,SKI,HOXB8,LAMA5,FLVCR1,HOXA10,PAF1,HOXD9,MBNL1,RPS7,FGF9,HOXC4,GPI,NOTCH1,SPINT2,ZBTB16,TGFBR1,SCRIB,ADM,HOXB2,FLT1,HOXA2,ZEB2,IFT172,LEO1,SOCS3,ID2,PCGF2,TSC2,ZNF281,KDM6A,HOXD4,BMP4,HES1,RPL38,MKS1,CHD7,CTR9,HOXD10,ABL1,TRIOB…
AllMSigDB	Liver_R26_Gclc_KO	GSE20366_CD103_KLRG1_DP_VS_DN_TREG_UP	0.000648102	0.018625	0.477271	0.452565	1.54008	130	PHIP,ENO3,TMEM205,SNRNP70,RPL12,RTF1,UBQLN4,CCDC22,SEMA7A,C19orf48,FASTK,METTL1,NKTR,SPRY1,ZNF827,RPL31,KNOP1,PTPRF,FRYL,RPS7,SCNN1B,MDC1,SOCS3,ID3,SRCAP,RASL11A,MYC,ZNF397,TSACC,KIAA1217,PHF21A,RASA1,AGER,NUP93,FOXO1,HTATSF1,ICE2,NUP188,HDAC2,MCF2L,MAGOH,NGF
AllMSigDB	Liver_R26_Gclc_KO	GO_MITOCHONDRIAL_TRANSMEMBRANE_TRANSPORT	0.000651203	0.0186815	0.477271	-0.380992	-1.7304	81	SLC25A1,MPC2,CYC1,ATP5F1B,TIMM50,HSPD1,UCP1,SLC25A13,OPA1,TIMM17A,ATP5PB,MID1IP1,ATP5F1A,MPC1,MICU2,ACACA,ATP5MC3,CPT2,LETM1,GRPEL1,AFG3L2,SLC25A20,STOML2,UCP2,MICU1,ATP5ME,CHCHD4
AllMSigDB	Liver_R26_Gclc_KO	GO_POSITIVE_REGULATION_OF_NUCLEOBASE_CONTAINING_COMPOUND_METABOLIC_PROCESS	0.000655524	0.0187727	0.477271	0.428219	1.48579	181	PPARGC1A,ATRX,HMGB1,CLCF1,SNRNP70,HNRNPA2B1,USP7,SPIRE1,RBMX,RNF168,SLX1A,ERCC6,MMS19,FAM168A,SRSF5,SRSF1,GNL3,USP9X,DKC1,MAPK15,RBM3,PAF1,DDX5,RIOK1,HNRNPD,UIMC1,DHX9,MECP2,ABRAXAS1,RPS3,RIF1,POLR2A,ERCC2,HNRNPA1,LEO1,MAP2K7,POT1,PRDM9,BMP4,BUD23,SNW1,MYC,PML,DIMT1,U2AF2,EXOSC6,TMEM161A,NEK7,RAD50,HDAC10,THRAP3,HNRNPLL,PPP1R10,ATR,BAX,TRIM28,SLX4
AllMSigDB	Liver_R26_Gclc_KO	GO_DNA_METHYLATION	0.000657821	0.0188057	0.477271	0.57186	1.71538	44	KMT2E,ATRX,EHMT1,MPHOSPH8,BAZ2A,CTCF,DNMT3A,MTA2,KMT2A,MBD2,MECP2,PICK1,PIK3CA,MTRR,MYC,EHMT2,GNAS,GATAD2A,N6AMT1,SPI1,TRIM28,TET3,ATF7IP,EZH2,BEND3,HEMK1,WT1,PRMT7,PPM1D
AllMSigDB	Liver_R26_Gclc_KO	GO_EMBRYONIC_SKELETAL_SYSTEM_MORPHOGENESIS	0.000659174	0.0188116	0.477271	0.538084	1.69656	60	HOXC9,MED12,HOXA5,HOXB4,HOXA7,NIPBL,HOXA3,WDR60,HOXB8,FLVCR1,HOXD9,HOXC4,TGFBR1,HOXB2,HOXA2,PCGF2,HOXD4,BMP4,HOXD10,GNAS,LHX1,OSR2,HOXA4,MEF2C,HOXB3,HOXB6,HOXB5,SMAD3,HOXD3,MEGF8,TFAP2A,ZEB1,MMP14,IFT140
AllMSigDB	Liver_R26_Gclc_KO	MODULE_98	0.000666015	0.0189739	0.477271	0.396496	1.40692	287	NR2F2,SRPK2,ZBTB18,ARID3A,SRSF7,SLU7,HMGB1,GTF3C2,PNN,CDKN1A,FKBP5,BRD2,PRPF4B,MAFG,SRSF2,HNRNPA2B1,MAZ,SON,SAFB,PSMA7,SRSF11,KLF6,SRSF6,CEBPZ,STK38,SOX4,CTCF,SRSF1,LSM1,ATN1,GNL2,TNPO1,DDX5,DDX17,CITED2,NRF1,ANP32A,KMT2A,SMAD5,XRCC3,SSRP1,DEK,CLK2,CHD4,DHX9,ZNF217,MTA1,NUP88,KMT2D,SMARCC1,THOC1,CBX5,BCL9,TAF4,SNRPD1,SETDB1,PSMA4,GTF2A2,EWSR1,BUD23,TSN,SNW1,MYC,KHSRP,MAD2L1,ACTR1B,ATF4,SMAD1,SNRP…
AllMSigDB	Liver_R26_Gclc_KO	KEGG_PROPANOATE_METABOLISM	0.000673584	0.0191563	0.477271	-0.540721	-1.93143	28	LDHA,ACSS2,MLYCD,PCCA,ABAT,ECHS1,SUCLG1,ALDH3A2,ACACA,ACADM,HIBCH,LDHB,SUCLA2,ACAT1
AllMSigDB	Liver_R26_Gclc_KO	GSE28726_ACT_CD4_TCELL_VS_ACT_VA24NEG_NKTCELL_DN	0.000675491	0.0191774	0.477271	0.426576	1.47592	172	EIF3A,EIF5,RBM39,PNISR,VAMP2,ITGA6,EXT1,AKAP8,GPS2,DLG5,PABPN1,NXF1,NINL,SRSF6,SYNE2,SOX4,USP34,ARHGEF18,DDX3X,RPL31,SETD1B,RPL27,PDE4B,TUBB2A,RPL23,DDX5,SRRM2,MBNL1,PPP6R2,MAP4K2,DUSP8,RPS15A,SRCAP,RPL38,TSN,AKAP17A,RPL32,TAZ,PI4KB,BRWD1,RGL2,CALM1,WTAP,PDE4D,MCL1,RPS27,CXCR4,JADE2,CLN3,ARL2BP,MCF2L,ATXN7L3B,UBE2J1,DDX49,ALDH2,RASGRP2,VPS13B,SYNE1
AllMSigDB	Liver_R26_Gclc_KO	PGF_UP.V1_UP	0.000679635	0.0192381	0.477271	0.43823	1.50266	151	SAT1,BCLAF1,ITSN2,SREK1,TOPORS,UFL1,BAZ2B,PHF3,PPIG,UPF2,AKAP9,THOC2,MTF2,HNRNPA3,TRIP11,BACH1,SYNE2,CEBPZ,CEP350,NEK1,ZNF354A,MAFK,SMC3,DMTF1,TRMU,TMED5,SCAF11,RIF1,TWISTNB,DNAJC3,CRYBG3,TMEM259,SLC38A6,CREB1,TDG,NEK7,SMC4,AGL,KIF5B,ATR,SGMS1,GRB14,MAGOH,SPOUT1,MARK2,WASHC4,CDC27,ZNF451,SLC4A7,NUP155,LPCAT4
AllMSigDB	Liver_R26_Gclc_KO	GO_RIBONUCLEOPROTEIN_COMPLEX_SUBUNIT_ORGANIZATION	0.00067997	0.0192381	0.477271	0.417077	1.4576	219	EIF3A,SRPK2,ZRSR2,EIF5,SLU7,YTHDC1,RPL12,PAN3,SBDS,CPSF7,SF3B1,PRPF39,RBM5,LUC7L2,EIF3E,SRSF6,LUC7L3,DICER1,KHDC4,LUC7L,LIMD1,SRSF5,SF3A2,SRSF1,SFSWAP,PUM2,DDX3X,RPL24,RPL11,CNOT6,RPL13A,DENR,PAN2,PTBP2,DHX9,PSIP1,AGO1,DDX39B,DYNC1H1,SCAF11,SNRPD1,RPS14,SNRPF,ATXN2L,RPS15,RPS28,RPL38,RPL10,SF1,EIF3CL,SART1,PATL1,ATXN2,KIF5B,MTIF2,ATR,KLC1,TRAF7,ERAL1,RPS27,RPL23A,RAMAC,SRPK1,MCTS1,SNRPG,DDX6,RC3H…
AllMSigDB	Liver_R26_Gclc_KO	TGCTGCT_MIR15A_MIR16_MIR15B_MIR195_MIR424_MIR497	0.000682336	0.0192636	0.477271	0.369718	1.32476	442	EIF3A,PHIP,RSBN1,DHX57,SPEN,SLC4A4,FAM133B,YTHDC1,RBBP6,RTF1,MAP2K3,ZFC3H1,MAP3K3,CPSF7,PURB,CASZ1,LYPLA2,PLEKHA1,GSE1,SON,ACSL4,SRSF11,CDC37L1,USP42,SLC13A3,PURA,MINK1,OGT,MAPK1IP1L,ARID1A,BAZ2A,TSPYL2,CLASRP,HOXA3,LRRFIP2,SRSF5,PHF20L1,PHF20,SYNJ1,DDX3X,TNRC6B,CBFA2T3,CC2D1B,ZHX3,VEGFA,ARHGEF5,CLUH,HOXA10,GABBR1,RBM6,LRIG2,CARD10,CLOCK,BACE1,GPATCH8,ZNF609,KMT2A,SMAD5,MAPRE1,DMTF1,AGO1,SCARF1,G…
AllMSigDB	Liver_R26_Gclc_KO	GO_NEGATIVE_REGULATION_OF_RNA_SPLICING	0.000683585	0.0192636	0.477271	0.658932	1.76873	23	SRSF7,HNRNPA2B1,HNRNPL,RBMX,SRSF6,RPS26,SFSWAP,PTBP1,PTBP2,RBM10,U2AF2,RBM42,SRSF10,SRSF4,RPS13
AllMSigDB	Liver_R26_Gclc_KO	TGCTGAY_UNKNOWN	0.000684387	0.0192636	0.477271	0.391839	1.39389	320	TAB2,PSMD11,TNPO2,KDM2A,REEP6,BRD2,MOB3C,INTS2,CCDC9B,ISCU,NAV2,SON,CPNE1,ALDOA,NRG1,IRS1,NSD1,SLC31A2,DICER1,ULK1,CTCF,HOXA3,ZNF503,USP16,TBL1X,DDX3X,LGR4,DNMT3A,PCF11,GABBR1,MINDY1,VPS16,EVA1B,SRRM2,WDFY3,AGAP3,FGF9,ZNF217,PKP4,TRIM2,NAPA,AMY2A,NUFIP2,PREB,ABCF3,ZEB2,AAK1,SYNCRIP,NDST2,HSPB7,ANKRD23,DHRS3,SRCAP,CNOT3,CAMSAP1,HOXB9,EWSR1,DIAPH1,ZBTB5,JMJD1C,SZT2,MIR22HG,RPL28,TRIOBP,SUPT16H,NEXN…
AllMSigDB	Liver_R26_Gclc_KO	MODULE_183	0.000686079	0.0192676	0.477271	0.539716	1.7031	64	SRPK2,SRSF7,SLU7,PRPF4B,SRSF2,HNRNPA2B1,RBM5,SRSF11,SRSF6,SRSF1,LSM1,RBM3,HNRNPDL,DUSP11,HNRNPH1,DDX17,THOC1,PABPC1,SNRPD1,HNRNPA1,SNRPF,PCBP2,KHSRP,SNRPG,PABPC4,SRSF10,HNRNPU,CHERP,SSB,SNRPD2,CELF2
AllMSigDB	Liver_R26_Gclc_KO	GO_APPENDAGE_MORPHOGENESIS	0.000686873	0.0192676	0.477271	0.488072	1.59586	86	ATRX,IHH,ZNF219,SALL1,SOX4,NIPBL,CREBBP,SKI,FLVCR1,HOXA10,HOXD9,PCSK5,MBNL1,FGF9,NOTCH1,ZBTB16,TFAP2B,BMP4,MKS1,CHD7,HOXD10,HOXA9,PLXNA2,RARG,GNAS,BAX,OSR2,HDAC2,TGFB2,MED1,TBX2,MEGF8,TFAP2A,PBX2,CYP26B1,IFT140,ZNF358
AllMSigDB	Liver_R26_Gclc_KO	GO_NEGATIVE_REGULATION_OF_CHROMOSOME_ORGANIZATION	0.000688566	0.0192822	0.477271	0.488765	1.61224	93	ATRX,TENT4B,MTF2,SLX1A,KDM5A,PHF1,SMG6,SKI,ZW10,XRCC3,MECP2,MLLT6,NOC2L,ZNF207,KDM4A,HNRNPA1,CDT1,KDM3A,POT1,UBR5,RAD50,MAD2L1,APC,NAT10,SPI1,SLX4,ASF1A,ZNF451,PINX1,BCOR,ATAD2B,ERCC4,PHF2,HNRNPU,WAPL,NBN,SIRT1,SUPT6H,TERF2,XRCC1,RTEL1,TRIP12,SETMAR,SIN3A,DUSP1,PCID2,JARID2,PTTG1,EXOSC10,ACD
AllMSigDB	Liver_R26_Gclc_KO	GO_FATTY_ACYL_COA_BIOSYNTHETIC_PROCESS	0.000698752	0.0195342	0.477271	-0.571872	-1.94495	24	SLC25A1,PPT2,ELOVL5,HSD17B12,FASN,ACLY,ACSF3,ACSL5,ACACA,ELOVL1,PPT1,CBR4,HACD2
AllMSigDB	Liver_R26_Gclc_KO	GSE25146_UNSTIM_VS_HELIOBACTER_PYLORI_LPS_STIM_AGS_CELL_UP	0.000704143	0.0196185	0.477271	0.459165	1.56612	131	BCLAF1,SRSF7,IVNS1ABP,TNPO2,SNRNP70,RTF1,BAZ1A,DDX46,ACIN1,FAM76B,ZMYM5,TAF1D,SRSF6,DGCR8,ZCRB1,HNRNPH1,FAM193B,DNA2,ANKRD16,MAPK8IP3,CEP95,GRAMD1A,NOP58,PHF11,PREB,DNM1L,ADAMTS10,ENTPD1,MDM2,PLOD2,SBF1,RNF170,SEMA4A,POLA2,CNIH4,PDE4D,SUV39H1,CPSF1,TAF1,SLC4A2,TRMT1L,ZMYND11,CLCN7,NCAPD3,MAP3K7,NAA35,RASGRP2,HNRNPU,PCGF6,PRPF3,GDI1,PPOX,FYCO1,DZIP1,RTEL1,GMEB2,IFITM2,SUPT20H,TEP1,PTPN9,PIK3C2A,RE…
AllMSigDB	Liver_R26_Gclc_KO	EFC_Q6	0.000704157	0.0196185	0.477271	0.433224	1.49864	171	SCNN1A,ZC3H11A,GRIK5,FKRP,CCDC22,CACNA1D,ARID1A,IFT46,TRIM39,HOXA3,SLK,EDC4,TAOK2,VEGFA,ABI2,MTA2,HOXA10,CELSR2,OTUD7B,DDX17,CITED2,RAD9A,FGF9,HOXC4,CEP95,HM13,AGO1,KDM3A,HOXD4,USP12,HES1,FLRT1,MIR22HG,RPL32,HELZ2,MITF,SLC22A8,BCL2L2,ZBTB48,GTF3C1,SLC4A2,OSR2,HOXA4,TCTN3,WHRN,FAM160A2,HOXB6,JADE2,RNF25,WARS2,RPP21,TNKS1BP1,CYP26B1,EBNA1BP2,TNS2,STRN4,KCNE1,ZNF710,TP53BP1,PPIL4,ST13,HOXC6,PCYT1A,S…
AllMSigDB	Liver_R26_Gclc_KO	PAX4_02	0.000705598	0.0196254	0.477271	0.453968	1.54761	135	SAT1,STAT3,SREK1,SLC4A4,MLLT10,CHD2,CPEB4,ZMIZ1,SLC7A9,PMM1,RNF128,SOX4,PDE7A,PTGFR,NFIA,FOXP1,FAM110D,MBNL2,OTUD7B,DDX17,AGAP3,BAIAP2L2,SLC5A12,HOXC4,RAPH1,CDAN1,PABPC1,TGFBR1,MTURN,POGZ,RELCH,HOXD10,ATP2A2,KYNU,PLXNA2,CXXC5,TMEM87A,MITF,MTIF2,ATP6V0A1,PPP1R10,CGN,AP1S2,HOXB6,ZDHHC12,PNPLA6,TFEC,TBC1D8B,MAP1B,PLPP3,TCF4,OGG1,FOXN3
AllMSigDB	Liver_R26_Gclc_KO	CAGCTTT_MIR320	0.000710592	0.0197309	0.477271	0.429853	1.49139	183	RHOBTB1,PPARGC1A,SRSF7,ATRX,FOXQ1,TSC1,TLK2,MTDH,PAN3,RO60,SMG7,PURB,PCGF3,SON,LUC7L2,ZFP91,KDM5A,HOXB4,OGT,PHF1,ULK1,SEC31B,FTL,TFE3,TNRC6B,NSRP1,MIER1,ARID5B,RAD9A,MAPK8IP3,TRMU,MECP2,DHX15,RAI2,PLK3,POGZ,ZNF281,SERBP1,IGF1R,ZNF280C,GABPB2,TDG,ZNF3,CREBRF,SMAP1,FAM160B1,KLHL36,RASA1,DAB2,MCL1,VPS37B,SPCS2,TRAF7,SMCR8,PCSK7,HELZ,TRIM41,EEF1AKMT2,HIVEP2,FBXO11,ARPP19
AllMSigDB	Liver_R26_Gclc_KO	NFAT_Q4_01	0.000712759	0.0197577	0.477271	0.432662	1.49903	177	SRPK2,SREK1,PRPF38B,PPP2R3A,ICAM1,KMT2C,FLOT1,MAP2K3,EXT1,CIR1,HOXB4,RNF128,OGT,TNFAIP1,DICER1,HOXA3,ZNF503,DDX3X,FOXP1,NFIL3,RORC,MBNL2,OTUD7B,CNTFR,ANP32A,FLI1,IER3,TJP2,CUEDC1,CYP2D6,PPM1K,HOXB2,CASK,ID3,DHRS3,USP12,TAGAP,GRK2,STAG1,PLOD2,ZBTB5,MIR22HG,HOXD10,OVOL2,PAK1IP1,UBR5,FOXO4,MITF,DTX3,SLC45A3,SORBS3,ANP32E,JPT2,ABRAXAS2,STC2,LUZP1,SLC4A2,NFAT5,PHKA1,ANKRD28,MITD1,NEDD4L,ABI3,RGS3,IFT2…
AllMSigDB	Liver_R26_Gclc_KO	GSE7568_CTRL_VS_3H_TGFB_TREATED_MACROPHAGES_WITH_IL4_AND_DEXAMETHASONE_DN	0.000718601	0.0198861	0.477271	0.441866	1.51576	155	NRBP2,STAT3,TNRC6A,ZNF318,BRF1,TAGLN2,SGF29,UVSSA,MAP3K3,ECPAS,RO60,ZMYM5,SLC35E3,ERCC6,PHF20L1,ATG2B,PDE4B,NAA16,CHD8,SPP1,KNOP1,ZNF23,CEP95,BRD3,ROCK2,RFX7,SLC25A27,PLCG1,PRDM9,ZNF7,MACF1,CAMSAP1,SF1,CDKAL1,SIK3,FAM122A,NUP214,EHMT2,STAU1,CNNM3,RBM27,TIA1,C5orf34,PDE4D,ANAPC4,ANKRD28,ARHGAP26,RNF25,SPHK2,RAB23,TECPR1,BCOR,PHF2,RICTOR,IL6R,FBXW7,ANKRD49,PIGM,PRKX
AllMSigDB	Liver_R26_Gclc_KO	GSE10240_CTRL_VS_IL22_STIM_PRIMARY_BRONCHIAL_EPITHELIAL_CELLS_UP	0.000722301	0.0199278	0.477271	0.453052	1.54725	137	ILDR2,MFAP3,PAN3,APPL2,MED13L,INSR,DAPK1,BAZ2A,ARHGEF18,FLCN,CEP350,ABI2,TTC3,TNFRSF1A,UHRF1BP1,SLC38A2,DMTF1,CRTC1,SPNS3,TFCP2,ITSN1,IRAK1,IGF1R,NBEAL2,MNT,ZNF397,SPHK1,BMF,ITPR1,ABHD4,ZBTB48,RAI1,CISH,KIF21A,URI1,FAM214A,SLC43A2,ABCA1,ELP2,MAP3K11,MYO18A,OSBPL5,ATXN7L3B,PPARD,MED1,RNF38,DOCK5,LZTS2,TYK2,RC3H1,LRSAM1,ATF7IP,WDR13,CIRBP,PRR14L,GIMAP8,ADGRG3,TUT7,ZMYM3,CAMKK2,EPB41L3
AllMSigDB	Liver_R26_Gclc_KO	GSE37533_UNTREATED_VS_PIOGLIZATONE_TREATED_CD4_TCELL_PPARG2_AND_FOXP3_TRASDUCED_UP	0.000722533	0.0199278	0.477271	0.47811	1.59354	104	BRF1,CLCF1,TRIM3,CHD6,FERMT1,AKAP8,ACIN1,MDM4,DENND5B,LUC7L,ADCY6,PANK4,GIGYF1,FOXP1,MAOA,BPTF,BACE1,TNFRSF12A,CC2D1A,NOTCH3,PFKFB2,TFCP2,IFT172,H6PD,ZNF12,TRUB1,HOXB9,FLRT1,IGF1R,FAM160B2,UNC13B,COLGALT2,RAI1,PCYT2,ZSWIM4,GRAMD4,SKIV2L,VSTM5,PABPC4,USP3,APEX2,TMEM94,ATXN7L2,ANKRD13D,ABHD11,SPG11,SPPL2B,DZIP1,GLT8D1,ESRP2,C1orf115
AllMSigDB	Liver_R26_Gclc_KO	NRF1_Q6	0.000726226	0.0199962	0.477271	0.410252	1.43671	227	KRCC1,SRSF7,KDM2A,SGF29,SNRNP70,RTF1,BCL7A,SRRM1,HNRNPL,INTS2,MAZ,POU2F1,PLEKHA1,PPP1R12A,PHF1,GTF2F1,PDE7A,TRIM39,SMG6,SRSF1,CFL1,FNBP4,ZNF653,ABI2,PAXBP1,NF1,PRKN,HNRNPH1,CHMP2A,CLOCK,MOK,SMAD5,SEC14L1,HOXC4,MECP2,GOLGA1,SPINT2,PREB,DCTN5,CDK2AP2,PTPN2,MAP2K7,ATXN2L,PSMA4,PHC3,DNAJC3,CNTROB,SF1,PCNT,U2AF2,CCDC12,TSACC,FOXO4,SMC4,POLA2,FMR1,PPP1R10,BAG6,USF2,TRIM28,SSBP4,RILPL1,MAGI1,FXR2,FUS,MR…
AllMSigDB	Liver_R26_Gclc_KO	GO_NEGATIVE_REGULATION_OF_MRNA_PROCESSING	0.000737724	0.0202764	0.477271	0.646017	1.77399	26	SRSF7,HNRNPA2B1,HNRNPL,RBMX,SRSF6,SFSWAP,PTBP1,CDK9,RNF40,SUPT5H,RBM10,CTR9,U2AF2,RNF20,RBM42,SRSF10,CCNT1
AllMSigDB	Liver_R26_Gclc_KO	WOO_LIVER_CANCER_RECURRENCE_DN	0.000739216	0.0202764	0.477271	-0.397352	-1.71512	65	SARDH,ACY1,GLUL,CRAT,PAH,POR,QDPR,ECHS1,ACOX2,ACAA1,PCTP,ACSL5,ALDH3A2,ADH1B,PC,BPHL,EPHX2,PLIN1,CYP2E1,ACADSB,CA5A,CA14,PIPOX,CSAD
AllMSigDB	Liver_R26_Gclc_KO	MORF_EI24	0.000741179	0.0202764	0.477271	-0.328677	-1.56589	128	TUFM,AKR7A2,LYPLA1,HSPE1,LSM4,GLB1,NDUFS2,RAD23A,SCARB1,IDH3G,RNPEP,COQ9,TM9SF4,CCT3,MDH1,PDHB,ATXN10,MLEC,NDUFV1,TMEM106C,CCT5,CYCS,CS,SDHA,ATP5MC3,PRDX3,BCAP31,STARD7,RTN4,AFG3L2,HAT1,VDAC3,VBP1,UBE2S,PPT1,PRDX4,PTGES3,MCFD2,IMMT
AllMSigDB	Liver_R26_Gclc_KO	KEGG_GLYCOLYSIS_GLUCONEOGENESIS	0.00074134	0.0202764	0.477271	-0.466504	-1.86524	46	LDHA,FBP1,ACSS2,TPI1,PKM,PGK1,BPGM,PGM2,PGAM1,PDHB,PFKM,DLAT,ALDH3A1,ALDH3A2,ADH1B,DLD,ALDH1A3,PDHA1,ALDH3B2,LDHB
AllMSigDB	Liver_R26_Gclc_KO	GO_MHC_CLASS_I_PROTEIN_BINDING	0.000743761	0.0203089	0.477271	-0.763249	-2.02359	11	HLA-E,ATP5F1B,TAPBP,ATP5F1A,DERL1,BCAP31,VCP
AllMSigDB	Liver_R26_Gclc_KO	GSE2124_CTRL_VS_LYMPHOTOXIN_BETA_TREATED_MLN_UP	0.000746347	0.0203457	0.477271	0.487822	1.60913	93	BCLAF1,FGB,ZNF292,UPF2,PRRC2C,BIRC6,HERC1,RPS25,RHCG,ROCK1,CDC37L1,PHF20L1,CREBBP,TNRC6B,RPL27A,RPL13A,RPL18,MOK,NRF1,RPS7,KMT2A,PABPC1,RPS14,RPS6,MYLIP,RPL28,RPL22,RPS16,PKLR,TPT1,SLC51B,HOXD8
AllMSigDB	Liver_R26_Gclc_KO	GO_ACETYL_COA_BIOSYNTHETIC_PROCESS_FROM_PYRUVATE	0.000749036	0.0203655	0.477271	-0.702967	-2.09153	15	MPC2,PDK3,PDHB,MPC1,PDHX,DLAT,DLD,GSTZ1,PDHA1
AllMSigDB	Liver_R26_Gclc_KO	REACTOME_ACTIVATION_OF_THE_MRNA_UPON_BINDING_OF_THE_CAP_BINDING_COMPLEX_AND_EIFS_AND_SUBSEQUENT_BINDING_TO_43S	0.000749556	0.0203655	0.477271	0.538891	1.68188	57	EIF3A,EIF2S2,RPS18,RPS25,EIF3E,RPS26,RPS7,RPS11,RPS17,PABPC1,RPS3,RPS14,RPS6,RPS12,RPS15A,RPS20,RPS15,RPS28,RPS16,RPS24,RPS2,RPS27,RPS21,RPS8
AllMSigDB	Liver_R26_Gclc_KO	GSE20715_WT_VS_TLR4_KO_LUNG_DN	0.000750789	0.0203655	0.477271	0.443332	1.5245	157	UBXN4,TNRC6A,SPEN,CLCF1,ZC3H11A,MIF4GD,SNRNP70,USP7,CP,PPIG,WASHC1,PABPN1,BRD4,MAN2C1,PRODH,C19orf48,LIMD1,DEPTOR,USP34,LAMA5,BBS2,MINDY1,CELSR2,MYCBP2,NFYC,OTUD7B,GLCCI1,KMT2A,BCL3,MAPK8IP3,HM13,HS6ST1,CCDC88C,CUEDC1,TRIM2,ABCA7,SCRIB,HOXB2,SHANK3,MERTK,SART1,DSTYK,SPHK1,APC,SNRPA,ARHGAP31,ATP6V0A1,ARFGAP1,DYNLT1,EXOSC8,RPS27,MAP3K11,EMSY,C4B,TNK1,SYNE1,MMP14,EFNB1,ENDOG,CPSF4,PPP1R21,SYVN1,ARPC…
AllMSigDB	Liver_R26_Gclc_KO	REACTOME_CRISTAE_FORMATION	0.000758538	0.0205418	0.477271	-0.537053	-1.91833	28	ATP5F1B,ATP5PB,HSPA9,SAMM50,ATP5F1A,ATP5MC3,MTX1,APOOL,ATP5ME,IMMT,ATP5F1C,CHCHD6,DNAJC11,CHCHD3
AllMSigDB	Liver_R26_Gclc_KO	E2F1DP1RB_01	0.000760116	0.0205506	0.477271	0.442907	1.52304	157	SRSF7,ATRX,ARID4A,YTHDC1,NECTIN1,SRSF2,PPIG,BRMS1L,PRRC2C,MAZ,MTF2,PEG3,CD3EAP,ANKHD1-EIF4EBP3,LUC7L3,UGGT1,NIPBL,NCL,CTCF,ZNF503,SRSF1,TAOK2,RASAL2,KLF4,OTUD7B,KANSL3,HNRNPD,SMC3,PAN2,RAB11B,ZNF644,CBX5,NUFIP2,SNRPD1,TMPO,POLR2A,HNRNPA1,CDT1,ID3,SMC6,FMO4,MCM7,CDC25A,SMAD6,KMT5A,FHOD1,ZNF362,JADE1,ZCCHC8,POLA2
AllMSigDB	Liver_R26_Gclc_KO	GSE21063_CTRL_VS_ANTI_IGM_STIM_BCELL_NFATC1_KO_8H_DN	0.000761946	0.0205663	0.477271	-0.3058	-1.45353	139	GGCT,STMN1,MCCC1,NUBPL,SLC27A2,VANGL1,LSM4,SMIM20,CPPED1,TTLL12,PKM,SRD5A1,DECR1,ARHGAP18,IAH1,TM7SF2,PCCA,DGLUCY,GNPAT,COQ3,ATIC,RNF187,MGMT,GATAD1,FUCA2,HERC4,MRPS9,AKIP1,DUT,TMEM79,CHEK2,C1GALT1C1,FIG4,MNAT1,MYL6B,EDEM1,TMEM107,TRAP1
AllMSigDB	Liver_R26_Gclc_KO	KEGG_NOTCH_SIGNALING_PATHWAY	0.000768359	0.020675	0.477271	0.58007	1.72901	41	CTBP2,CIR1,KAT2A,DVL1,CREBBP,DTX4,NCOR2,NOTCH1,PSENEN,NOTCH3,HES1,SNW1,MAML2,DTX3,DVL3,EP300,HDAC2,NUMB,DVL2,NOTCH4,PSEN2,JAG1
AllMSigDB	Liver_R26_Gclc_KO	WENG_POR_TARGETS_LIVER_UP	0.000768489	0.020675	0.477271	-0.547947	-1.98379	31	PRNP,C11orf54,CD36,ANXA5,ACTG1,CYP51A1,CYB5B,IDI1,HMGCS1,SLCO1A2,TMEM97
AllMSigDB	Liver_R26_Gclc_KO	GO_SIGNAL_TRANSDUCTION_BY_P53_CLASS_MEDIATOR	0.000772482	0.0207485	0.477271	0.413083	1.44118	211	NDRG1,ARID3A,ATRX,TOPORS,TAF3,CDKN1A,MYO6,MDM4,EHMT1,SOX4,ZNF385B,PHF20,RPL11,CNOT6,MTA2,PRKN,RPL23,HINT1,DDX5,DNA2,RPS7,BCL3,RAD9A,SSRP1,BRPF1,CHD4,PRKAG2,TAF15,MYBBP1A,NOC2L,RMI1,TAF4,PLK3,FHIT,USP28,CDIP1,CNOT3,MDM2,MIF,RHNO1,PRKAB1,SNW1,RAD1,PML,KMT5A,SUPT16H,STK11,PAK1IP1,TRIM24,RAD50,EHMT2,BCL2L12,BRD7,TAF1,PPP1R13B,BAG6,ATR,BAX,CNOT10,PTTG1IP,EP300,HDAC2,SNAI1,CASP2,KAT5,RFC3,CDKN1B,CDK5,S…
AllMSigDB	Liver_R26_Gclc_KO	GO_REGIONALIZATION	0.000775613	0.0207652	0.477271	0.427421	1.48247	186	NR2F2,TSHZ1,MTF2,HOXC9,MED12,HOXA5,HOXB4,HOXA7,AR,KAT2A,HOXA3,SKI,HOXB8,SPRY1,HOXA10,BPTF,SMARCD3,CELSR2,HOXD9,PCSK5,CITED2,HOXC4,NOTCH1,ZBTB16,TGFBR1,HOXB2,HOXA2,ZEB2,IFT172,PCGF2,HOXC8,KDM6A,HOXD4,BMP4,HES1,HOXB9,MKS1,HOXD10,SMAD6,HOXA9,OVOL2,PLXNA2,EMX2,RARG,CHRD,ADGRG1,FOXC1,HOXD8,LHX1,ARL13B,HOXA4,EP300,LDB1,SNAI1,MEF2C,HOXB3,HOXB6,HOXB5,SMAD3,LRP2,HOXD3,ITGAM,MEGF8,SEMA3F,PBX2,FRS2,CYP26B1,…
AllMSigDB	Liver_R26_Gclc_KO	GO_DRUG_METABOLIC_PROCESS	0.000775631	0.0207652	0.477271	-0.282564	-1.45783	208	AK4,AKR7A2,TSPO,CTSH,PECR,SLC46A1,PEBP1,HBA2,VKORC1,ACSS2,CLYBL,POR,BDH1,HBD,NT5C3A,CYP2A6,AK2,CYP4B1,SRD5A1,OXCT1,ABAT,CYBA,TPK1,AMN,GPX1,NUDT5,ATP5F1A,TCN2,NDUFS1,DPEP1,ALDH3A2,HSPA1B,FAM20C,ADH1B,PRDX3,NT5C2,PNPO,VCP,ATP6V1B2,XPNPEP1,EPHX2,NMNAT1,ATP1B1,SLC52A3,MMADHC,ALDH3B2,GAMT,PRDX4,NADK,PARP1,CBR4,CYP2E1
AllMSigDB	Liver_R26_Gclc_KO	GO_MRNA_3_END_PROCESSING	0.000777688	0.0207864	0.477271	0.492051	1.6204	92	SRSF7,SLU7,ZC3H11A,TENT4B,SRSF2,UPF3B,SRRM1,CPSF7,THOC2,PABPN1,SRSF11,SRSF6,SRSF5,SRSF1,PCF11,PAF1,CDK9,DDX39B,RNF40,TUT1,THOC1,PABPC1,SUPT5H,LEO1,CTR9,U2AF2,RNF20,SNRPA,FIP1L1,CPSF1,CPSF3
AllMSigDB	Liver_R26_Gclc_KO	GO_BASAL_TRANSCRIPTION_MACHINERY_BINDING	0.000786846	0.0209963	0.477271	0.545765	1.69508	54	UVSSA,RTF1,ERCC5,BRD4,AR,PCF11,PAF1,DHX9,AGO1,NOP58,LEO1,CTR9,NCOA3,URI1,EDF1,ZNF326,ELP2,ESRRB,SMYD2,TAF2,ERCC4,HNRNPU,TCF4,SCAF1,TBP,ZNHIT6,ELP1,TP53,SUPT4H1
AllMSigDB	Liver_R26_Gclc_KO	SMAD_Q6	0.000788095	0.0209963	0.477271	0.441642	1.51869	157	KMT2E,TSHZ1,CHD6,STX5,SRRM1,FAM76B,GSE1,CPNE1,ZFP91,ROCK1,SMG1,NSD1,ARID1A,VEGFA,ZNF827,DDX17,MBNL1,CSRNP2,RBMS1,CBX5,NOTCH3,ELN,HNRNPA1,PMEPA1,ZEB2,RPS14,ODR4,ENTPD1,AUP1,BMP4,ZSWIM8,PAFAH2,TINAGL1,POLG,JMJD1C,POLD4,MIR22HG,GTF2A1,PI4KB,SEMA4A,BMF,ZNF362,JADE1,ANP32E,RGL2,ARAP3,PPP1R10,SLC4A2,CEP57,YBX2,CREM,RPP21,SMYD2,CNOT4,NCDN,HPX,BCOR,ATP2B4,RARA,FOXN3,PHF12,TNS2,FBXW7,SYT11,TBP,SYVN1,UFD1,…
AllMSigDB	Liver_R26_Gclc_KO	GO_GLUTATHIONE_PEROXIDASE_ACTIVITY	0.000797487	0.0211787	0.477271	0.7218	1.78978	16	GSTA1,GPX3,GPX4,MGST3,MGST1,GSTP1
AllMSigDB	Liver_R26_Gclc_KO	ZIC1_01	0.000798234	0.0211787	0.477271	0.429152	1.48512	175	ZNF318,GIT1,TLK2,SLC38A3,GIGYF2,POU2F1,CPNE1,ACSL4,ATP6V0A4,SALL1,MAF,HOXA7,NRG1,ZNF503,FASTK,TAOK2,HOXB8,VEGFA,HOXA10,FAM110D,DUSP11,HOXD9,KANSL3,HNRNPD,MBNL1,DMTF1,LMNA,NOTCH1,CUEDC1,SAP130,TRAF3IP2,KDM6A,CCNYL1,HOXB9,SZT2,MIR22HG,TAZ,PI4KB,SUPT16H,CXXC5,DGKH,HELZ2,TUG1,ZNF362,THRAP3,CASKIN2,PPP1R10,SLC4A2,AP1S2,USP21,ZNF384,EFNA4,ZDHHC12,ZMYND11,CDKN1B,CYB561D1,ZADH2,GJB1,MAP1B,BCOR,CYP26B1,DV…
AllMSigDB	Liver_R26_Gclc_KO	GO_HISTONE_H3_K4_METHYLATION	0.000798809	0.0211787	0.477271	0.570791	1.70645	43	KMT2E,ARID4A,KMT2C,RTF1,OGT,KMT2B,SETD1B,ASH1L,KMT2A,KMT2D,SETD1A,PRDM9,KDM6A,SNW1,CTR9,PYGO2,CXXC1,TET2,ZNF335,TET3,BCOR
AllMSigDB	Liver_R26_Gclc_KO	MODULE_184	0.000807084	0.0213637	0.477271	-0.535999	-1.91457	28	ACADS,IVD,DECR1,PCCA,ABAT,ECHS1,ACOX2,ACSM5,SUCLG1,ALDH3A2,ACADM,ACADVL,ACADSB
AllMSigDB	Liver_R26_Gclc_KO	GNF2_KPNB1	0.000812167	0.0214637	0.477271	0.503593	1.61381	72	U2SURP,SRSF7,SSBP1,PRPF40A,DDX18,LAS1L,RBMX,TARDBP,HNRNPA3,PABPN1,NCL,SRSF1,NAA15,NOP14,SMC3,PSIP1,DHX15,SYNCRIP,TSN,EXOSC8,CEP57,MAGOH,NAE1,SRSF10,HNRNPU,KPNB1,AIMP1,NOC3L,CNOT7
AllMSigDB	Liver_R26_Gclc_KO	GO_PYRUVATE_METABOLIC_PROCESS	0.000824809	0.0217346	0.477271	-0.637637	-2.0818	20	LDHA,ME1,BSG,PDHB,PDHX,DLAT,PC,DLD,PDHA1,LDHB,ME2,VDAC1
AllMSigDB	Liver_R26_Gclc_KO	GSE9037_CTRL_VS_LPS_1H_STIM_IRAK4_KO_BMDM_DN	0.00082531	0.0217346	0.477271	0.44686	1.52945	142	GBP7,U2SURP,YTHDC1,NKAPD1,DNAJC8,EXT1,MED13L,CHD9,GSR,SRSF6,MGST1,AR,C19orf48,TXNRD1,SRSF5,KLF4,MAOA,TUBB2A,BACE1,MAFK,BEX4,ZC3H12A,PGD,UQCRB,RIF1,CEBPB,EPC1,PTPN2,ELL,C11orf96,MCM7,MIR22HG,GPR19,ENPP2,ZNF263,NSUN5,IFNGR1,PTK2,TUBB,ZMAT2,RND3,PDK1,EFHD2,SLC4A7,NEDD9,MFSD4A,GLRX,PLPP3,TBC1D23,MAP3K8,PKN3,MRPL52,IWS1,MPST,ADAP2,SOX13,VSIG10L
AllMSigDB	Liver_R26_Gclc_KO	GSE360_CTRL_VS_L_MAJOR_MAC_DN	0.000827012	0.0217346	0.477271	0.456133	1.55578	131	EFR3A,ARID3A,AFDN,NQO1,DYNC1I2,PSMD7,PHF14,AKAP9,MUC6,THOC2,TOP1,CPNE1,GSR,SLC13A3,IRS1,MAPK1IP1L,EDC4,TAOK2,INPP5K,HNRNPH1,MBNL2,EML3,ZW10,CLK3,ABCC4,MAPRE1,PSIP1,HS6ST1,DDC,TWISTNB,IGF1R,ZBTB5,TDG,SMAD1,BBS4,TTC22,PGRMC1,DVL3,BIRC2,ACSL1,GADD45G,CDKN1B,DLEC1,TFEC,PBX2,UGDH,TOP3A,ME3,NR1H2,ING2,PTPRK,EXOC6B,SLC12A4,OPTN,ZPR1,SRSF4,HSP90B1,SAA1
AllMSigDB	Liver_R26_Gclc_KO	SHETH_LIVER_CANCER_VS_TXNIP_LOSS_PAM3	0.00082771	0.0217346	0.477271	-0.417819	-1.74979	56	ESM1,CALML4,PROM2,MEP1B,EHD4,MCM6,FABP5,CDH1,ITIH5,SERPINE1,PYGB,PHGDH,UNC5B,TGFBR2,SPRED1,IFI27L2,GYG1,NID1,PLEK2,LY6D
AllMSigDB	Liver_R26_Gclc_KO	PECE_MAMMARY_STEM_CELL_UP	0.000833023	0.0218393	0.477271	0.451534	1.5268	120	TXN,RPL15,SMARCA4,RPS18,CNPPD1,GAS5,RPS25,RPS26,SOX4,RBIS,RPL18A,RPL24,RPL27A,RPL13A,TUBB2A,HINT1,RPL8,RPS7,NFIB,RPS3,EEF1D,UQCRB,RPL35A,RPS14,RPL7A,SOCS3,APOE,RPS12,CEBPD,RPS20,RPS28,PPIA,NACA,RPL28,RPL22,RPS16,PET100,TRAPPC5,RPL39,SNHG6,ABHD6,IL4R
AllMSigDB	Liver_R26_Gclc_KO	GSE37533_PPARG1_FOXP3_VS_PPARG2_FOXP3_TRANSDUCED_CD4_TCELL_UP	0.000844914	0.0221157	0.477271	0.432647	1.49449	168	SPEN,RPS6KB1,PRPF40A,TBCEL,BCL7A,DDX46,FAM76B,PRRC2C,LYPLA2,ANKRD54,GOLGA4,BOD1L1,DICER1,AKAP8L,KAT2A,EDC4,RABAC1,RYK,FOXP1,NSRP1,SLC16A10,AOC2,NAA16,MBNL2,MICALL1,FRYL,SWT1,AAGAB,DIDO1,MED4,PKP4,CYP2D6,SNRPD1,C19orf53,DAD1,TFCP2,PCGF2,OPA3,PRRC2B,PPIA,SF1,NBEAL2,AMPD2,FAM160B2,KRBA1,DCLRE1C,ATF4,CXXC1,GATAD2A,MSN,FAM214A,THUMPD2,ATR,CTU2,DPM3,SRPK1,ZCCHC17,RPP21,MEN1,SRP19,PHF2,CELF2,CDC123,TBP,…
AllMSigDB	Liver_R26_Gclc_KO	FREAC3_01	0.000846638	0.0221257	0.477271	0.44263	1.5206	158	FGB,ARID4A,RBM39,SLC38A3,CDKN1A,CNPPD1,EFNA5,PRPF39,POU2F1,GSE1,CPNE1,LUC7L2,CIR1,PURA,PPP1R12A,NRG1,NIPBL,ULK1,TSPYL2,HOXA3,PCF11,NSRP1,HOXA10,MBNL2,OTUD7B,CITED2,RESF1,CCDC112,FGF9,BCL9,HOXA2,DLGAP4,ZEB2,ID2,POGZ,HOXC8,KDM6A,AKT1S1,TIAL1,MCM7,HOXA9,NEDD4,TRIM8,MITF,ZNF362,CNNM3,TCF7L2,PPP1R10,ANKRD28,HOXA4,SIM1,JADE2,BRMS1,LRP2,SESTD1,FOSL2,ZBTB40,TMEM94,DVL2,NSD3,PHF21B,IDH1
AllMSigDB	Liver_R26_Gclc_KO	NELSON_RESPONSE_TO_ANDROGEN_DN	0.000849812	0.0221734	0.477271	0.751373	1.77185	12	SCNN1A,CDK8,SDC4,DDC,MYC
AllMSigDB	Liver_R26_Gclc_KO	PID_ATM_PATHWAY	0.000860558	0.0223861	0.477271	0.626444	1.73662	28	YWHAB,RAD9A,SMC3,UIMC1,ABRAXAS1,MDC1,MDM2,CDC25A,ABL1,DCLRE1C,RAD50,TRIM28,KAT5,RBBP8,TOP3A,NBN,TP53BP1,TERF2
AllMSigDB	Liver_R26_Gclc_KO	GSE6259_33D1_POS_VS_DEC205_POS_SPLENIC_DC_UP	0.00086069	0.0223861	0.477271	0.447477	1.51714	125	YPEL2,CSPP1,SRPK2,SLU7,PNISR,NRXN2,UBALD2,TANC1,KDM5A,ATG2B,TNRC6B,CBFA2T3,ZSWIM6,TFCP2L1,INO80D,SPRY1,ABI2,ZNF609,KMT2A,SLC38A2,SLC40A1,CNTRL,PPM1K,ARHGEF2,CEBPD,HES1,MNT,NLK,TRIM8,DAB2,FAM214A,MEF2C,JADE2,FBXL20,FAM117A,ST3GAL2,FOSL2,HELB
AllMSigDB	Liver_R26_Gclc_KO	GSE32986_GMCSF_VS_GMCSF_AND_CURDLAN_LOWDOSE_STIM_DC_DN	0.00086571	0.0224811	0.477271	0.448909	1.52764	130	ZBTB18,ITGA6,SBDS,RETREG1,NFKBIZ,SSH2,ZCCHC14,PHF1,CACHD1,RYK,DNMT3A,FNBP4,FOXP1,MPP1,GABBR1,ZMAT1,TPCN1,ARHGEF1,MBNL1,INTS6L,SECISBP2,RBMS1,SBF2,HAUS5,GPRASP1,BTBD9,RPS20,DHRS3,SLC38A6,MYLIP,NOL4L,SULT1A1,RASA2,MAML2,JADE1,PPFIBP2,PER2,POLI,RPS8,PSMG4,JADE2,PTK2,PDK1,RASGRP2,NUAK2,ZBTB40,RPL37A,KANSL2,PCED1A,KLF2
AllMSigDB	Liver_R26_Gclc_KO	GSE19888_CTRL_VS_TCELL_MEMBRANES_ACT_MAST_CELL_PRETREAT_A3R_INH_UP	0.00087015	0.022526	0.477271	-0.303541	-1.44279	139	INMT,FBLN5,LYPLA1,BNIP3L,PAM,VKORC1,EPOR,BPGM,SELENOP,CCNG1,HERPUD1,ABCC9,PKIA,CMBL,UQCRC2,CSF1R,SNAP47,RGS5,SRPX2,CTH,ATRNL1,REPS2,STRADB,TMEM109,AQP4,AAMDC,FBXO3,COX7A2L,CDC42EP3,VDAC3,PRKACA,EFEMP1,HEXB,ENPEP,ALDH1A3,ST6GAL1,SGSH,NFE2L3,KLHL9,PARP1
AllMSigDB	Liver_R26_Gclc_KO	GO_LYSOSOMAL_LUMEN	0.000871294	0.022526	0.477271	-0.39266	-1.77355	74	FMOD,PRELP,SDC2,GLB1,NPC2,CD74,SMPD1,GALNS,GUSB,PPT2,GPC4,LIPA,ASAH1,TCN2,HSPG2,OGN,FUCA1,SCARB2,GYG1,HEXB,SGSH,PPT1
AllMSigDB	Liver_R26_Gclc_KO	RB_P107_DN.V1_DN	0.000871548	0.022526	0.477271	-0.327264	-1.55883	116	CXCL12,GALNT11,LPGAT1,TXN2,COASY,PPA2,GJB2,STBD1,POR,BDH1,ARL1,PEX19,HSD17B12,COQ9,PANK1,UBE2G2,HSPH1,CCDC90B,LACTB2,C3orf70,PPBP,ELOVL1,PDCD6,PEX3,ACADVL,TXNRD3,COA5,LPAR3,CBR4,PIK3R4,BSDC1,KRT18,ACP5,NFE2L2,NIPSNAP1,NSUN2,RHOU,HIGD2A,GBE1,UROS,POMP,GNG12,ELOVL6,CRABP2
AllMSigDB	Liver_R26_Gclc_KO	HALLMARK_MTORC1_SIGNALING	0.000873585	0.0225431	0.477271	-0.28222	-1.37761	182	AK4,LDHA,PPA1,HSPE1,ME1,CYP51A1,TPI1,PGK1,CYB5B,SRD5A1,IDI1,HSPD1,CCNG1,ELOVL5,TM7SF2,HMGCS1,QDPR,SERPINH1,ACLY,SLC9A3R1,SC5D,HSPA9,M6PR,TMEM97,CTH,ADIPOR2,PHGDH,PSMD13,ACACA,CACYBP,IGFBP5,BCAT1,FADS2,RPA1,SORD,STIP1,PSMD14,RPN1,CD9,BHLHE40
AllMSigDB	Liver_R26_Gclc_KO	GSE45365_WT_VS_IFNAR_KO_CD8A_DC_UP	0.000875376	0.022554	0.477271	-0.308462	-1.51506	157	TXN2,TSPO,ACAA2,PRELP,PECR,CDIPT,GLB1,UQCRC1,ECHDC3,PEX19,MDH1,PDHB,MID1IP1,LIPA,BABAM1,ATIC,GDE1,POLR2G,EEF1G,APP,SYNGR2,RETREG2,AP1S1,AMZ2,ATP5MC3,PPP2R5A,PIGT,PLBD1,RPN2,TGFBR2,ACADM,ACAD8,PRKACA,MRPL58,MRPL16,TRIAP1,RER1,GSTZ1,LDHB,LMAN2L,IL11RA,RTN1,MAGED1,ESYT1,ACAT1,ATRAID,HMOX2,SIRT3,LBR,IL13RA1,CORO1A,UROS,MRPL34,NME4,SLC35A1
AllMSigDB	Liver_R26_Gclc_KO	GO_REGULATION_OF_STEROID_BIOSYNTHETIC_PROCESS	0.00087758	0.0225754	0.477271	-0.383951	-1.68991	68	NR1D1,TSPO,MVD,RAN,POR,CYP51A1,SCAP,IDI1,TM7SF2,HMGCS1,FASN,ERLIN2,SC5D,ASAH1,FGF1,ACACA
AllMSigDB	Liver_R26_Gclc_KO	CTGAGCC_MIR24	0.00088136	0.0226019	0.477271	0.427942	1.48147	174	TAB2,LMBR1L,CLCN6,GPX3,HIP1R,MAFG,STX5,SSH2,TOP1,LYPLA2,NAV2,PURA,OGT,EXOC5,PHF20L1,MBD6,CLIP2,CNOT6,ARHGEF5,CLUH,CNTFR,PTPRF,MOCS1,ARID5B,OTUD5,CLK2,NFXL1,ZNF217,SAP130,IP6K2,DLGAP4,MCHR1,MTMR14,PLK3,PLPPR2,POGZ,PLOD2,MNT,SZT2,SEMA4A,RARG,KMT5C,BCL2L2,RGL2,WDTC1,NAPRT,RASA1,STC2,G6PD,PER2,RANBP10,YBX2,SMCR8,MAGI1,SESN1,CDKN1B,MIDN,INPP5B,MEN1,FBXL19,FGFR3,NEDD9,DCBLD2,MMP14
AllMSigDB	Liver_R26_Gclc_KO	GSE40273_GATA1_KO_VS_WT_TREG_DN	0.00088136	0.0226019	0.477271	0.434286	1.50045	166	ZBTB18,CLCF1,KMT2C,CHD2,RETREG1,PRRC2C,ANKRD11,MED12,PURA,ATE1,ARHGEF18,TIGD2,MICALL1,ZSCAN26,ARID5B,ZNF217,ITPR2,MAP4K2,BIRC3,EPC1,ERMARD,PFKFB4,APOE,PRR14,LPP,HES1,MGA,CREB1,ZNF639,KYNU,SNAPIN,RUFY2,NCOA3,CREBRF,MBIP,MAP3K1,NCOA1,ABHD6,ITPR1,C5orf34,HOPX,MRM1,SYNJ2BP,MAP4K3,GRAMD4,CTU2,SFXN4,MEF2C,GPSM1,P2RX4,POLD1,KCTD18,STX16,WDFY1,SYNE1,LLGL1,ZEB1,IFT140,MAP3K8,IL6R,IRF3,GIMAP8,PSEN2,PLEC,SF…
AllMSigDB	Liver_R26_Gclc_KO	CAGCAGG_MIR370	0.000884297	0.0226419	0.477271	0.470308	1.57596	111	STAT3,DHX57,ARID4B,SLC4A4,PBRM1,SLC38A3,CTBP2,FAM76B,SMG7,SRSF11,OGT,BAZ2A,PHF20L1,PHF20,DDX3X,CFL1,DNMT3A,NAA15,CLUH,GABBR1,KMT2A,MAPRE1,CASK,FBRS,PLCG1,MAP2K7,KIFC2,NFATC3,WDR26,CHRD,UBAP2,FOXP4,PDCD11,INO80,RGS3,TRIM44,ZMYND11,ZBTB39,NCDN,MED29,ANK3,MAP3K8
AllMSigDB	Liver_R26_Gclc_KO	GO_HISTONE_METHYLTRANSFERASE_ACTIVITY	0.000887062	0.0226773	0.477271	0.556814	1.70645	50	KMT2C,EHMT1,NSD1,KMT2B,SETD1B,ASH1L,KMT2A,KMT2D,SETD1A,SETDB1,PRDM9,KMT5A,EHMT2,PRDM16,KMT5C,CXXC1,SUV39H1,DOT1L,SETD5,SMYD2,MEN1,CARM1,NSD3,EZH2,SETD7,KMT5B,SETD2,SETMAR,PRMT7
AllMSigDB	Liver_R26_Gclc_KO	GSE2706_2H_VS_8H_R848_AND_LPS_STIM_DC_UP	0.000891004	0.0227427	0.477271	-0.300634	-1.49117	151	APEH,CTSH,LSM4,ECHDC1,ACSM3,CYC1,UQCRC1,AK2,TWF2,TM6SF1,QPRT,RASAL1,COPS6,RFC2,MAP2K6,PDK3,PDHB,GLRX5,CPB2,CHN2,ITFG1,EEF1G,DPY30,TMTC4,FA2H,CACYBP,PTGR1,MRPL48,SLC27A4,MAT2A,SGCB,HEBP2,RPL3,PRKACB,ICMT,TRAP1,ACAT1,KIAA0930,PIH1D1,NDUFAF6,AQP3,PIPOX,TMEM59,EIF2D,PHYH,NRGN,IL13RA1
AllMSigDB	Liver_R26_Gclc_KO	TAGCTTT_MIR9	0.000908415	0.0231512	0.477271	0.428563	1.48483	177	NR2F2,ANKRD10,ZBTB18,RBM39,FAM133B,PSMD7,ARNTL,PRPF4B,SRSF2,HNRNPA2B1,CPEB4,NFKBIZ,TARDBP,PCMTD1,GOLGA4,LMBRD1,SOX4,ZNF385B,PHF20L1,DDX3X,TNRC6B,CAMK2G,NT5DC3,RAB14,SLC16A1,MECP2,KCTD9,CASK,TFAP2B,CREBZF,CPEB2,SKAP2,PLCG1,ZNF281,KRAS,NLK,STRN3,KMT5A,RARG,VCPIP1,MITF,DTX3,KIAA1217,ZNF362,RSF1,KLC1,ARHGAP5,PDS5B,MEF2C,MAGI1,STX16,HOXB5,ZMYND11,MAP3K7,PDK1,SRCIN1,DVL2,PHF2,THBD,SREK1IP1,KPNB1,CELF2,…
AllMSigDB	Liver_R26_Gclc_KO	GSE10239_NAIVE_VS_DAY4.5_EFF_CD8_TCELL_UP	0.000911193	0.0231861	0.477271	0.430316	1.48031	161	BAZ2B,MTDH,RPS18,APPL2,B3GALNT2,ARIH2,SSH2,MED13L,SH3GL1,NXF1,AKAP8L,UBN1,RPL11,RPL35,RPL27A,UBN2,ZZEF1,RBM6,SRRM2,TNFRSF1A,NRF1,BACE1,RPL36,IRF2BP2,RPS7,RPS11,TRMU,NPFF,RPS3,MTURN,RPS14,SOCS3,RPS15A,ID3,CDIP1,ZNF12,RPL38,TMEM259,USE1,MLXIP,RPL32,CTR9,RPL22,CXXC5,DSTYK,BMF,YPEL3,CERK,PCYT2,RPS21,RPL19,JADE2,SPOUT1,ZBTB4,FRMD4A
AllMSigDB	Liver_R26_Gclc_KO	NKX61_01	0.000929062	0.0236042	0.477271	0.443694	1.51822	140	SAT1,PPARGC1A,SLC20A1,LLGL2,KMT2C,CHD6,CHD2,CASZ1,KCNIP2,PCMTD1,PURA,HOXA7,NSD1,SOX4,NIPBL,EDC4,HOXB8,NCOR1,MIR17HG,AOC2,CDK11B,MBNL2,DDX17,CLOCK,FLI1,CLK2,HOXC4,LMNA,TUT1,BBS12,SHKBP1,SLC38A6,HESX1,NOL4L,ATP2A2,MYO10,PLXNA2,TRIM8,PHF21A,HOXD8,USF2,SH3BGRL3
AllMSigDB	Liver_R26_Gclc_KO	GO_NEGATIVE_REGULATION_OF_CATABOLIC_PROCESS	0.000930691	0.0236091	0.477271	0.417079	1.46017	226	TAB2,NRBP2,STAT3,PPARGC1A,TSC1,HMOX1,TLK2,SNRNP70,TENT4B,USP7,UBQLN4,ANGEL2,WASHC1,ATG7,TARDBP,MDM4,HERC1,ROCK1,GSK3A,OGT,NRG1,TRIM39,TIRAP,DKC1,CBFA2T3,RPL11,SIRT2,RILP,OS9,LRIG2,ZKSCAN3,RPL23,CTSA,MYCBP2,HNRNPD,RPS7,TBC1D14,DHX9,HFE,SECISBP2,SMARCC1,PABPC1,PIK3CA,LARP1,KDM4A,STYX,SYNCRIP,FHIT,TSC2,PPARA,MAPKAPK2,RBM10,PML,CLEC16A,MAD2L1,PAM16,BMF,THRAP3,FMR1,SVIP,TAF1,BAG6,MCL1,SMCR8,RIC1,HMGCR…
AllMSigDB	Liver_R26_Gclc_KO	GSE29617_DAY3_VS_DAY7_TIV_FLU_VACCINE_PBMC_2008_DN	0.0009414	0.0237838	0.477271	0.455598	1.5488	128	GLDC,GTF3C2,STARD5,UVSSA,CHD6,SNRNP70,NPHP3,ARGLU1,DENND5B,LUC7L2,CCNL2,ASXL1,OGT,GON4L,SRSF1,DGKA,PRKN,FAM193B,GLCCI1,PAN2,GRAMD1A,LIME1,HERC2,CREBZF,ZNF7,EWSR1,NOL4L,MCM7,UBR5,ILKAP,BTAF1,UBAP2,VAMP1,NSUN5,SLC25A45,SLC25A28,CABIN1,STX16,PDK1,MEN1,ZBTB40,PABPC1L,ZBTB25,MTERF3,SCHIP1,SYMPK,ADGRG3,SOX6,TCF3,SRSF4,TP53INP1,CD38,GYS1,AMN1,USP45,GPLD1,HSP90B1,RNASEH1,ITFG2
AllMSigDB	Liver_R26_Gclc_KO	GSE37532_VISCERAL_ADIPOSE_TISSUE_VS_LN_DERIVED_TREG_CD4_TCELL_DN	0.0009414	0.0237838	0.477271	0.44822	1.52529	130	AP3D1,PALM3,VAMP2,TAF8,KDM6B,BRD4,KDM7A,MAF,MAPK1IP1L,RPS26,AR,MBD6,INO80D,NSRP1,PRODH2,HOOK2,WIPF2,SH2B1,RESF1,CAMTA2,GRINA,ZNF236,RFX7,SETD1A,FBRS,CCDC107,PATL1,ENOPH1,CNNM3,RBMS2,RANBP10,CEP57,MAP3K11,SH3BGRL3,RIN3,CRTC2,USP21,HELZ,CLPP,DLG4,LY96,IFT20,PLEKHA7,ZBTB40,IL6R,SYT11,RERE,TOM1L2,TMEM150A,ZNF668,TEX38,POMT2,NAGA,IKZF5,MEF2D
AllMSigDB	Liver_R26_Gclc_KO	AAAGGAT_MIR501	0.000941919	0.0237838	0.477271	0.488618	1.6091	92	BCLAF1,NR2F2,ZBTB18,RSBN1,PNN,SRSF2,CLK1,ATP6V1H,ZC3H7A,ZMYM5,PURA,SOX4,TRIM39,GRB10,SYNJ1,CACHD1,HOXB8,WIPF2,NFIL3,CELSR2,WDFY3,CLK2,TAPT1,PLXNB1,LARP1
AllMSigDB	Liver_R26_Gclc_KO	GO_CATALYTIC_ACTIVITY_ACTING_ON_A_GLYCOPROTEIN	0.000945898	0.0238476	0.477271	-0.709063	-2.02812	13	MGAT3,MGAT4B,GCNT1,MGAT1,C1GALT1C1,MGAT2,FUT8
AllMSigDB	Liver_R26_Gclc_KO	GINESTIER_BREAST_CANCER_ZNF217_AMPLIFIED_UP	0.000950343	0.0238882	0.477271	0.515746	1.62732	63	SLU7,UFL1,ZBTB38,PWWP2A,SF3B1,SLC17A5,BBX,TRIP11,WSB1,RSBN1L,BTD,MAP3K12,C22orf39,DNAL1,SCAF11,LPP,RAD1,CREB1,ICE2,KLHL20,STX16,WASHC4,ANAPC5,SRSF10
AllMSigDB	Liver_R26_Gclc_KO	HALLMARK_PEROXISOME	0.000950413	0.0238882	0.477271	-0.362345	-1.66073	90	CRAT,SLC27A2,TSPO,NUDT19,MLYCD,ABCD3,IDI1,ELOVL5,SCP2,GNPAT,ACAA1,CADM1,HMGCL,ACSL5,HSD17B11,YWHAH,DIO1,PEX14,EPHX2,PEX6,ISOC1,LONP2
AllMSigDB	Liver_R26_Gclc_KO	GO_CARBOXY_LYASE_ACTIVITY	0.000955258	0.0239733	0.477271	-0.540904	-1.95312	29	ECHDC1,ME1,ODC1,MVD,MLYCD,DDT,UMPS,BCKDHA,UXS1
AllMSigDB	Liver_R26_Gclc_KO	GSE7509_UNSTIM_VS_TNFA_IL1B_IL6_PGE_STIM_DC_UP	0.000971371	0.0243405	0.477271	-0.292813	-1.43497	175	METTL26,APEH,GSS,PPA2,NDUFS2,PLA2G4A,PMPCB,FZD1,ZBTB8OS,MCM6,CCT3,TAPBP,ECHS1,TRPC4AP,PJA1,LAMTOR1,MAP1LC3A,ITGB5,GIPC1,POLR2B,HDHD2,DLAT,ATP9A,TBCD,GGT1,RPA1,MESD,CPT2,MTFR1,CMAS,VCP,USP4,MGAT1,STARD7,MSRA,PERP,NID1,MRPL20,ABHD17A,MRPL3,AFG3L1P,NANS,CXCL10,PTPA,BOP1,GUK1,SLC25A33,WDR18,ATG101,PLSCR2,WFS1,MTCH1,ECI2,CHID1,NME4,IFRD2,AAMP
AllMSigDB	Liver_R26_Gclc_KO	REACTOME_GLYCOSAMINOGLYCAN_METABOLISM	0.000978108	0.024472	0.45506	-0.363642	-1.66234	80	FMOD,PRELP,SDC2,ST3GAL3,GLB1,PAPSS1,B4GALT5,CHST2,GALNS,GUSB,B4GAT1,GPC4,CHST12,EXT2,CHST7,PAPSS2,HSPG2,OGN,CHST11,B3GAT2,HEXB,SGSH,B4GALT2
AllMSigDB	Liver_R26_Gclc_KO	MAZ_Q6	0.000993229	0.0248126	0.45506	0.439924	1.50678	144	ZC3H11A,MLLT10,STX5,INAVA,CPSF7,UPF2,SMG7,MDM4,POU2F1,SLC2A1,KCNIP2,ZFP91,ARID1A,ZNF503,CAMK2G,NFYC,OTUD7B,PTPRF,MIER1,AHNAK,LMNA,ZNF644,BCL9,KDM4A,DUSP8,ARHGEF2,SETDB1,PLK3,POGZ,KRTCAP2,TRIM46,TIAL1,GABPB2,TIMM10B,PATL1,EMX2,PRDM16,TRIM8,ZNF362,FNBP1L,THRAP3,PHF21A,TCF7L2,FKBP2,CRTC2,CREM,ADAMTSL4,NCDN,ZEB1,COA7,ATXN7L2,ATP2B4,SPINDOC,SYT11,RERE,PIP5K1A,NRAS,FAM189B,UBE4B,CELF1,PPOX,SESN2,SHC1,S…
AllMSigDB	Liver_R26_Gclc_KO	PID_HNF3A_PATHWAY	0.000996524	0.0248571	0.45506	0.643807	1.76003	25	NR2F2,POU2F1,AR,CREBBP,NFIA,NFIB,CEBPB,NCOA3,NFIC,EP300,ATP5PF,TFF1,CDKN1B,APOB
AllMSigDB	Liver_R26_Gclc_KO	GSE24634_NAIVE_CD4_TCELL_VS_DAY5_IL4_CONV_TREG_DN	0.00100457	0.0249481	0.45506	-0.279852	-1.36605	182	GSS,HSPE1,NDUFAF1,COASY,PPA2,CD74,CALML4,CISD1,TEFM,RTP4,CYB5B,HSPD1,FHL2,CCT3,MRPS2,ACO2,TIMM17A,SLC25A11,PHB,SLC31A1,RNF187,ACSL5,CYCS,AVEN,DNAJA1,ALDH3A2,DERL1,CCT7,MCAT,AFG3L2,SGCB,MPP6,NDUFC2,UBE2S,THOC6,MRPL16,ACADVL,IMMT,ICMT,RNF14,SLBP,ACAT1,CIAO1,P4HA2,C12orf4,PSMC2,AHSA1,WDR18
AllMSigDB	Liver_R26_Gclc_KO	BIOCARTA_VDR_PATHWAY	0.00100526	0.0249481	0.45506	0.649235	1.7427	23	SMARCA4,SMARCC2,ARID1A,CREBBP,NCOR1,SMARCC1,TSC2,BAZ1B,SMARCE1,SUPT16H,NCOA1,EP300,MED1,CARM1
AllMSigDB	Liver_R26_Gclc_KO	GNF2_MCM5	0.00100562	0.0249481	0.45506	0.534626	1.65967	55	U2SURP,LAS1L,RBMX,HNRNPA3,ANP32B,PA2G4,SRSF1,DKC1,NOP56,PTBP1,NOP14,SSRP1,DEK,DHX15,SERBP1,MCM7,SMC4,POLA2,EXOSC8,VRK1,SNRPG
AllMSigDB	Liver_R26_Gclc_KO	E2A_Q2	0.00100801	0.0249481	0.45506	0.433324	1.48548	149	TAB2,ITSN2,PRPF38B,TLK2,ENO3,ITGA6,BCL7A,KCNIP2,GSE1,GGNBP2,GOLGA4,ANKHD1-EIF4EBP3,TRIM39,CHRNB1,CAMK2G,CBFA2T3,LARGE2,CFL1,DGKA,BPTF,USB1,CITED2,TMED9,CHD4,DIDO1,PSIP1,NOTCH1,ANKRD13B,ARHGEF2,DHRS3,MACF1,RAPGEF4,SERBP1,AMPD2,MYLIP,NOL4L,MIR22HG,RPL28,ATP2A2,FHOD1,GNAS,SH3TC1,SPACA6,WDTC1,SPI1,SPCS2,ZNF326,EFNA4,GADD45G,ASXL2,ARPP19,LZTS2,SLIT2,GJB1,INTS9,SH3BP1
AllMSigDB	Liver_R26_Gclc_KO	HALLMARK_MITOTIC_SPINDLE	0.00100904	0.0249481	0.45506	0.436817	1.49921	154	TSC1,EZR,SSH2,TUBGCP3,NET1,TUBGCP6,ROCK1,TAOK2,RASAL2,CEP250,CLIP2,EPB41,RALBP1,HDAC6,NF1,SMC3,MAPRE1,DYNC1H1,CNTRL,ARHGEF2,TRIO,ACTN4,ITSN1,CNTROB,CEP131,MYO9B,PCNT,ARHGEF3,ABL1,RASA2,NUMA1,SMC4,STAU1,KIF5B,APC,RASA1,ARAP3,HOOK3,KLC1,CEP57,MAP3K11,RHOT2,ARHGAP5,DST,CDC27,PKD2,PCM1,NEDD9,SOS1,LLGL1,UXT,RICTOR,FLNB,PLEKHG2,AKAP13,TLK1,ARHGEF12,KIF3B,RAB3GAP1,CLASP1,PXN,BCAR1,WASL,KIFAP3,RABGAP1,MA…
AllMSigDB	Liver_R26_Gclc_KO	GO_RESPONSE_TO_LEUKEMIA_INHIBITORY_FACTOR	0.00100928	0.0249481	0.45506	0.502197	1.61115	75	BCLAF1,SRSF7,GLDC,ICAM1,CTBP2,SBNO2,MTF2,SHMT1,BCAT2,PMM1,NCL,KLF4,RFX2,ARID5B,RIF1,TWISTNB,SOCS3,KDM3A,CREB1,KAT6B,PML,RPS16,RARG,SPRY2,TRIM25,GCLM,SMAD7,PFKP,VEGFC
AllMSigDB	Liver_R26_Gclc_KO	GO_REGULATION_OF_STEROID_METABOLIC_PROCESS	0.00101082	0.0249486	0.45506	-0.343446	-1.56493	89	NR1D1,TSPO,MVD,RAN,POR,CYP51A1,DGAT2,SCAP,IDI1,TM7SF2,HMGCS1,FASN,ERLIN2,LAMTOR1,SC5D,ASAH1,FGF1,ACACA
AllMSigDB	Liver_R26_Gclc_KO	ATGTCAC_MIR489	0.0010181	0.0250553	0.45506	0.534292	1.68429	62	UBXN4,ATRX,RBBP6,FAM76B,NRG1,NSD1,MBD6,DDX3X,ARHGEF5,BPTF,CLOCK,NFXL1,NLK,SRGAP2,CXXC5,CCP110,NCOA1,PDE4D,STC2,NDUFV2,LRRC75A,JADE2,SMAD3,WASHC4,ASXL2,ZADH2
AllMSigDB	Liver_R26_Gclc_KO	REACTOME_MITOCHONDRIAL_FATTY_ACID_BETA_OXIDATION	0.00101819	0.0250553	0.45506	-0.521244	-1.92713	34	ACADS,ACAA2,ACSM3,DECR1,MECR,PCCA,ECHS1,PCTP,ACAD10,ACAD11,HADHB,ACADM,NDUFAB1,MCAT,ACADVL
AllMSigDB	Liver_R26_Gclc_KO	E2F1_Q6_01	0.00102267	0.0251279	0.45506	0.431296	1.48992	170	RSBN1,SREK1,FKBP5,SRSF2,CPSF7,EFNA5,BRMS1L,MAZ,POU2F1,MTF2,CD3EAP,ANKHD1-EIF4EBP3,NIPBL,ATE1,NCL,TRIM39,CTCF,SRSF1,TAOK2,RPL18,OTUD7B,DDX17,HNRNPD,FLI1,PAN2,CHD4,RAB11B,ZNF644,CBX5,NUFIP2,TMPO,HNRNPA1,SYNCRIP,ID3,SMC6,CNOT3,STAG1,SERBP1,MYC,MCM7,CDC25A,KMT5A,NUMA1,FHOD1,NCOA6,ZNF362,JADE1,POLA2,PCYT2,SUV39H1,YBX2,TRMT2A,ZDHHC24,CASP2,JADE2,SPHK2,FXR2,ERF,PNPLA6,ASXL2,RIBC1,ZEB1,MCMBP,UXT,NSD3,POL…
AllMSigDB	Liver_R26_Gclc_KO	PRAMOONJAGO_SOX4_TARGETS_DN	0.00102468	0.0251399	0.45506	-0.498669	-1.87354	38	GLUL,PTGES,PEBP1,LAPTM4B,LY6E,MLEC,MRPS12,TMEM97,MCCC2,PDCD4,LAMP1,ADAM15,EFEMP1,UBE2S,UCP2,PARP1,TMEM14A,NR2F6,TMED2
AllMSigDB	Liver_R26_Gclc_KO	GO_TELOMERIC_DNA_BINDING	0.00102651	0.0251473	0.45506	0.601295	1.70956	31	HNRNPA2B1,UPF2,SMG7,SMG5,PURA,SMG1,NCL,SMG6,HNRNPD,HNRNPA1,POT1,RAD50,ZBTB48,TELO2
AllMSigDB	Liver_R26_Gclc_KO	GSE22432_MULTIPOTENT_VS_COMMON_DC_PROGENITOR_UNTREATED_UP	0.00103721	0.0253714	0.45506	-0.287455	-1.38959	176	C5orf15,EIF4A3,ODC1,SPCS1,NDUFS5,TEFM,PMPCB,POLE4,SLC25A39,PSMG2,PGAM1,DDX1,MDH2,GLRX5,COQ3,COQ4,PHB,YBX1,TMEM97,LONRF1,PHGDH,PDSS1,CCDC90B,PRDX3,RPN2,CUL2,BABAM2,TRNAU1AP,EIF4E,MRPL35,NDUFAF4,PREP,CHCHD4,PIN1,C17orf80,IMMT,BAG1,GPN1,CXCL10,NUP43,NOL11,PDIA6,SLC25A33,CHAC2,KLHDC4,TSNAX,DOHH
AllMSigDB	Liver_R26_Gclc_KO	SPZ1_01	0.00104037	0.025411	0.45506	0.432164	1.49312	166	NR2F2,ARNTL,BCL7A,SRRM1,MAZ,POU2F1,CPNE1,ZFP91,HOXB4,BAZ2A,CTCF,MBD6,PCF11,HOXB8,MIR17HG,HOXA10,HOXD9,DDX17,CNTFR,CHD4,CAMTA2,SMARCC1,PABPC1,SNRPD1,ZNF513,DLGAP4,FBRS,SYNCRIP,AMIGO2,HOXB9,NLK,GTF2A1,PATL1,HOXA9,FOXO4,TPT1,ZNF362,CASKIN2,WDTC1,HNRNPLL,HAUS3,SIGIRR,PPP1R10,CALCOCO1,USPL1,LDB1,TRMT2A,HOXB6,NCAPD3,CNOT4,SRCIN1,MYO1C,NCDN,NSD3,KPNB1,PHF12,TNS2,HSD3B7,XPO7,NFKB2,TOM1L2,GNAI2,PAX8,FST,H…
AllMSigDB	Liver_R26_Gclc_KO	GSE39820_CTRL_VS_TGFBETA3_IL6_IL23A_CD4_TCELL_UP	0.00104249	0.025425	0.45506	0.428368	1.47293	159	TNRC6A,PSMD11,ARID4B,IMPACT,SF3B1,MDM4,GPATCH4,TAF1D,ZDHHC17,TCERG1,OGT,DVL1,PUM2,ADCY6,PANK4,ZFYVE27,ZNF280D,CCNL1,KIAA0753,DEK,PTBP2,MOSMO,DHX9,FTX,ZNF644,SBF2,DNM1L,MORC3,RRNAD1,KRBA1,PPWD1,ZBTB5,ARHGEF3,SIK3,CDC25A,CCDC77,C5orf51,TRIM24,CCP110,ISG20L2,SNHG6,RBM27,C5orf34,NAA20,POGLUT2,TRMT1L,ERO1B,SGMS1,NUP160,SESN1
AllMSigDB	Liver_R26_Gclc_KO	GSE21063_CTRL_VS_ANTI_IGM_STIM_BCELL_NFATC1_KO_16H_DN	0.00104569	0.0254641	0.45506	0.432826	1.48377	149	EIF3A,UFL1,STARD5,ARNTL,RPL14,GGNBP2,SBNO1,BCAT2,SRSF11,ZNF598,TNFAIP1,NIPBL,LUC7L,SENP6,NOL8,ZNF280D,PTBP1,HNRNPDL,LRIG2,SHARPIN,SEC14L1,ECD,HS6ST1,GTF2IRD1,ROCK2,MAP3K2,PFDN5,SMC6,PCBP2,ZCCHC9,KRAS,SLC3A2,LAMA1,ATG16L2,CRAMP1,FHOD1,MBIP,SNHG6,ZCCHC8,CRISPLD2,HAUS3,PUS10,NOL7,SEMA4C,RPL23A,RPS21,RFC3,TJAP1
AllMSigDB	Liver_R26_Gclc_KO	GO_FIBRILLAR_CENTER	0.00104719	0.0254641	0.45506	0.466464	1.56078	109	MTDH,EZR,DDX46,TOP1,KLF6,CD3EAP,ZNF385B,TXNRD1,MBD6,IP6K1,DKC1,TFCP2L1,NOP56,DUSP11,RPAIN,CHD1,TCOF1,NOP58,NFIB,CC2D1A,IP6K2,EEF1D,CCDC137,KDM4A,LEO1,FHIT,RPP38,MRPL23,NFIC,DAB2,POLR2F,AGER,YBX2,SMAD7,HOXB5,MRI1,SESN1,WDR43,RAI14,APEX2,TAF1C,DCLRE1A,DCAF1,CD2BP2,SUPT20H,PRMT7,FOXJ2,IMP4
AllMSigDB	Liver_R26_Gclc_KO	DEMAGALHAES_AGING_DN	0.00105336	0.0255763	0.45506	-0.678522	-2.05101	16	ACSS2,GHITM,ATP5MC3,UQCRFS1,CALB1,CX3CL1,CA4,DIABLO
AllMSigDB	Liver_R26_Gclc_KO	GTGCAAA_MIR507	0.00105889	0.025591	0.45506	0.489524	1.5828	80	RSBN1,SREK1,RPS6KB1,PBRM1,SLTM,MTDH,MAP3K3,CPEB4,MED13L,CHD9,ANKRD12,GGNBP2,BRD4,MAF,PCF11,MBNL1,RAPH1,PTPN2,BMP4,MDM2,TIAL1,WDR26,DGKH,NCOA1,TRAF7,AGAP1,EP300,SGMS1,EEF1AKMT2,DLG3,SLC4A7
AllMSigDB	Liver_R26_Gclc_KO	AP1_Q2	0.00105911	0.025591	0.45506	0.425909	1.46794	163	SRPK2,PSMD11,TXN,SLC38A3,NRXN2,RAB11FIP3,SSH2,GOLGA4,MINK1,RNF128,BAZ2A,MPRIP,ZNF385B,HOXA3,FAM184A,CLUH,EML3,ID1,DDX17,WDFY3,FLI1,LMNA,MAPRE3,CYP24A1,CASK,ROCK2,PDAP1,STX17,HSPB7,KDM3A,LPP,AKT1S1,UBE3A,IRAK1,HDAC3,STK40,JMJD1C,CIZ1,EXOSC6,TRIM8,ZNF362,CHPF2,ANKRD28,CREM,PORCN,PLBD2,PLEKHH3,AP2A2,BAIAP2,CDKN1B,RAP1GAP2,NCDN,DKK2,USP3,ATXN7L2,DNM1
AllMSigDB	Liver_R26_Gclc_KO	GSE22886_NAIVE_CD4_TCELL_VS_12H_ACT_TH2_UP	0.00105911	0.025591	0.45506	0.43737	1.50399	157	LMBR1L,LLGL2,PNISR,KLF9,VPS13D,ZFC3H1,CHKB,SF3B1,AKAP9,TSPYL2,SRSF5,USP34,CREBBP,NKTR,TTC3,HOOK2,LRIG2,FAM193B,SH2B1,DDX5,MYCBP2,TPCN1,ARHGEF1,FLI1,PAN2,AP1G2,DMTF1,MAP4K2,IP6K2,KLF7,FBXO21,RPS6,PCBP2,A4GALT,SF1,KAT6B,MSL1,CCNT2,TRAPPC10,MAP3K1,SORBS3,PPFIBP2,KLHL36,SUN1,SYNJ2BP,RHOT2,KLHL20,R3HDM2,JADE2,STX16,MCF2L,ATXN7L3B,SIPA1L3,AP2A2,ZFHX2
AllMSigDB	Liver_R26_Gclc_KO	GSE5589_UNSTIM_VS_45MIN_LPS_AND_IL6_STIM_MACROPHAGE_UP	0.00106019	0.025591	0.45506	0.43104	1.48903	170	XPA,SPEN,PBRM1,PNISR,SSH3,MOB3C,FLOT1,TBCEL,KCNJ10,PHF14,DMXL2,CIR1,BACH1,KLF6,SNHG3,DEPTOR,NFIA,FNBP4,MIGA1,SLC16A10,CTSC,HMG20A,ABTB1,AGO1,RABEP2,PSENEN,MTURN,AAK1,NDST2,KIAA0513,SLC6A6,MTMR14,PFDN5,MAPKAPK2,R3HDM4,SMAD6,TIMM10B,FAS,SNAPIN,CCDC12,TUG1,IL4R,ZCCHC8,DYNLT1,G6PD,ASPSCR1,BIRC2,HSCB,INPP4A,RPL23A,ZFP90,MEF2A,UTP14A,FCGR2A,SESN1,ZMAT2,TRIM21,ALDH2,FBXW9,HPS3
AllMSigDB	Liver_R26_Gclc_KO	GO_RIBOSOME_BIOGENESIS	0.00106593	0.0256918	0.45506	0.399072	1.41067	263	RRP1,TSC1,TENT4B,RPL12,RPL14,SBDS,ESF1,LAS1L,UTP3,PA2G4,CEBPZ,PELP1,SDAD1,DDX3X,DKC1,NOL8,RPL24,NOP56,RPL11,RPL35,RPL27,GNL2,NOP14,RIOK1,DDX17,RPS7,TSR3,RPS17,NOP58,NUP88,FCF1,MYBBP1A,NOC2L,RPL35A,NOM1,RPS14,RPL7A,RPS6,RPS15,RPS28,BMS1,RRNAD1,RPL38,RPL10,KRI1,BUD23,CHD7,LYAR,DIMT1,AATF,RPS16,SART1,EXOSC6,PAK1IP1,ISG20L2,BCCIP,RPS24,RSL1D1,NAT10,NSA2,MRM1,SUV39H1,NSUN5,PDCD11,EXOSC8,TRAF7,RPS2,ERA…
AllMSigDB	Liver_R26_Gclc_KO	GSE13547_CTRL_VS_ANTI_IGM_STIM_ZFX_KO_BCELL_12H_UP	0.00106752	0.0256924	0.45506	0.472297	1.57417	104	GLDC,ESF1,PURB,THOC2,HOXB4,MAPK1IP1L,ZNF503,NOL8,TTC3,TTC14,POLRMT,SWT1,MAFK,ABRAXAS1,NPFF,RMI1,TWISTNB,LRRCC1,NFKBIA,LRIF1,PHC3,GTF2A2,VPS37A,SLC7A6OS,RPL22,TEAD3,ZBTB21,KIAA2026,HOPX,CNIH4,RSF1,AGER,OXGR1,ARMCX5,TRIM28,TXLNG,RBM42,LRRC75A,ZFP1,OFD1,KLF2,PHF21B,ALKBH2
AllMSigDB	Liver_R26_Gclc_KO	GO_BILE_ACID_METABOLIC_PROCESS	0.00107408	0.0258126	0.45506	-0.525316	-1.87641	28	NR1D1,SLC27A2,AKR1D1,AMACR,SCP2,ACOX2,ACAA1,OSBPL2
AllMSigDB	Liver_R26_Gclc_KO	GSE38696_LIGHT_ZONE_VS_DARK_ZONE_BCELL_UP	0.00107567	0.025813	0.45506	0.42998	1.48802	173	ZBTB18,TLK2,VPS13D,CHD2,ERCC5,SF3B1,EHMT1,THOC2,ZCCHC7,SBNO1,TANC1,ZDHHC17,LUC7L3,STK38,NCL,RSBN1L,USP16,ARHGEF18,RPL31,MYCBP2,RIOK1,DDX17,ALS2CL,HMG20A,PBXIP1,CEP95,DIDO1,IKBKG,MAP3K2,ZNF226,RIF1,HERC2,TPCN2,STX17,DHX15,ARHGEF2,KNG1,MACF1,STAG1,PPWD1,UBR5,ZBTB21,TIA1,FMR1,MTIF2,C5orf34,BTAF1,TELO2,NOL7,ANAPC4,ATP9B,HDAC2,PVR,FBXL20,RAB23,PDK1,ZNF780A,FRMD8,SS18L1,SYNE1,ZNF646,TBC1D8B,SRP19
AllMSigDB	Liver_R26_Gclc_KO	GSE15330_LYMPHOID_MULTIPOTENT_VS_MEGAKARYOCYTE_ERYTHROID_PROGENITOR_IKAROS_KO_UP	0.00107999	0.025855	0.45506	0.448879	1.52284	126	USP24,HSPBAP1,MAP3K3,APPL2,INSR,PLEKHA1,TANC1,CD3EAP,ADCY6,METAP1D,PANK4,MIGA1,FOXP1,TTC3,TNRC6C,SLC11A2,ALS2CL,GRAMD1A,DDC,NPFF,HDAC7,BCKDHB,SLC25A27,USP28,ID3,ZNF7,RAPGEF4,IGF1R,MYC,NLK,CXXC5,SMAD1,ACTN1,RAI1,ZNF775,SLC43A2,ABCA1,FOXO1,ICE2,POLI,ARHGAP5,NEDD4L,SESN1,ZNF606,RNF38,PDK1,ZNF780A,USP53,ZEB1,BCOR,IGFLR1,PPCDC,IL6R,RNF122,SETD7,TOM1L2,DZIP1
AllMSigDB	Liver_R26_Gclc_KO	EPPERT_LSC_R	0.00108083	0.025855	0.45506	0.600574	1.70751	31	PPIG,RBPMS,NF1,IQGAP2,SETDB1,TRAF3IP2,SNHG20,CDIP1,ZFP30,UBR5,ADGRG1,PPP1R10,ATXN7L3B,MAP3K7,ZBTB39,ARPP19
AllMSigDB	Liver_R26_Gclc_KO	GO_CHROMATIN_DNA_BINDING	0.00108214	0.025855	0.45506	0.530226	1.67178	60	STAT3,PPARGC1A,SMARCA4,KDM6B,NKAP,SMARCC2,KDM5A,CTCF,HMGN5,MTA2,CLOCK,MBD2,CHD4,DHX9,NOTCH1,SMARCC1,KDM3A,ACTN4,PRDM9,KDM6A,SMARCE1,JMJD1C,EP300,HDAC2,SMAD3,MED1,KDM3B,HNRNPU,RARA
AllMSigDB	Liver_R26_Gclc_KO	GO_REGULATION_OF_EPIDERMAL_CELL_DIFFERENTIATION	0.00108709	0.0259356	0.45506	0.600959	1.74516	34	MAFG,ROCK1,SRSF6,HOXA7,KEAP1,NOTCH1,ROCK2,KLF7,BMP4,HES1,OVOL2,NUMA1,NCOA3,ERRFI1,FOXC1,KDF1,MED1,CYP27B1,EZH2
AllMSigDB	Liver_R26_Gclc_KO	GO_HYDRO_LYASE_ACTIVITY	0.00109598	0.0261097	0.45506	-0.463506	-1.80131	44	ECHDC1,PCBD1,ECHS1,ACO2,FASN,ACO1,DGLUCY,CA12,HADHB,CBSL,NAXD,CA8,TGDS,CA9,CA5A,CA14,HACD2,CA3,ENO1,UROS,HACD3,EHHADH
AllMSigDB	Liver_R26_Gclc_KO	DACOSTA_UV_RESPONSE_VIA_ERCC3_TTD_DN	0.00110968	0.0263978	0.45506	0.507873	1.6087	67	EIF3A,PHF14,TOP1,GSE1,SON,ASXL1,FAM168A,FAM193A,RBPMS,GPATCH8,NFIB,DNAJC2,ZEB2,SKAP2,PCNT,MSH3,TRIM24,MITF,BTAF1,KLHL20,PDS5B,DST,SGMS1,SMAD7,ZFHX3,CDKN1B,UBXN7,VPS13B
AllMSigDB	Liver_R26_Gclc_KO	E2F_Q6_01	0.00111649	0.0265006	0.45506	0.430277	1.4864	170	ARID4A,SREK1,TNPO2,CDKN1A,NECTIN1,STX5,SRSF2,ACIN1,CPSF7,BRMS1L,MAZ,MTF2,PEG3,TRIR,LUC7L2,SALL1,ZDHHC17,ANKHD1-EIF4EBP3,SMG1,NIPBL,ATE1,NCL,CTCF,SRSF1,EVA1B,DDX17,CITED2,HNRNPD,FLI1,SMC3,PAN2,RAB11B,CBX5,HNRNPA1,ID3,STAG1,SERBP1,FMO4,MYC,MCM7,CDC25A,PCSK4,KMT5A,HOXA9,OVOL2,ZNF362,JADE1,ZCCHC8,ANP32E,PCYT2,SUV39H1,AGFG2,TRMT2A,PDS5B,TMEM256,CASP2,FAM160A2,JADE2,FBXL20,POLD1,CSRNP1,RIBC1,PRIM1,BCOR…
AllMSigDB	Liver_R26_Gclc_KO	GO_REGULATION_OF_DNA_BINDING	0.00111827	0.0265006	0.45506	0.480008	1.5541	82	TXN,HMGB1,HMOX1,MAU2,CPNE1,NSD1,NIPBL,KLF4,SKI,SIRT2,PRKN,ID1,BCL3,ID4,ERCC2,CDT1,ID2,NFKBIA,ID3,HES1,ZBTB7C,TAF1,RSF1,FOXC1,PER2,AGER,EDF1,TRIM28,EP300,DOT1L,HDAC2,ZFP90,NGF,PINX1,ERCC4,FBXW7,WAPL,MAPK8,HJURP
AllMSigDB	Liver_R26_Gclc_KO	RACTNNRTTTNC_UNKNOWN	0.00111883	0.0265006	0.45506	0.475564	1.56535	91	TNRC6A,SGF29,KLF9,SRSF2,GSK3A,HOXA5,PURA,CTCF,MINDY1,CITED2,SWT1,HOXC4,CSRNP2,TMED5,SAP130,MED15,SHKBP1,WBP1L,FOXO4,ABCC5,ANP32E,PCYT2,RANBP10,TRMT1L,COX7B,MKNK1,PNPLA6,NSD3,INTS9,ZNF420,OGG1,INVS,FBXW7,SYMPK,SUPT6H,POC1A,DCAF1
AllMSigDB	Liver_R26_Gclc_KO	GSE6259_FLT3L_INDUCED_33D1_POS_DC_VS_CD8_TCELL_UP	0.00113018	0.0267307	0.45506	-0.321469	-1.54	118	MKRN1,TMEM45B,GLUL,SPATS2L,SMAGP,SERINC2,CD36,SYPL1,BLOC1S5,EHD4,FHL2,OXCT1,TPK1,CFH,APP,EIF4EBP2,CHST7,ARHGAP35,TSPAN5,ATXN7L1,FADS2,NECTIN3,CLIC1,CTTNBP2NL,PM20D1,WWP1,TSPAN17,BRI3,ABHD2,GPN1,TMEM141,SLC14A1,STXBP6
AllMSigDB	Liver_R26_Gclc_KO	GSE7852_LN_VS_THYMUS_TCONV_DN	0.00113851	0.0268892	0.45506	0.447054	1.51165	120	NDRG1,ZBTB18,TXN,STX3,ZBED4,ARID2,SAFB,CIR1,SOX4,EPM2AIP1,SLC16A10,PTPRF,CTSC,CCDC34,SMC5,AAGAB,DMTF1,DDX39B,ITPR2,SNRNP27,C19orf53,ERMARD,BTBD9,ANKRD23,MCM7,SUPT16H,CXXC5,NEDD4,WTAP,CNIH4,CBX1,LIG4,USPL1,CBX2,P2RX4,PFKP,RAP1GAP2,MED1,HACD1,PRIM1,IFT140,CENPT,PRKAR1A,EZH2,SFI1,ARMCX1,RAB3GAP1,SIPA1,IQGAP1,ITFG2,TTC5,EIF2B4,ADGRL1
AllMSigDB	Liver_R26_Gclc_KO	GO_PRE_MRNA_BINDING	0.00114178	0.0269277	0.45506	0.621027	1.7216	28	ZRSR2,SLU7,HNRNPA2B1,HNRNPL,PRPF39,SRSF6,LSM1,PTBP1,DDX5,HNRNPA1,SF1,U2AF2,RNPC3
AllMSigDB	Liver_R26_Gclc_KO	GSE41867_NAIVE_VS_DAY15_LCMV_ARMSTRONG_EFFECTOR_CD8_TCELL_DN	0.00115284	0.0271495	0.45506	0.432871	1.49315	164	LMBR1L,TMCC3,ACBD3,ENO3,HIP1R,PHRF1,SAFB2,FAM76B,CHD9,HERC1,ARRDC1,ZNF598,MED12,SMG1,POLM,PHF20L1,EDC4,DDX3X,INPP5K,TCHP,PANK4,RSRC2,HNRNPDL,NFYC,AGAP3,MAP4K2,HS6ST1,ANKS3,KLF7,SETD1A,IFT172,APOE,PUM1,ZCCHC9,ZSWIM8,TGFBRAP1,KRAS,SLC3A2,MNT,JMJD1C,ANKS1A,CDK10,THRAP3,INPP5E,ARHGAP31,ERRFI1,CPSF1,ARMCX5,SMCR8,FAM160A2,P2RX4,PCM1,DDA1,UNK,TECPR1,RPL37A,ZBTB43,FRS2,ATAD2B
AllMSigDB	Liver_R26_Gclc_KO	ATAAGCT_MIR21	0.00115531	0.0271688	0.45506	0.485897	1.60014	92	STAT3,PBRM1,PAN3,PHF14,ARGLU1,PURB,PLEKHA1,TRPM7,ARID1A,MPRIP,SFSWAP,TNRC6B,SKI,SPRY1,GLCCI1,CNTFR,MBNL1,NFIB,ZNF704,PPARA,PCBP2,TAGAP,STK40,CHD7,CDC25A,FUBP1,CREBRF,PELI1,BRD1,SPRY2,UBE4A,PER2
AllMSigDB	Liver_R26_Gclc_KO	E2F1_Q6	0.00115755	0.0271826	0.45506	0.431457	1.4822	160	SRSF7,ARID4A,SREK1,PBRM1,FKBP5,YTHDC1,NECTIN1,PRPF4B,HNRNPA2B1,EFNA5,BRMS1L,MAZ,MTF2,SALL1,CD3EAP,LUC7L3,UGGT1,NIPBL,ATE1,NCL,CTCF,SRSF1,TAOK2,RASAL2,OTUD7B,HNRNPD,FLI1,SMC3,PAN2,ZNF644,NUFIP2,SNRPD1,TMPO,POLR2A,CDT1,SYNCRIP,RPS20,ID3,SMC6,STAG1,SERBP1,FMO4,MYC,MCM7,CDC25A,SMAD6,FHOD1,ZNF362,JADE1,ZCCHC8,SUV39H1,YBX2,TRMT2A,JADE2,POLD1,EMSY,ZBTB4,MAP3K7,ASXL2,RIBC1,MCMBP,POLD3,TRMT6,KPNB1,ERBIN,C…
AllMSigDB	Liver_R26_Gclc_KO	GO_ARTERY_DEVELOPMENT	0.00116305	0.0272727	0.45506	0.52126	1.64259	59	ARID2,ZMIZ1,SOX4,VEGFA,NF1,NOTCH1,TGFBR1,NOTCH3,TFAP2B,DCTN5,APOE,BMP4,HES1,CHD7,SMAD6,LUZP1,FOXC1,ADGRF5,TGFB2,SMAD7,LRP2,PKD2,TBX2,ANGPTL3,APOB
AllMSigDB	Liver_R26_Gclc_KO	APPIERTO_RESPONSE_TO_FENRETINIDE_UP	0.00116805	0.0273509	0.45506	0.598412	1.70136	31	BRD2,PALM3,AKAP9,CCNL2,PSMA7,SDC4,GDF15,TSC2,ABHD4,ZNF672,KIF21A
AllMSigDB	Liver_R26_Gclc_KO	PITX2_Q2	0.00118484	0.0277048	0.45506	0.440867	1.50855	140	KMT2E,ZBTB18,SREK1,HMGB1,CPEB4,CPNE1,PURA,HOXB4,LUC7L3,SOX4,PDE7A,CTCF,HOXA3,RASAL2,MBD6,RBPMS,SLC13A1,RIN2,PDE4B,TIGD2,DDX17,HNRNPD,PBXIP1,COL4A3,CASK,HOXA2,CDK2AP2,CREBZF,VEZF1,BMP4,HESX1,JMJD1C,UNC13B,PLXNA2,NCOA3,EMX2,FOXO4,MITF,COL4A4,RBMS2,ODF2,USPL1,SLC25A28,FAM214B,SH3BGRL3,DST,GSK3B,ZDHHC12,GADD45G,HIVEP2,FOSL2,TNKS1BP1
AllMSigDB	Liver_R26_Gclc_KO	GNF2_DENR	0.00118915	0.0277661	0.45506	0.549771	1.67556	49	EIF3A,SRP72,MTDH,RBMX,TARDBP,HNRNPA3,PABPN1,MAPK1IP1L,DENR,HNRNPA1,SYNCRIP,BRD8,PPIA,DIMT1,SPCS2,EXOSC8,FUS,SRP19,HNRNPU,SSB
AllMSigDB	Liver_R26_Gclc_KO	GO_MITOCHONDRIAL_ELECTRON_TRANSPORT_NADH_TO_UBIQUINONE	0.00119297	0.0278156	0.45506	-0.461906	-1.7951	44	NDUFAF1,NDUFS2,NDUFS5,COQ9,NDUFV1,NDUFA10,NDUFA4,NDUFS1,NDUFA9,NDUFB6,DLD,NDUFAB1,NDUFC2,NDUFS4,NDUFA1
AllMSigDB	Liver_R26_Gclc_KO	HNF1_Q6	0.00120907	0.0281463	0.45506	0.434883	1.49786	162	FGB,PPARGC1A,SRSF7,SLC4A4,UGT1A6,GC,FGA,POU2F1,SLC7A9,SRSF6,CFI,PURA,LUC7L3,MPRIP,CTCF,LRRFIP2,NCOR1,PRODH2,TOP3B,ZNF827,CLUH,AOC2,HOXA10,MBNL2,DDX17,CLOCK,CITED2,FLI1,MGAM,MOSMO,HOXC4,RBMS1,SERPINA10,BCL9,POLR2A,ZEB2,PPFIBP1,GANC,LPP,HOXB9,HOXD10,TMEM87A,GUCA2B,PDE4D,ERRFI1,HOXB3,CRB3,ESD,ZBTB4,HNF4A,TBX2,TFEC,DPYD,ANGPTL3,USP3,GJB1,PBX2
AllMSigDB	Liver_R26_Gclc_KO	GSE31082_CD4_VS_CD8_SP_THYMOCYTE_UP	0.00121154	0.0281463	0.45506	0.428055	1.47254	161	YPEL2,TSC1,TNPO2,UPF3B,PAN3,PWWP2A,CPEB4,XPO6,TRPM7,ZFP91,ROCK1,ZDHHC17,MAN2C1,MTHFR,TBL1X,USP34,SETD1B,LGALS3,DUSP11,ZMAT1,DDX17,CITED2,HMG20A,CAMTA2,SCRIB,BCL9,NUFIP2,BIRC3,KDM4A,AAK1,DOK2,TGFBRAP1,FAM160B2,KRBA1,JMJD1C,WBP1L,MYO10,TRIM24,WDR26,GNAQ,ZNF362,PYGO2,RGL2,PITPNM1,RSF1,SLC25A45,LDB1,ARHGAP5,SALL2,WASHC4,ALDH2,DLG3,FOXN3,IL6R,TMEM87B,PLEKHG2,NR4A1,EXOC6B,UBE4B,CAMKK2,KMT5B,BCL2A1
AllMSigDB	Liver_R26_Gclc_KO	GO_PROTEIN_LOCALIZATION_TO_MICROTUBULE_ORGANIZING_CENTER	0.00121229	0.0281463	0.45506	0.644769	1.73071	23	GOLGB1,CEP250,KIAA0753,CEP83,CEP131,NUMA1,BBS4,APC,HOOK3,GSK3B,PCM1
AllMSigDB	Liver_R26_Gclc_KO	GSE3982_MAC_VS_BCELL_DN	0.00122781	0.0284665	0.45506	0.454496	1.5493	133	GLDC,ALDOB,ENO3,RPL12,EZR,CHKB,LAS1L,MPHOSPH8,KDM7A,PHF1,STK38,PFAS,CREBBP,ZZEF1,LRIG2,FAM193B,NRF1,GPATCH8,AP1G2,SLC35E2B,SMARCC1,EEF1D,BIRC3,E4F1,RPS12,KDM6A,BAZ1B,POLG,IL15RA,GTF2A1,TBKBP1,RPL39,NFX1,ISG20L2,MAP3K1,HAUS7,TM6SF2,R3HCC1,FAM234B,RPL19,JADE2,CAPN10,GIT2,SYNE1,CNOT4,RPSA,BCOR,IGFLR1,PWWP3A,PSME1,RERE,HSF2,PTPRK,STOML1,IFITM1,CLASP1,TESK2,TMEM80,NASP
AllMSigDB	Liver_R26_Gclc_KO	GO_HISTONE_H3_K9_METHYLATION	0.00123222	0.0285284	0.45506	0.619688	1.71789	28	ATRX,ARID4A,ARID4B,EHMT1,ASH1L,LMNA,MECP2,KDM4A,RIF1,SETDB1,KDM3A,EHMT2,PRDM16,SUV39H1,SETD5,SIRT1,BEND3,SETD7,PRDM5,MECOM,JARID2
AllMSigDB	Liver_R26_Gclc_KO	GSE9006_TYPE_1_VS_TYPE_2_DIABETES_PBMC_AT_DX_UP	0.00124151	0.028687	0.45506	0.42058	1.45963	184	DNAJC7,SNRNP70,PRR5,HNRNPA2B1,GPS2,SRRM1,CCDC22,SAFB2,PEF1,SAFB,UBN1,SF3A2,CFL1,RPL11,PTBP1,PAF1,QTRT1,CDK9,RPL36,ARHGEF1,SSRP1,TMED9,PPP6R2,PFDN2,MTA1,TSR3,SPINT2,STK25,NOC2L,EEF1D,AEBP1,TAF4,PDAP1,E4F1,ABCF3,RPL37,CDK2AP2,MFSD10,SNRPF,TMEM259,CNOT3,ZNF512B,SDF2L1,NFKBIB,DCAF15,U2AF2,SART1,PFDN6,ILKAP,DRAP1,GATAD2A,SIGIRR,EDF1,COPS7B,TRIM28,RPS27,AP5Z1,RBM42,HDHD5,BRMS1,FUS,PFN1,RASGRP2,LPCAT4,X…
AllMSigDB	Liver_R26_Gclc_KO	GO_GTPASE_BINDING	0.00124256	0.028687	0.45506	0.377149	1.34821	393	NDRG1,ITSN2,AFDN,EVI5,TNPO2,LLGL2,RAB11FIP3,SH3GL1,HERC1,MICAL3,XPO6,DENND5B,NET1,KIF3A,DMXL2,ROCK1,GAS8,GOLGA4,TNFAIP1,ULK1,EXOC5,GAPVD1,RUSC2,DVL1,DENND3,ARHGEF18,FLCN,RALBP1,ABI2,ARHGEF5,RILP,RIN2,TNPO1,MYCBP2,MICALL1,PLEKHG5,STXBP5,ARHGEF1,TBC1D14,WHAMM,RAPGEF3,FNIP1,YIPF2,SBF2,ROCK2,EIF2B1,PREB,DNM1L,HERC2,IQGAP2,ARHGEF2,TRIO,TSC2,ITSN1,TAGAP,RAPGEF4,DNMBP,MYO9B,SYTL3,GCGR,DIAPH1,ARHGEF3,UNC…
AllMSigDB	Liver_R26_Gclc_KO	MORF_NPM1	0.00124656	0.0287392	0.45506	0.428073	1.47234	156	RPL15,RPS18,RPL12,RPL14,SRSF2,RPL29,MAZ,RPS25,ANP32B,EIF3E,NCL,RPL18A,RPL24,CFL1,RPL11,RPL35,RPL27A,RPL31,RPL13A,RPL27,RPL36A,RPL23,HINT1,RPL18,RPL8,RPS7,RPS11,RPL21,RPS17,PABPC1,RPS3,EEF1D,RPL37,HNRNPA1,RPS14,RPS6,RPS12,RPS15A,RPS20,PCBP2,RPS28,RPL38,PPIA,NACA,RPL32,RPL28,RPL22,RPS16,TPT1,RPS24,MRPL23,GNAS
AllMSigDB	Liver_R26_Gclc_KO	REACTOME_METABOLISM_OF_VITAMINS_AND_COFACTORS	0.0012524	0.0288334	0.45506	-0.299998	-1.48321	149	UBIAD1,MCCC1,SLC46A1,COASY,SDC2,VKORC1,SLC5A8,PCCA,COQ9,GPC4,COQ5,QPRT,PANK1,FASN,TPK1,AMN,COQ3,TCN2,APOM,PDSS1,ACACA,SLC23A1,HSPG2,MCCC2,PC,COQ6,PNPO,NAXD,SLC5A6,NMNAT1,SLC52A3,MMADHC,NADK,PDSS2,NFS1,RNLS,ACP5,SPR,RBP4,COQ2,GPHN,SDC3,MTHFD1,SLC22A13,APOA2,PANK3,RFK,MOCS3,CD320,PARP9,NT5E,SDC1,COQ7,GCHFR
AllMSigDB	Liver_R26_Gclc_KO	GSE7348_UNSTIM_VS_LPS_STIM_MACROPHAGE_UP	0.0012555	0.0288643	0.45506	0.434638	1.49096	155	RHOBTB1,GIT1,ZNF395,TAF3,KATNAL1,MFAP3,ZBTB38,ERCC5,FAM76B,ARID3B,CD3EAP,CEP250,FLCN,TIGD2,IRF2BP2,TBC1D14,UQCC3,MAP3K12,CPEB2,CDT1,TFCP2,PLK3,ADAMTS10,ZNF12,DNMBP,MNT,FAM160B2,SIRT4,MAP11,ABL1,NCOA3,MAP3K1,TRIM8,RFXAP,VAMP1,PPP1R13B,THUMPD2,LRIG3,FOXO1,POLI,MEF2A,LSM14B,KIFC3,ZBTB45,ZNF606,GIT2,TNRC18,ASXL2,ZNF688,OPLAH,MED17,BBS1,TSSC4,IGFLR1,RNF169
AllMSigDB	Liver_R26_Gclc_KO	GSE15930_NAIVE_VS_24H_IN_VITRO_STIM_CD8_TCELL_DN	0.0012712	0.0291712	0.45506	-0.288656	-1.40545	169	PPA1,NUDT19,NDUFS5,CISD1,CYP51A1,TPI1,ABCD3,CYB5B,DECR1,ACAD9,IDI1,GFM1,PEX19,COQ5,ARMC1,CCT3,BLMH,PGAM1,DDX1,MRPL37,RFC2,SERPINB9,HDHD2,TMEM97,GALK1,ERG28,SYNGR2,GTF2E2,RPL7L1,RPN1,TGDS,NUDT1,RPRD1B,NDUFAF4,PREP,CLIC4,SPR,RNASEH2B,MRPL18,DTD2,PHTF2,TAF11,RCN2,TRIM37,HRAS,POMP,NME4,DHCR7,POLR2L,MRPS22,HMBS
AllMSigDB	Liver_R26_Gclc_KO	USF_02	0.0012724	0.0291712	0.45506	0.414038	1.44437	210	UBXN4,CCAR1,EIF3A,PPARGC1A,RAB9A,TOPORS,CTNS,GIGYF2,CHD6,CPEB4,RHBDF2,ANKRD12,TCERG1,RNF128,LUC7L3,SLC31A2,PHF20L1,PHF20,MBD6,DDX3X,DNMT3A,METAP1D,EPB41,LONRF3,VPS16,HNRNPD,SMC3,CHD4,PFDN2,PABPC1,CBX5,TRMT1,DUSP8,EPC1,HNRNPA1,IQGAP2,RPS28,CCNYL1,AATF,GTF2A1,HOXD10,UBR5,NFX1,ATF4,NCOA6,FMR1,CALR,STC2,THUMPD2,BAX,RPS2,AP1S2,SMCR8,TGFB2,UTP14A,CLN3,NDUFA7,FAM117A,HOXB5,C4B,ARPP19,RAI14,OGDHL,PCED1A,…
AllMSigDB	Liver_R26_Gclc_KO	GSE9650_EXHAUSTED_VS_MEMORY_CD8_TCELL_DN	0.00129077	0.0295512	0.45506	-0.280536	-1.36891	173	ASS1,GALNT11,LDHA,CUX1,MIEN1,POLDIP2,ANXA5,BNIP3L,ST8SIA1,C18orf32,STK16,TWF2,ELOVL5,CDC37,ARMC1,RHOA,MRPL37,CALU,GNPAT,SLC9A3R1,ADRB2,SPTLC1,SELENOH,TTC7B,NDUFA9,CCNDBP1,SUCLG1,ELAVL1,UFC1,PSMD13,HADHB,MAT2A,FAM102A,CCND3,RPN1,YIPF1,PIGU,YIF1A,SARAF,ADD1,EIF3B,ICAM2,ACP5,PIGX
AllMSigDB	Liver_R26_Gclc_KO	GSE3982_DC_VS_EFF_MEMORY_CD4_TCELL_DN	0.00129293	0.0295594	0.45506	0.45181	1.52786	121	CSPP1,NMT2,VPS13D,INAVA,CPSF7,THOC2,SMARCC2,STK38,ARID1A,KHDC4,CTCF,SRSF5,THPO,RPL36,DIDO1,LARP7,RPS3,HAUS5,EEF1D,E4F1,AMIGO2,ZNF281,STAG1,HOXB9,KRI1,SIK3,CCP110,TPT1,AKTIP,HOPX,HSPA1L,UBAP2,STC2,YLPM1,RPS27,SEMA4C,CWF19L1,ZNF266,GIMAP6,DLG3,SYNE1,TFAP2A,ZEB1,TRRAP,ANKRD27,CELF2,CPSF4
AllMSigDB	Liver_R26_Gclc_KO	MORF_JUND	0.00129578	0.0295835	0.45506	0.521711	1.63771	58	RPS25,NXF1,RPL24,CFL1,RPL11,RPL27A,RPL31,RPL13A,RBM3,RPL27,RPL36A,DDX5,RPL18,RPS7,RPL21,RPS6,RPS12,RPS15A,RPS20,PCBP2,JUND,NACA,RPL22,TPT1,RPS24,MCL1,RPS27,IER2,RPL19
AllMSigDB	Liver_R26_Gclc_KO	GSE17721_POLYIC_VS_GARDIQUIMOD_12H_BMDC_UP	0.00130395	0.0297286	0.45506	0.440846	1.50284	136	SAT1,SLU7,MAU2,POU2F1,ATP6V0A4,MED12,MINK1,KEAP1,GTF2F1,DGKA,FNBP4,CAMK2D,RALBP1,PAXBP1,SHARPIN,HINFP,CLK3,RABEP2,NUDT13,PLA2G7,MALAT1,ZNF704,PTPN2,MIIP,PDCD2,MTMR14,TOR2A,BFAR,USP12,TPRA1,MDM2,REST,C11orf96,TIMM10B,SLC12A9,PKLR,RARG,CREBRF
AllMSigDB	Liver_R26_Gclc_KO	GO_DNA_BINDING_TRANSCRIPTION_REPRESSOR_ACTIVITY_RNA_POLYMERASE_II_SPECIFIC	0.00131754	0.0299554	0.45506	0.43862	1.50086	140	FOXQ1,ZNF219,PURB,BACH1,SALL1,PURA,CTCF,CC2D1B,PRKN,ZKSCAN3,NFIL3,RORC,HOXD9,HINFP,ARID5B,MAFK,ZNF217,MECP2,CC2D1A,ZBTB16,AEBP1,HOXA2,E4F1,CEBPB,ZEB2,ZNF175,PPARA,ZNF281,HES1,NFATC3,MNT,ZBTB5,ZNF692,REST,MYC,MLXIPL,OVOL2,LRRFIP1,NFX1,MITF,ZNF263,SPI1,FOXO1,SNAI1,ZFP90,CREM,ZBTB4,ZFHX3,YBX3,PPARD,ERF,TBX2,TFAP2A,ZEB1,PCGF6,ZNF205,ZNF131,IRF3,IRX2,MXI1,ZNF668,SOX6,TCF3,IKZF5,PRDM5,MYPOP,ZNF746
AllMSigDB	Liver_R26_Gclc_KO	GSE15624_3H_VS_6H_HALOFUGINONE_TREATED_CD4_TCELL_UP	0.00131754	0.0299554	0.45506	0.438748	1.5013	140	TSC1,ZC3H11A,GNPTG,AKAP8,MDM4,ARRDC1,INSR,CEP164,SFXN3,ATP2B1,IFT46,PDE7A,TAOK3,KMT2B,MBTD1,BBS2,BPTF,EML3,BACE1,CLK3,HMG20A,ACOT2,MAPK8IP3,HFE,CCDC88C,RBMS1,TRAF3IP2,PRR14,KIAA0319L,KANSL1,C20orf194,S100A13,MYO9B,NBEAL2,ACTR1B,CRAMP1,MITF,RNF20,THRAP3,HOPX,PITPNM1,KDM4B,SPI1,HDHD5,ENTPD5,FUS,CWC25,NEDD9,RC3H1,ATP2B4,SEC31A,DDHD1,TGM2,TAOK1,PLEC,EPB41L3,IQCB1
AllMSigDB	Liver_R26_Gclc_KO	GSE13493_DP_VS_CD8POS_THYMOCYTE_UP	0.0013283	0.0301583	0.45506	0.43635	1.49672	148	YPEL2,PRPF38B,TMCC3,MORC2,VPS13D,CNPPD1,PABPN1,ATP6V1G1,ZDHHC17,ARID1A,FTL,FIRRE,RSRP1,DIP2A,ZNF653,MPP1,CNOT6,DUSP11,FAM193B,MIER1,SEC14L1,PTBP2,PLGRKT,TSR3,TRIM56,PIK3CA,KIDINS220,CASK,RPS6KB2,L3MBTL3,RIPOR1,A4GALT,ZCCHC9,TPRA1,MIR22HG,TRIM24,CRAMP1,FAM160B1,IL4R,CERK,BBOF1,C19orf33,AGAP1,LDB1,R3HDM2,ABI3,CSRNP1,NAA35,PKD2,ZNF646,USP3,FBXW7,RAB33B,PLEKHG2,PEX5,ARMCX1,SLC12A4,SETD7,UBE4B
AllMSigDB	Liver_R26_Gclc_KO	GO_METALLOENDOPEPTIDASE_ACTIVITY	0.00133774	0.0303306	0.45506	-0.471373	-1.76766	39	MME,MIPEP,MEP1A,PMPCB,MMP11,MEP1B,UQCRC2,PMPCA,ADAM15,AFG3L2,RCE1,ADAM9
AllMSigDB	Liver_R26_Gclc_KO	GO_POSITIVE_REGULATION_OF_GENE_EXPRESSION_EPIGENETIC	0.00134296	0.0304071	0.45506	0.557684	1.67285	44	SF3B1,TAF1A,TAF1D,CD3EAP,ARID1A,ERCC6,KAT2A,POLR1A,KMT2B,DEK,MYBBP1A,TWISTNB,BAZ1B,POLR2F,EP300,ASF1A,MYO1C,PABPC1L,ATAD2B,PHF2,TBP,TAF1C
AllMSigDB	Liver_R26_Gclc_KO	GSE9650_EFFECTOR_VS_EXHAUSTED_CD8_TCELL_UP	0.00134616	0.0304376	0.45506	-0.287799	-1.40657	174	HSD11B1,MIEN1,LSM4,EIF4A3,BNIP3L,SMPD1,SMIM20,TWF2,FHL2,HERPUD1,CDC37,CIB1,DNAJB1,SCP2,UBE2Z,CALU,SELENOH,LAMTOR5,CCNDBP1,DPEP1,ELAVL1,PSMD13,HADHB,NDUFB6,BCKDK,YIPF3,CPT2,PNPO,CMAS,DHRS1,TMEM147,XPNPEP1,HCLS1,RPN1,EIF3L,BSCL2,USP5,EIF3B,ICAM2,RNF14,ACP5,TIAM1,PTPN6,UBQLN1,MLX,PDIA6,ATP6V0C,DYM,EIF2B5,MTCH1,AK3,EIF6,MRPL34,KIAA2013,TMEM208,ETS1,EIF2S1
AllMSigDB	Liver_R26_Gclc_KO	GO_RESPIRATORY_CHAIN_COMPLEX_IV	0.00135254	0.0305398	0.45506	-0.701788	-2.00731	13	UQCRC2,COX6A2,NDUFA4,NDUFA4L2,COX5A,UQCRFS1
AllMSigDB	Liver_R26_Gclc_KO	GSE2405_HEAT_KILLED_LYSATE_VS_LIVE_A_PHAGOCYTOPHILUM_STIM_NEUTROPHIL_24H_UP	0.00135883	0.0306398	0.45506	-0.288228	-1.40106	172	PRNP,SFRP1,PLIN2,ITM2C,HLA-DQA1,TP53INP2,DECR1,EHD4,FABP5,CDH1,GPX1,CSF1R,SERPINB9,MAP1LC3A,RGS5,ANGPTL2,LONRF1,ATRNL1,PRR13,KRT5,MISP,SYNGR2,PAPSS2,CCDC90B,HSPA1B,TTC39C,AADAC,CHST11,HTRA1,PLTP,GNG11,CDC42EP3,USP18,CLU,TSPAN3,HEXB,RNF19B,ST14,PFN2,TAGLN,MYH11,LRRK1,CCL5,LY6D,MAGED1,FSCN1,KIAA0930,NRP2,IRF6
AllMSigDB	Liver_R26_Gclc_KO	GSE41176_WT_VS_TAK1_KO_ANTI_IGM_STIM_BCELL_1H_DN	0.00136458	0.0306811	0.45506	0.475141	1.5673	93	DHX57,DNAJC7,YTHDC1,RPL14,ZFC3H1,CLK1,NKAP,DENND5B,NEAT1,KHDC4,SMIM1,LBP,RBM6,EPS15L1,BBS12,NR6A1,TSTD1,AGRN,SHD,KCNK1,SERBP1,ZBTB5,VCPIP1,SNHG11,HECTD4,MAP3K1,TPT1,PRDM16,TMEM213,HOXD8,WDR70,ANO9,NR1I2,LRP2,DPYD,PABPC1L,THBS2,MAPK4,ZNF322,MARF1
AllMSigDB	Liver_R26_Gclc_KO	GSE11961_GERMINAL_CENTER_BCELL_DAY7_VS_GERMINAL_CENTER_BCELL_DAY40_DN	0.00136459	0.0306811	0.45506	0.433474	1.48786	147	ZNF318,EVI5,CLCN6,DNAJC7,BAZ2B,DDX18,USP7,CHD2,ERCC5,TCF25,CHD9,INSR,CEP164,GPATCH4,MGST1,POLR1A,TAOK3,INPP5K,SPRY1,ASH1L,USF1,MYCBP2,DDX17,CLK2,PRR12,ADM,SCAF11,PMEPA1,IFT172,ERMARD,APOE,TSTD1,PCBP2,BBS10,KRBA1,PELI1,ZFYVE19,ACTN1,IL4R,NAT10,KHNYN,PHKA1,TTC23,KIAA1958,CXCR4,MLH3,STX16
AllMSigDB	Liver_R26_Gclc_KO	MODULE_123	0.00136738	0.0306811	0.45506	0.427168	1.46491	145	ZBTB18,CDKN1A,MAFG,CHD2,POU2F1,KLF6,KDM5A,AR,SOX4,ERCC6,PTGFR,RFX2,CITED2,NRF1,KMT2A,BCL3,CREG1,CHD4,ZNF217,MECP2,ID4,KLF7,TAF4,KDM4A,ARNT,ZEB2,PPARA,JUND,EWSR1,ELL,MYC,LRRFIP1,BRD1,SMAD1,ZBTB48,GPR182,EP300,HDAC2,MEF2A,SIM1,CXCR4,ZFHX3,FOSL2,MEN1,ZNF646,TFAP2A,ZBTB43,STAT2,RARA,FOXN3,HSF2,EZH2,ING2,ZNF267,NFKB2,EIF2AK2,GNAI2,MEF2D,SCAND1,ADRA1A,TSC22D2,FOXD1,KDM5C,JUN,JUNB,IRX5,SMARCA5,LANCL1
AllMSigDB	Liver_R26_Gclc_KO	GSE14415_NATURAL_TREG_VS_FOXP3_KO_NATURAL_TREG_DN	0.00136812	0.0306811	0.45506	0.444294	1.50231	120	ARID4B,BAZ2B,AKAP9,CHD9,SEC62,THOC2,ANKRD12,GGNBP2,TRIP11,HOXB4,MAPK1IP1L,AKAP8L,ZNF827,TTC3,BPTF,PNRC1,SMTNL2,MAFK,IER3,PSIP1,NPFF,CPEB2,ZEB2,PHC3,ATF7,ELMO3,SLC7A6OS,DOCK7,BORCS7,YPEL3,ADGRG1,RSF1,ARL13B,ZFP90,LRRC75A,CHIC1,CEACAM1,SLCO2A1,ZFP1,BMT2,GNG5,FOXN3,RERE,DMTN,ABTB2,ERCC6L2,KMT5B,PPIL4,MBLAC2,TBC1D12,SLC22A23,N4BP2L1,DYRK2,WASL,PLLP,CCL23
AllMSigDB	Liver_R26_Gclc_KO	REACTOME_AXON_GUIDANCE	0.00137141	0.0307129	0.45506	0.37151	1.32896	399	PSMD11,PSMD1,GIT1,RPL15,PSMD7,RPS18,RPL12,RPL14,RPL29,UPF3B,EZR,COL5A2,EFNA5,UPF2,LYPLA2,RPS25,SEMA7A,PSMA7,ROCK1,EPHB4,CACNA1D,RPS26,GRB10,RPL18A,RPL24,CFL1,COL4A2,RPL11,RPL35,RPL27A,RPL31,RPL13A,RPL27,TUBB2A,RPL36A,RPL23,RPL18,RPL8,RPL36,RPS7,MYL12A,RPS11,ERBB2,RPL21,COL4A3,RPS17,PLXNB1,PABPC1,PIK3CA,RPS3,PSENEN,ROCK2,HOXA2,SHANK3,RPL35A,RPL37,RPS14,PLCG1,RPL7A,CACNB4,TRIO,DOK2,RPS6,RPS12,RPS15…
AllMSigDB	Liver_R26_Gclc_KO	GO_HETEROCHROMATIN	0.00138554	0.030987	0.45506	0.525424	1.65665	60	ATRX,MORC2,MPHOSPH8,SALL1,BAZ2A,DNMT3A,SIRT2,LRWD1,MBD2,MECP2,RNF40,CBX5,KDM4A,PCGF2,BAZ1B,PML,KMT5C,RNF20,CBX1,SUV39H1,FOXC1,TRIM28,SNAI1,CBX2,NCAPD3,DDX6,TNKS1BP1,SIRT1,RING1,BEND3
AllMSigDB	Liver_R26_Gclc_KO	GSE32986_UNSTIM_VS_GMCSF_AND_CURDLAN_HIGHDOSE_STIM_DC_DN	0.00139624	0.031148	0.45506	0.439736	1.50457	141	LLGL2,ZBTB38,ZC3H6,TBCEL,CBX7,PWWP2A,APPL2,TCF25,WDR91,ZDHHC17,PHF1,ABCC10,LUC7L,NFIA,DNMT3A,NKTR,ZNF280D,TTC3,MBTD1,GABBR1,PNRC1,LRIG2,ZKSCAN3,BEX4,PRKAG2,ZNF419,MALAT1,MTURN,RPL35A,ABCF3,EPC1,HNRNPA1,PLCG1,PRRC2B,NFRKB,TMEM259,SLC38A6,NOL4L,RNPC3,MAML2,SORBS3,KLHL20,MEF2A,FAM160A2,ANO9,ZBTB4,CYB561D1,HELB,PCED1A,PBX2,RICTOR,CELF2,MARF1,PLEC,EXOC6B,ERCC6L2,BEX2,DPH7,TLE4,MBD5,PIAS1,ZNF638,SETMAR…
AllMSigDB	Liver_R26_Gclc_KO	NFKB_Q6	0.00139652	0.031148	0.45506	0.416382	1.44325	179	NR2F2,SPEN,ICAM1,BAZ2B,MOB3C,SMG7,TOP1,XPO6,ANKHD1-EIF4EBP3,HOXA7,LUC7L3,TCEA2,NSD1,NIPBL,PHF20,TFE3,MIR17HG,ASH1L,RIN2,SLC11A2,BCL3,CHD4,MLLT6,PABPC1,IP6K2,HOXB2,CREBZF,ARHGEF2,NFKBIA,CFAP69,VEZF1,HOXB9,MNT,TIAL1,NOL4L,NLK,ILK,NFKBIB,CCDC107,MAML2,BMF,ACTN1,ABRAXAS2,RAI1,STC2,PLAU,PPP1R13B,RSF1,NFAT5,CGN,SCAF4,EP300,AP1S2,CRTC2,HOXB3,ZNF384,INO80,FAM117A,RGS3,PFN1,MED1,ZADH2,GJB1,BCOR,OGG1,MAP3K…
AllMSigDB	Liver_R26_Gclc_KO	GSE36476_CTRL_VS_TSST_ACT_72H_MEMORY_CD4_TCELL_YOUNG_UP	0.00140366	0.0312648	0.45506	0.428882	1.47025	149	PNISR,CLK1,FAM13A,ATXN7,ATP2B1,KLF6,GOLGA4,CLK4,MAPK1IP1L,TSPYL2,USP34,ARHGEF18,CREBBP,NKTR,CCNL1,MBNL2,CITED2,CHD1,PBXIP1,DIDO1,GPRASP1,KLF7,RPL35A,FNDC3A,FBXO21,KIAA0513,PLK3,RPL38,MYLIP,KAT6B,ZNF639,SMURF1,DSTYK,PELI1,MBIP,JADE1,HAUS3,SIGIRR,RPS27,SEMA4C,KLHL20,CXCR4,JADE2,NUP160,TMX4,TMEM41B,RAP1GAP2,RASSF8,RASGRP2,TIMP1,KANSL2,USP3,KLF2,IL6R,RALGAPA1,CIRBP,IFITM1,MXI1,SETD2,PXN,DYRK2,YTHDF3,…
AllMSigDB	Liver_R26_Gclc_KO	GO_LYSINE_N_METHYLTRANSFERASE_ACTIVITY	0.00141188	0.0314054	0.45506	0.548003	1.6885	51	KMT2C,EHMT1,NSD1,KMT2B,SETD1B,ASH1L,KMT2A,KMT2D,SETD1A,SETD4,SETDB1,PRDM9,KMT5A,EHMT2,PRDM16,KMT5C,CXXC1,EEF2KMT,SUV39H1,DOT1L,SETD5,EEF1AKMT2,SMYD2,MEN1,NSD3,EZH2,SETD7,KMT5B,SETD2
AllMSigDB	Liver_R26_Gclc_KO	MORF_FANCG	0.00141816	0.0315024	0.45506	0.452207	1.5415	133	ATRX,DNAJC7,GRIK5,HNRNPL,CHD9,SLC2A1,XPO6,EIF5B,SRRT,BTD,SFSWAP,LBP,ZNF592,LSM1,CARD10,ZKSCAN3,SH2B1,PLIN3,EML3,MOK,FRYL,DNA2,SMC5,TCOF1,KMT2D,HAUS5,IKBKG,RPS6KB2,POLR2A,ERCC2,SLC4A3,PCGF2,BMS1,NFRKB,MYO9B,PPP5C,SIK3,PML,PITPNM1,CALCOCO1,ERAL1,NUP188,LDB1,GSK3B,KIFC3,TTI1,KDM3B,RBBP8,TAF2,TMEM94,SEC31A,RERE,CPSF4
AllMSigDB	Liver_R26_Gclc_KO	GO_CYTOKINE_METABOLIC_PROCESS	0.0014325	0.0317778	0.45506	0.54676	1.68467	51	STAT3,HMOX1,MAP2K3,RNF128,TIRAP,KLF4,LBP,PCSK5,BCL3,TBK1,CEBPB,MAPKAPK2,TIA1,ERRFI1,SIGIRR,AGER,IGF2BP2,UBE2J1
AllMSigDB	Liver_R26_Gclc_KO	GO_NUCLEAR_MATRIX	0.00144234	0.0319531	0.45506	0.481041	1.56513	84	KIN,PRPF40A,MORC2,HNRNPA2B1,AKAP8,PPIG,SRRM1,ATXN7,NSMF,AKAP8L,CFL1,DNMT3A,ATN1,NCOR2,SMC3,DDX39B,THOC1,CASK,CEBPB,LRIF1,MORC3,STAG1,SNW1,PML,NUMA1,CXXC1,ZNF326,SRPK1,DGKQ,MEN1,HNRNPU,OGG1
AllMSigDB	Liver_R26_Gclc_KO	GO_ALCOHOL_BIOSYNTHETIC_PROCESS	0.00145385	0.0321647	0.45506	-0.315219	-1.50415	122	PTH1R,ACAA2,MVD,RAN,POR,CYP51A1,PCBD1,SCAP,IDI1,TM7SF2,HMGCS1,QDPR,FASN,ACLY,ERLIN2,SC5D,ASAH1,NUS1,SPTLC1,ERG28,FGF1,ACACA,CES1
AllMSigDB	Liver_R26_Gclc_KO	GCGCTTT_MIR518B_MIR518C_MIR518D	0.00145868	0.0322281	0.45506	0.736873	1.73766	12	HOXA3,TFE3,HOXC8,TSN,TEAD3,PTPRU,ZNF608,MCF2L
AllMSigDB	Liver_R26_Gclc_KO	GO_POSTTRANSCRIPTIONAL_REGULATION_OF_GENE_EXPRESSION	0.00146345	0.0322902	0.45506	0.361572	1.29776	492	STAT3,TNRC6A,PSMD11,EIF5,PSMD1,RPS6KB1,TSC1,IMPACT,PSMD7,YTHDC1,EIF4EBP3,NEMF,GIGYF2,MIF4GD,TENT4B,HNRNPA2B1,UPF3B,ANGEL2,HNRNPL,CPEB4,TARDBP,ZC3H7A,SHMT1,PA2G4,PSMA7,EIF5B,ZNF598,ROCK1,EIF3E,SRRT,PURA,DAPK1,NEAT1,RIDA,DGCR8,SOX4,DICER1,NCL,LIMD1,SAMD4B,USP16,SMG6,YWHAB,PUM2,TIRAP,DDX3X,DKC1,TNRC6B,NCOR1,MIR17HG,CNOT6,RPL13A,RBM3,TNPO1,DDX5,TNRC6C,ANP32A,HNRNPD,BCL3,NCOR2,ERBB2,DHX9,AGO1,DDX39B,G…
AllMSigDB	Liver_R26_Gclc_KO	GO_CILIUM_ORGANIZATION	0.00147376	0.032474	0.45506	0.39924	1.40645	243	DYNC1I2,WDR90,NPHP3,CEP162,RO60,AKAP9,CEP164,KIF3A,NINL,TRIP11,GAS8,SYNE2,EXOC5,IFT46,WDR60,CEP250,TCHP,MAPK15,LAMA5,HDAC6,BBS2,RILP,TPGS1,PTPN23,TNPO1,RFX2,CEP83,NEK1,ABCC4,MAPRE1,RAB17,TAPT1,NOTCH1,DYNC1H1,PTPDC1,CCDC114,HAUS5,CNTRL,DNAL1,BBS12,CFAP298,IFT172,CNTROB,CEP131,BBS10,MKS1,PCNT,CEP63,CCP110,RABL2B,ODF2L,CEP78,BBS4,CDK10,FNBP1L,HAUS7,CCDC28B,HAUS3,BBOF1,ODF2,FBF1,ARL13B,RSPH9,DZIP1L,C…
AllMSigDB	Liver_R26_Gclc_KO	GSE3982_MAC_VS_CENT_MEMORY_CD4_TCELL_UP	0.00148483	0.0326741	0.45506	-0.294028	-1.46294	161	SAP30,MYO5A,PRKAR2B,MPC2,CTSH,ME1,PAM,CYP51A1,MYL9,IVD,TRAPPC4,TM6SF1,QPRT,TEX2,ECHS1,TIMM17A,CD52,GNA12,ACO1,TPK1,MRPL40,PROC,NTAN1,DNAJB6,ESR1,LASP1,CES1,TACSTD2,FUCA1,PRDX3,CPT2,CCDC47,TK1,VCP,CLIC1,RPN1,RER1,PPT1,PLEK2,LYN
AllMSigDB	Liver_R26_Gclc_KO	GO_NEGATIVE_REGULATION_OF_UBIQUITIN_DEPENDENT_PROTEIN_CATABOLIC_PROCESS	0.00149716	0.0329016	0.45506	0.566367	1.68639	40	TLK2,USP7,OGT,TRIM39,RPL11,RPL23,RPS7,HFE,SMARCC1,STYX,FHIT,PML,CLEC16A,SVIP,TAF1,BAG6
AllMSigDB	Liver_R26_Gclc_KO	GSE13547_CTRL_VS_ANTI_IGM_STIM_ZFX_KO_BCELL_12H_DN	0.00150051	0.0329103	0.45506	0.440446	1.49331	125	ZNF395,USP24,HSPBAP1,APPL2,PLEKHA1,TANC1,METAP1D,FOXP1,ZNF827,TTC3,ZMAT1,ALS2CL,MAP3K12,DDC,NPFF,FBXL12,HDAC7,SLC25A27,C7,USP28,ZNF7,RAPGEF4,IGF1R,KAT6B,MYC,NLK,MAML2,HECTD4,AGL,PHF21A,ZNF775,PPP1R13B,SLC43A2,ABCA1,FOXO1,RPL19,NEDD4L,ZNF606,PDK1,ZNF780A,TECPR1,SYNE1,TET3,BCOR,NSD3,IL6R,RERE,WDR13,PLEKHG2,RNF122,TOM1L2,DZIP1,MBD5,FOXJ2,ACSS1,SIAH1,ADGRL1,PKD1,SLC16A5,TTC28,IKBKE,TMEM185B,LRATD2
AllMSigDB	Liver_R26_Gclc_KO	GO_REGULATION_OF_MITOCHONDRIAL_MEMBRANE_POTENTIAL	0.00150157	0.0329103	0.45506	-0.399625	-1.70359	58	BOK,TSPO,PPA2,BNIP3L,UBB,CCK,MUL1,NDUFS1,MTLN,PRDX3,VCP,CLIC1,STOML2,LRRK2,HEBP2,UCP2,PMAIP1,PARP1,PRELID1,AKT2,SLC25A33,BCL2L1
AllMSigDB	Liver_R26_Gclc_KO	GO_DNA_MODIFICATION	0.0015089	0.0330271	0.45506	0.496576	1.59312	75	KMT2E,ATRX,USP7,EHMT1,MPHOSPH8,BAZ2A,CTCF,USP9X,DNMT3A,MTA2,PARP2,KMT2A,MBD2,MECP2,PICK1,PIK3CA,MTRR,MYC,TDG,EXOSC6,EHMT2,ASCC2,GNAS,ALKBH1,GATAD2A,N6AMT1,TET2,SPI1,TRIM28,OTUD4,TET3,ATF7IP,OGG1,ALKBH2,EZH2,BEND3,HEMK1
AllMSigDB	Liver_R26_Gclc_KO	GSE28737_WT_VS_BCL6_HET_FOLLICULAR_BCELL_UP	0.00151178	0.0330461	0.45506	0.442718	1.51036	134	COL13A1,SLC20A1,YTHDC1,RAB11FIP3,DNAJC8,CHD2,SLC38A7,ABCC2,CLRN3,WDR91,KHDC4,PDE7A,KLF4,ICE1,MYO19,TSR3,TJP2,CCDC134,ROCK2,SRCAP,NBEAL2,RBM10,SIK3,STRN3,TRIM26,MAML2,CCP110,TCIRG1,POLA2,RGL2,HINT2,NAPRT,DPP9,PITPNM1,OSMR,PPP1R13B,SLC4A2,SPA17,RPH3AL,TEPSIN,RIN3,SLC7A8,PIGN,ACOT1,VEZT,AP2S1,RASGRP2,TYK2,HPX,TNIP1,GCN1,MARF1,STXBP2,INTS8,SPTLC2,EPB41L3
AllMSigDB	Liver_R26_Gclc_KO	MODULE_295	0.00151732	0.033123	0.45506	-0.635462	-1.97712	18	PCBD1,ECHS1,ACO2,ACO1,HADHB,CA8,CA5A,UROS,EHHADH,CA4
AllMSigDB	Liver_R26_Gclc_KO	GSE14415_INDUCED_TREG_VS_TCONV_UP	0.00152008	0.0331393	0.45506	-0.306323	-1.44764	120	STMN1,RAN,SCARB1,LY6E,TPI1,ETFB,SDHD,SLC25A13,NHP2,SC5D,ERG28,PHGDH,CS,SURF4,GGT1,PIGT,CLIC1,DUT,ADAP1,PCBP1,HAT1,MTX1,PSMA1,IFI27L2,NUDT1
AllMSigDB	Liver_R26_Gclc_KO	GSE19888_CTRL_VS_A3R_ACTIVATION_MAST_CELL_UP	0.00153555	0.0334323	0.45506	0.42779	1.4665	149	EFR3A,STARD5,MAFG,CHD2,ARGLU1,RBM5,COPA,MGST3,CCNL2,SRRT,HOXA7,RBM25,NEAT1,PLEKHM2,KHDC4,LUC7L,BAZ2A,TSPYL2,ZNF385B,FIRRE,ARHGEF18,CCDC62,AOPEP,SHARPIN,DTX4,CHD8,DDX17,KNOP1,NRF1,HMG20A,ANKRD16,MAP4K2,PICK1,METTL17,HMGB3,MDC1,KIAA0319L,PRRC2B,NPNT,ZNF512B,SERBP1,FAM160B2,ZNF692,PI4KB,CCNT2,TRIM8,THRAP3,BCL2L12,CALR,IL17RE,VAMP1,RANBP10,ZNF106,TRIM28,RPS2,ARFRP1,FBXL20,TUBB,KDM3B,ANAPC5,IGSF3,STAT…
AllMSigDB	Liver_R26_Gclc_KO	CREL_01	0.00154964	0.0336944	0.45506	0.43009	1.48583	169	NR2F2,S100A10,ICAM1,TACC1,BAZ2B,ENO3,MOB3C,CHD6,FLOT1,UPF2,TCEA2,SDC4,TFE3,MIR17HG,RIN2,CLOCK,BCL3,PAN2,IER3,AP1G2,CHD4,MLLT6,TUT1,CCM2L,PLXNB1,CUEDC1,RAPH1,RBMS1,CYP2D6,BIRC3,ARHGEF2,NFKBIA,AKT1S1,VEZF1,TIAL1,ZBTB5,CREB1,NLK,LAMA1,TAZ,CCDC107,MAML2,MITF,ACTN1,SEC63,CASKIN2,STC2,TCF7L2,PPP1R13B,NFAT5,CALCOCO1,RANBP10,RPL23A,ARHGAP5,ZDHHC24,ABI3,FAM117A,PFN1,SMYD2,ZSCAN29,SOS1,ZEB1,MAP3K8,TNIP1,RP…
AllMSigDB	Liver_R26_Gclc_KO	GO_NUCLEOSOME_BINDING	0.00155468	0.033721	0.45506	0.554504	1.66926	45	SMARCA4,MLLT10,RNF168,MTF2,SMARCC2,PHF1,ARID1A,HMGN5,MTA2,MBD2,CHD4,MLLT6,SMARCC1,NOC2L,SMARCE1,SUPT16H,HDAC2,VRK1,CABIN1
AllMSigDB	Liver_R26_Gclc_KO	GSE11386_NAIVE_VS_MEMORY_BCELL_UP	0.00155609	0.033721	0.45506	-0.318762	-1.51762	119	GSS,AGPS,LSM4,PGK1,PPP1CA,GFM1,HSD17B12,CDC37,SDHD,BLMH,CLPTM1,TNFSF10,KIF20B,SERPINB9,NXT2,ATP5F1A,DNAJB6,NDUFA9,GHITM,MATN2,GALK2,SYNGR2,PSMD13,EGLN1,MTX1,VPS45,DHX29,IDH3A
AllMSigDB	Liver_R26_Gclc_KO	PKCA_DN.V1_DN	0.00155813	0.033721	0.45506	0.462771	1.53184	98	GLDC,PRPF40A,EXT1,CP,NFKBIZ,MAGT1,KCNIP2,GGNBP2,UGGT1,ZNF503,METTL1,GABBR1,PRKN,NFIL3,RFX2,WDFY3,NOP58,TNFRSF12A,LARP7,ZC3H12A,ADM,BCKDHB,MALAT1,ZEB2,HOXC8,ANKS1A,MAP3K6,EEF2KMT,PLAU,ZDHHC1,PIGO,DLG4,ACOT1,WASHC4,DDX6,SERPINA3,SAA2,CENPT
AllMSigDB	Liver_R26_Gclc_KO	GSE17322_CD103_POS_VS_CD11B_HIGH_LUNG_DC_DN	0.00155907	0.033721	0.45506	-0.288015	-1.41146	175	SARDH,RAB38,LPGAT1,TUFM,FBP1,MRPL12,UQCC1,GATB,TPI1,FAM234A,COQ9,COQ5,GTF3A,WDR83OS,C7orf26,MDH2,ATP5PB,MRPS12,NDUFV1,GLRX5,COQ3,COQ4,PHB,SAMM50,SLC31A1,ATP5F1A,NUDT4,MRPS7,ELAVL1,COPS8,POLR1D,CCT7,MTLN,AFG3L2,GOLGA7,TSPAN3,TMEM79,RAB28,ST6GAL1,G0S2,MRPL35,LDHB,SLC25A3,MRPS33
AllMSigDB	Liver_R26_Gclc_KO	REACTOME_EPIGENETIC_REGULATION_OF_GENE_EXPRESSION	0.00157349	0.0339524	0.45506	0.47541	1.53921	82	ARID4B,SF3B1,TAF1A,MTF2,TAF1D,CD3EAP,PHF1,BAZ2A,ERCC6,KAT2A,POLR1A,DNMT3A,MTA2,MBD2,DEK,CHD4,MTA1,TTF1,SAP130,MYBBP1A,ERCC2,TWISTNB,BAZ1B,TDG,EHMT2,GATAD2A,SUV39H1,POLR2F,TET2,EP300,HDAC2,GSK3B,MYO1C,TET3,TBP,TAF1C,SIRT1,EZH2
AllMSigDB	Liver_R26_Gclc_KO	GO_PROTEIN_KINASE_ACTIVITY	0.0015739	0.0339524	0.45506	0.375451	1.34179	391	NRBP2,SRPK2,RPS6KB1,TLK2,CDKN1A,PRPF4B,MAP2K3,PAN3,MAP3K3,CLK1,TOP1,INSR,TRPM7,BRD4,ROCK1,GSK3A,CDK8,MINK1,DAPK1,EPHB4,CLK4,SMG1,STK38,ULK1,SLK,FASTK,TAOK2,TAOK3,CAMK2G,CAMK2D,MAPK15,CDK11B,IKBKB,RIOK1,MOK,CDK9,NEK3,CLK3,NEK1,ERBB2,CLK2,CDC42BPG,MAP3K12,PRKAG2,MAP4K2,STK25,PHKG2,TBK1,PIK3CA,TGFBR1,CASK,NPR1,ROCK2,MAP3K2,RPS6KB2,FLT1,MERTK,ADCK5,ERCC2,CSNK1G1,AAK1,TRIO,MAP2K7,MAP3K5,PLK3,MAPKAPK2,…
AllMSigDB	Liver_R26_Gclc_KO	AP2_Q3	0.00158559	0.0341597	0.45506	0.422881	1.46342	175	PSMD1,PBRM1,LLGL2,DNAJC7,MAP3K3,CCDC9B,PURB,SALL1,SFXN2,MAF,PURA,IRS1,SMG1,CTCF,RASAL2,INO80D,MIR17HG,CTSA,EML3,USF1,CLOCK,NRF1,CDK9,FLI1,CHD4,CSRNP2,CAMTA2,VEGFB,PABPC1,EPC1,SLC4A3,SF1,IGF1R,MNT,POLD4,TRIM24,CXXC5,EMX2,NEURL2,PRDM16,NCOA6,MAP3K6,JADE1,SPACA6,WDTC1,NFAT5,FOXO1,PIGO,PORCN,ZNF335,FXR2,NCAPD3,LIMK2,ERF,FOSL2
AllMSigDB	Liver_R26_Gclc_KO	GSE6674_CPG_VS_PL2_3_STIM_BCELL_DN	0.00158882	0.0341846	0.45506	0.43175	1.48323	158	TAB2,EIF3A,U2SURP,EIF5,TNPO2,EIF2S2,UFL1,ACBD3,NET1,BRD4,ROCK1,UHRF1BP1L,MAF,AP4E1,EXOC5,SDAD1,SENP6,ATG2B,CEP295,SPRY1,NFIL3,NAA16,TNPO1,NRF1,SMC5,UHRF1BP1,SLC38A2,IER3,DMTF1,NRDC,LARP1,UBA5,FNDC3A,KDM6A,SLC3A2,CNNM4,MYC,MYO10,UBE2J2,UBR5,DDX42,NCOA6
AllMSigDB	Liver_R26_Gclc_KO	GO_PROTEIN_CONTAINING_COMPLEX_LOCALIZATION	0.00159139	0.0341951	0.45506	0.399489	1.39799	225	AP3D1,SRSF7,SLU7,TSC1,ZC3H11A,STX3,YTHDC1,SRSF2,HNRNPA2B1,UPF3B,EZR,SRRM1,UPF2,SMG7,THOC2,PABPN1,NXF1,KIF3A,SRSF11,SMG5,TRIP11,SRSF6,PURA,SMG1,AKAP8L,SDAD1,IFT46,SRSF5,SMG6,SRSF1,WDR60,GRIPAP1,TNPO1,DDX39B,NUP88,THOC1,SCRIB,BBS12,IFT172,RPS15,NACC2,CEP131,U2AF2,SNAPIN,NUP214,BCCIP,RABL2B,FIP1L1,CPSF1,SYNJ2BP,ATR,NUP93,CPSF3,NUP188,DLG4,TNFAIP2,NUP160,MAGOH,SMAD7,IFT20,IFT27,PCM1,DLG3,NUMB,NUP155,…
AllMSigDB	Liver_R26_Gclc_KO	GO_BETA_CATENIN_BINDING	0.00160365	0.0344135	0.45506	0.523034	1.65046	64	KDM6B,DLG5,SALL1,MED12,AR,DVL1,TBL1X,KLF4,HDAC6,PRKN,CHD8,BCL9,SETD1A,KANK1,PTPRU,TCF7L1,FOXO4,APC,TCF7L2,CALCOCO1,FOXO1,DVL3,AMER1,EP300,GSK3B,SMAD7,SMAD3,NUMB,CARM1
AllMSigDB	Liver_R26_Gclc_KO	GSE13738_TCR_VS_BYSTANDER_ACTIVATED_CD4_TCELL_DN	0.00160686	0.0344375	0.45506	0.441905	1.50759	134	TAB2,NDRG1,AFDN,TXN,RSBN1,SPEN,IVNS1ABP,ITGA6,MAFG,NFKBIZ,MAGT1,FAM13A,GSR,L3HYPDH,SYNE2,PPP1R12A,FTL,SOCS2,SNX30,HNRNPDL,SELENOK,KANSL3,DANCR,HS6ST1,ZC3H12A,TGFBR1,SBF2,GPRASP1,BIRC3,DNAJC3,IL15RA,FAS,TRIM26,PAM16,ABCC5,HAUS3,CISH,SYNJ2BP,AP1S2,SEMA4C,PCSK7,CXCR4,WASHC4,DLEC1,ZNF329,SOS1,LYRM1,ACAP3,KLF2,BLVRA,ANK3,IL6R,ABHD11,PPP2R2B,ARHGEF12,ZNF267,CAPN2,OPTN,PXN,EML4
AllMSigDB	Liver_R26_Gclc_KO	GSE8685_IL2_ACT_IL2_STARVED_VS_IL15_ACT_IL2_STARVED_CD4_TCELL_UP	0.00161256	0.0345147	0.45506	0.430535	1.47764	154	AP3D1,MAP3K3,APPL2,TCF25,ATXN7,COPA,CIC,SLC17A5,NXF1,TRPM4,SYNE2,PHF1,C19orf44,TMEM37,LIMD1,TRIM39,YWHAB,CMIP,METAP1D,SLC38A9,CLIP2,VMP1,CHMP2A,SHARPIN,TXNDC11,ARHGEF1,USP40,AP1G2,CEP95,GRAMD1A,KMT2D,RNF31,KIFC2,VEZF1,DNMBP,FAM160B2,SLC45A4,MLXIP,ZNF397,ANKRD39,HELZ2,ACTN1,ZNF672,SIGIRR,MCL1,RPH3AL,ERAL1,ZDHHC24,PLBD2,FCGR2A,VEZT,ST3GAL2,ACRBP,PDK1,DDA1,ATP6V1F,LETM2,OPLAH
AllMSigDB	Liver_R26_Gclc_KO	GO_NEUTRAL_AMINO_ACID_TRANSMEMBRANE_TRANSPORTER_ACTIVITY	0.00162108	0.0345989	0.45506	0.643633	1.70929	22	SLC38A3,SLC38A7,SFXN3,SLC7A9,SLC38A9,SLC38A2,SLC25A38,SLC6A18,SLC3A2,SLC43A2,SLC7A8,SLC43A1,SFXN1
AllMSigDB	Liver_R26_Gclc_KO	AAGCACT_MIR520F	0.00162146	0.0345989	0.45506	0.41626	1.4413	176	KMT2E,LMBR1L,ARID4A,ARID4B,PPP2R3A,YTHDC1,PAN3,BAZ1A,PURB,TARDBP,ZFP91,ZDHHC17,SIMC1,USP42,MINK1,TNFAIP1,C19orf48,RASAL2,DDX3X,TNRC6B,CEP350,CNOT6,MBNL2,MICALL1,KMT2A,SLC38A2,MECP2,COL4A3,NFIB,CC2D1A,CAMK2N1,FLT1,FNDC3A,ZBTB47,MNT,MAP11,FGD5,CXXC5,EMX2,CREBRF,WDR26,TMEM87A,RABEP1,RDX,ABCA1,AGFG2,CRTC2,MEF2C,ASF1A,JADE2,CDKN1B,EDNRB,SS18L1,RC3H1,CYP26B1,ATXN7L2,RICTOR,DDHD1,KPNB1,CELF2,ANO6,OCRL,Z…
AllMSigDB	Liver_R26_Gclc_KO	GO_TRANSCRIPTIONAL_REPRESSOR_COMPLEX	0.00162407	0.0345989	0.45506	0.522747	1.64955	64	ARID4A,SPEN,HMGB1,CTBP2,GPS2,BAZ2A,YWHAB,TBL1X,SKI,NCOR1,SIRT2,MTA2,MIER1,NCOR2,CHD4,MTA1,ZBTB16,CBX5,HDAC3,REST,PRDM16,GATAD2A,SUV39H1,HDAC2
AllMSigDB	Liver_R26_Gclc_KO	GSE26928_NAIVE_VS_CENT_MEMORY_CD4_TCELL_UP	0.00162755	0.0345989	0.45506	0.449542	1.52756	129	TSC1,ZNF395,MROH1,STX3,ZC3H6,CBX7,LAS1L,PEF1,NET1,MYO9A,SNHG3,SLC35E3,FTL,RYK,MPP1,NAA16,PBLD,ALS2CL,TAPT1,TRIM56,RMI1,PREB,HERC2,ADGRA3,SETDB1,GLB1L,ERMARD,PRRC2B,ZNF512B,HOXB9,RAB24,ANKS1A,NEXN,CREBRF,MRPL24,ACTN1,ZNF362,NFKBIL1,PPFIBP2,RGL2,EEF2KMT
AllMSigDB	Liver_R26_Gclc_KO	GO_CYTOSOLIC_SMALL_RIBOSOMAL_SUBUNIT	0.00162835	0.0345989	0.45506	0.561204	1.67277	41	RPS18,RPS25,RPS26,DDX3X,RPS7,RPS11,RPS17,RPS3,RPS14,RPS6,RPS12,RPS15A,RPS20,RPS15,RPS28,RPS16,RPS24,RPS2,RPS27,RPS21,RPS8,MCTS1,RPSA,RPS19,RPS13,UBA52,RPS23,RPS10
AllMSigDB	Liver_R26_Gclc_KO	GO_NEGATIVE_REGULATION_OF_PROTEIN_MODIFICATION_PROCESS	0.00163075	0.0345989	0.45506	0.364975	1.30674	437	NR2F2,EIF3A,PPARGC1A,IMPACT,IVNS1ABP,CRY1,UFL1,CDKN1A,EZR,GPS2,TARDBP,MTF2,FKTN,GGNBP2,PHACTR2,ROCK1,KDM5A,OGT,PHF1,STK38,SOX4,SNTA1,DVL1,DEPTOR,YWHAB,GSTP1,TAOK3,KLF4,SKI,INPP5K,RPL11,FLCN,NCOR1,SIRT2,SPRY1,ASH1L,NF1,LGALS3,PRKN,IKBKB,RPL23,PBLD,HMG20A,RPS7,DUSP14,BEX4,MECP2,PRKAG2,MLLT6,DTNBP1,ZC3H12A,RPS3,NOC2L,CAMK2N1,ROCK2,KDM4A,DUSP8,XDH,CADM4,PTPN2,PMEPA1,CEP85,SOCS3,KDM3A,APOE,TSC2,DNAJC3…
AllMSigDB	Liver_R26_Gclc_KO	GO_GLYCOSYL_COMPOUND_METABOLIC_PROCESS	0.00163123	0.0345989	0.45506	-0.44417	-1.78717	47	AK4,AKR7A2,RAN,NT5C3A,OPA1,RHOA,MACROD2,ATIC,NT5C2,TK1,LRRK2,UPP2,GAMT,CBR4,GIMAP7,PRPSAP2,GUK1,GNMT,NME5,AK3,NME4
AllMSigDB	Liver_R26_Gclc_KO	GSE22886_DC_VS_MONOCYTE_DN	0.0016432	0.0347637	0.45506	0.43655	1.49367	141	ZBTB18,ZNF395,CTBP2,FLOT1,RPL14,MAP2K3,EXT1,AKAP9,RHBDF2,ZDHHC17,KLF6,STK38,CREBBP,KLF4,MYCBP2,CD93,RPS7,SMC5,CHD1,CCDC88C,CNTRL,EEF1D,PTPN2,RPS6,MTMR11,CEBPD,GCA,SLC7A7,USE1,IGF1R,NBEAL2,SIK3,NUP214,PELI1,CNNM3,CRISPLD2,TCF7L2,MCL1,KIAA1109,AP1S2,RIN3,ARHGAP26,CDKN2D,IER2,CD14,RAP1GAP2,NEDD9,USP3,KLF2,OGG1,IL6R,BICRAL,AKAP13,IRAK3,KLF13,CFP,CAMKK2,FAM216A,FAU,PTP4A2,IFITM2,GMEB1
AllMSigDB	Liver_R26_Gclc_KO	GO_DNA_TEMPLATED_TRANSCRIPTION_ELONGATION	0.00164454	0.0347637	0.45506	0.467201	1.55719	104	PBRM1,RTF1,RNF168,TAF1A,TAF1D,BRD4,CD3EAP,TCEA2,ERCC6,GTF2F1,POLR1A,PAF1,CDK9,SSRP1,DDX39B,THOC1,POLR2I,POLR2A,SUPT5H,ERCC2,TWISTNB,LEO1,ELL,CTR9,CCNT2,SUPT16H,POLR2F,HTATSF1,ZNF326,ELP2,LDB1,ZMYND11,POLR2J,ELOB,ELOC,HNRNPU,CCNT1,TBP,TAF1C,SUPT6H,EZH2,ELP1,IWS1,SETD2,GTF2H5
AllMSigDB	Liver_R26_Gclc_KO	GSE20715_0H_VS_24H_OZONE_TLR4_KO_LUNG_UP	0.00164534	0.0347637	0.45506	-0.295387	-1.44635	152	NR1D1,DBP,FBLN5,SPATS2L,AFG1L,RALGPS2,HLF,TPST1,RTP4,MMP11,CYB561D2,C20orf27,CHST12,CSF1R,RGS10,ANGPTL2,SRPX2,SMIM8,TMTC4,DERL1,FAM174B,ICOSLG,PDCD4,ART4,NR1D2,CD79B,SLC52A3,RASD2,G0S2,GAMT,FIG4,PER3,BRI3,ADD1,EBPL
AllMSigDB	Liver_R26_Gclc_KO	GSE11057_EFF_MEM_VS_CENT_MEM_CD4_TCELL_DN	0.00166204	0.0350327	0.45506	0.447179	1.50798	118	PHIP,GRIK5,USP7,APPL2,SSH2,ABCC2,FAM13A,HERC1,SLC8B1,SMG1,SAMD4B,TBL1X,USP34,CHKA,FOXP1,ASH1L,BPTF,MYCBP2,GLCCI1,ALS2CL,KMT2A,EP400,AEBP1,KLF7,MTURN,RIF1,MERTK,MACF1,RASA2,MAML2,PELI1,MAP3K1,TUG1,PCED1B,ACTN1,IL4R,LDLRAD4,LGMN,NFAT5,METTL7A,ZNF451,PTK2,PDK1,TET3,TRRAP,NSD3,ZKSCAN7,TAOK1,RNF122,SFI1,BCL2A1
AllMSigDB	Liver_R26_Gclc_KO	GCM_MYST2	0.00166234	0.0350327	0.45506	0.422898	1.45413	159	KMT2E,DYNC1I2,MFAP3,BRD2,ANKRD17,PPIG,FBRSL1,CHD9,TARDBP,ZMIZ1,RBM25,LUC7L3,ARID1A,EXOC5,EPM2AIP1,TNPO1,DHX40,HMG20A,SMAD5,SMC3,PAN2,PTBP2,DMTF1,CSRNP2,SAP130,PHF10,KIDINS220,BRPF3,ZNF566,CCDC82,SYNCRIP,POGZ,PRRC2B,VEZF1,UBE3A,ZBTB5,KAT6B,RABL2B,HECTD3,GATC,SETD5,ZFAND5,ZNF384,GSK3B,FAM168B,KDM3B,SS18L1,IPO9,ZSCAN21,MED17,PHF2,RALGAPA1,STRN4,C2CD5,ELP1,CELF1,CNOT7,EIF4ENIF1,RBFOX2,CEBPG,PHACTR4,M…
AllMSigDB	Liver_R26_Gclc_KO	GSE2706_UNSTIM_VS_2H_LPS_DC_UP	0.001669	0.0351282	0.45506	0.469154	1.55319	97	FOXQ1,SRSF1,RSRP1,CEP295,HINFP,ZSCAN26,CCDC112,ZNF354A,RAD9A,ZNF23,CDC42BPG,NPFF,YEATS2,BBS12,SETDB1,ZNF281,ZNF7,VPS37A,SNX32,ELAC1,ZNF692,ZNF397,DCLRE1C,CCDC107,RUFY2,OVOL2,CRAMP1,EDRF1,SCYL3,RNF25,GRPEL2,CDKN1B,ZNF606,ZSCAN29,ANKRD13D,PHF12,ZNF322,C12orf65,ZNF260,GIMAP8,ZFP62
AllMSigDB	Liver_R26_Gclc_KO	GSE17974_CTRL_VS_ACT_IL4_AND_ANTI_IL12_24H_CD4_TCELL_DN	0.0016721	0.0351482	0.45506	-0.286281	-1.39389	169	SAP30,ACY1,MRPS18A,MIPEP,COA3,ACAA2,MRPL12,LSM4,GLB1,PAM,MLYCD,PSMD8,POLE4,TIMM50,ETFB,C20orf27,QDPR,RFC2,TMEM106C,SCCPDH,ERG28,DNAJA3,WSB2,ATP1B3,TK1,GBP2,SGCB,FADD,MTX1,SLC25A20,STOML2,CCDC124,PDHA1,PRDX4,CBR4,PRELID1,DESI1,MRPS33,C17orf80,TMEM14A,LRRC42,MRPL18,ACAT1
AllMSigDB	Liver_R26_Gclc_KO	GSE8515_CTRL_VS_IL1_4H_STIM_MAC_DN	0.00168466	0.0353559	0.45506	0.448864	1.52526	129	ICAM1,EZR,KDM6B,RHBDF2,NET1,KEAP1,SDC4,NT5C,B4GALT6,NDUFB4,SRRM2,BCL3,IER3,TNIP2,TUT1,DYNC1H1,ZC3H12A,MAPRE3,HDAC7,CEBPB,PLK3,NFKBIA,ATXN2L,KANK1,BUD23,ELMO3,IL15RA,SIK3,EMX2,FOXO4,BRD1,WTAP,ACSL1,AMPD3,ARFRP1,DRG2,TNFAIP2,ARL2BP,THNSL2,LIMK2,IGFALS,TET3,UXT,ATAD3A,TNIP1,FBXW7,MAPK8,NFKB2,ABTB2,SLC25A44,ATF5,SEC61G
AllMSigDB	Liver_R26_Gclc_KO	GSE20727_H2O2_VS_ROS_INHIBITOR_TREATED_DC_UP	0.00168628	0.0353559	0.45506	0.426106	1.46073	149	CLCN6,ACBD3,ITGA6,ALG2,ARID3B,BBX,ARID1A,GAPVD1,DDX3X,FOXP1,ATN1,C2orf68,DDX5,MIER1,MOSMO,AGO1,MECP2,TRIM56,EEF1D,MTURN,SLC25A27,AAK1,MAP2K7,SMC6,USP12,NFRKB,MNT,CHD7,RPS16,SMURF1,NEXN,GM2A,CREBRF,IL4R,ZNF263,MAP4K3,VPS37B,AMER1,AMPD3,IFNGR1,ZBTB4,SESN1,PTK2,ZFP1,CDKN1B,ALDH2,ZBTB40,LENG1,RC3H1,PBX2,PHF2,RARA
AllMSigDB	Liver_R26_Gclc_KO	GO_CELLULAR_KETONE_METABOLIC_PROCESS	0.00169768	0.0355497	0.45506	-0.297948	-1.4305	147	NR1D1,UBIAD1,OAZ2,AKR7A2,GPD2,ODC1,GPD1,MLYCD,TPI1,COQ10B,DGAT2,SRD5A1,PSMD8,MTOR,COQ9,COQ5,PDK3,COQ3,COQ4,NDUFA9,PSMD10,PSMC3,DHRS4,PDSS1,PSMD13,RDH10,SIRT5,COQ6,PSMD5,PSMD14,PSMA1,GSTZ1,ACADVL,PDSS2,CBR4,PLIN5,LONP2,COQ2,PPARG,AKT2,PSMC2,PSMA5,CAV1,PSMA6,ACMSD,AZIN1
AllMSigDB	Liver_R26_Gclc_KO	GSE25123_CTRL_VS_IL4_STIM_MACROPHAGE_DN	0.00170512	0.0356599	0.45506	0.432538	1.48365	148	TAB2,KMT2E,SLC20A1,ARID4A,ILDR2,MICAL3,ZC3H7A,EIF3E,OGT,KAT2A,SPRY1,ASH1L,QTRT1,RPL36A,C2orf68,PIKFYVE,MICALL1,RPL36,AGAP3,BRPF1,IER3,LMNA,WHAMM,TTC4,FNIP1,CASK,STX17,TWISTNB,MAP9,RPS12,GPATCH2,MYC,MLXIP,MAML2,DOCK7,LRRFIP1,TCIRG1,MAP3K1,TST,IL4R,ITPR1,BCL2L2,SPRY2,LARP1B,RPS2,CABIN1,DST,ESD,AMPD3,WASHC4,YBX3,PTK2,SESTD1,UBASH3B,RPSA,TRRAP,HNRNPU,TMEM87B,ZFYVE26,NFKB2,FURIN,ARMCX1,MPST
AllMSigDB	Liver_R26_Gclc_KO	KIM_GLIS2_TARGETS_UP	0.0017135	0.0357898	0.45506	-0.401419	-1.72501	64	CXCL12,CXCL14,BOK,COL14A1,CD74,COL15A1,SERPINE1,MATN2,OGN,TGFBR2,HLA-DMA,NID1,CCL5,SPARCL1,HLA-DMB,CXCL10,CX3CL1,PSMB9,S100A6,LAD1,CIDEC,POSTN,AIF1,IGFBP2,ANGPTL4
AllMSigDB	Liver_R26_Gclc_KO	GO_GAMMA_TUBULIN_COMPLEX	0.0017252	0.0359884	0.45506	0.700654	1.73734	16	TOPORS,TUBGCP3,TUBGCP6,PDE4B,RESF1
AllMSigDB	Liver_R26_Gclc_KO	REACTOME_TRANSCRIPTIONAL_REGULATION_OF_PLURIPOTENT_STEM_CELLS	0.00173295	0.0360975	0.45506	0.733739	1.73027	12	STAT3,SALL1,KLF4,FOXP1,NR6A1
AllMSigDB	Liver_R26_Gclc_KO	REACTOME_TRIGLYCERIDE_METABOLISM	0.00173482	0.0360975	0.45506	-0.555292	-1.92122	26	MOGAT2,GPD2,DGAT2,PPP1CA,ABHD5,FABP5,PRKACA,PPP1CB,MOGAT1,LIPE,PLIN1,PRKACB,CAV1
AllMSigDB	Liver_R26_Gclc_KO	GO_SULFUR_COMPOUND_CATABOLIC_PROCESS	0.00173981	0.0361132	0.45506	-0.487926	-1.80449	33	TXN2,FMOD,PRELP,GLB1,MLYCD,GALNS,BLMH,CTH,GGT1,OGN,HEXB
AllMSigDB	Liver_R26_Gclc_KO	GSE16450_CTRL_VS_IFNA_6H_STIM_IMMATURE_NEURON_CELL_LINE_DN	0.00173997	0.0361132	0.45506	0.440524	1.50258	132	NDRG1,YPEL2,PNISR,VAMP2,MED13L,PCMTD1,SYNE2,WSB1,FTH1,STK38,SIRT2,ABI2,PNRC1,C2orf68,ARHGEF1,AHNAK,PBXIP1,AP1G2,CCDC88C,WHAMM,EPC1,KIAA0513,PFKFB4,ID3,PRRC2B,FAM160B2,ARHGEF3,NUMA1,CREBRF,FOXO4,MAP3K1,SORBS3,PDE4D,VAMP1,SYNJ2BP,TEPSIN,NOL12,CXCR4,FBXL20,SMAD7,SESN1,GIMAP6,TECPR1,TMEM94,ATP2B4,MARF1,MXI1,SOX6,OPTN,TLE4,MEF2D,TP53INP1
AllMSigDB	Liver_R26_Gclc_KO	MORF_RAD54L	0.00175258	0.036329	0.45506	0.475797	1.55572	86	TNPO3,ARID3A,SSBP1,EIF2S2,HNRNPA2B1,DDX18,DDX46,SRRM1,HNRNPL,ARIH2,THOC2,XPO6,PABPN1,SAFB,CEBPZ,MMS19,SFSWAP,GNL2,ABCF1,SSRP1,TCOF1,POLR2A,GTF2A2,BMS1,BAZ1B,KHSRP,SEC63,NUP188,HDAC2,ESD,SRPK1,NAE1,PABPC4,TRRAP,SSB,ZNF131,XPO7
AllMSigDB	Liver_R26_Gclc_KO	VDR_Q6	0.00176425	0.0364968	0.45506	0.419082	1.45355	186	SAT1,SLC4A4,KDM2A,ZC3H11A,NECTIN1,RBBP6,ZNF219,SSH2,MTF2,ASXL1,ROCK1,SRSF6,HOXA5,NIPBL,ZNF503,KLF4,DNMT3A,PCF11,CLUH,CCNL1,USF1,OTUD7B,DDX17,CLOCK,FGF9,HOXC4,AGO1,MAP4K2,PABPC1,CYP24A1,ID4,HOXB2,CAMK2N1,NRDC,ROCK2,CEBPB,TMPO,SYNCRIP,KDM3A,PCGF2,VEZF1,SLC7A7,RAPGEF4,CCDC120,MNT,SEMA4A,ASCC2,PHF21A,SPACA6,HAUS3,SLC43A2,KAT5,HOXB6,EFNA4,FBXL20,POLD1,NGF,HOXD3,A1CF,RND3,TBX2,FBXL19,ZNF688,PDRG1,NCDN,…
AllMSigDB	Liver_R26_Gclc_KO	ACAACTT_MIR382	0.00176512	0.0364968	0.45506	0.528568	1.64166	54	ARIH2,TOP1,ATP2B1,BACH1,ZCCHC14,DDX3X,NFIA,NSRP1,MBNL2,MBNL1,DHX15,PLPPR2,VEZF1,ZNF280C,SRGAP2,KMT5A,PDPK1,ZNF106,SPCS2
AllMSigDB	Liver_R26_Gclc_KO	GO_C_ACYLTRANSFERASE_ACTIVITY	0.0017678	0.0365064	0.45506	-0.658376	-1.99012	16	ACAA2,ACSM3,ACSM1,SCP2,ACSM2B,SPTSSB,SPTLC1,ACAA1,ACSM5,HADHB
AllMSigDB	Liver_R26_Gclc_KO	GSE17301_CTRL_VS_48H_ACD3_ACD28_IFNA5_STIM_CD8_TCELL_UP	0.00177142	0.0365354	0.45506	0.427731	1.47542	164	TAB2,YPEL2,ATRX,STX5,CLK1,SEC62,TOP1,ANKRD12,INSR,PURA,BOD1L1,NIPBL,ARID1A,UBN1,MIB2,PDE7A,RSRP1,TAOK3,TNRC6B,MPP1,SIRT2,RIN2,CTSA,MOK,NMT1,NCOR2,MECP2,GRINA,RAPH1,KMT2D,FNIP1,MAN2B1,ID2,APOE,GANC,RIPOR1,VEZF1,PCNT,TIAL1,MYLIP,ARHGEF3,FOXO4,SMC4,PHF21A,YPEL3,RASA1,RPS27,TCTN3,AP1S2,CTDSP2,RAMAC,MEF2A,SGMS1,SESN1,ZFHX3,MEGF8,THBD,RERE,RASGEF1B,CDS2,AKAP13,FCHO2,TUT7,SPOP,MXI1,TLE2,RPL7,NAGA,TBC1D1…
AllMSigDB	Liver_R26_Gclc_KO	GGCKCATGS_UNKNOWN	0.00178289	0.0367256	0.45506	0.541508	1.65955	50	CCAR1,ACIN1,ESF1,PRPF39,GON4L,SOCS2,NF1,CLOCK,GOLGA1,PTPN2,BFAR,MORC3,BLVRB,OVOL2,RSF1,USF2,MAP3K11,TRMT2A,CXCR4,JADE2,FXR2,RAB23,SMAD7
AllMSigDB	Liver_R26_Gclc_KO	GSE33162_UNTREATED_VS_4H_LPS_STIM_HDAC3_HET_MACROPHAGE_UP	0.00179017	0.036821	0.45506	0.422411	1.45286	156	ITGA6,RPL14,CHKB,APPL2,RETREG1,RBM5,CIC,PLEKHA1,TANC1,SIMC1,CFI,ULK1,CHRNB1,SFSWAP,IP6K1,FNBP4,CAMK2D,PNRC1,IKBKB,CLOCK,HS6ST1,CUEDC1,TTF1,TRMT1,KDM3A,MSANTD2,FHIT,CDIP1,ZNF281,RPS16,ABL1,RASA2,DSTYK,NCOA3,SMAD1,SMC4,STAU1,ACTN1,RAI1,FGFBP1,IST1,VPS37B,KIAA1109,CTDSP2,KCNQ1,CBX2,ZFP90,NEDD4L,SMAD7,ZMYND11,KDF1,PTK2,ZFP1,RNF185,PDK1
AllMSigDB	Liver_R26_Gclc_KO	GSE41867_DAY6_EFFECTOR_VS_DAY30_MEMORY_CD8_TCELL_LCMV_ARMSTRONG_DN	0.00179199	0.036821	0.45506	0.425466	1.46978	170	ZBTB18,SLU7,ZC3H11A,MAFG,CHD6,STX5,MYSM1,CPSF7,SBNO2,NXF1,SRSF6,KDM5A,NSD1,SRSF5,SMG6,LENG8,TAOK3,TNRC6B,CMIP,INPP5K,GIGYF1,NCOR1,SPRY1,CDK11B,FAM193B,TOLLIP,ARID5B,DMTF1,ANKS3,KLF7,E4F1,CDT1,ADAMTS10,SMC6,JUND,LGALS4,TGFBRAP1,SIDT2,CHD7,CHFR,NEK7,CXXC5,NCOA6,APC,GNAQ,PHF21A,SH3TC1,VPS11,CERK,THBS3,MAP4K3,MCL1,FAM214B,RPS27,INPP4A,CDKN2D,MKNK1,ABI3,TTLL3,UCKL1,ARSK,RASGRP2,DDX6
AllMSigDB	Liver_R26_Gclc_KO	CETS1P54_01	0.00179431	0.0368226	0.45506	0.404717	1.41304	216	ZC3H11A,NKAPD1,RPS18,ACP2,PPIG,CHD2,APPL2,CPEB4,LYPLA2,CEP164,SRSF6,NIPBL,BAZ2A,ERCC6,CTCF,TFE3,LSM1,NF1,TPGS1,ZCRB1,VMP1,HNRNPD,HMG20A,HOXC4,DMTF1,HM13,DDX39B,PRKAG2,RNF31,NRDC,DCTN5,UBA5,TFCP2,DNAJC1,KRTCAP2,ZNF175,KANSL1,MAPKAPK2,AKT1S1,CNTROB,TRIM46,SZT2,CTR9,KMT5A,TEAD3,U2AF2,CCDC174,INO80B,CCP110,FMR1,TSPAN31,MTIF2,RGL2,HNRNPLL,GTF3C1,BTAF1,RBMS2,SPRY2,BAG6,SPI1,MEF2C,KAT5,ZNF384,MCTS1,TRIM…
AllMSigDB	Liver_R26_Gclc_KO	JEPSEN_SMRT_TARGETS	0.00180186	0.0369315	0.45506	0.608706	1.67604	27	HMOX1,KDM6B,TCF25,SRXN1,TNFRSF12A,APOE,MGA,ZBTB5,ABCA1,ESD,LIMS2,TIMP1
AllMSigDB	Liver_R26_Gclc_KO	GO_RNA_POLYMERASE_II_REPRESSING_TRANSCRIPTION_FACTOR_BINDING	0.00180546	0.036959	0.45506	0.596749	1.70613	32	STAT3,TCERG1,MTA2,BBS2,MIER1,CHD4,MTA1,GTF2A2,PPARA,BBS10,GTF2A1,BBS4,TCF7L2,HDAC2,PPARD,RBBP8,BBS1,TBP
AllMSigDB	Liver_R26_Gclc_KO	GO_P53_BINDING	0.00181396	0.0370509	0.45506	0.524376	1.63403	56	TAF3,SMARCA4,USP7,EHMT1,BRD4,ZNF385B,CREBBP,CHD8,PLK3,MDM2,KMT5A,STK11,TRIM24,EHMT2,RNF20,BCL2L12,BRD7,TAF1,PPP1R13B,PTTG1IP,EP300,GSK3B,CDK5,SMYD2,RFFL,SIRT1,SETD7,TP53BP1,TP53
AllMSigDB	Liver_R26_Gclc_KO	GO_PROTEIN_ACETYLATION	0.00181445	0.0370509	0.45506	0.429476	1.47541	158	PPARGC1A,SGF29,ARNTL,BAZ1A,OGT,SOX4,KAT2A,CTCF,PHF20,CREBBP,CEP295,FLCN,TADA2A,NAA15,NAA16,CLOCK,KANSL3,KMT2A,BRPF1,MECP2,EP400,RAPGEF3,PHF10,BRPF3,NOC2L,YEATS2,EPC1,PCGF2,KANSL1,SRCAP,BRD8,KAT6B,MSL1,NCOA3,BRD1,MBIP,NCOA1,JADE1,PYGO2,BRD7,HINT2,NAA20,TAF1,RSF1,BAG6,SPI1,FOXO1,EP300,HDAC2,CRTC2,LDB1,SETD5,KAT5,GSK3B,JADE2,ZNF451,DPF2,MAP3K7,NAA35
AllMSigDB	Liver_R26_Gclc_KO	GSE17974_1H_VS_72H_UNTREATED_IN_VITRO_CD4_TCELL_DN	0.00181982	0.0371143	0.45506	-0.286374	-1.42651	160	APEH,SPATS2L,CRAT,TXN2,CLPB,GLB1,PPA2,UQCRC1,VKORC1,RAN,ATP5F1B,PKM,IAH1,TMEM237,SLC25A11,COMMD8,STARD3NL,GNPAT,ETFDH,ETFA,TMEM97,LAYN,VAMP8,TBCD,HADHB,SORD,MTFR1,SIRT5,DUT,VDAC3,VBP1,SLC25A20,CD79B,FANCL,PRDX4,ACP5,TMEM107,LRP11,METAP1,VDAC1,SDHAF4,GFM2,KHDRBS1,COA6
AllMSigDB	Liver_R26_Gclc_KO	RAGHAVACHARI_PLATELET_SPECIFIC_GENES	0.00182251	0.0371231	0.45506	-0.394639	-1.68233	58	PRKAR2B,ODC1,ENDOD1,FHL1,RGS10,ASAH1,ITGB5,APP,PPBP,MFAP3L,GNG11,RNF11,MMD,PDLIM1,CCL5,ITGA2B,CTTN,THBS1,NRGN,MAP3K7CL
AllMSigDB	Liver_R26_Gclc_KO	E2F_03	0.0018258	0.0371442	0.45506	0.42063	1.45734	177	ARID4A,CDKN1A,FKBP5,YTHDC1,NECTIN1,SRSF2,CPSF7,BRMS1L,MAZ,TOP1,MTF2,PEG3,TRIR,LUC7L2,SALL1,ZDHHC17,ANKHD1-EIF4EBP3,SMG1,NIPBL,ATE1,CTCF,SRSF1,RSRC2,EVA1B,DDX17,ANP32A,HNRNPD,SMC3,PAN2,RAB11B,CBX5,NR6A1,HNRNPA1,RPS20,ID3,STAG1,SERBP1,FMO4,MYC,GABPB2,MCM7,RPL28,CDC25A,PCSK4,SMAD6,KMT5A,CCNT2,OVOL2,ZNF362,JADE1,ZCCHC8,POLA2,ANP32E,PCYT2,SUV39H1,AGFG2,TRMT2A,PDS5B,FAM160A2,JADE2,FBXL20,POLD1,FUS,CSRN…
AllMSigDB	Liver_R26_Gclc_KO	GSE3565_DUSP1_VS_WT_SPLENOCYTES_POST_LPS_INJECTION_UP	0.00183695	0.0373247	0.45506	0.448408	1.52855	133	RPL29,RETREG1,AKAP9,PURB,INSR,PLEKHA1,TAF1D,CCNL2,PA2G4,BRD4,RPS26,GNL3,DKC1,RPL24,METAP1D,ZNF280D,RPL27,RPL36A,RPL18,RPL8,RPL36,ARHGEF1,GLUD1,SEC61A2,CFAP298,RPL35A,CSNK1G1,TWISTNB,SOCS3,RPS15A,RPS20,RPS15,MYC,SZT2,RPL32,U2AF2,NCOA6,ACTN1,IL4R,BBOF1,THUMPD2,HTATSF1,RPS2,RPL23A,PDS5B,RPL19,NEDD4L,NUP160,PDK1,FRMD8,NUP155
AllMSigDB	Liver_R26_Gclc_KO	GO_MAINTENANCE_OF_PROTEIN_LOCATION_IN_NUCLEUS	0.00184032	0.0373471	0.45506	0.676652	1.76079	20	TXN,TOPORS,TAF3,TAF8,BCL3,MORC3,PML,BBS4,SUN1,ARL2BP,CDK5,SYNE1,HNRNPU
AllMSigDB	Liver_R26_Gclc_KO	GO_SPINDLE	0.00184451	0.037386	0.45506	0.393643	1.38537	240	CDC14B,CSPP1,EVI5,TOPORS,KATNAL1,CEP162,SBDS,BIRC6,TUBGCP3,MICAL3,KIF3A,TUBGCP6,MMS19,KAT2A,TBL1X,WDR60,CEP295,CEP350,NCOR1,MAPK15,SIRT2,ZW10,SMC3,PARP4,MAPRE1,BEX4,CEP95,DIDO1,PKP4,MAPRE3,RPS3,PIN4,HAUS5,IKBKG,ZNF207,YEATS2,E4F1,RIF1,ERCC2,CEP85,ARHGEF2,MAP9,PLK3,HDAC3,STAG1,DIAPH1,NEK7,CEP63,NUMA1,MAD2L1,BCCIP,TPT1,SPICE1,HAUS7,ABRAXAS2,CALM1,HAUS3,CBX1,ODF2,DYNLT1,FBF1,VRK1,ARL2BP,INO80,SPOUT1…
AllMSigDB	Liver_R26_Gclc_KO	GO_POSITIVE_REGULATION_OF_CELL_CYCLE_PROCESS	0.00185947	0.0376429	0.45506	0.407218	1.41249	182	KMT2E,CDC14B,CSPP1,PHIP,ARID3A,ATRX,CDKN1A,ANKRD17,MDM4,INSR,BRD4,SOX4,NIPBL,DDX3X,CEP295,MAPK15,SIRT2,CNOT6,PAF1,SMARCD3,RPL23,SH2B1,XRCC3,SMC5,MECP2,PKP4,DYNC1H1,MYBBP1A,ROCK2,CDT1,ID2,PLK3,PRDM9,CNOT3,MDM2,RHNO1,PML,CDC25A,NUMA1,MAD2L1,SPHK1,FOXO4,CDK10,MTBP,ANAPC4,BAX,RDX,CNOT10,EP300,CASP2,INO80,CDKN1B,MED1,PKD2,TNKS1BP1,CNOT4,CARM1,ANAPC5,HNRNPU,EDN1,EZH2,POC1A,RAB11A,KIF3B,TP53,CNOT7,WIZ,F…
AllMSigDB	Liver_R26_Gclc_KO	ACATTCC_MIR1_MIR206	0.00186305	0.0376688	0.45506	0.402078	1.41675	245	YPEL2,AP3D1,RSBN1,GIT1,TNPO2,TAGLN2,PBRM1,SLC38A3,SMARCA4,RRBP1,VAMP2,BCL7A,ARID2,CPSF7,SEC62,CCDC141,ANP32B,HOXB4,CEBPZ,DNAJC5,OGT,ANKRD29,UBN1,NCL,RSBN1L,SRSF1,PUM2,ARHGEF18,FOXP1,VEGFA,ZNF280D,ZNF827,WIPF2,DDX5,DDX17,CITED2,CDK9,AGO1,COL4A3,TRIM2,IP6K2,ZNF236,FNDC3A,ADGRA3,DHX15,MSANTD2,VEZF1,JUND,MNT,NOL4L,SRGAP2,WBP1L,KHSRP,C5orf51,UBR5,NCOA3,SMAP1,HELZ2,SEC63,SMYD4,RASA1,STC2,UBE4A,G6PD,MAP…
AllMSigDB	Liver_R26_Gclc_KO	AGCGCAG_MIR191	0.00187795	0.0379236	0.45506	0.762362	1.70866	10	SPEN,HMGB1,SNRNP70,OGT,CCM2L,CHRD,UBAP2,MAGI1,RC3H1
AllMSigDB	Liver_R26_Gclc_KO	ACTGCCT_MIR34B	0.00188389	0.0379347	0.45506	0.424164	1.46548	166	STRBP,ARID4B,RPS6KB1,TMCC3,MTDH,VAMP2,ARID2,PURB,ANKRD12,PLEKHA1,BRD4,NRG1,SOX4,SNTA1,SFSWAP,PCF11,FOXP1,HOXB8,VEGFA,CNOT6,MYCBP2,DHX40,RAB14,PLEKHG5,PPP6R2,MECP2,NOTCH1,TRIM2,ZNF207,NUFIP2,IQGAP2,ATXN2L,ITSN1,HOXC8,CREB1,MYC,ZNF3,NAV1,TMEM87A,MITF,PPP1R10,NFAT5,RANBP10,RDX,ACSL1,AMER1,MAGI1,JADE2,SUCO,FRMD4A,VEZT,RAP1GAP2,AP2S1,CNOT4,FOXN3,FAM126B,MAPK4,CELF2,MRPL52,OCRL,ARNT2,ZNF580,RIC8B,TAOK1…
[truncated: 15,714 more rows]
