# Supplementary material for: Glutathione synthesis in the mouse liver supports lipid abundance through NRF2 repression
Source: Nat Commun. 2024 Jul 21;15:6152. doi: 10.1038/s41467-024-50454-2 (PMC11271484; doi:10.1038/s41467-024-50454-2)
Supplement: Supplementary file 5 — Supplementary Data 2 [file 41467_2024_50454_MOESM5_ESM.xlsx]

## Sheet: liver proteomics
Site	Accession	Description	Log2 fold change	Ttest	(-)log10 P-value
Srxn1	Q9D975	Srxn1 Sulfiredoxin-1	3.38054	0.0145854	1.83608
Nqo1	Q64669	Nqo1 NAD(P)H dehydrogenase [quinone] 1 [REVIEWED] ENSMUSG3849;Q64669 Nqo1 NAD(P)H dehydrogenase [quinone] 1 [REVIEWED] ...	2.54031	4.13247e-06	5.38379
Abcc4	E9Q236	Abcc4 Protein Abcc4	2.52173	0.00233274	2.63213
Gstm4	Q8R5I6	Gstm4 Glutathione S-transferase, mu 4	2.298	5.36477e-05	4.27045
Gstm1	P1649	Gstm1 Glutathione S-transferase Mu 1	2.23909	3.24018e-06	5.48943
Gstm7	Q8W21	Gstm7 Glutathione S-transferase Mu 7	2.21198	9.20456e-05	4.036
Gstm3	P19639	Gstm3 Glutathione S-transferase Mu 3	2.03983	2.9779e-06	5.52609
Cyp39a1	Q9JKJ9	Cyp39a1 24-hydroxycholesterol 7-alpha-hydroxylase	2.02457	0.0184048	1.73507
Cbr3	Q8K354	Cbr3 Carbonyl reductase [NADPH] 3 [REVIEWED] ENSMUSG22947;Q8K354 Cbr3 Carbonyl reductase [NADPH] 3 [REVIEWED] ENSMU...	1.93512	0.00168468	2.77348
Ugt2b35	Q8BJL9	Ugt2b35 UDP-glucuronosyltransferase	1.93491	1.30958e-05	4.88287
Ephx1	Q9D379	Ephx1 Epoxide hydrolase 1	1.89783	1.28817e-05	4.89003
Fth1	P9528	Fth1 Ferritin heavy chain	1.89655	4.55008e-05	4.34198
Cyp2a5	Q91X75	Cyp2a5 Cytochrome P45, family 2, subfamily a, polypeptide 5 Cyp2a5 Cytochrome P45, family 2, subfamily a, pol...	1.85642	0.000153095	3.81504
Gstm2	P15626	Gstm2 Glutathione S-transferase Mu 2	1.8388	3.33251e-06	5.47723
Cyp2a4	P15392	Cyp2a4 Cytochrome P45 2A4	1.82896	0.000253873	3.59538
Gstm6	O3566	Gstm6 Glutathione S-transferase Mu 6	1.80321	3.50378e-05	4.45546
Ugdh	O7475	Ugdh UDP-glucose 6-dehydrogenase	1.79264	3.49643e-05	4.45638
Htatip2	Q9Z2G9	Htatip2 Oxidoreductase HTATIP2	1.73957	2.78174e-07	6.55568
Ftl1-ps1	Q9CPX4	Ftl1-ps1 Ferritin	1.70742	0.000170786	3.76755
Cbr1	P48758	Cbr1 Carbonyl reductase [NADPH] 1 [REVIEWED] ENSMUSG51483;P48758;Q91X28 Cbr1 Carbonyl reductase [NADPH] 1 [REVIEWED] ENSMU...	1.70519	0.000141838	3.84821
Gm5678	AA1BGRG8	Gm5678 Protein Gm5678	1.64472	0.00383533	2.4162
Creg1	O88668	Creg1 Protein CREG1	1.63112	2.25972e-05	4.64595
Aox1	G3X8P9	Aox1 Aldehyde oxidase 1	1.6023	8.65356e-05	4.06281
Hmox1	P1491	Hmox1 Heme oxygenase 1	1.5969	0.00639304	2.19429
Pir	Q9D711	Pir Pirin	1.52775	4.76906e-05	4.32157
Gsta2	P1648	Gsta2 Glutathione S-transferase A2	1.43751	0.0332981	1.47758
Entpd5	Q9WUZ9	Entpd5 Ectonucleoside triphosphate diphosphohydrolase 5 Entpd5 Ectonucleoside triphosphate diphosphohydrol...	1.43472	8.2553e-05	4.08327
Cyp17a1	P27786	Cyp17a1 Steroid 17-alpha-hydroxylase/17,2 lyase	1.35101	9.16083e-05	4.03807
Cp	Q61147	Cp Ceruloplasmin	1.34887	3.91672e-05	4.40708
Gsta1	P13745	Gsta1 Glutathione S-transferase A1	1.29568	0.000773181	3.11172
Akr1c19	G3X9Y6	Akr1c19 Aldo-keto reductase family 1, member C19	1.26255	0.000199572	3.6999
Hp	Q61646	Hp Haptoglobin	1.2557	0.00173439	2.76085
Blvrb	Q923D2	Blvrb Flavin reductase (NADPH)	1.17782	0.00102455	2.98947
Ugt2b37	Q8VCN3	Ugt2b37 UDP-glucuronosyltransferase	1.16096	0.111363	0.95326
Gstm5	P48774	Gstm5 Glutathione S-transferase Mu 5	1.14615	0.00533655	2.27274
Csad	Q9DBE	Csad Cysteine sulfinic acid decarboxylase	1.09759	0.00144548	2.83999
Etnppl	Q8BWU8	Etnppl Ethanolamine-phosphate phospho-lyase	1.09691	0.000285925	3.54375
Acox2	Q9QXD1	Acox2 Peroxisomal acyl-coenzyme A oxidase 2	1.03249	0.000987421	3.0055
Abcc3	B2RX12	Abcc3 Canalicular multispecific organic anion transporter 2 Abcc3 Canalicular multispecific organic anion tran...	0.997631	0.000428716	3.36783
Ces1	Q8VCC2	Ces1 Liver carboxylesterase 1	0.978554	0.000450003	3.34678
Ugt2b5	Q8K169	Ugt2b5 UDP-glucuronosyltransferase	0.930631	0.000474927	3.32337
Fkbp5	Q64378	Fkbp5 Peptidyl-prolyl cis-trans isomerase FKBP5	0.874798	0.185473	0.731719
Tfr2	Q9JKX3	Tfr2 Transferrin receptor protein 2	0.874683	0.00703952	2.15246
Prune	Q8BIW1	Prune Protein prune homolog	0.874536	0.118299	0.927017
Itih3	Q6174	Itih3 Inter-alpha-trypsin inhibitor heavy chain H3 Itih3 Inter-alpha-trypsin inhibitor heavy chain H3...	0.846324	0.0600688	1.22135
Gsr	P47791	Gsr Glutathione reductase, mitochondrial	0.843513	3.44936e-05	4.46226
Dhtkd1	A2ATU	Dhtkd1 Probable 2-oxoglutarate dehydrogenase E1 component DHKTD1, mitochondrial Dhtkd1 Probable 2-oxoglutarate dehydrogenase E1 co...	0.831135	0.0283991	1.5467
Ctsl	P6797	Ctsl Cathepsin L1	0.817371	0.0440846	1.35571
Txnrd1	Q9JMH6	Txnrd1 Thioredoxin reductase 1, cytoplasmic	0.801122	0.00466766	2.3309
Tbcel	Q8C5W3	Tbcel Tubulin-specific chaperone cofactor E-like protein Tbcel Tubulin-specific chaperone cofactor E-like p...	0.788978	0.00185912	2.73069
Slc35d1	A2AKQ	Slc35d1 Protein Slc35d1	0.788935	0.000629373	3.20109
Abcc2	Q8VI47	Abcc2 Canalicular multispecific organic anion transporter 1 Abcc2 Canalicular multispecific organic anion tran...	0.7619	0.0411706	1.38541
Me1	P681	Me1 NADP-dependent malic enzyme	0.742904	0.0207532	1.68291
Ugt2b38	Q91WH2	Ugt2b38 UDP glucuronosyltransferase 2 family, polypeptide B38 Ugt2b38 UDP glucuronosyltransferase 2 family, poly...	0.731769	0.209849	0.678094
Sqrdl	Q9R112	Sqrdl Sulfide:quinone oxidoreductase, mitochondrial Sqrdl Sulfide:quinone oxidoreductase, mitochondria...	0.723843	0.0014381	2.84221
Cyp51a1	Q8KC4	Cyp51a1 Lanosterol 14-alpha demethylase	0.719657	0.0206237	1.68563
Gsta4	P24472	Gsta4 Glutathione S-transferase A4	0.711272	0.00133315	2.87512
Fubp1	Q91WJ8	Fubp1 Far upstream element-binding protein 1	0.694074	0.0361256	1.44218
Grb14	Q9JLM9	Grb14 Growth factor receptor-bound protein 14	0.689708	0.0278655	1.55493
Myh2	G3UW82	Myh2 MCG14437, isoform CRA_d	0.687697	0.534671	0.271913
Fetub	Q9QXC1	Fetub Fetuin-B	0.683178	0.0545454	1.26324
Agpat3	Q9D517	Agpat3 1-acyl-sn-glycerol-3-phosphate acyltransferase gamma Agpat3 1-acyl-sn-glycerol-3-phosphate acyltransfer...	0.678213	0.0109632	1.96006
Glrx	Q9QUH	Glrx Glutaredoxin-1	0.676781	0.0177978	1.74963
Hsd17b7	O88736	Hsd17b7 3-keto-steroid reductase	0.676352	0.000819551	3.08642
Zc3h18	QP678	Zc3h18 Zinc finger CCCH domain-containing protein 18 Zc3h18 Zinc finger CCCH domain-containing protein ...	0.670648	0.0668409	1.17496
Stt3b	Q3TDQ1	Stt3b Dolichyl-diphosphooligosaccharide--protein glycosyltransferase subunit STT3B Stt3b Dolichyl-diphosphooligosaccharide--protein g...	0.659401	0.11623	0.934681
Ctsz	Q9WUU7	Ctsz Cathepsin Z	0.655758	0.00027263	3.56443
Ugt1a9	Q62452	Ugt1a9 UDP-glucuronosyltransferase 1-9	0.648034	0.0182023	1.73987
Nudt8	Q9CR24	Nudt8 Nucleoside diphosphate-linked moiety X motif 8 Nudt8 Nucleoside diphosphate-linked moiety X motif...	0.643079	0.129332	0.888293
Rexo2	Q9D8S4	Rexo2 Oligoribonuclease, mitochondrial	0.642351	0.0307615	1.51199
Nucks1	Q8XU3	Nucks1 Nuclear ubiquitous casein and cyclin-dependent kinase substrate 1 Nucks1 Nuclear ubiquitous casein and cyclin-depend...	0.64073	0.128375	0.891519
Dkc1	Q9ESX5	Dkc1 H/ACA ribonucleoprotein complex subunit 4	0.635814	0.0835729	1.07793
Nampt	Q99KQ4	Nampt Nicotinamide phosphoribosyltransferase	0.633157	0.00181133	2.742
Fmo5	P97872	Fmo5 Dimethylaniline monooxygenase [N-oxide-forming] 5 [REVIEWED] ENSMUSG2888;P97872;Q8R1W6 Fmo5 Dimethylaniline monooxygenase [N-oxide-formin...	0.632461	0.126269	0.898702
Upb1	Q8VC97	Upb1 Beta-ureidopropionase	0.626634	0.0181643	1.74078
Gbe1	Q9D6Y9	Gbe1 1,4-alpha-glucan-branching enzyme	0.620669	0.230244	0.637812
Atp6v1h	Q8BVE3	Atp6v1h V-type proton ATPase subunit H	0.620369	0.0526411	1.27867
Sec14l4	Q8RF9	Sec14l4 SEC14-like protein 4	0.619345	0.0845956	1.07265
Sult1d1	Q3UZZ6	Sult1d1 Sulfotransferase 1 family member D1	0.619073	0.00434488	2.36202
Nmi	O3539	Nmi N-myc-interactor	0.613147	0.0882332	1.05437
Mybbp1a	Q7TPV4	Mybbp1a Myb-binding protein 1A	0.612498	0.00673225	2.17184
Arg1	Q61176	Arg1 Arginase-1	0.611261	0.111603	0.952326
Gstp1	P19157	Gstp1 Glutathione S-transferase P 1	0.609192	0.0172567	1.76304
Hmgcs1	Q8JZK9	Hmgcs1 Hydroxymethylglutaryl-CoA synthase, cytoplasmic Hmgcs1 Hydroxymethylglutaryl-CoA synthase, cytopla...	0.606344	0.00278701	2.55486
Gbp2	Q9ZE6	Gbp2 Guanylate-binding protein 1	0.605638	0.011476	1.94021
Baiap2l1	Q9DBJ3	Baiap2l1 Brain-specific angiogenesis inhibitor 1-associated protein 2-like protein 1 Baiap2l1 Brain-specific angiogenesis inhibitor 1-a...	0.603572	0.173432	0.760871
Mat1a	Q91X83	Mat1a S-adenosylmethionine synthase isoform type-1 Mat1a S-adenosylmethionine synthase isoform type-1...	0.603547	0.00892396	2.04944
Znf27	Q9JMD	Znf27 BUB3-interacting and GLEBS motif-containing protein ZNF27 Znf27 BUB3-interacting and GLEBS motif-containing...	0.599828	0.0560883	1.25113
Igha	AAA6YXW6	Igha Protein Igha	0.599089	0.0503821	1.29772
Nhp2	Q9CRB2	Nhp2 H/ACA ribonucleoprotein complex subunit 2	0.599015	0.130172	0.885481
Slc37a4	Q9D1F9	Slc37a4 Solute carrier family 37 (Glycerol-6-phosphate transporter), member 4 Slc37a4 Solute carrier family 37 (Glycerol-6-phosp...	0.581475	0.0120671	1.9184
Thumpd1	Q99J36	Thumpd1 THUMP domain-containing protein 1	0.580403	0.0387406	1.41183
Cobll1	Q3UMF	Cobll1 Cordon-bleu protein-like 1	0.576978	0.498027	0.302747
Naga	Q9QWR8	Naga Alpha-N-acetylgalactosaminidase	0.576066	0.00550526	2.25922
Fech	P22315	Fech Ferrochelatase, mitochondrial	0.576028	0.0257597	1.58906
Gstp3	Q8VC73	Gstp3 cDNA sequence BC21614, isoform CRA_b	0.575053	0.249146	0.603546
Aldoa	P564	Aldoa Fructose-bisphosphate aldolase A	0.571064	0.00301859	2.5202
Mia2	H3BJS	Mia2 cTAGE family member 5	0.570498	0.111696	0.951961
Cds2	Q99L43	Cds2 Phosphatidate cytidylyltransferase 2	0.55788	0.00450682	2.34613
Agt	Q3UTR7	Agt Angiotensinogen	0.556218	0.0951086	1.02178
Azgp1	Q64726	Azgp1 Zinc-alpha-2-glycoprotein	0.556043	0.160303	0.795057
Atp6vd1	P51863	Atp6vd1 V-type proton ATPase subunit d 1	0.554378	0.00353362	2.45178
Fabp2	P555	Fabp2 Fatty acid-binding protein, intestinal	0.554052	0.563684	0.248964
Mapre3	Q6PER3	Mapre3 Microtubule-associated protein RP/EB family member 3 Mapre3 Microtubule-associated protein RP/EB family...	0.553632	0.218921	0.659713
Mia2	Q91ZV	Mia2 Melanoma inhibitory activity protein 2	0.552658	0.589854	0.229256
Mvp	Q9EQK5	Mvp Major vault protein	0.55021	0.0108055	1.96635
Por	P374	Por NADPH--cytochrome P45 reductase	0.549505	0.111432	0.95299
Tmem25	Q91XE8	Tmem25 Transmembrane protein 25	0.53887	0.0122933	1.91033
Ctsd	P18242	Ctsd Cathepsin D	0.537569	0.00378422	2.42202
Ado	Q6PDY2	Ado 2-aminoethanethiol dioxygenase	0.537113	0.0407354	1.39003
Gclm	O9172	Gclm Glutamate--cysteine ligase regulatory subunit Gclm Glutamate--cysteine ligase regulatory subunit...	0.53639	0.00113199	2.94616
Pgd	Q9DCD	Pgd 6-phosphogluconate dehydrogenase, decarboxylating Pgd 6-phosphogluconate dehydrogenase, decarboxylat...	0.534218	0.0165334	1.78164
Snrnp7	Q62376	Snrnp7 U1 small nuclear ribonucleoprotein 7 kDa	0.534065	0.0890106	1.05056
C2cd2	E9Q3C1	C2cd2 Protein C2cd2	0.532887	0.446501	0.350177
Rpl22l1	Q9D7S7	Rpl22l1 6S ribosomal protein L22-like 1	0.532489	0.024088	1.6182
Gpat3	Q8CN2	Gpat3 Glycerol-3-phosphate acyltransferase 3	0.530654	0.262213	0.581346
Naglu	O88325	Naglu Alpha-N-acetylglucosaminidase (Sanfilippo disease IIIB), isoform CRA_b Naglu Alpha-N-acetylglucosaminidase (Sanfilippo di...	0.529528	0.142865	0.845075
Rras	P1833	Rras Ras-related protein R-Ras	0.528637	0.0664055	1.1778
Mia3	J3KMH5	Mia3 Melanoma inhibitory activity protein 3	0.527193	0.149515	0.825314
Aprt	P83	Aprt Adenine phosphoribosyltransferase	0.525434	0.00445097	2.35155
Gpx3	P46412	Gpx3 Glutathione peroxidase 3	0.525285	0.179708	0.745433
Mocos	Q14CH1	Mocos Molybdenum cofactor sulfurase	0.521474	0.347918	0.458523
Prpf4a	Q9R1C7	Prpf4a Pre-mRNA-processing factor 4 homolog A	0.521461	0.0914341	1.03889
Anxa7	Q776	Anxa7 Annexin A7	0.517838	0.000136339	3.86538
Tat	Q8QZR1	Tat Tyrosine aminotransferase	0.512671	0.0889381	1.05091
Sphk2	Q9JIA7	Sphk2 Sphingosine kinase 2	0.512342	0.193085	0.714251
Lgals3	Q8C253	Lgals3 Galectin	0.511719	0.0126349	1.89843
Jup	Q2257	Jup Junction plakoglobin	0.510409	0.0386065	1.41334
Snrpn	P63163	Snrpn Small nuclear ribonucleoprotein-associated protein N Snrpn Small nuclear ribonucleoprotein-associated p...	0.508417	0.00309322	2.50959
Gpld1	Q8VCU2	Gpld1 Glycosylphosphatidylinositol specific phospholipase D1, isoform CRA_b Gpld1 Glycosylphosphatidylinositol specific phosph...	0.507249	0.1833	0.736836
Ifi47	Q61635	Ifi47 Interferon gamma inducible protein 47, isoform CRA_a Ifi47 Interferon gamma inducible protein 47, isofo...	0.504837	0.0750894	1.12442
Man2b1	O9159	Man2b1 Lysosomal alpha-mannosidase	0.502873	0.0109597	1.9602
Map2k4	P4789	Map2k4 Dual specificity mitogen-activated protein kinase kinase 4 Map2k4 Dual specificity mitogen-activated protein ...	0.501977	0.158341	0.800408
Pcna	P17918	Pcna Proliferating cell nuclear antigen	0.500753	0.115951	0.935724
Lrrfip1	Q3UZ39	Lrrfip1 Leucine-rich repeat flightless-interacting protein 1 Lrrfip1 Leucine-rich repeat flightless-interacting...	0.49964	0.147241	0.83197
Cep29	Q6A78	Cep29 Centrosomal protein of 29 kDa	0.496139	0.773697	0.111429
Slc4a4	O88343	Slc4a4 Electrogenic sodium bicarbonate cotransporter 1 Slc4a4 Electrogenic sodium bicarbonate cotransport...	0.494594	0.494612	0.305736
Spryd4	Q91WK1	Spryd4 SPRY domain-containing protein 4	0.494469	0.0343342	1.46427
Gne	Q91WG8	Gne Bifunctional UDP-N-acetylglucosamine 2-epimerase/N-acetylmannosamine kinase Gne Bifunctional UDP-N-acetylglucosamine 2-epimera...	0.493123	0.000287665	3.54111
Prpf31	Q8CCF	Prpf31 U4/U6 small nuclear ribonucleoprotein Prp31 Prpf31 U4/U6 small nuclear ribonucleoprotein Prp31...	0.489704	0.124476	0.904914
Nudt5	Q9JKX6	Nudt5 ADP-sugar pyrophosphatase	0.486788	0.072979	1.1368
Abca6	Q8K441	Abca6 ATP-binding cassette sub-family A member 6	0.485364	0.0797907	1.09805
Sbds	P7122	Sbds Ribosome maturation protein SBDS	0.485178	0.0121445	1.91562
Apex1	P28352	Apex1 DNA-(apurinic or apyrimidinic site) lyase	0.48369	0.010945	1.96078
Fau	Q642K5	Fau Finkel-Biskis-Reilly murine sarcoma virus (FBR-MuSV) ubiquitously expressed (Fox derived) Fau Finkel-Biskis-Reilly murine sarcoma virus (FBR...	0.483689	0.0517948	1.28571
Adsl	P54822	Adsl Adenylosuccinate lyase	0.482915	0.368908	0.433082
Xpo7	Q9EPK7	Xpo7 Exportin-7	0.482759	0.744688	0.128025
Myo1b	P46735	Myo1b Unconventional myosin-Ib	0.481363	0.253618	0.59582
Ugt2b36	Q3UEP4	Ugt2b36 UDP-glucuronosyltransferase	0.481087	0.0246213	1.60869
Sugct	Q7TNE1	Sugct Succinate--hydroxymethylglutarate CoA-transferase Sugct Succinate--hydroxymethylglutarate CoA-transf...	0.479688	0.901698	0.0449389
Ada	P3958	Ada Adenosine deaminase	0.47918	0.135776	0.867178
Mrpl38	Q8K2M	Mrpl38 39S ribosomal protein L38, mitochondrial	0.477604	0.113643	0.944456
Akr1a1	Q9JII6	Akr1a1 Alcohol dehydrogenase [NADP(+)] [REVIEWED] ENSMUSG28692;Q9JII6;Q9CQI5;Q9CQT8;Q9CT53;Q9D12;Q9D16;Q9DI7;Q9DP3 Akr1a1 Alcohol dehydrogenase [NADP(+)] [REVIEWED] ...	0.476871	0.257305	0.589552
Ctnnd1	P3999	Ctnnd1 Catenin delta-1	0.476222	0.0128727	1.89033
Eif6	O55135	Eif6 Eukaryotic translation initiation factor 6	0.475395	0.00126918	2.89648
Pi4ka	E9Q3L2	Pi4ka Phosphatidylinositol 4-kinase alpha	0.475071	0.119098	0.924095
Ints3	Q7TPD	Ints3 Integrator complex subunit 3	0.474395	0.152109	0.817846
Paics	Q9DCL9	Paics Multifunctional protein ADE2	0.474292	0.0195024	1.70991
Fus	P56959	Fus RNA-binding protein FUS	0.473035	0.0832402	1.07967
Fam63a	Q76LS9	Fam63a Ubiquitin carboxyl-terminal hydrolase MINDY-1 Fam63a Ubiquitin carboxyl-terminal hydrolase MINDY...	0.472907	0.346153	0.460732
Nop58	Q6DFW4	Nop58 Nucleolar protein 58	0.470732	0.0231185	1.63604
Ecm29	Q6PDI5	Ecm29 Proteasome-associated protein ECM29 homolog	0.46675	0.230644	0.637057
Bsg	P18572	Bsg Basigin	0.465222	0.777205	0.109464
Ces1b	D3Z5G7	Ces1b Carboxylic ester hydrolase	0.463846	0.337084	0.472262
Mettl7a1	Q8C6B	Mettl7a1 Protein Mettl7a1	0.4612	0.014559	1.83687
Ak4	Q9WUR9	Ak4 Adenylate kinase 4, mitochondrial	0.455916	0.0268135	1.57165
Ttpa	Q8BWP5	Ttpa Alpha-tocopherol transfer protein	0.455667	0.0797381	1.09833
Apoa4	P6728	Apoa4 Apolipoprotein A-IV	0.454401	0.0944974	1.02458
Grsf1	Q8C5Q4	Grsf1 G-rich sequence factor 1	0.45344	0.265703	0.575603
Mat2a	Q3THS6	Mat2a S-adenosylmethionine synthase isoform type-2 Mat2a S-adenosylmethionine synthase isoform type-2...	0.451305	0.102306	0.990098
Cast	Q8CE8	Cast Calpastatin	0.448634	0.204523	0.689258
Pygm	Q9WUB3	Pygm Glycogen phosphorylase, muscle form	0.444607	0.117545	0.929796
Tpp1	O8923	Tpp1 Tripeptidyl-peptidase 1	0.442712	0.0170715	1.76773
Eif4g2	G3XA17	Eif4g2 Eukaryotic translation initiation factor 4, gamma 2, isoform CRA_e Eif4g2 Eukaryotic translation initiation factor 4,...	0.441378	0.0183729	1.73582
Bub3	Q9WVA3	Bub3 Mitotic checkpoint protein BUB3	0.440485	0.108657	0.963943
Ddx39a	Q8VDW	Ddx39a ATP-dependent RNA helicase DDX39A	0.440336	0.0712673	1.14711
Ncstn	P57716	Ncstn Nicastrin	0.439128	0.185828	0.730889
Dstn	Q9RP5	Dstn Destrin	0.439099	0.00670539	2.17358
Hmgcl	P386	Hmgcl Hydroxymethylglutaryl-CoA lyase, mitochondrial Hmgcl Hydroxymethylglutaryl-CoA lyase, mitochondri...	0.439003	0.012566	1.9008
Kif21a	Q9QXL2	Kif21a Kinesin-like protein KIF21A	0.438966	0.0321119	1.49333
Stard1	Q9JMD3	Stard1 PCTP-like protein	0.437252	0.267231	0.573114
Lcn2	P11672	Lcn2 Neutrophil gelatinase-associated lipocalin	0.436847	0.189222	0.723029
Zpr1	Q62384	Zpr1 Zinc finger protein ZPR1	0.436581	0.350151	0.455744
Pspc1	Q8R326	Pspc1 Paraspeckle component 1	0.435395	0.0685028	1.16429
Coa7	Q921H9	Coa7 Cytochrome c oxidase assembly factor 7	0.434593	0.0521376	1.28285
Tkt	P4142	Tkt Transketolase	0.43381	0.0128685	1.89047
Sptbn4	E9PX29	Sptbn4 Protein Sptbn4	0.433497	0.0566746	1.24661
Iqgap2	Q3UQ44	Iqgap2 Ras GTPase-activating-like protein IQGAP2	0.432498	0.152745	0.816033
Txndc17	Q9CQM5	Txndc17 Thioredoxin domain-containing protein 17	0.429818	0.18997	0.721315
Cd38	P56528	Cd38 ADP-ribosyl cyclase/cyclic ADP-ribose hydrolase 1 Cd38 ADP-ribosyl cyclase/cyclic ADP-ribose hydrola...	0.429149	0.623689	0.205032
Anp32e	P97822	Anp32e Acidic leucine-rich nuclear phosphoprotein 32 family member E Anp32e Acidic leucine-rich nuclear phosphoprotein ...	0.428724	0.0217948	1.66165
Pik3ap1	Q9EQ32	Pik3ap1 Phosphoinositide 3-kinase adapter protein 1 Pik3ap1 Phosphoinositide 3-kinase adapter protein ...	0.428144	0.599322	0.22234
Ap3b1	Q9Z1T1	Ap3b1 AP-3 complex subunit beta-1	0.42511	0.173396	0.760962
Snrpd2	P62317	Snrpd2 Small nuclear ribonucleoprotein Sm D2	0.425013	0.0183733	1.73581
G6pdx	Q612	G6pdx Glucose-6-phosphate 1-dehydrogenase X	0.424453	0.0174918	1.75716
Nap1l1	P28656	Nap1l1 Nucleosome assembly protein 1-like 1	0.424022	0.00349128	2.45702
Gss	P51855	Gss Glutathione synthetase	0.42206	0.0122383	1.91228
Srpra	Q9DBG7	Srpra Signal recognition particle receptor subunit alpha Srpra Signal recognition particle receptor subunit...	0.421725	0.210356	0.677046
Hnrnpa1	P49312	Hnrnpa1 Heterogeneous nuclear ribonucleoprotein A1 Hnrnpa1 Heterogeneous nuclear ribonucleoprotein A1...	0.419862	0.0197483	1.70447
Adss	P46664	Adss Adenylosuccinate synthetase isozyme 2	0.416825	0.00555282	2.25549
Inf2	E9QLA5	Inf2 Inverted formin-2	0.414176	0.0575774	1.23975
Gm1527	Q3VP3	Gm1527 Protein Gm1527	0.413751	0.0465861	1.33174
Tmem214	Q8BM55	Tmem214 Transmembrane protein 214	0.413574	0.309256	0.509682
Gjb1	P2823	Gjb1 Gap junction beta-1 protein	0.412373	0.360001	0.443696
Gar1	Q9CY66	Gar1 H/ACA ribonucleoprotein complex subunit 1	0.410626	0.0416151	1.38075
Khdrbs1	Q6749	Khdrbs1 KH domain-containing, RNA-binding, signal transduction-associated protein 1 Khdrbs1 KH domain-containing, RNA-binding, signal ...	0.410293	0.123857	0.907081
Gfm2	Q8R2Q4	Gfm2 Ribosome-releasing factor 2, mitochondrial	0.409589	0.313766	0.503395
Cd32	Q9DCG2	Cd32 CD32 antigen	0.409107	0.0381956	1.41799
Acnat2	Q8BGG9	Acnat2 Acyl-coenzyme A amino acid N-acyltransferase 2 Acnat2 Acyl-coenzyme A amino acid N-acyltransferas...	0.408882	0.011392	1.9434
Osbp	Q3B7Z2	Osbp Oxysterol-binding protein 1	0.40766	0.0478254	1.32034
Gpx4	O7325	Gpx4 Phospholipid hydroperoxide glutathione peroxidase, mitochondrial Gpx4 Phospholipid hydroperoxide glutathione peroxi...	0.407392	0.0826988	1.0825
Adk	P55264	Adk Adenosine kinase	0.407303	0.0610823	1.21408
Ncl	P945	Ncl Nucleolin	0.40708	0.0166658	1.77817
Epb41l1	E9PV14	Epb41l1 Band 4.1-like protein 1	0.406333	0.164428	0.784025
Metap2	O8663	Metap2 Methionine aminopeptidase 2	0.405936	0.0154782	1.81028
Nubpl	Q9CWD8	Nubpl Iron-sulfur protein NUBPL	0.404029	0.191167	0.718588
Ifi3	Q9ESY9	Ifi3 Gamma-interferon-inducible lysosomal thiol reductase Ifi3 Gamma-interferon-inducible lysosomal thiol r...	0.403929	0.18221	0.739428
Ugp2	Q91ZJ5	Ugp2 UTP--glucose-1-phosphate uridylyltransferase	0.403272	0.365915	0.43662
Hnrnph2	P7333	Hnrnph2 Heterogeneous nuclear ribonucleoprotein H2 Hnrnph2 Heterogeneous nuclear ribonucleoprotein H2...	0.403236	0.0192143	1.71638
Csnk2a1	Q6737	Csnk2a1 Casein kinase II subunit alpha	0.402945	0.174734	0.757623
Htra2	Q9JIY5	Htra2 Serine protease HTRA2, mitochondrial	0.402311	0.561679	0.250512
Psmd5	Q8BJY1	Psmd5 26S proteasome non-ATPase regulatory subunit 5 Psmd5 26S proteasome non-ATPase regulatory subunit...	0.401999	0.141068	0.850572
Got1	P521	Got1 Aspartate aminotransferase, cytoplasmic	0.401013	0.0857447	1.06679
Stard5	Q9EPQ7	Stard5 StAR-related lipid transfer protein 5	0.400784	0.14732	0.831738
Esd	Q9RP3	Esd S-formylglutathione hydrolase	0.400126	0.0107725	1.96768
Cttn	Q6598	Cttn Src substrate cortactin	0.399231	0.0400877	1.39699
Myg1	Q9JK81	Myg1 UPF16 protein MYG1, mitochondrial	0.39666	0.0128024	1.89271
Numa1	E9Q7G	Numa1 Protein Numa1	0.395962	0.13762	0.861318
Myo18a	Q9JMH9	Myo18a Unconventional myosin-XVIIIa	0.395714	0.100961	0.995845
Cask	O7589	Cask Peripheral plasma membrane protein CASK	0.395637	0.338598	0.470316
Rdh11	Q9QYF1	Rdh11 Retinol dehydrogenase 11	0.392668	0.156213	0.806283
Pa2g4	P558	Pa2g4 Proliferation-associated protein 2G4	0.392367	0.0357929	1.4462
Psmd13	Q9WVJ2	Psmd13 26S proteasome non-ATPase regulatory subunit 13 Psmd13 26S proteasome non-ATPase regulatory subuni...	0.392171	0.0201704	1.69529
Acta2	P62737	Acta2 Actin, aortic smooth muscle	0.390996	0.439234	0.357304
Ugt1a5	B2RT14	Ugt1a5 UDP-glucuronosyltransferase	0.39076	0.200231	0.698469
Gns	Q8BFR4	Gns N-acetylglucosamine-6-sulfatase	0.389904	0.182167	0.739531
Pcyt1a	P49586	Pcyt1a Choline-phosphate cytidylyltransferase A	0.389689	0.277708	0.556412
Psmb5	O55234	Psmb5 Proteasome subunit beta type-5	0.389183	0.496192	0.304351
Usp7	E9PXY8	Usp7 Ubiquitin carboxyl-terminal hydrolase 7	0.387387	0.140192	0.853276
Plin3	Q9DBG5	Plin3 Perilipin-3	0.387334	0.0277401	1.55689
Atp6v1c1	Q9Z1G3	Atp6v1c1 V-type proton ATPase subunit C 1	0.387292	0.0927296	1.03278
Csrp3	P5462	Csrp3 Cysteine and glycine-rich protein 3	0.386908	0.322777	0.491098
Tango2	Q8BTN3	Tango2 DNA segment, Chr 16, human D22S68E, expressed, isoform CRA_c Tango2 DNA segment, Chr 16, human D22S68E, expres...	0.38434	0.348786	0.457441
Nme3	Q9WV85	Nme3 Nucleoside diphosphate kinase 3	0.383712	0.320175	0.494612
Surf4	Q6431	Surf4 Surfeit locus protein 4	0.382952	0.100413	0.998212
Nmt1	O731	Nmt1 Glycylpeptide N-tetradecanoyltransferase 1	0.38216	0.754367	0.122417
Ctss	O737	Ctss Cathepsin S	0.382159	0.0809055	1.09202
Tdo2	P48776	Tdo2 Tryptophan 2,3-dioxygenase	0.380886	0.0262358	1.58111
U2af1	Q9D883	U2af1 Splicing factor U2AF 35 kDa subunit	0.380614	0.132004	0.879413
Tmem56	Q8CGF5	Tmem56 Transmembrane protein 56	0.379938	0.109372	0.961096
Sec24d	Q6NXL1	Sec24d Sec24 related gene family, member D (S. cerevisiae) Sec24d Sec24 related gene family, member D (S. cer...	0.378322	0.0162465	1.78924
Vps35	Q9EQH3	Vps35 Vacuolar protein sorting-associated protein 35 Vps35 Vacuolar protein sorting-associated protein ...	0.377991	0.011916	1.92387
Cyp2c7	Q91W64	Cyp2c7 Cytochrome P45 2C7	0.376115	0.129625	0.88731
Nedd4	P46935	Nedd4 E3 ubiquitin-protein ligase NEDD4	0.375803	0.131569	0.880848
Picalm	Q7M6Y3	Picalm Phosphatidylinositol-binding clathrin assembly protein Picalm Phosphatidylinositol-binding clathrin assem...	0.374987	0.0222078	1.65349
Maoa	Q64133	Maoa Amine oxidase [flavin-containing] A [REVIEWED] ENSMUSG2537;Q64133;B1AX52;Q8KZ8 Maoa Amine oxidase [flavin-containing] A [REVIEWED...	0.374145	0.197369	0.704721
Cyp2a12	P56593	Cyp2a12 Cytochrome P45 2A12	0.373956	0.071614	1.145
Ciao1	Q99KN2	Ciao1 Probable cytosolic iron-sulfur protein assembly protein CIAO1 Ciao1 Probable cytosolic iron-sulfur protein assem...	0.37334	0.0287482	1.54139
Rbbp9	O88851	Rbbp9 Putative hydrolase RBBP9	0.370473	0.81206	0.0904117
H6pd	Q8CFX1	H6pd GDH/6PGL endoplasmic bifunctional protein	0.370133	0.17346	0.7608
Hdgf	P51859	Hdgf Hepatoma-derived growth factor	0.369606	0.124767	0.9039
Npm1	Q61937	Npm1 Nucleophosmin	0.368793	0.0196845	1.70588
Nop56	Q9D6Z1	Nop56 Nucleolar protein 56	0.367797	0.0346422	1.46039
Stbd1	Q8C7E7	Stbd1 Starch-binding domain-containing protein 1	0.367311	0.106862	0.971177
Lin7c	O88952	Lin7c Protein lin-7 homolog C	0.366667	0.0526899	1.27827
Lcp1	Q61233	Lcp1 Plastin-2	0.365894	0.0208687	1.68051
Raly	Q6412	Raly RNA-binding protein Raly	0.365577	0.0597834	1.22342
Npepl1	Q6NSR8	Npepl1 Probable aminopeptidase NPEPL1	0.364606	0.0258656	1.58728
Odr4	Q4PJX1	Odr4 Protein odr-4 homolog	0.363438	0.244327	0.612028
Mttp	O861	Mttp Microsomal triglyceride transfer protein large subunit Mttp Microsomal triglyceride transfer protein larg...	0.363293	0.00248302	2.60502
Lamp1	P11438	Lamp1 Lysosome-associated membrane glycoprotein 1	0.362935	0.0662102	1.17907
Dnajb4	Q9D832	Dnajb4 DnaJ homolog subfamily B member 4	0.362865	0.0701618	1.1539
Hrsp12	P5276	Hrsp12 Ribonuclease UK114	0.361978	0.202576	0.693413
Echdc3	Q9D7J9	Echdc3 Enoyl-CoA hydratase domain-containing protein 3, mitochondrial Echdc3 Enoyl-CoA hydratase domain-containing prote...	0.361562	0.153052	0.815161
Txnrd2	Q9JLT4	Txnrd2 Thioredoxin reductase 2, mitochondrial	0.360913	0.0517686	1.28593
Bbox1	Q924Y	Bbox1 Gamma-butyrobetaine dioxygenase	0.360805	0.602615	0.21996
Ptgs1	P22437	Ptgs1 Prostaglandin G/H synthase 1	0.359824	0.210882	0.675961
Arfgef2	A2A5R2	Arfgef2 Brefeldin A-inhibited guanine nucleotide-exchange protein 2 Arfgef2 Brefeldin A-inhibited guanine nucleotide-e...	0.359622	0.101336	0.994237
Gm4978	F6VBB8	Gm4978 Protein Gm4978	0.356951	0.259724	0.585488
Adssl1	P2865	Adssl1 Adenylosuccinate synthetase isozyme 1	0.35651	0.0316755	1.49928
Fgg	Q8VCM7	Fgg Fibrinogen gamma chain	0.356087	0.265029	0.576707
Ugt1a6b	K9J7B2	Ugt1a6b UDP-glucuronosyltransferase	0.355919	0.664258	0.177663
Xylb	Q3TNA1	Xylb Xylulose kinase	0.35481	0.0718098	1.14382
Khsrp	Q3UV1	Khsrp Far upstream element-binding protein 2	0.354327	0.175904	0.754724
Gaa	P7699	Gaa Lysosomal alpha-glucosidase	0.352676	0.534999	0.271647
Snu13	Q9DT1	Snu13 NHP2-like protein 1	0.351993	0.041772	1.37911
Hint1	P7349	Hint1 Histidine triad nucleotide-binding protein 1 Hint1 Histidine triad nucleotide-binding protein 1...	0.351594	0.128648	0.890597
Prpf8	Q99PV	Prpf8 Pre-mRNA-processing-splicing factor 8	0.351045	0.141195	0.850181
Zmpste24	Q8W54	Zmpste24 CAAX prenyl protease 1 homolog	0.350866	0.182377	0.739029
Ddx3y	Q6295	Ddx3y ATP-dependent RNA helicase DDX3Y	0.350804	0.0164558	1.78368
Parva	Q9EPC1	Parva Alpha-parvin	0.350549	0.200052	0.698858
Hsd17b13	Q8VCR2	Hsd17b13 17-beta-hydroxysteroid dehydrogenase 13	0.350326	0.195258	0.709391
Ggt5	Q9Z2A9	Ggt5 Gamma-glutamyltransferase 5	0.350039	0.301824	0.520246
Akr1c12	Q9JLI	Akr1c12 Protein Akr1c12	0.349011	0.385234	0.414275
C3	P127	C3 Complement C3	0.348509	0.0710763	1.14828
Aldob	Q91Y97	Aldob Fructose-bisphosphate aldolase B	0.348422	0.209534	0.678745
Gc	P21614	Gc Vitamin D-binding protein	0.347267	0.0210316	1.67713
Txn	P1639	Txn Thioredoxin	0.347088	0.0719622	1.1429
Spag9	Q58A65	Spag9 C-Jun-amino-terminal kinase-interacting protein 4 Spag9 C-Jun-amino-terminal kinase-interacting prot...	0.346955	0.120967	0.917332
As3mt	Q91WU5	As3mt Arsenite methyltransferase	0.346889	0.0217839	1.66186
Eif2b4	Q61749	Eif2b4 Translation initiation factor eIF-2B subunit delta Eif2b4 Translation initiation factor eIF-2B subuni...	0.346656	0.137419	0.861954
Immp2l	Q8BPT6	Immp2l Mitochondrial inner membrane protease subunit 2 Immp2l Mitochondrial inner membrane protease subun...	0.344894	0.87891	0.0560557
Myl12a	Q6ZWQ9	Myl12a Protein Myl12a	0.344254	0.540274	0.267386
Herpud1	Q9JJK5	Herpud1 Homocysteine-responsive endoplasmic reticulum-resident ubiquitin-like domain member 1 protein Herpud1 Homocysteine-responsive endoplasmic reticu...	0.342646	0.10911	0.962137
Parp3	Q3ULW8	Parp3 Poly [ADP-ribose] polymerase [NOT_REVIEWED] ENSMUSG23249;Q3ULW8 Parp3 Poly [ADP-ribose] polymerase [NOT_REVIEWED] ...	0.342617	0.117699	0.929227
Emc1	Q8C7X2	Emc1 ER membrane protein complex subunit 1	0.342013	0.934868	0.0292496
Akr1c13	Q8VC28	Akr1c13 Aldo-keto reductase family 1 member C13	0.341425	0.467869	0.329876
Psme3	P6129	Psme3 Proteasome activator complex subunit 3	0.340587	0.00412224	2.38487
Xpnpep3	B7ZMP1	Xpnpep3 Probable Xaa-Pro aminopeptidase 3	0.339828	0.0678947	1.16816
Col14a1	Q8X19	Col14a1 Collagen alpha-1(XIV) chain	0.339506	0.285891	0.5438
Ddx39b	Q9Z1N5	Ddx39b Spliceosome RNA helicase Ddx39b	0.339291	0.0698411	1.15589
Qars	Q8BML9	Qars Glutaminyl-tRNA synthetase	0.337953	0.0357735	1.44644
Psmb7	P7195	Psmb7 Proteasome subunit beta type-7	0.336543	0.115249	0.938362
Ddost	O54734	Ddost Dolichyl-diphosphooligosaccharide--protein glycosyltransferase 48 kDa subunit Ddost Dolichyl-diphosphooligosaccharide--protein g...	0.336535	0.162333	0.789594
Lamp2	P1747	Lamp2 Lysosome-associated membrane glycoprotein 2	0.336043	0.00498337	2.30248
Tor1a	Q9ER39	Tor1a Torsin-1A	0.335526	0.887277	0.051941
Cth	Q8VCN5	Cth Cystathionine gamma-lyase	0.335413	0.0117047	1.93164
Gmps	Q3THK7	Gmps GMP synthase [glutamine-hydrolyzing] [REVIEWED] ENSMUSG27823;Q3THK7;Q3TFR6;Q3TIH1;Q3UJ21;Q3V343;Q66JZ6 Gmps GMP synthase [glutamine-hydrolyzing] [REVIEWE...	0.334193	0.0143653	1.84269
Acp6	Q8BP4	Acp6 Lysophosphatidic acid phosphatase type 6	0.332884	0.0442392	1.35419
Drg2	Q9QXB9	Drg2 Developmentally-regulated GTP-binding protein 2 Drg2 Developmentally-regulated GTP-binding protein...	0.332609	0.539794	0.267772
Eps15	P42567	Eps15 Epidermal growth factor receptor substrate 15 Eps15 Epidermal growth factor receptor substrate 1...	0.33209	0.174966	0.757047
Gchfr	P9925	Gchfr GTP cyclohydrolase 1 feedback regulatory protein Gchfr GTP cyclohydrolase 1 feedback regulatory pro...	0.330917	0.0254241	1.59475
Cd82	P4237	Cd82 CD82 antigen	0.330559	0.334511	0.47559
Emc3	Q99KI3	Emc3 ER membrane protein complex subunit 3	0.329196	0.574325	0.240842
Itga1	Q3V3R4	Itga1 Integrin alpha-1	0.329039	0.897232	0.0470952
Uba2	Q9Z1F9	Uba2 SUMO-activating enzyme subunit 2	0.328466	0.136662	0.864351
Idi1	P5844	Idi1 Isopentenyl-diphosphate Delta-isomerase 1	0.328035	0.134256	0.872067
Ak3	Q9WTP7	Ak3 GTP:AMP phosphotransferase AK3, mitochondrial	0.326491	0.083567	1.07797
Derl2	Q8BNI4	Derl2 Derlin-2	0.325732	0.810654	0.0911645
Msmo1	Q9CRA4	Msmo1 Methylsterol monooxygenase 1	0.324849	0.291279	0.535691
Ccdc47	Q9D24	Ccdc47 Coiled-coil domain-containing protein 47	0.324716	0.0206332	1.68543
Snrpg	P6239	Snrpg Small nuclear ribonucleoprotein G	0.324591	0.34096	0.467297
Pxn	Q8VI36	Pxn Paxillin	0.323001	0.144295	0.840749
Lsm6	P62313	Lsm6 U6 snRNA-associated Sm-like protein LSm6	0.322906	0.165229	0.781914
Rars	Q9DI9	Rars Arginine--tRNA ligase, cytoplasmic	0.32287	0.0628607	1.20162
Vcp	Q1853	Vcp Transitional endoplasmic reticulum ATPase	0.322113	0.154265	0.811732
Eif2b3	B1AUN2	Eif2b3 Protein Eif2b3	0.321592	0.473276	0.324885
Fga	E9PV24	Fga Fibrinogen alpha chain	0.321258	0.264185	0.578092
Scpep1	Q92A5	Scpep1 Retinoid-inducible serine carboxypeptidase	0.321175	0.130159	0.885525
Bag3	Q9JLV1	Bag3 BAG family molecular chaperone regulator 3	0.320947	0.962724	0.016498
Dpp3	Q99KK7	Dpp3 Dipeptidyl peptidase 3	0.32073	0.0305908	1.51441
Acin1	Q9JIX8	Acin1 Apoptotic chromatin condensation inducer in the nucleus Acin1 Apoptotic chromatin condensation inducer in ...	0.320073	0.126779	0.896952
Hprt1	P493	Hprt1 Hypoxanthine-guanine phosphoribosyltransferase Hprt1 Hypoxanthine-guanine phosphoribosyltransfera...	0.318087	0.109146	0.961992
Abcf2	Q99LE6	Abcf2 ATP-binding cassette sub-family F member 2	0.316974	0.172998	0.761958
Abcf3	Q8K268	Abcf3 ATP-binding cassette sub-family F member 3	0.31629	0.113816	0.943797
Ank3	G5E8K5	Ank3 Ankyrin-3	0.315183	0.282575	0.548865
Alyref2	G3X9I4	Alyref2 RNA and export factor binding protein 2	0.315165	0.219985	0.657608
Ssb	P3267	Ssb Lupus La protein homolog	0.314888	0.00573819	2.24123
Plaa	P27612	Plaa Phospholipase A-2-activating protein	0.314372	0.678129	0.168688
Glg1	Q61543	Glg1 Golgi apparatus protein 1	0.313894	0.111384	0.953179
Pgls	Q9CQ6	Pgls 6-phosphogluconolactonase	0.313646	0.502124	0.299189
Cyp27a1	Q9DBG1	Cyp27a1 Sterol 26-hydroxylase, mitochondrial	0.311783	0.128044	0.892641
Fbl	P3555	Fbl rRNA 2'-O-methyltransferase fibrillarin	0.310244	0.587811	0.230762
Rsu1	Q9D31	Rsu1 Ras suppressor protein 1	0.310103	0.108997	0.962585
Fdx2	Q9CPW2	Fdx2 Ferredoxin-2, mitochondrial	0.309978	0.692708	0.15945
Ube2k	P6187	Ube2k Ubiquitin-conjugating enzyme E2 K	0.309745	0.09072	1.0423
Snrnp2	Q6P4T2	Snrnp2 U5 small nuclear ribonucleoprotein 2 kDa helicase Snrnp2 U5 small nuclear ribonucleoprotein 2 kD...	0.309679	0.206551	0.684973
BC4857	Q8ZS7	BC4857 Protein BC4857	0.309004	0.0210963	1.67579
Dcn	P28654	Dcn Decorin	0.308846	0.556989	0.254154
Fgb	Q8KE8	Fgb Fibrinogen beta chain	0.308314	0.168822	0.772572
Cfl1	P1876	Cfl1 Cofilin-1	0.308076	0.122141	0.913137
Ran	P62827	Ran GTP-binding nuclear protein Ran	0.307798	0.436762	0.359755
Srsf5	O35326	Srsf5 Serine/arginine-rich splicing factor 5	0.306679	0.221862	0.653917
Ugt1a1	Q63886	Ugt1a1 UDP-glucuronosyltransferase 1-1	0.306212	0.416172	0.380728
Sec63	Q8VHE	Sec63 Translocation protein SEC63 homolog	0.305601	0.808674	0.0922265
Psmd12	Q9D8W5	Psmd12 26S proteasome non-ATPase regulatory subunit 12 Psmd12 26S proteasome non-ATPase regulatory subuni...	0.30546	0.602823	0.21981
Ddx21	Q9JIK5	Ddx21 Nucleolar RNA helicase 2	0.304623	0.140039	0.853752
Gnmt	Q9QXF8	Gnmt Glycine N-methyltransferase	0.30376	0.0325562	1.48737
Rab4a	P56371	Rab4a Ras-related protein Rab-4A	0.303696	0.152007	0.818136
Cd47	Q61735	Cd47 Leukocyte surface antigen CD47	0.302784	0.153082	0.815075
Golgb1	E9PVZ8	Golgb1 Protein Golgb1	0.302151	0.154421	0.811293
Tars	Q9DR2	Tars Threonine--tRNA ligase, cytoplasmic	0.301126	0.130479	0.88446
Abcb4	P2144	Abcb4 Phosphatidylcholine translocator ABCB4	0.300752	0.137269	0.862427
Atox1	O8997	Atox1 Copper transport protein ATOX1	0.299844	0.306935	0.512954
Rbm25	B2RY56	Rbm25 RNA-binding protein 25	0.299547	0.0719083	1.14322
Apob	E9Q414	Apob Apolipoprotein B-1	0.299546	0.322095	0.492017
Acbd3	Q8BMP6	Acbd3 Golgi resident protein GCP6	0.298895	0.401264	0.396569
Gnai3	Q9DC51	Gnai3 Guanine nucleotide-binding protein G(k) subunit alpha Gnai3 Guanine nucleotide-binding protein G(k) subu...	0.298885	0.110458	0.956804
Cmas	Q99KK2	Cmas N-acylneuraminate cytidylyltransferase	0.297442	0.0515197	1.28803
Api5	O35841	Api5 Apoptosis inhibitor 5	0.296969	0.450875	0.345944
Aldoc	P563	Aldoc Fructose-bisphosphate aldolase C	0.295646	0.00333655	2.4767
Icam1	P13597	Icam1 Intercellular adhesion molecule 1	0.29543	0.188225	0.725322
Hacl1	Q9QXE	Hacl1 2-hydroxyacyl-CoA lyase 1	0.295014	0.296795	0.527543
Clpp	O88696	Clpp ATP-dependent Clp protease proteolytic subunit, mitochondrial Clpp ATP-dependent Clp protease proteolytic subuni...	0.29456	0.0915933	1.03814
Ttc37	F8VPK	Ttc37 Protein Ttc37	0.294365	0.59545	0.225154
Sssca1	P56873	Sssca1 Sjoegren syndrome/scleroderma autoantigen 1 homolog Sssca1 Sjoegren syndrome/scleroderma autoantigen 1...	0.292565	0.0841329	1.07503
Wrnip1	Q91XU	Wrnip1 ATPase WRNIP1	0.292305	0.46667	0.33099
Ufsp2	Q99K23	Ufsp2 Ufm1-specific protease 2	0.292175	0.265866	0.575338
Vps26a	P4336	Vps26a Vacuolar protein sorting-associated protein 26A Vps26a Vacuolar protein sorting-associated protein...	0.291459	0.0283966	1.54673
Psmd11	Q8BG32	Psmd11 26S proteasome non-ATPase regulatory subunit 11 Psmd11 26S proteasome non-ATPase regulatory subuni...	0.291157	0.320067	0.494759
Puf6	Q3UEB3	Puf6 Poly(U)-binding-splicing factor PUF6	0.29102	0.232059	0.634401
Tcirg1	Q9JHF5	Tcirg1 V-type proton ATPase subunit a	0.290564	0.277396	0.556899
Nit1	Q8VDK1	Nit1 Nitrilase homolog 1	0.289902	0.884455	0.0533241
Gm17669	F6QL7	Gm17669 Protein Gm17669	0.288956	0.259446	0.585953
Eif2b5	Q8CHW4	Eif2b5 Translation initiation factor eIF-2B subunit epsilon Eif2b5 Translation initiation factor eIF-2B subuni...	0.288956	0.231421	0.635597
Cnbp	P53996	Cnbp Cellular nucleic acid-binding protein	0.288826	0.968325	0.0139788
Akr1b1	P45376	Akr1b1 Aldose reductase	0.288785	0.233103	0.632453
Btd	Q8CIF4	Btd Biotinidase	0.288169	0.985378	0.00639715
Ttr	P739	Ttr Transthyretin	0.287968	0.506194	0.295683
Isoc2b	Q9DCC7	Isoc2b Isochorismatase domain-containing protein 2B Isoc2b Isochorismatase domain-containing protein 2...	0.287017	0.0941665	1.0261
Tinagl1	Q99JR5	Tinagl1 Tubulointerstitial nephritis antigen-like	0.286923	0.51376	0.28924
Pitrm1	Q8K411	Pitrm1 Presequence protease, mitochondrial	0.285903	0.265764	0.575504
Sco2	Q8VCL2	Sco2 Protein SCO2 homolog, mitochondrial	0.285229	0.0712893	1.14698
Ppm1g	Q6174	Ppm1g Protein phosphatase 1G	0.284998	0.128188	0.892154
Actn4	P5778	Actn4 Alpha-actinin-4	0.284805	0.0375852	1.42498
Hnrnpdl	Q9Z13	Hnrnpdl Heterogeneous nuclear ribonucleoprotein D-like Hnrnpdl Heterogeneous nuclear ribonucleoprotein D-...	0.282507	0.087698	1.05701
Gckr	Q91X44	Gckr Glucokinase regulatory protein	0.282228	0.00958903	2.01823
Glmp	Q9JHJ3	Glmp Glycosylated lysosomal membrane protein	0.282019	0.482063	0.316896
Etf1	Q8BWY3	Etf1 Eukaryotic peptide chain release factor subunit 1 Etf1 Eukaryotic peptide chain release factor subun...	0.281946	0.140501	0.852322
Ctnnb1	Q2248	Ctnnb1 Catenin beta-1	0.281069	0.275001	0.560666
H1f	P1922	H1f Histone H1.	0.280029	0.375084	0.425872
Prdx1	P357	Prdx1 Peroxiredoxin-1	0.277863	0.553583	0.256817
Tbc1d15	Q9CXF4	Tbc1d15 TBC1 domain family member 15	0.277396	0.637261	0.195683
Atp6v1g1	Q9CR51	Atp6v1g1 V-type proton ATPase subunit G 1	0.276537	0.14122	0.850102
Rela	Q427	Rela Transcription factor p65	0.27609	0.503464	0.298032
Snrpd1	P62315	Snrpd1 Small nuclear ribonucleoprotein Sm D1	0.276076	0.0719026	1.14326
Ybx3	Q9JKB3	Ybx3 Y-box-binding protein 3	0.274442	0.375886	0.424944
Eif4a3	Q91VC3	Eif4a3 Eukaryotic initiation factor 4A-III	0.273567	0.153708	0.813304
Thnsl2	Q8W22	Thnsl2 Threonine synthase-like 2	0.27351	0.0631376	1.19971
Ubqln2	Q9QZM	Ubqln2 Ubiquilin-2	0.272584	0.0849945	1.07061
Ugt1a6	Q64435	Ugt1a6 UDP-glucuronosyltransferase 1-6	0.270188	0.992297	0.00335838
Fdps	Q92E5	Fdps Farnesyl pyrophosphate synthase	0.269564	0.0909729	1.04109
Orm1	Q659	Orm1 Alpha-1-acid glycoprotein 1	0.269164	0.390881	0.407955
Dsc2	P55292	Dsc2 Desmocollin-2	0.268723	0.212087	0.673487
Eif4a1	P6843	Eif4a1 Eukaryotic initiation factor 4A-I	0.267669	0.366539	0.435879
Abcb1a	P21447	Abcb1a Multidrug resistance protein 1A	0.267204	0.120187	0.920143
Tkfc	Q8VC3	Tkfc Triokinase/FMN cyclase	0.266754	0.108388	0.965021
Lss	Q8BLN5	Lss Lanosterol synthase	0.26649	0.321244	0.493164
Fbxo22	Q78JE5	Fbxo22 F-box only protein 22	0.266207	0.187534	0.72692
Iscu	Q9D7P6	Iscu Iron-sulfur cluster assembly enzyme ISCU, mitochondrial Iscu Iron-sulfur cluster assembly enzyme ISCU, mit...	0.266158	0.517362	0.286205
Csde1	Q91W5	Csde1 Cold shock domain-containing protein E1	0.264493	0.0173114	1.76167
Hint2	Q9DS9	Hint2 Histidine triad nucleotide-binding protein 2, mitochondrial Hint2 Histidine triad nucleotide-binding protein 2...	0.264006	0.778456	0.108766
Pdlim1	O74	Pdlim1 PDZ and LIM domain protein 1	0.262435	0.116808	0.932528
Lpin1	Q91ZP3	Lpin1 Phosphatidate phosphatase LPIN1	0.262104	0.292548	0.533803
Pacsin3	Q99JB8	Pacsin3 Protein kinase C and casein kinase II substrate protein 3 Pacsin3 Protein kinase C and casein kinase II subs...	0.261562	0.31426	0.502711
Lims2	Q91XD2	Lims2 LIM and senescent cell antigen-like-containing domain protein 2 Lims2 LIM and senescent cell antigen-like-containi...	0.261314	0.176578	0.753064
Set	Q9EQU5	Set Protein SET	0.261024	0.0386048	1.41336
Xrcc5	P27641	Xrcc5 X-ray repair cross-complementing protein 5	0.260859	0.144074	0.841415
Aspdh	Q9DCQ2	Aspdh Putative L-aspartate dehydrogenase	0.259807	0.127939	0.892995
Ube2d2	P62838	Ube2d2 Ubiquitin-conjugating enzyme E2 D2	0.258732	0.480055	0.318709
Snx3	Q78ZM	Snx3 Sorting nexin 3, isoform CRA_b	0.258675	0.399695	0.398271
Atp6v1b2	P62814	Atp6v1b2 V-type proton ATPase subunit B, brain isoform Atp6v1b2 V-type proton ATPase subunit B, brain iso...	0.258362	0.396482	0.401776
Nt5e	Q6153	Nt5e 5'-nucleotidase	0.257629	0.39752	0.400641
Wdr82	Q8BFQ4	Wdr82 WD repeat-containing protein 82	0.255161	0.255195	0.593128
Trmt112	Q9DCG9	Trmt112 Multifunctional methyltransferase subunit TRM112-like protein Trmt112 Multifunctional methyltransferase subunit ...	0.253865	0.565113	0.247865
Kng2	Q6S9I3	Kng2 Protein Kng2	0.253235	0.181632	0.740807
Mpi	Q924M7	Mpi Mannose-6-phosphate isomerase	0.252638	0.431595	0.364924
Ugt2b1	Q8R84	Ugt2b1 UDP-glucuronosyltransferase	0.252092	0.162674	0.788682
Ica	Q9DBD	Ica Inhibitor of carbonic anhydrase	0.250788	0.252351	0.597995
Sf1	Q64213	Sf1 Splicing factor 1	0.250721	0.14043	0.852539
Top2b	Q64511	Top2b DNA topoisomerase 2-beta	0.250383	0.962623	0.0165438
Pdhb	Q9D51	Pdhb Pyruvate dehydrogenase E1 component subunit beta, mitochondrial Pdhb Pyruvate dehydrogenase E1 component subunit b...	0.250099	0.441719	0.354854
Sec24a	Q3U2P1	Sec24a Protein transport protein Sec24A	0.248735	0.786434	0.104338
Pus1	Q9D3U	Pus1 Putative tRNA pseudouridine synthase Pus1	0.24704	0.166717	0.778019
Prelp	Q9JK53	Prelp Prolargin	0.245951	0.629239	0.201184
Arf6	P62331	Arf6 ADP-ribosylation factor 6	0.245901	0.0753123	1.12313
U2af2	P26369	U2af2 Splicing factor U2AF 65 kDa subunit	0.245059	0.0159774	1.79649
Gm2425	E9Q35	Gm2425 Protein Gm2425	0.244223	0.143975	0.841714
Lbr	Q3U9G9	Lbr Lamin-B receptor	0.242849	0.471622	0.326406
Tmod3	Q9JHJ	Tmod3 Tropomodulin-3	0.242356	0.115903	0.935904
Mapre2	Q8R1	Mapre2 Microtubule-associated protein RP/EB family member 2 Mapre2 Microtubule-associated protein RP/EB family...	0.241182	0.470097	0.327812
Emc2	Q9CRD2	Emc2 ER membrane protein complex subunit 2	0.241091	0.962933	0.0164039
Flii	Q9JJ28	Flii Protein flightless-1 homolog	0.238676	0.204912	0.688432
Phkb	Q7TSH2	Phkb Phosphorylase b kinase regulatory subunit beta Phkb Phosphorylase b kinase regulatory subunit bet...	0.238121	0.569962	0.244154
Tf	Q921I1	Tf Serotransferrin	0.237658	0.167081	0.777072
Nsdhl	Q9R1J	Nsdhl Sterol-4-alpha-carboxylate 3-dehydrogenase, decarboxylating Nsdhl Sterol-4-alpha-carboxylate 3-dehydrogenase, ...	0.236577	0.242571	0.615162
Eny2	Q9JIX	Eny2 Transcription and mRNA export factor ENY2	0.235423	0.197247	0.70499
Ero1b	Q8R2E9	Ero1b ERO1-like protein beta	0.23512	0.174269	0.758781
Shpk	Q9D5J6	Shpk Sedoheptulokinase	0.234752	0.0685096	1.16425
Dpp4	P28843	Dpp4 Dipeptidyl peptidase 4	0.234442	0.0279585	1.55349
Snx12	Q3V2H3	Snx12 Sorting nexin-12	0.233923	0.083734	1.0771
Tmem33	Q9CR67	Tmem33 Transmembrane protein 33	0.233752	0.61719	0.209581
Rnase4	Q8C7E4	Rnase4 Ribonuclease, RNase A family 4	0.233442	0.474203	0.324036
G3bp1	P97855	G3bp1 Ras GTPase-activating protein-binding protein 1 G3bp1 Ras GTPase-activating protein-binding protei...	0.232878	0.0185914	1.73069
Napa	Q9DB5	Napa Alpha-soluble NSF attachment protein	0.231551	0.0520429	1.28364
Ogdh	Q6597	Ogdh 2-oxoglutarate dehydrogenase, mitochondrial	0.231061	0.916333	0.0379466
F9	P16294	F9 Coagulation factor IX	0.229288	0.374537	0.426506
Clip1	Q922J3	Clip1 CAP-Gly domain-containing linker protein 1	0.22882	0.35487	0.449931
Twf2	Q9ZP5	Twf2 Twinfilin-2	0.22828	0.549998	0.259639
Coq3	Q8BMS4	Coq3 Ubiquinone biosynthesis O-methyltransferase, mitochondrial Coq3 Ubiquinone biosynthesis O-methyltransferase, ...	0.227801	0.293765	0.531999
Ambp	Q7456	Ambp Protein AMBP	0.227008	0.44855	0.348189
Tjp2	Q9ZU1	Tjp2 Tight junction protein ZO-2	0.226766	0.610291	0.214463
Stat3	P42227	Stat3 Signal transducer and activator of transcription 3 Stat3 Signal transducer and activator of transcrip...	0.226738	0.258197	0.588048
Rmdn2	Q8BSE	Rmdn2 Regulator of microtubule dynamics protein 2	0.226022	0.61902	0.208295
Grn	P28798	Grn Granulins	0.225655	0.655257	0.183588
Scyl3	Q9DBQ7	Scyl3 Protein-associating with the carboxyl-terminal domain of ezrin Scyl3 Protein-associating with the carboxyl-termin...	0.225033	0.80095	0.0963947
Mapre1	Q61166	Mapre1 Microtubule-associated protein RP/EB family member 1 Mapre1 Microtubule-associated protein RP/EB family...	0.225026	0.355339	0.449357
Rpl31	P629	Rpl31 6S ribosomal protein L31	0.224031	0.836442	0.077564
Bzw1	Q9CQC6	Bzw1 Basic leucine zipper and W2 domain-containing protein 1 Bzw1 Basic leucine zipper and W2 domain-containing...	0.224026	0.167555	0.775841
Eftud2	O881	Eftud2 116 kDa U5 small nuclear ribonucleoprotein component Eftud2 116 kDa U5 small nuclear ribonucleoprotein ...	0.223078	0.337043	0.472314
Krt75	Q8BGZ7	Krt75 Keratin, type II cytoskeletal 75	0.222775	0.172777	0.762515
Ctsf	Q9R13	Ctsf Cathepsin F	0.221977	0.352854	0.452405
Snrpe	P6235	Snrpe Small nuclear ribonucleoprotein E	0.221518	0.139219	0.8563
Lrba	E9Q3Y4	Lrba Lipopolysaccharide-responsive and beige-like anchor protein Lrba Lipopolysaccharide-responsive and beige-like ...	0.221446	0.243851	0.612876
Nars	Q8BP47	Nars Asparagine--tRNA ligase, cytoplasmic	0.220203	0.135047	0.869514
Gm2994	F6Q785	Gm2994 Protein Gm2994	0.219626	0.75095	0.124389
Tpm3	P2117	Tpm3 Tropomyosin alpha-3 chain	0.219585	0.278864	0.554608
Rangap1	P4661	Rangap1 Ran GTPase-activating protein 1	0.21861	0.987938	0.00527031
Ranbp2	Q9ERU9	Ranbp2 E3 SUMO-protein ligase RanBP2	0.218244	0.341365	0.466781
Snd1	Q78PY7	Snd1 Staphylococcal nuclease domain-containing protein 1 Snd1 Staphylococcal nuclease domain-containing pro...	0.217117	0.335962	0.47371
Hnrnpd	Q6668	Hnrnpd Heterogeneous nuclear ribonucleoprotein D	0.216362	0.293344	0.532623
Hnrnph1	O35737	Hnrnph1 Heterogeneous nuclear ribonucleoprotein H	0.21594	0.40454	0.393038
Ddx3x	Q62167	Ddx3x ATP-dependent RNA helicase DDX3X	0.215691	0.0564589	1.24827
Gng12	Q9DAS9	Gng12 Guanine nucleotide-binding protein G(I)/G(S)/G(O) subunit gamma-12 Gng12 Guanine nucleotide-binding protein G(I)/G(S)...	0.21452	0.374122	0.426987
Ugt2b34	Q8K154	Ugt2b34 UDP-glucuronosyltransferase	0.212684	0.199525	0.700003
Acad1	Q8K37	Acad1 Acyl-CoA dehydrogenase family member 1	0.212274	0.775138	0.110621
Wasf2	Q8BH43	Wasf2 Wiskott-Aldrich syndrome protein family member 2 Wasf2 Wiskott-Aldrich syndrome protein family memb...	0.210316	0.343009	0.464695
Abhd11	Q8K4F5	Abhd11 Protein ABHD11	0.209974	0.872829	0.0590706
Pnp	Q543K9	Pnp Purine nucleoside phosphorylase	0.209644	0.0800968	1.09638
Rpl36a	P83882	Rpl36a 6S ribosomal protein L36a	0.209082	0.643978	0.191129
Hbbt1	A8DUK4	Hbbt1 Protein Hbb-bs	0.208968	0.970599	0.0129601
Ncln	Q8VCM8	Ncln Nicalin	0.208504	0.442669	0.35392
Asah1	Q9WV54	Asah1 Acid ceramidase	0.208322	0.672631	0.172223
Gabarapl1	Q8R3R8	Gabarapl1 Gamma-aminobutyric acid receptor-associated protein-like 1 Gabarapl1 Gamma-aminobutyric acid receptor-associa...	0.206601	0.220466	0.656658
Nomo1	Q6GQT9	Nomo1 Nodal modulator 1	0.20655	0.629983	0.200671
Crat	P47934	Crat Carnitine O-acetyltransferase	0.206186	0.754637	0.122262
Agl	F8VPN4	Agl Protein Agl	0.205789	0.339989	0.468535
Ilf2	Q9CXY6	Ilf2 Interleukin enhancer-binding factor 2	0.20501	0.32232	0.491712
Gbp6	AAG2JDV3	Gbp6 Protein Gbp6	0.204986	0.88454	0.0532824
Osbpl1a	Q91XL9	Osbpl1a Oxysterol-binding protein-related protein 1 Osbpl1a Oxysterol-binding protein-related protein ...	0.204837	0.104415	0.981235
Ddx6	P54823	Ddx6 Probable ATP-dependent RNA helicase DDX6	0.204715	0.415287	0.381652
Pls1	Q3VK9	Pls1 Plastin-1	0.204684	0.40521	0.392319
Rtn4	Q99P72	Rtn4 Reticulon-4	0.204174	0.559002	0.252587
Pck1	Q9Z2V4	Pck1 Phosphoenolpyruvate carboxykinase, cytosolic [GTP] [REVIEWED] ENSMUSG27513;Q9Z2V4;Q3UEH3 Pck1 Phosphoenolpyruvate carboxykinase, cytosolic ...	0.203978	0.2955	0.529443
Alyref	O8583	Alyref THO complex subunit 4	0.203871	0.609772	0.214833
Clpx	Q9JHS4	Clpx ATP-dependent Clp protease ATP-binding subunit clpX-like, mitochondrial Clpx ATP-dependent Clp protease ATP-binding subuni...	0.20371	0.568578	0.24521
Anp32b	Q9EST5	Anp32b Acidic leucine-rich nuclear phosphoprotein 32 family member B Anp32b Acidic leucine-rich nuclear phosphoprotein ...	0.203638	0.30784	0.511675
Insr	P1528	Insr Insulin receptor	0.202838	0.363692	0.439266
Nsfl1c	Q9CZ44	Nsfl1c NSFL1 cofactor p47	0.202	0.795071	0.099594
Lclat1	Q3UN2	Lclat1 Lysocardiolipin acyltransferase 1	0.201573	0.368762	0.433254
Tsfm	Q9CZR8	Tsfm Elongation factor Ts, mitochondrial	0.200435	0.536209	0.270666
Eif4h	Q9WUK2	Eif4h Eukaryotic translation initiation factor 4H	0.200007	0.181058	0.742182
Tra2b	P62996	Tra2b Transformer-2 protein homolog beta	0.199104	0.0776448	1.10989
Tln2	E9PUM4	Tln2 Talin-2	0.198948	0.0973609	1.01162
Hsd17b11	Q9EQ6	Hsd17b11 Estradiol 17-beta-dehydrogenase 11	0.196569	0.412885	0.384171
Chchd4	Q8VEA4	Chchd4 Mitochondrial intermembrane space import and assembly protein 4 Chchd4 Mitochondrial intermembrane space import an...	0.195064	0.676313	0.169852
Gm12	E9QAZ2	Gm12 Ribosomal protein L15	0.194882	0.481798	0.317135
Dnpep	Q9Z2W	Dnpep Aspartyl aminopeptidase	0.193543	0.422106	0.374578
Cyp3a13	Q64464	Cyp3a13 Cytochrome P45 3A13	0.193473	0.278893	0.554562
Gch1	Q5915	Gch1 GTP cyclohydrolase 1	0.19272	0.105777	0.97561
Cyp3a25	O9158	Cyp3a25 Cytochrome P45 3A25	0.191988	0.654029	0.184403
Rpl13	P47963	Rpl13 6S ribosomal protein L13	0.19172	0.625201	0.20398
Clpb	Q6649	Clpb Caseinolytic peptidase B protein homolog	0.191486	0.696546	0.15705
Fmo1	P5285	Fmo1 Dimethylaniline monooxygenase [N-oxide-forming] 1 [REVIEWED] ENSMUSG4181;P5285 Fmo1 Dimethylaniline monooxygenase [N-oxide-formin...	0.190473	0.210828	0.676072
Huwe1	Q7TMY8	Huwe1 E3 ubiquitin-protein ligase HUWE1	0.190394	0.867738	0.0616113
Timm9	Q9WV98	Timm9 Mitochondrial import inner membrane translocase subunit Tim9 Timm9 Mitochondrial import inner membrane transloc...	0.190249	0.735877	0.133195
Ilk	O55222	Ilk Integrin-linked protein kinase	0.18997	0.327977	0.484156
Serpinb6	Q6854	Serpinb6 Serpin B6	0.189939	0.475343	0.322993
Stxbp3	Q677	Stxbp3 Syntaxin-binding protein 3	0.189688	0.778537	0.108721
Mvk	Q9R8	Mvk Mevalonate kinase	0.188958	0.168229	0.774098
Tpi1	P17751	Tpi1 Triosephosphate isomerase	0.188811	0.336747	0.472696
Pmpca	Q9DC61	Pmpca Mitochondrial-processing peptidase subunit alpha Pmpca Mitochondrial-processing peptidase subunit a...	0.188181	0.648174	0.188309
Fam175b	Q3TCJ1	Fam175b BRISC complex subunit Abro1	0.187323	0.441926	0.354651
Gm14214	V9GX35	Gm14214 Protein Gm14214	0.186834	0.0691472	1.16023
Arl3	Q9WUL7	Arl3 ADP-ribosylation factor-like protein 3	0.186796	0.833565	0.0790605
Ctsa	P16675	Ctsa Lysosomal protective protein	0.186492	0.26131	0.582844
Hmgcs2	P54869	Hmgcs2 Hydroxymethylglutaryl-CoA synthase, mitochondrial Hmgcs2 Hydroxymethylglutaryl-CoA synthase, mitocho...	0.186142	0.146	0.835647
Hnrnpll	Q921F4	Hnrnpll Heterogeneous nuclear ribonucleoprotein L-like Hnrnpll Heterogeneous nuclear ribonucleoprotein L-...	0.185961	0.244348	0.61199
Helz2	E9QAM5	Helz2 Helicase with zinc finger domain 2	0.185763	0.655725	0.183278
Sdsl	Q8R238	Sdsl Serine dehydratase-like	0.18487	0.396272	0.402007
Hdac2	P7288	Hdac2 Histone deacetylase 2	0.183515	0.524048	0.280629
Sae1	Q9R1T2	Sae1 SUMO-activating enzyme subunit 1	0.183373	0.540977	0.266821
Hist1h2bb	Q64475	Hist1h2bb Histone H2B type 1-B	0.183044	0.77308	0.111775
Hras	Q61411	Hras GTPase HRas	0.182353	0.585867	0.232201
Calm3	P6224	Calm3 Calmodulin	0.181803	0.487132	0.312353
Cyp2c68	K7N6C2	Cyp2c68 Protein Cyp2c68	0.180558	0.402142	0.39562
Tm9sf1	Q9DBU	Tm9sf1 Transmembrane 9 superfamily member 1	0.180148	0.32532	0.487689
Pgrmc1	O5522	Pgrmc1 Membrane-associated progesterone receptor component 1 Pgrmc1 Membrane-associated progesterone receptor c...	0.17989	0.561854	0.250377
Myo1c	Q9WTI7	Myo1c Unconventional myosin-Ic	0.179405	0.984919	0.00659929
Gosr2	O35166	Gosr2 Golgi SNAP receptor complex member 2	0.179312	0.445485	0.351167
Hspb8	Q9JK92	Hspb8 Heat shock protein beta-8	0.179204	0.714766	0.145836
Ufc1	Q9CR9	Ufc1 Ubiquitin-fold modifier-conjugating enzyme 1	0.178768	0.186273	0.729849
Cyp2a22	B2RXZ2	Cyp2a22 Protein Cyp2a22	0.178472	0.495855	0.304646
Mut	P16332	Mut Methylmalonyl-CoA mutase, mitochondrial	0.177974	0.140094	0.853581
Cadm1	Q8R5M8	Cadm1 Cell adhesion molecule 1	0.1778	0.832403	0.0796661
Pdhx	Q8BKZ9	Pdhx Pyruvate dehydrogenase protein X component, mitochondrial Pdhx Pyruvate dehydrogenase protein X component, m...	0.177626	0.371665	0.429849
Vat1	Q62465	Vat1 Synaptic vesicle membrane protein VAT-1 homolog Vat1 Synaptic vesicle membrane protein VAT-1 homol...	0.177439	0.42204	0.374646
Cryz	P47199	Cryz Quinone oxidoreductase	0.177416	0.493378	0.30682
Ankfy1	Q81B6	Ankfy1 Rabankyrin-5	0.176932	0.719645	0.142882
Acp5	Q5117	Acp5 Tartrate-resistant acid phosphatase type 5	0.176725	0.285123	0.544967
Magt1	Q9CQY5	Magt1 Magnesium transporter protein 1	0.176387	0.193474	0.713378
Hist1h1d	P43277	Hist1h1d Histone H1.3	0.175711	0.619778	0.207764
Ubr4	A2AN8	Ubr4 E3 ubiquitin-protein ligase UBR4	0.175303	0.803085	0.0952386
Rps23	P62267	Rps23 4S ribosomal protein S23	0.175255	0.423759	0.372881
Eif5	P59325	Eif5 Eukaryotic translation initiation factor 5	0.174735	0.739291	0.131184
Fam21b	Q9D8B6	Fam21b Protein FAM21B	0.174708	0.76175	0.118187
Epb41	P48193	Epb41 Protein 4.1	0.174417	0.90353	0.0440575
Ubxn4	Q8VCH8	Ubxn4 UBX domain-containing protein 4	0.173633	0.691823	0.160005
Tsn	Q62348	Tsn Translin	0.173491	0.0304821	1.51595
Hnrnpm	Q9DE1	Hnrnpm Heterogeneous nuclear ribonucleoprotein M	0.172772	0.168782	0.772673
Rab9a	Q9RM6	Rab9a Ras-related protein Rab-9A	0.172048	0.782986	0.106246
Nt5c2	Q3V1L4	Nt5c2 Cytosolic purine 5'-nucleotidase	0.171471	0.476464	0.32197
Gm7293	D3YYI5	Gm7293 Glyceraldehyde-3-phosphate dehydrogenase	0.169952	0.543507	0.264795
Ggct	Q9D7X8	Ggct Gamma-glutamylcyclotransferase	0.168641	0.279092	0.554253
Mvd	Q99JF5	Mvd Diphosphomevalonate decarboxylase	0.167808	0.634664	0.197456
Txndc12	Q9CQU	Txndc12 Thioredoxin domain-containing protein 12	0.167722	0.390316	0.408583
Acta1	P68134	Acta1 Actin, alpha skeletal muscle	0.167606	0.529129	0.276438
Mtx2	O88441	Mtx2 Metaxin-2	0.166731	0.606587	0.217107
Cops3	O88543	Cops3 COP9 signalosome complex subunit 3	0.166446	0.216542	0.664457
Eif4a2	P163	Eif4a2 Eukaryotic initiation factor 4A-II	0.165962	0.484572	0.314642
Sephs1	Q8BH69	Sephs1 Selenide, water dikinase 1	0.165863	0.185883	0.730761
Atad3	Q925I1	Atad3 ATPase family AAA domain-containing protein 3 Atad3 ATPase family AAA domain-containing protein ...	0.165528	0.68825	0.162254
Dhx9	E9QNN1	Dhx9 ATP-dependent RNA helicase A	0.165244	0.12351	0.908298
Kctd12	AAR4J2B2	Kctd12 BTB/POZ domain-containing protein KCTD12	0.164459	0.671234	0.173126
Tomm7	Q9CZW5	Tomm7 Mitochondrial import receptor subunit TOM7 Tomm7 Mitochondrial import receptor subunit TOM7...	0.164215	0.665122	0.177098
Rab7a	P5115	Rab7a Ras-related protein Rab-7a	0.163907	0.135855	0.866924
Rbm14	Q8C2Q3	Rbm14 RNA-binding protein 14	0.163392	0.589994	0.229152
Nsun2	Q1HFZ	Nsun2 tRNA (cytosine(34)-C(5))-methyltransferase	0.160484	0.262685	0.580565
Ces1c	P23953	Ces1c Carboxylesterase 1C	0.159755	0.975182	0.0109145
Rps21	Q9CQR2	Rps21 4S ribosomal protein S21	0.159649	0.28494	0.545247
Glrx5	Q8Y14	Glrx5 Glutaredoxin-related protein 5, mitochondrial Glrx5 Glutaredoxin-related protein 5, mitochondria...	0.159088	0.99305	0.00302878
Pacsin2	Q9WVE8	Pacsin2 Protein kinase C and casein kinase substrate in neurons protein 2 Pacsin2 Protein kinase C and casein kinase substra...	0.156629	0.584753	0.233028
Acad8	Q9D7B6	Acad8 Isobutyryl-CoA dehydrogenase, mitochondrial	0.156356	0.304218	0.516815
Atl3	Q91YH5	Atl3 Atlastin-3	0.156285	0.568925	0.244945
Commd3	Q63829	Commd3 COMM domain-containing protein 3	0.156093	0.287508	0.541351
Hibch	Q8QZS1	Hibch 3-hydroxyisobutyryl-CoA hydrolase, mitochondrial Hibch 3-hydroxyisobutyryl-CoA hydrolase, mitochond...	0.155635	0.581959	0.235108
Ube4a	E9Q735	Ube4a Ubiquitin conjugation factor E4 A	0.155597	#DIV/0!	#DIV/0!
Psip1	Q99JF8	Psip1 PC4 and SFRS1-interacting protein	0.154822	0.490581	0.309289
Blvra	Q9CY64	Blvra Biliverdin reductase A	0.154052	0.653896	0.184491
Cpsf6	Q6NVF9	Cpsf6 Cleavage and polyadenylation specificity factor subunit 6 Cpsf6 Cleavage and polyadenylation specificity fac...	0.153494	0.501098	0.300078
Sart3	Q9JLI8	Sart3 Squamous cell carcinoma antigen recognized by T-cells 3 Sart3 Squamous cell carcinoma antigen recognized b...	0.153189	0.633617	0.198173
Dazap1	Q9JII5	Dazap1 DAZ-associated protein 1	0.152773	0.153596	0.813619
Got2	P522	Got2 Aspartate aminotransferase, mitochondrial	0.152325	0.253676	0.595721
C4b	P129	C4b Complement C4-B	0.152233	0.437071	0.359448
Tln1	P2639	Tln1 Talin-1	0.151987	0.285657	0.544156
Eif1ax	Q8BMJ3	Eif1ax Eukaryotic translation initiation factor 1A, X-chromosomal Eif1ax Eukaryotic translation initiation factor 1A...	0.151489	0.383701	0.416007
Strap	Q9Z1Z2	Strap Serine-threonine kinase receptor-associated protein Strap Serine-threonine kinase receptor-associated ...	0.151481	0.107063	0.97036
Dync1i2	O88487	Dync1i2 Cytoplasmic dynein 1 intermediate chain 2	0.151406	0.433888	0.362622
Nudt21	Q9CQF3	Nudt21 Cleavage and polyadenylation specificity factor subunit 5 Nudt21 Cleavage and polyadenylation specificity fa...	0.14983	0.233872	0.631021
Eif4e	P6373	Eif4e Eukaryotic translation initiation factor 4E	0.149652	0.663283	0.178301
Sod2	P9671	Sod2 Superoxide dismutase [Mn], mitochondrial [REVIEWED] ENSMUSG6818;P9671;Q6467;Q8VEM5 Sod2 Superoxide dismutase [Mn], mitochondrial [REV...	0.149556	0.267445	0.572766
Cops2	P6122	Cops2 COP9 signalosome complex subunit 2	0.149141	0.377052	0.423599
Scarb2	O35114	Scarb2 Lysosome membrane protein 2	0.148311	0.633119	0.198515
Akap9	Q7FJ1	Akap9 A-kinase anchor protein 9	0.148137	0.864171	0.0634004
Slc38a4	Q8R1S9	Slc38a4 Sodium-coupled neutral amino acid transporter 4 Slc38a4 Sodium-coupled neutral amino acid transpor...	0.146745	0.697592	0.156399
Pdha1	P35486	Pdha1 Pyruvate dehydrogenase E1 component subunit alpha, somatic form, mitochondrial Pdha1 Pyruvate dehydrogenase E1 component subunit ...	0.146617	0.872372	0.0592984
Ccs	Q9WU84	Ccs Copper chaperone for superoxide dismutase	0.146451	0.523359	0.2812
Snrpa	Q62189	Snrpa U1 small nuclear ribonucleoprotein A	0.146286	0.779902	0.10796
Eif1	P4824	Eif1 Eukaryotic translation initiation factor 1	0.145851	0.379891	0.420342
Psma5	Q9Z2U1	Psma5 Proteasome subunit alpha type-5	0.145494	0.340285	0.468157
Pak2	Q8CIN4	Pak2 Serine/threonine-protein kinase PAK 2	0.145022	0.302875	0.518736
Sptb	Q3UGX2	Sptb Spectrin beta chain, erythrocytic	0.144914	0.466452	0.331193
Grpel1	Q99LP6	Grpel1 GrpE protein homolog 1, mitochondrial	0.144346	0.499105	0.301808
Anxa3	O35639	Anxa3 Annexin A3	0.144336	0.792272	0.101126
Atp6v1e1	P5518	Atp6v1e1 V-type proton ATPase subunit E 1	0.1435	0.160002	0.795874
Dctn2	Q99KJ8	Dctn2 Dynactin subunit 2	0.143438	0.595676	0.22499
Hist1h1e	P43274	Hist1h1e Histone H1.4	0.143248	0.600522	0.221471
Snx2	Q9CWK8	Snx2 Sorting nexin-2	0.143114	0.704445	0.152153
H2afv	Q3THW5	H2afv Histone H2A.V	0.141887	0.709526	0.149031
Ist1	Q9CX	Ist1 IST1 homolog	0.141667	0.32124	0.49317
Pfdn5	Q9WU28	Pfdn5 Prefoldin subunit 5	0.141279	0.423456	0.373192
Mtnd5	P3921	Mtnd5 NADH-ubiquinone oxidoreductase chain 5	0.141216	0.929365	0.0318136
Pgm3	Q9CYR6	Pgm3 Phosphoacetylglucosamine mutase	0.140544	0.284179	0.546407
Hspa13	Q8BM72	Hspa13 Heat shock 7 kDa protein 13	0.140289	0.619865	0.207703
Taf15	Q8BQ46	Taf15 TAF15 RNA polymerase II, TATA box binding protein (TBP)-associated factor Taf15 TAF15 RNA polymerase II, TATA box binding pr...	0.140166	0.281045	0.551224
Uncharacterized	Q9CYS6	protein C2orf72 homolog	0.139663	0.713865	0.146384
Gsto1	O9131	Gsto1 Glutathione S-transferase omega-1	0.139429	0.851398	0.0698671
Gldc	Q91W43	Gldc Glycine dehydrogenase (decarboxylating), mitochondrial Gldc Glycine dehydrogenase (decarboxylating), mito...	0.139156	0.576968	0.238848
Ide	F6RPJ9	Ide Insulin-degrading enzyme	0.13824	0.576353	0.239312
Man2a1	P2746	Man2a1 Alpha-mannosidase 2	0.137844	0.377407	0.42319
Asl	Q91YI	Asl Argininosuccinate lyase	0.137429	0.26461	0.577395
Ces1e	Q64176	Ces1e Carboxylesterase 1E	0.136104	0.484196	0.314979
Kng1	O8677	Kng1 Kininogen-1	0.135415	0.889685	0.0507635
Nploc4	P667	Nploc4 Nuclear protein localization protein 4 homolog Nploc4 Nuclear protein localization protein 4 homo...	0.135259	0.361913	0.441396
Fam162a	Q9D6U8	Fam162a Protein FAM162A	0.1351	0.690503	0.160834
Dnaja2	Q9QYJ	Dnaja2 DnaJ homolog subfamily A member 2	0.134678	0.272065	0.565327
Tor1aip1	Q921T2	Tor1aip1 Torsin-1A-interacting protein 1	0.134512	0.611409	0.213668
Sf3b1	G5E866	Sf3b1 Splicing factor 3B subunit 1	0.134132	0.791493	0.101553
Smarcc2	Q6PDG5	Smarcc2 SWI/SNF complex subunit SMARCC2	0.134038	0.422612	0.374058
Lgals3bp	Q7797	Lgals3bp Galectin-3-binding protein	0.133914	0.587391	0.231073
Cltb	Q6IRU5	Cltb Clathrin light chain B	0.132973	0.969417	0.0134895
22116F16Rik	G3X8U3	22116F16Rik Protein 22116F16Rik	0.132791	0.570507	0.243739
Banf1	O54962	Banf1 Barrier-to-autointegration factor	0.132501	0.56722	0.246249
Srsf2	Q6293	Srsf2 Serine/arginine-rich splicing factor 2	0.132032	0.131342	0.881597
Nap1l4	Q78ZA7	Nap1l4 Nucleosome assembly protein 1-like 4	0.131489	0.724649	0.139872
Lima1	Q9ERG	Lima1 LIM domain and actin-binding protein 1	0.131381	0.555142	0.255596
Adpgk	Q8VDL4	Adpgk ADP-dependent glucokinase	0.131062	0.589556	0.229475
Zyx	Q62523	Zyx Zyxin	0.130277	0.503494	0.298005
Ctnna1	P26231	Ctnna1 Catenin alpha-1	0.129939	0.681064	0.166812
Mlec	Q6ZQI3	Mlec Malectin	0.129434	0.501373	0.299839
Lsm7	Q9CQQ8	Lsm7 U6 snRNA-associated Sm-like protein LSm7	0.129011	0.713214	0.14678
Preb	Q9WUQ2	Preb Prolactin regulatory element-binding protein	0.126797	0.556506	0.25453
Arl8b	Q9CQW2	Arl8b ADP-ribosylation factor-like protein 8B	0.126398	0.417836	0.378994
Matr3	Q8K31	Matr3 Matrin-3	0.125979	0.150704	0.821875
Rhoa	Q9QUI	Rhoa Transforming protein RhoA	0.124832	0.14118	0.850227
Sult2a1	P52843	Sult2a1 Bile salt sulfotransferase 1	0.124653	0.717174	0.144376
Hist1h1c	P15864	Hist1h1c Histone H1.2	0.123361	0.502224	0.299102
Nudc	O35685	Nudc Nuclear migration protein nudC	0.123311	0.691369	0.16029
H3f3b	P84244	H3f3b Histone H3.3	0.123239	0.859254	0.0658786
Psma6	Q9QUM9	Psma6 Proteasome subunit alpha type-6	0.122666	0.234166	0.630476
Ceacam1	P3189	Ceacam1 Carcinoembryonic antigen-related cell adhesion molecule 1 Ceacam1 Carcinoembryonic antigen-related cell adhe...	0.122572	0.676351	0.169828
Ociad1	Q9CRD	Ociad1 OCIA domain-containing protein 1	0.122197	0.732374	0.135267
Gm558	AAN4SVP8	Gm558 Protein Gm558	0.121934	0.351032	0.454654
Pls3	Q99K51	Pls3 Plastin-3	0.120942	0.415281	0.381658
Tpm2	P58774	Tpm2 Tropomyosin beta chain	0.119336	0.582079	0.235018
Eif3g	Q9Z1D1	Eif3g Eukaryotic translation initiation factor 3 subunit G Eif3g Eukaryotic translation initiation factor 3 s...	0.119305	0.156564	0.805307
Nudt12	Q9DCN1	Nudt12 Peroxisomal NADH pyrophosphatase NUDT12	0.119169	0.982161	0.00781715
Actb	P671	Actb Actin, cytoplasmic 1	0.118508	0.667682	0.17543
Eif2s2	Q99L45	Eif2s2 Eukaryotic translation initiation factor 2 subunit 2 Eif2s2 Eukaryotic translation initiation factor 2 ...	0.118428	0.0719359	1.14305
Rpl26	P61255	Rpl26 6S ribosomal protein L26	0.117789	0.583689	0.233819
Dync1li1	Q8R1Q8	Dync1li1 Cytoplasmic dynein 1 light intermediate chain 1 Dync1li1 Cytoplasmic dynein 1 light intermediate c...	0.117446	0.902874	0.0443731
Actr1b	Q8R5C5	Actr1b Beta-centractin	0.117405	0.308962	0.510095
Ank1	Q2357	Ank1 Ankyrin-1	0.117303	0.756945	0.120936
Atp1b1	P1494	Atp1b1 Sodium/potassium-transporting ATPase subunit beta-1 Atp1b1 Sodium/potassium-transporting ATPase subuni...	0.117295	0.549981	0.259652
Taldo1	Q9392	Taldo1 Transaldolase	0.117121	0.2419	0.616364
Ubap2l	Q8X5	Ubap2l Ubiquitin-associated protein 2-like	0.116788	0.504208	0.29739
Arf3	P6125	Arf3 ADP-ribosylation factor 3	0.116368	0.738089	0.131891
Gcdh	Q6759	Gcdh Glutaryl-CoA dehydrogenase, mitochondrial	0.115969	0.812556	0.0901465
Sh3bgrl2	Q8BG73	Sh3bgrl2 SH3 domain-binding glutamic acid-rich-like protein 2 Sh3bgrl2 SH3 domain-binding glutamic acid-rich-lik...	0.114972	0.771347	0.11275
Rpl19	P8499	Rpl19 6S ribosomal protein L19	0.11456	0.931255	0.0309312
Aass	Q99K67	Aass Alpha-aminoadipic semialdehyde synthase, mitochondrial Aass Alpha-aminoadipic semialdehyde synthase, mito...	0.114491	0.437338	0.359183
Bcap31	Q61335	Bcap31 B-cell receptor-associated protein 31	0.113945	0.726146	0.138976
Rpl24	Q8BP67	Rpl24 6S ribosomal protein L24	0.113735	0.964605	0.0156504
Hmgb1	P63158	Hmgb1 High mobility group protein B1	0.113524	0.562148	0.250149
Tpm1	P58771	Tpm1 Tropomyosin alpha-1 chain	0.113422	0.233644	0.631446
F2	P19221	F2 Prothrombin	0.113199	0.731822	0.135594
Hm13	Q9D8V	Hm13 Minor histocompatibility antigen H13	0.111558	0.643578	0.191399
Ptbp1	Q922I7	Ptbp1 Polypyrimidine tract-binding protein 1	0.110765	0.27135	0.566471
Hdac1	O916	Hdac1 Histone deacetylase 1	0.110577	0.278869	0.554599
Ruvbl1	P6122	Ruvbl1 RuvB-like 1	0.11047	0.123194	0.90941
Acsl4	Q9QUJ7	Acsl4 Long-chain-fatty-acid--CoA ligase 4	0.110461	0.766932	0.115243
Keg1	Q9DCY	Keg1 Glycine N-acyltransferase-like protein Keg1	0.110316	0.34764	0.458871
Cycs	P62897	Cycs Cytochrome c, somatic	0.11015	0.694594	0.158269
Twf1	Q91YR1	Twf1 Twinfilin-1	0.109449	0.448279	0.348452
Mri1	Q9CQT1	Mri1 Methylthioribose-1-phosphate isomerase	0.10937	0.333547	0.476843
Sptbn1	Q62261	Sptbn1 Spectrin beta chain, non-erythrocytic 1	0.108714	0.617196	0.209577
Efhd2	Q8C845	Efhd2 EF-hand domain-containing protein D2	0.10833	0.793123	0.10066
Nudt19	P1193	Nudt19 Nucleoside diphosphate-linked moiety X motif 19 Nudt19 Nucleoside diphosphate-linked moiety X moti...	0.107935	0.173893	0.759717
Urad	Q283N4	Urad 2-oxo-4-hydroxy-4-carboxy-5-ureidoimidazoline decarboxylase Urad 2-oxo-4-hydroxy-4-carboxy-5-ureidoimidazoline...	0.10774	0.326618	0.48596
Ctsh	P49935	Ctsh Pro-cathepsin H	0.107653	0.509948	0.292474
Ybx1	P6296	Ybx1 Nuclease-sensitive element-binding protein 1	0.107357	0.781936	0.106829
Lonp1	Q8CGK3	Lonp1 Lon protease homolog, mitochondrial	0.107058	0.56972	0.244339
Fndc3a	Q8BX9	Fndc3a Fibronectin type-III domain-containing protein 3A Fndc3a Fibronectin type-III domain-containing prot...	0.106617	0.748968	0.125537
Pafah1b2	Q6126	Pafah1b2 Platelet-activating factor acetylhydrolase IB subunit beta Pafah1b2 Platelet-activating factor acetylhydrolas...	0.106513	0.851705	0.0697109
Ilf3	Q9Z1X4	Ilf3 Interleukin enhancer-binding factor 3	0.106115	0.154622	0.810729
Ahsg	P29699	Ahsg Alpha-2-HS-glycoprotein	0.105972	0.694073	0.158595
Pea15	Q6248	Pea15 Astrocytic phosphoprotein PEA-15	0.105941	0.746016	0.127252
Eif3b	Q8JZQ9	Eif3b Eukaryotic translation initiation factor 3 subunit B Eif3b Eukaryotic translation initiation factor 3 s...	0.105902	0.213047	0.671524
Myl6	Q665	Myl6 Myosin light polypeptide 6	0.105751	0.487797	0.311761
Lmnb2	P21619	Lmnb2 Lamin-B2	0.105245	0.693496	0.158956
Arhgdib	Q61599	Arhgdib Rho GDP-dissociation inhibitor 2	0.105131	0.631743	0.199459
Nsf	P4646	Nsf Vesicle-fusing ATPase	0.104269	0.473464	0.324713
Pnpo	Q91XF	Pnpo Pyridoxine-5'-phosphate oxidase	0.104074	0.883791	0.0536506
Rbmxl1	Q91VM5	Rbmxl1 RNA binding motif protein, X-linked-like-1	0.103667	0.882826	0.0541247
Atp2a2	O55143	Atp2a2 Sarcoplasmic/endoplasmic reticulum calcium ATPase 2 Atp2a2 Sarcoplasmic/endoplasmic reticulum calcium ...	0.103549	0.277717	0.556398
Arf5	P8484	Arf5 ADP-ribosylation factor 5	0.102914	0.216517	0.664508
Ggcx	Q9QYC7	Ggcx Vitamin K-dependent gamma-carboxylase	0.101983	0.611776	0.213408
Xdh	Q519	Xdh Xanthine dehydrogenase/oxidase	0.101624	0.367757	0.434439
Eif2s3x	Q9ZN1	Eif2s3x Eukaryotic translation initiation factor 2 subunit 3, X-linked Eif2s3x Eukaryotic translation initiation factor 2...	0.101311	0.712144	0.147432
Dsp	E9Q557	Dsp Desmoplakin	0.100749	0.417789	0.379043
Erh	P8489	Erh Enhancer of rudimentary homolog	0.100495	0.282172	0.549487
Akr1b8	P45377	Akr1b8 Aldose reductase-related protein 2	0.0992991	0.583577	0.233902
Copg2	Q9QXK3	Copg2 Coatomer subunit gamma-2	0.0992991	0.455402	0.341605
Mdh2	P8249	Mdh2 Malate dehydrogenase, mitochondrial	0.0989702	0.25062	0.600985
Esyt1	Q3U7R1	Esyt1 Extended synaptotagmin-1	0.0986397	0.714495	0.146001
Btf3	Q64152	Btf3 Transcription factor BTF3	0.0981496	0.591648	0.227937
Psmc3	O88685	Psmc3 26S protease regulatory subunit 6A	0.0973812	0.336577	0.472915
Gstt3	Q99L2	Gstt3 Glutathione S-transferase theta-3	0.0957976	0.489826	0.309958
Hnrnpk	P61979	Hnrnpk Heterogeneous nuclear ribonucleoprotein K	0.0953195	0.211666	0.674348
Ptpn11	P35235	Ptpn11 Tyrosine-protein phosphatase non-receptor type 11 Ptpn11 Tyrosine-protein phosphatase non-receptor t...	0.0942161	0.517497	0.286092
Sult1a1	E9QNL5	Sult1a1 Sulfotransferase	0.0939599	0.606943	0.216852
Prdx3	P218	Prdx3 Thioredoxin-dependent peroxide reductase, mitochondrial Prdx3 Thioredoxin-dependent peroxide reductase, mi...	0.0935515	0.8456	0.0728353
Gpi	P6745	Gpi Glucose-6-phosphate isomerase	0.0933328	0.727812	0.137981
Fkbp3	Q62446	Fkbp3 Peptidyl-prolyl cis-trans isomerase FKBP3	0.0932999	0.922996	0.0348004
Atp6v1a	P5516	Atp6v1a V-type proton ATPase catalytic subunit A	0.0926154	0.487063	0.312415
Pcx	E9QPD7	Pcx Pyruvate carboxylase	0.0924563	0.691019	0.16051
Sh3bgrl3	Q91VW3	Sh3bgrl3 SH3 domain-binding glutamic acid-rich-like protein 3 Sh3bgrl3 SH3 domain-binding glutamic acid-rich-lik...	0.0924251	0.94395	0.0250512
Slk	O54988	Slk STE2-like serine/threonine-protein kinase	0.0923294	0.243999	0.612612
Tpt1	P6328	Tpt1 Translationally-controlled tumor protein	0.0920896	0.232337	0.633882
Gmfb	Q9CQI3	Gmfb Glia maturation factor beta	0.0917523	0.259129	0.586483
H2afx	P27661	H2afx Histone H2AX	0.0916216	0.392645	0.406
Pdxdc1	Q99K1	Pdxdc1 Pyridoxal-dependent decarboxylase domain-containing protein 1 Pdxdc1 Pyridoxal-dependent decarboxylase domain-co...	0.0915901	0.662491	0.17882
Aspscr1	Q8VBT9	Aspscr1 Tether containing UBX domain for GLUT4	0.0914413	0.52704	0.278157
Actr3	Q99JY9	Actr3 Actin-related protein 3	0.0909553	0.465792	0.331808
Pbld2	Q9CXN7	Pbld2 Phenazine biosynthesis-like domain-containing protein 2 Pbld2 Phenazine biosynthesis-like domain-containin...	0.0908707	0.646572	0.189383
Cpt1a	P97742	Cpt1a Carnitine O-palmitoyltransferase 1, liver isoform Cpt1a Carnitine O-palmitoyltransferase 1, liver is...	0.0905692	0.416879	0.37999
Anp32a	O35381	Anp32a Acidic leucine-rich nuclear phosphoprotein 32 family member A Anp32a Acidic leucine-rich nuclear phosphoprotein ...	0.0904188	0.815079	0.0888005
Krt13	P873	Krt13 Keratin, type I cytoskeletal 13	0.0896695	0.285602	0.544239
Psmc1	P62192	Psmc1 26S protease regulatory subunit 4	0.0894941	0.274097	0.562096
Psmb1	O961	Psmb1 Proteasome subunit beta type-1	0.0891084	0.426486	0.370095
Cpne3	Q8BT6	Cpne3 Copine-3	0.089079	0.222555	0.652562
Tpm3-rs7	D3Z2H9	Tpm3-rs7 Protein Tpm3-rs7	0.0890226	0.583999	0.233588
Hnrnpa2b1	O88569	Hnrnpa2b1 Heterogeneous nuclear ribonucleoproteins A2/B1 Hnrnpa2b1 Heterogeneous nuclear ribonucleoproteins...	0.0889733	0.46063	0.336648
Serpinf2	Q61247	Serpinf2 Alpha-2-antiplasmin	0.0888227	0.894309	0.0485122
Arf1	P8478	Arf1 ADP-ribosylation factor 1	0.0888011	0.367486	0.434759
Gtf2i	Q9ESZ8	Gtf2i General transcription factor II-I	0.0883413	0.560354	0.251538
Gpt2	Q8BGT5	Gpt2 Alanine aminotransferase 2	0.0879367	0.755102	0.121994
Cdo1	P6334	Cdo1 Cysteine dioxygenase type 1	0.0877347	0.681502	0.166533
Kpna4	O35343	Kpna4 Importin subunit alpha-3	0.0873737	0.767806	0.114748
Mycbp	Q9EQS3	Mycbp C-Myc-binding protein	0.0873324	0.703069	0.153002
Flot1	O8917	Flot1 Flotillin-1	0.087103	0.758253	0.120186
Hist2h2ab	Q64522	Hist2h2ab Histone H2A type 2-B	0.0870559	0.342172	0.465755
Nudcd1	Q6PIP5	Nudcd1 NudC domain-containing protein 1	0.0870406	0.433884	0.362626
Wdr1	O88342	Wdr1 WD repeat-containing protein 1	0.0865613	0.661652	0.17937
Srsf6	Q3TWW8	Srsf6 Serine/arginine-rich splicing factor 6	0.0864545	0.458937	0.338247
Tiprl	Q8BH58	Tiprl TIP41-like protein	0.0860577	0.36069	0.442866
Oxsm	Q9D44	Oxsm 3-oxoacyl-[acyl-carrier-protein] synthase, mitochondrial [REVIEWED] ENSMUSG21786;Q9D44 Oxsm 3-oxoacyl-[acyl-carrier-protein] synthase, mi...	0.0854876	0.86508	0.0629438
Lcat	P1631	Lcat Phosphatidylcholine-sterol acyltransferase	0.0852947	0.566842	0.246538
Sec61a1	P6162	Sec61a1 Protein transport protein Sec61 subunit alpha isoform 1 Sec61a1 Protein transport protein Sec61 subunit al...	0.0841151	0.715885	0.145157
Ca2	P92	Ca2 Carbonic anhydrase 2	0.0837931	0.714477	0.146012
Prpf19	Q99KP6	Prpf19 Pre-mRNA-processing factor 19	0.0837019	0.604459	0.218633
Scamp3	O3569	Scamp3 Secretory carrier-associated membrane protein 3 Scamp3 Secretory carrier-associated membrane prote...	0.0836541	0.960315	0.0175864
Hist2h2aa2	Q6GSS7	Hist2h2aa2 Histone H2A type 2-A	0.0834452	0.928838	0.0320601
Cdc42	P6766	Cdc42 Cell division control protein 42 homolog	0.0833685	0.558834	0.252717
Eif2s1	Q6ZWX6	Eif2s1 Eukaryotic translation initiation factor 2 subunit 1 Eif2s1 Eukaryotic translation initiation factor 2 ...	0.0831928	0.312729	0.504831
Hnrnpu	Q8VEK3	Hnrnpu Heterogeneous nuclear ribonucleoprotein U	0.083173	0.509996	0.292434
Lta4h	P24527	Lta4h Leukotriene A-4 hydrolase	0.0817421	0.610217	0.214515
Ccar1	Q8CH18	Ccar1 Cell division cycle and apoptosis regulator protein 1 Ccar1 Cell division cycle and apoptosis regulator ...	0.0815984	0.705706	0.151376
Ap3d1	O54774	Ap3d1 AP-3 complex subunit delta-1	0.0813841	0.757803	0.120444
Idh3g	P744	Idh3g Isocitrate dehydrogenase [NAD] subunit gamma 1, mitochondrial [REVIEWED] ENSMUSG21;P744 Idh3g Isocitrate dehydrogenase [NAD] subunit gamma...	0.0812304	0.316093	0.500186
Galns	Q571E4	Galns N-acetylgalactosamine-6-sulfatase	0.0806945	0.450145	0.346647
Psma1	Q9R1P4	Psma1 Proteasome subunit alpha type-1	0.0799025	0.795379	0.0994261
Iars	Q8BU3	Iars Isoleucine--tRNA ligase, cytoplasmic	0.0796156	0.52837	0.277062
Abcg2	Q7TMS5	Abcg2 ATP-binding cassette sub-family G member 2	0.0795167	0.6972	0.156643
Kyat3	Q71RI9	Kyat3 Kynurenine--oxoglutarate transaminase 3	0.0794283	0.385844	0.413588
Tubb4b	P68372	Tubb4b Tubulin beta-4B chain	0.0789534	0.376974	0.423688
Slc1a1	O875	Slc1a1 Sodium/bile acid cotransporter	0.0788112	0.918932	0.0367164
Krt78	E9QF	Krt78 Protein Krt78	0.0788004	0.922008	0.0352653
Atp1a1	Q8VDN2	Atp1a1 Sodium/potassium-transporting ATPase subunit alpha-1 Atp1a1 Sodium/potassium-transporting ATPase subuni...	0.0774746	0.24393	0.612735
Baiap2	Q8BKX1	Baiap2 Brain-specific angiogenesis inhibitor 1-associated protein 2 Baiap2 Brain-specific angiogenesis inhibitor 1-ass...	0.0773176	0.791363	0.101624
Rps9	Q6ZWN5	Rps9 4S ribosomal protein S9	0.0771758	0.747293	0.126509
Gm5786	J3QMG5	Gm5786 Protein Gm5786	0.0770685	0.487868	0.311698
Cdc42bpb	Q7TT5	Cdc42bpb Serine/threonine-protein kinase MRCK beta Cdc42bpb Serine/threonine-protein kinase MRCK beta...	0.0759904	0.803563	0.0949801
Cstb	Q62426	Cstb Cystatin-B	0.0757682	0.522754	0.281702
Eif3k	Q9DBZ5	Eif3k Eukaryotic translation initiation factor 3 subunit K Eif3k Eukaryotic translation initiation factor 3 s...	0.0756245	0.345472	0.461588
Gk	Q64516	Gk Glycerol kinase	0.0750673	0.608643	0.215638
Reep6	Q9JM62	Reep6 Receptor expression-enhancing protein 6	0.0750184	0.485546	0.31377
Aldh16a1	Q571I9	Aldh16a1 Aldehyde dehydrogenase family 16 member A1 Aldh16a1 Aldehyde dehydrogenase family 16 member A...	0.074759	0.762004	0.118043
Dbt	P53395	Dbt Lipoamide acyltransferase component of branched-chain alpha-keto acid dehydrogenase complex, mitochondrial Dbt Lipoamide acyltransferase component of branche...	0.0746495	0.92714	0.0328547
Cse1l	Q9ERK4	Cse1l Exportin-2	0.0736371	0.635745	0.196717
Rpn2	Q9DBG6	Rpn2 Dolichyl-diphosphooligosaccharide--protein glycosyltransferase subunit 2 Rpn2 Dolichyl-diphosphooligosaccharide--protein gl...	0.0734482	0.909598	0.0411507
Rer1	Q9CQU3	Rer1 Protein RER1	0.0728591	0.519935	0.284051
Hexa	P29416	Hexa Beta-hexosaminidase subunit alpha	0.0727124	0.893818	0.0487508
Ahcy	P5247	Ahcy Adenosylhomocysteinase	0.0724616	0.283903	0.54683
Gpd1	P1377	Gpd1 Glycerol-3-phosphate dehydrogenase [NAD(+)], cytoplasmic [REVIEWED] ENSMUSG2319;P1377;Q3UVM3;Q5DTS5 Gpd1 Glycerol-3-phosphate dehydrogenase [NAD(+)], ...	0.0718852	0.744881	0.127913
Nrdc	Q8BHG1	Nrdc Nardilysin	0.0713831	0.41763	0.379208
Cfl2	P45591	Cfl2 Cofilin-2	0.0710625	0.995104	0.0021317
Pck2	Q8BH4	Pck2 Phosphoenolpyruvate carboxykinase [GTP], mitochondrial [REVIEWED] ENSMUSG4618;Q8BH4;Q8BMM9;Q91Z1 Pck2 Phosphoenolpyruvate carboxykinase [GTP], mito...	0.0701762	0.724913	0.139714
Lgmn	O8917	Lgmn Legumain	0.0699424	0.709777	0.148878
Pafah1b1	P635	Pafah1b1 Platelet-activating factor acetylhydrolase IB subunit alpha Pafah1b1 Platelet-activating factor acetylhydrolas...	0.0695624	0.676157	0.169952
Trim28	Q62318	Trim28 Transcription intermediary factor 1-beta	0.0695374	0.351433	0.454157
Tnpo1	Q8BFY9	Tnpo1 Transportin-1	0.0694759	0.695909	0.157447
Psmb6	Q6692	Psmb6 Proteasome subunit beta type-6	0.0689433	0.281984	0.549776
Aldh1a3	Q9JHW9	Aldh1a3 Aldehyde dehydrogenase family 1 member A3	0.068941	0.405979	0.391497
Aco2	Q99KI	Aco2 Aconitate hydratase, mitochondrial	0.068341	0.363379	0.43964
Gm495	D3YUM8	Gm495 Proteasome subunit beta type	0.0677828	0.731744	0.135641
Tpd52l2	Q9CYZ2	Tpd52l2 Tumor protein D54	0.0677758	0.464502	0.333012
Pklr	G3X925	Pklr Pyruvate kinase	0.0677461	0.654315	0.184213
Krt5	Q922U2	Krt5 Keratin, type II cytoskeletal 5	0.0675364	0.240181	0.619461
Usp14	Q9JMA1	Usp14 Ubiquitin carboxyl-terminal hydrolase 14	0.0674332	0.196792	0.705993
Ppt1	O88531	Ppt1 Palmitoyl-protein thioesterase 1	0.0673673	0.275941	0.559184
Srsf7	Q8BL97	Srsf7 Serine/arginine-rich splicing factor 7	0.0667291	0.276579	0.55818
Ddx1	Q91VR5	Ddx1 ATP-dependent RNA helicase DDX1	0.0663208	0.149036	0.826709
Gm2547	B8JJN	Gm2547 Protein Gm2547	0.0661281	0.576849	0.238938
Krt8	P11679	Krt8 Keratin, type II cytoskeletal 8	0.065849	0.40647	0.390971
Flnb	Q8X9	Flnb Filamin-B	0.0657748	0.745038	0.127821
Crkl	P47941	Crkl Crk-like protein	0.0656667	0.644624	0.190694
Park7	Q99LX	Park7 Protein deglycase DJ-1	0.0656177	0.182605	0.738488
Tns1	E9QS6	Tns1 Protein Tns1	0.0653178	0.653847	0.184524
Psmd9	Q9CR	Psmd9 26S proteasome non-ATPase regulatory subunit 9 Psmd9 26S proteasome non-ATPase regulatory subunit...	0.0651574	0.901849	0.044866
Itgb1	P955	Itgb1 Integrin beta-1	0.0650469	0.573673	0.241335
Hnrnpc	Q9Z24	Hnrnpc Heterogeneous nuclear ribonucleoproteins C1/C2 Hnrnpc Heterogeneous nuclear ribonucleoproteins C1...	0.0629214	0.65781	0.181899
Cct4	P8315	Cct4 T-complex protein 1 subunit delta	0.0622481	0.335369	0.474478
Sec24c	G3X972	Sec24c SEC24 related gene family, member C (S. cerevisiae), isoform CRA_a Sec24c SEC24 related gene family, member C (S. cer...	0.0620846	0.696394	0.157145
Gm173	E9Q3T	Gm173 Protein Gm173	0.0618625	0.386783	0.412533
Aldh1a7	O35945	Aldh1a7 Aldehyde dehydrogenase, cytosolic 1	0.06186	0.808433	0.0923561
Psap	Q6127	Psap Prosaposin	0.0616183	0.447129	0.349567
Dync1h1	Q9JHU4	Dync1h1 Cytoplasmic dynein 1 heavy chain 1	0.0615451	0.849416	0.0708795
Iqgap1	Q9JKF1	Iqgap1 Ras GTPase-activating-like protein IQGAP1	0.0614975	0.892073	0.0495998
Mpc2	Q9D23	Mpc2 Mitochondrial pyruvate carrier 2	0.0611961	0.589081	0.229825
Vps29	Q9QZ88	Vps29 Vacuolar protein sorting-associated protein 29 Vps29 Vacuolar protein sorting-associated protein ...	0.0604173	0.460313	0.336947
Ptbp3	Q8BHD7	Ptbp3 Polypyrimidine tract-binding protein 3	0.0598194	0.446878	0.349811
A2m	Q6GQT1	A2m Alpha-2-macroglobulin-P	0.0597107	0.784716	0.105288
Cyp2f2	P33267	Cyp2f2 Cytochrome P45 2F2	0.0581836	0.461902	0.33545
Kpna3	O35344	Kpna3 Importin subunit alpha-4	0.0579324	0.490144	0.309677
Sec22b	O8547	Sec22b Vesicle-trafficking protein SEC22b	0.057774	0.861235	0.0648781
Col6a1	Q4857	Col6a1 Collagen alpha-1(VI) chain	0.0573769	0.611382	0.213687
Acadm	P45952	Acadm Medium-chain specific acyl-CoA dehydrogenase, mitochondrial Acadm Medium-chain specific acyl-CoA dehydrogenase...	0.0570834	0.277657	0.556491
Aimp1	P3123	Aimp1 Aminoacyl tRNA synthase complex-interacting multifunctional protein 1 Aimp1 Aminoacyl tRNA synthase complex-interacting ...	0.0568979	0.874664	0.0581585
Aldh2	P47738	Aldh2 Aldehyde dehydrogenase, mitochondrial	0.0556607	0.399948	0.397997
Plxnb2	B2RXS4	Plxnb2 Plexin-B2	0.0556285	0.494719	0.305641
Gba	P17439	Gba Glucosylceramidase	0.0554122	0.597889	0.22338
Arf2	Q8BSL7	Arf2 ADP-ribosylation factor 2	0.0554062	0.799283	0.0972995
Tcea1	P1711	Tcea1 Transcription elongation factor A protein 1	0.054355	0.500065	0.300974
Ewsr1	Q61545	Ewsr1 RNA-binding protein EWS	0.0541462	0.454329	0.342629
Mrpl54	Q9CPW3	Mrpl54 39S ribosomal protein L54, mitochondrial	0.0539677	0.874173	0.0584028
Arpc2	Q9CVB6	Arpc2 Actin-related protein 2/3 complex subunit 2	0.0539359	0.685436	0.164033
Ufm1	P61961	Ufm1 Ubiquitin-fold modifier 1	0.0533157	0.704245	0.152276
Sra1	Q8VJ2	Sra1 Steroid receptor RNA activator 1	0.0530761	0.943261	0.0253682
Aimp2	Q8R1	Aimp2 Aminoacyl tRNA synthase complex-interacting multifunctional protein 2 Aimp2 Aminoacyl tRNA synthase complex-interacting ...	0.0521758	0.462349	0.33503
Atp6v1d	P57746	Atp6v1d V-type proton ATPase subunit D	0.0520128	0.439423	0.357118
Sec16a	A2AIX1	Sec16a Protein Sec16a	0.0518852	0.654456	0.18412
Hexb	P26	Hexb Beta-hexosaminidase subunit beta	0.0506335	0.748858	0.125601
Ap3m1	Q9JKC8	Ap3m1 AP-3 complex subunit mu-1	0.0499416	0.403171	0.394511
Pygb	Q8CI94	Pygb Glycogen phosphorylase, brain form	0.0498252	0.450933	0.345888
Aldh6a1	Q9EQ2	Aldh6a1 Methylmalonate-semialdehyde dehydrogenase [acylating], mitochondrial [REVIEWED] ENSMUSG21238;Q9EQ2;Q3TDA2;Q8CIB4 Aldh6a1 Methylmalonate-semialdehyde dehydrogenase ...	0.0498028	0.860562	0.0652177
Arl1	P61211	Arl1 ADP-ribosylation factor-like protein 1	0.0490353	0.565059	0.247906
Fcgrt	Q61559	Fcgrt IgG receptor FcRn large subunit p51	0.0489337	0.817868	0.0873169
Cald1	E9QA15	Cald1 Protein Cald1	0.0480295	0.987385	0.00551349
Ube2i	P6328	Ube2i SUMO-conjugating enzyme UBC9	0.0479604	0.720667	0.142265
Msn	P2641	Msn Moesin	0.0470586	0.643795	0.191252
Usp15	Q8R5H1	Usp15 Ubiquitin carboxyl-terminal hydrolase 15	0.0467529	0.926968	0.0329352
Vcl	Q64727	Vcl Vinculin	0.0462294	0.844881	0.0732043
Mif	P34884	Mif Macrophage migration inhibitory factor	0.0461442	0.720387	0.142434
Hdlbp	Q8VDJ3	Hdlbp Vigilin	0.0457795	0.397309	0.400871
Apoe	P8226	Apoe Apolipoprotein E	0.0456757	0.687188	0.162924
Pfdn2	O7591	Pfdn2 Prefoldin subunit 2	0.045484	0.959344	0.0180257
Cand1	Q6ZQ38	Cand1 Cullin-associated NEDD8-dissociated protein 1 Cand1 Cullin-associated NEDD8-dissociated protein ...	0.0452473	0.37913	0.421212
Adhfe1	Q8RN6	Adhfe1 Hydroxyacid-oxoacid transhydrogenase, mitochondrial Adhfe1 Hydroxyacid-oxoacid transhydrogenase, mitoc...	0.0443748	0.921581	0.0354663
Prmt5	Q8CIG8	Prmt5 Protein arginine N-methyltransferase 5	0.044317	0.422599	0.374071
Elavl1	P7372	Elavl1 ELAV-like protein 1	0.0438902	0.209678	0.678446
Rps6	P62754	Rps6 4S ribosomal protein S6	0.0437597	0.838931	0.0762739
Psmd7	P26516	Psmd7 26S proteasome non-ATPase regulatory subunit 7 Psmd7 26S proteasome non-ATPase regulatory subunit...	0.0423508	0.756476	0.121205
Crk	Q641	Crk Adapter molecule crk	0.0423296	0.367221	0.435073
Gnb1	P62874	Gnb1 Guanine nucleotide-binding protein G(I)/G(S)/G(T) subunit beta-1 Gnb1 Guanine nucleotide-binding protein G(I)/G(S)/...	0.0421513	0.562851	0.249607
Eif2b2	Q99LD9	Eif2b2 Translation initiation factor eIF-2B subunit beta Eif2b2 Translation initiation factor eIF-2B subuni...	0.0419687	0.788998	0.102924
Stx12	Q9ER	Stx12 Syntaxin-12	0.0417531	0.81984	0.0862711
Hp1bp3	Q3TEA8	Hp1bp3 Heterochromatin protein 1-binding protein 3 Hp1bp3 Heterochromatin protein 1-binding protein 3...	0.041515	0.48464	0.314581
Sfpq	Q8VIJ6	Sfpq Splicing factor, proline- and glutamine-rich	0.0409913	0.2092	0.679438
Sec23ip	G3X928	Sec23ip Sec23 interacting protein, isoform CRA_c	0.0409618	0.593889	0.226295
Cog7	Q3UM29	Cog7 Conserved oligomeric Golgi complex subunit 7	0.0409618	0.589898	0.229223
Tnpo3	Q6P2B1	Tnpo3 Transportin-3	0.0407241	0.71751	0.144172
Flot2	Q6634	Flot2 Flotillin-2	0.0405977	0.907633	0.0420898
Impdh2	P24547	Impdh2 Inosine-5'-monophosphate dehydrogenase 2	0.0402914	0.774562	0.110944
Baat	Q91X34	Baat Bile acid-CoA:amino acid N-acyltransferase	0.0402557	0.877524	0.0567411
Sntb1	Q99L88	Sntb1 Beta-1-syntrophin	0.0401787	0.704457	0.152146
Pctp	Q5SV41	Pctp Phosphatidylcholine transfer protein	0.0401667	0.753882	0.122697
Lpgat1	Q91YX5	Lpgat1 Acyl-CoA:lysophosphatidylglycerol acyltransferase 1 Lpgat1 Acyl-CoA:lysophosphatidylglycerol acyltrans...	0.0401543	0.746795	0.126798
Ehd4	Q9EQP2	Ehd4 EH domain-containing protein 4	0.0398616	0.63121	0.199826
Fam21	Q6PGL7	Fam21 WASH complex subunit FAM21	0.0398029	0.777166	0.109486
Ywhab	Q9CQV8	Ywhab 14-3-3 protein beta/alpha	0.0381668	0.8609	0.0650474
Snx1	Q6NZD2	Snx1 Sorting nexin-1	0.0375313	0.808227	0.0924665
Cbx3	Q9DCC5	Cbx3 Chromobox protein homolog 3	0.0372704	0.612092	0.213184
Chil3	O35744	Chil3 Chitinase-like protein 3	0.0369819	0.849161	0.0710101
Snrpf	P6237	Snrpf Small nuclear ribonucleoprotein F	0.03645	0.671456	0.172983
Rpl38	Q9JJI8	Rpl38 6S ribosomal protein L38	0.0364449	0.296799	0.527538
Atic	Q9CWJ9	Atic Bifunctional purine biosynthesis protein PURH Atic Bifunctional purine biosynthesis protein PURH...	0.0360869	0.884889	0.0531112
Cox7a2	P48771	Cox7a2 Cytochrome c oxidase subunit 7A2, mitochondrial Cox7a2 Cytochrome c oxidase subunit 7A2, mitochond...	0.0356344	0.696562	0.15704
Otub1	Q7TQI3	Otub1 Ubiquitin thioesterase OTUB1	0.0351892	0.999492	0.000220757
Fuom	Q8R2K1	Fuom Fucose mutarotase	0.035189	0.946726	0.0237755
Actn1	Q7TPR4	Actn1 Alpha-actinin-1	0.0351547	0.532327	0.273822
Rps27a	P62983	Rps27a Ubiquitin-4S ribosomal protein S27a	0.0348837	0.768407	0.114409
Coro1b	Q9WUM3	Coro1b Coronin-1B	0.0335561	0.408448	0.388863
Rpl8	P62918	Rpl8 6S ribosomal protein L8	0.0333685	0.709837	0.148842
Necap1	Q9CR95	Necap1 Adaptin ear-binding coat-associated protein 1 Necap1 Adaptin ear-binding coat-associated protein...	0.032341	0.576992	0.238831
Rps4x	P6272	Rps4x 4S ribosomal protein S4, X isoform	0.0322303	0.557565	0.253705
Tstd3	Q9DB5	Tstd3 Thiosulfate sulfurtransferase/rhodanese-like domain-containing protein 3 Tstd3 Thiosulfate sulfurtransferase/rhodanese-like...	0.0322068	0.596255	0.224568
Echdc2	Q3TLP5	Echdc2 Enoyl-CoA hydratase domain-containing protein 2, mitochondrial Echdc2 Enoyl-CoA hydratase domain-containing prote...	0.0321215	0.763993	0.116911
Timm8b	P6277	Timm8b Mitochondrial import inner membrane translocase subunit Tim8 B Timm8b Mitochondrial import inner membrane translo...	0.0313278	0.901279	0.0451409
Krt19	P191	Krt19 Keratin, type I cytoskeletal 19	0.0305264	0.527489	0.277787
Psmb4	P9926	Psmb4 Proteasome subunit beta type-4	0.0304733	0.545576	0.263145
Gnpnat1	Q9JK38	Gnpnat1 Glucosamine 6-phosphate N-acetyltransferase Gnpnat1 Glucosamine 6-phosphate N-acetyltransferas...	0.0294076	0.915459	0.0383612
Rps14	P62264	Rps14 4S ribosomal protein S14	0.0292707	0.650671	0.186639
Alb	P7724	Alb Serum albumin	0.0292423	0.811659	0.0906265
Commd8	Q9CZG3	Commd8 COMM domain-containing protein 8	0.0286926	0.774842	0.110787
Tjp1	P39447	Tjp1 Tight junction protein ZO-1	0.0278607	0.748398	0.125868
Copb2	O5529	Copb2 Coatomer subunit beta'	0.0270851	0.509425	0.29292
Sec24b	Q8ZX	Sec24b Sec24 related gene family, member B (S. cerevisiae) Sec24b Sec24 related gene family, member B (S. cer...	0.0262896	0.416604	0.380277
Gm3839	S4R1W1	Gm3839 Glyceraldehyde-3-phosphate dehydrogenase	0.0262184	0.965405	0.0152903
Epn1	Q8VP1	Epn1 Epsin-1	0.0260793	0.604883	0.218328
Rab8a	P55258	Rab8a Ras-related protein Rab-8A	0.0259906	0.867852	0.0615545
Cops8	Q8VBV7	Cops8 COP9 signalosome complex subunit 8	0.025138	0.910692	0.0406284
Ywhaz	P6311	Ywhaz 14-3-3 protein zeta/delta	0.0250016	0.693734	0.158807
Ppp1cc	P6387	Ppp1cc Serine/threonine-protein phosphatase PP1-gamma catalytic subunit Ppp1cc Serine/threonine-protein phosphatase PP1-ga...	0.0243151	0.334449	0.475671
Gars	Q9CZD3	Gars Glycine--tRNA ligase	0.0242943	0.492778	0.307349
Sod1	P8228	Sod1 Superoxide dismutase [Cu-Zn] [REVIEWED] ENSMUSG22982;P8228 Sod1 Superoxide dismutase [Cu-Zn] [REVIEWED] ENSMU...	0.0239649	0.423853	0.372785
Vars	Q9Z1Q9	Vars Valine--tRNA ligase	0.0236167	0.450621	0.346188
Npc2	Q9ZJ	Npc2 Epididymal secretory protein E1	0.0232834	0.888952	0.0511219
Eif3l	Q8QZY1	Eif3l Eukaryotic translation initiation factor 3 subunit L Eif3l Eukaryotic translation initiation factor 3 s...	0.0232029	0.805214	0.0940886
Gm6576	F6YTZ4	Gm6576 Protein Gm6576	0.0230566	0.707885	0.150037
Plec	Q9QXS1	Plec Plectin	0.0228608	0.995266	0.00206072
Snrpa1	P57784	Snrpa1 U2 small nuclear ribonucleoprotein A'	0.0226262	0.822087	0.0850825
Cap1	P4124	Cap1 Adenylyl cyclase-associated protein 1	0.0222667	0.525854	0.279135
Rps15	P62843	Rps15 4S ribosomal protein S15	0.0222176	0.884718	0.0531952
Iars2	Q8BIJ6	Iars2 Isoleucine--tRNA ligase, mitochondrial	0.0221002	0.399181	0.39883
Pnn	Q3TUQ5	Pnn Pinin	0.0214746	0.854118	0.0684821
Rpl21	Q9CQM8	Rpl21 6S ribosomal protein L21	0.0208742	0.911596	0.0401975
Grb2	Q6631	Grb2 Growth factor receptor-bound protein 2	0.0208511	0.650145	0.18699
Nfu1	Q9QZ23	Nfu1 NFU1 iron-sulfur cluster scaffold homolog, mitochondrial Nfu1 NFU1 iron-sulfur cluster scaffold homolog, mi...	0.0207234	0.402049	0.395721
Srrt	Q99MR6	Srrt Serrate RNA effector molecule homolog	0.0198725	0.943626	0.0252
Map2k1	P31938	Map2k1 Dual specificity mitogen-activated protein kinase kinase 1 Map2k1 Dual specificity mitogen-activated protein ...	0.019655	0.882257	0.054405
Wdr61	Q9ERF3	Wdr61 WD repeat-containing protein 61	0.019594	0.490299	0.309539
Lims1	Q99JW4	Lims1 LIM and senescent cell antigen-like-containing domain protein 1 Lims1 LIM and senescent cell antigen-like-containi...	0.0192437	0.741738	0.129749
Hars	Q6135	Hars Histidine--tRNA ligase, cytoplasmic	0.0178843	0.389571	0.409414
Atl2	Q6PA6	Atl2 Atlastin-2	0.0176394	0.853028	0.0690368
Krt6b	Q9Z331	Krt6b Keratin, type II cytoskeletal 6B	0.0175912	0.816465	0.0880622
Ero1a	Q8R18	Ero1a ERO1-like protein alpha	0.0175829	0.81186	0.0905189
Usp5	P56399	Usp5 Ubiquitin carboxyl-terminal hydrolase 5	0.0175534	0.713478	0.146619
Rps24	P62849	Rps24 4S ribosomal protein S24	0.0167578	0.638899	0.194568
Ranbp1	P3422	Ranbp1 Ran-specific GTPase-activating protein	0.016493	0.99407	0.00258317
Gabarap	Q9DCD6	Gabarap Gamma-aminobutyric acid receptor-associated protein Gabarap Gamma-aminobutyric acid receptor-associate...	0.0163272	0.939991	0.0268764
Rpl17	Q6ZWZ7	Rpl17 6S ribosomal protein L17	0.0160636	0.424325	0.372301
Metap1	Q8BP48	Metap1 Methionine aminopeptidase 1	0.016008	0.875165	0.0579102
Chd4	Q6PDQ2	Chd4 Chromodomain-helicase-DNA-binding protein 4	0.015957	0.866614	0.0621743
Lmnb1	P14733	Lmnb1 Lamin-B1	0.0156696	0.960351	0.01757
Cyp2d26	Q8CIM7	Cyp2d26 Cytochrome P45 2D26	0.0149443	0.826459	0.0827788
Mesdc2	Q9ERE7	Mesdc2 LDLR chaperone MESD	0.0140742	0.860775	0.0651103
Rpl13a	P19253	Rpl13a 6S ribosomal protein L13a	0.0138387	0.73698	0.132544
Naca	Q6817	Naca Nascent polypeptide-associated complex subunit alpha Naca Nascent polypeptide-associated complex subuni...	0.0134337	0.751005	0.124357
Dnm2	P3954	Dnm2 Dynamin-2	0.0128523	0.998576	0.000618963
Tsta3	P23591	Tsta3 GDP-L-fucose synthase	0.0127635	0.252315	0.598057
Ap2a1	P17426	Ap2a1 AP-2 complex subunit alpha-1	0.0126606	0.58332	0.234093
Rpl36	Q6ZWZ4	Rpl36 6S ribosomal protein L36	0.012482	0.762868	0.117551
Rbpms2	Q8VC52	Rbpms2 RNA-binding protein with multiple splicing 2 Rbpms2 RNA-binding protein with multiple splicing ...	0.010419	0.965338	0.0153208
Rpl37a	P61514	Rpl37a 6S ribosomal protein L37a	0.0103329	0.845625	0.0728223
Rprd1b	Q9CSU	Rprd1b Regulation of nuclear pre-mRNA domain-containing protein 1B Rprd1b Regulation of nuclear pre-mRNA domain-conta...	0.0102785	0.941823	0.0260306
Copz1	P61924	Copz1 Coatomer subunit zeta-1	0.0101049	0.577295	0.238602
Acaca	Q5SWU9	Acaca Acetyl-CoA carboxylase 1	0.010081	0.874997	0.0579935
Gmppa	Q922H4	Gmppa Mannose-1-phosphate guanyltransferase alpha	0.0100395	0.840015	0.0757131
Anxa6	P14824	Anxa6 Annexin A6	0.00978563	0.505395	0.296369
Dcps	Q9DAR7	Dcps m7GpppX diphosphatase	0.00960162	0.733712	0.134474
Ergic3	Q9CQE7	Ergic3 Endoplasmic reticulum-Golgi intermediate compartment protein 3 Ergic3 Endoplasmic reticulum-Golgi intermediate co...	0.00931027	0.81971	0.0863399
Col6a2	Q2788	Col6a2 Collagen alpha-2(VI) chain	0.00888298	0.48026	0.318524
Rps19	Q9CZX8	Rps19 4S ribosomal protein S19	0.00855348	0.541703	0.266238
P4hb	P913	P4hb Protein disulfide-isomerase	0.00788747	0.807373	0.0929258
Psmc4	P54775	Psmc4 26S protease regulatory subunit 6B	0.00748003	0.692633	0.159497
Eif3j2	Q66JS6	Eif3j2 Eukaryotic translation initiation factor 3 subunit J-B Eif3j2 Eukaryotic translation initiation factor 3 ...	0.00686051	0.800883	0.0964307
Tceb2	P62869	Tceb2 Transcription elongation factor B polypeptide 2 Tceb2 Transcription elongation factor B polypeptid...	0.00582528	0.456953	0.340128
Arfgap2	Q99K28	Arfgap2 ADP-ribosylation factor GTPase-activating protein 2 Arfgap2 ADP-ribosylation factor GTPase-activating ...	0.0043525	0.347351	0.459232
Aldh5a1	Q8BWF	Aldh5a1 Succinate-semialdehyde dehydrogenase, mitochondrial Aldh5a1 Succinate-semialdehyde dehydrogenase, mito...	0.00416981	0.742503	0.129302
Zbtb8os	Q55B7	Zbtb8os Protein archease	0.00383812	0.730417	0.136429
Cyp2b23	E9Q593	Cyp2b23 Protein Cyp2b23	0.00380177	0.887464	0.0518493
Hspg2	E9PZ16	Hspg2 Basement membrane-specific heparan sulfate proteoglycan core protein Hspg2 Basement membrane-specific heparan sulfate p...	0.00323042	0.897389	0.0470193
Rps16	P14131	Rps16 4S ribosomal protein S16	0.00306608	0.652588	0.185361
Tomm2	Q9DCC8	Tomm2 Mitochondrial import receptor subunit TOM2 homolog Tomm2 Mitochondrial import receptor subunit TOM2...	0.00267862	1	0
Ddx46	Q569Z5	Ddx46 Probable ATP-dependent RNA helicase DDX46	0.00256208	0.939306	0.0271929
Cdh2	P15116	Cdh2 Cadherin-2	0.000948351	0.588249	0.230439
Fam114a2	Q8VE88	Fam114a2 Protein FAM114A2	0.000827996	0.78875	0.103061
Lars	Q8BMJ2	Lars Leucine--tRNA ligase, cytoplasmic	0.000760117	0.490407	0.309444
Lamtor5	Q9D1L9	Lamtor5 Ragulator complex protein LAMTOR5	0.00062087	0.302849	0.518774
Rac1	P631	Rac1 Ras-related C3 botulinum toxin substrate 1	0.000450771	0.943149	0.0254199
Chmp3	Q9CQ1	Chmp3 Charged multivesicular body protein 3	-0.000325165	0.857775	0.0666268
Bpnt1	Q9ZS1	Bpnt1 3'(2'),5'-bisphosphate nucleotidase 1	-0.000421242	0.967846	0.0141939
Eif3m	Q99JX4	Eif3m Eukaryotic translation initiation factor 3 subunit M Eif3m Eukaryotic translation initiation factor 3 s...	-0.000721384	0.963555	0.0161235
Ces2c	Q91WG	Ces2c Acylcarnitine hydrolase	-0.00115385	0.947019	0.0236413
Gpd1l	Q3ULJ	Gpd1l Glycerol-3-phosphate dehydrogenase 1-like protein Gpd1l Glycerol-3-phosphate dehydrogenase 1-like pr...	-0.00195736	0.683617	0.165187
Mcat	Q8R3F5	Mcat Malonyl-CoA-acyl carrier protein transacylase, mitochondrial Mcat Malonyl-CoA-acyl carrier protein transacylase...	-0.00226775	0.40109	0.396758
Rps15a	P62245	Rps15a 4S ribosomal protein S15a	-0.00282089	0.857795	0.0666165
Ube2m	P6182	Ube2m NEDD8-conjugating enzyme Ubc12	-0.00299	0.978134	0.00960183
Scrn2	Q8VCA8	Scrn2 Secernin-2	-0.0030085	0.966213	0.0149272
Eef1a1	P1126	Eef1a1 Elongation factor 1-alpha 1	-0.00309542	0.817133	0.0877075
Rpl7a-ps3	AA14T8L1	Rpl7a-ps3 Protein Rpl7a-ps3	-0.00310912	0.901108	0.0452233
Ccar2	Q8VDP4	Ccar2 Cell cycle and apoptosis regulator protein 2 Ccar2 Cell cycle and apoptosis regulator protein 2...	-0.00317332	0.980468	0.00856658
Dctn1	O8788	Dctn1 Dynactin subunit 1	-0.00339634	0.779137	0.108386
Pdcd6	P12815	Pdcd6 Programmed cell death protein 6	-0.00341421	0.438392	0.358138
Rpn1	Q91YQ5	Rpn1 Dolichyl-diphosphooligosaccharide--protein glycosyltransferase subunit 1 Rpn1 Dolichyl-diphosphooligosaccharide--protein gl...	-0.00351543	0.639725	0.194007
Rps1	P63325	Rps1 4S ribosomal protein S1	-0.00363625	0.979388	0.00904526
Slc25a2	Q9Z2Z6	Slc25a2 Mitochondrial carnitine/acylcarnitine carrier protein Slc25a2 Mitochondrial carnitine/acylcarnitine car...	-0.00408418	0.998892	0.000481627
Spcs2	Q9CYN2	Spcs2 Signal peptidase complex subunit 2	-0.00409731	0.885091	0.053012
Fkbp8	O35465	Fkbp8 Peptidyl-prolyl cis-trans isomerase FKBP8	-0.00413066	0.756189	0.12137
Arpc4	P59999	Arpc4 Actin-related protein 2/3 complex subunit 4	-0.00423133	0.978972	0.00922958
Tmlhe	Q91ZE	Tmlhe Trimethyllysine dioxygenase, mitochondrial	-0.00447516	0.838267	0.0766176
Rpl1l	P8648	Rpl1l 6S ribosomal protein L1-like	-0.00455425	0.742105	0.129534
Psmb3	Q9R1P1	Psmb3 Proteasome subunit beta type-3	-0.00540863	0.387017	0.41227
Dpysl2	O8553	Dpysl2 Dihydropyrimidinase-related protein 2	-0.00586886	0.946018	0.0241007
Taco1	Q8KZ7	Taco1 Translational activator of cytochrome c oxidase 1 Taco1 Translational activator of cytochrome c oxid...	-0.00612924	0.588585	0.230191
Hnrnpab	Q992	Hnrnpab Heterogeneous nuclear ribonucleoprotein A/B Hnrnpab Heterogeneous nuclear ribonucleoprotein A/...	-0.00675799	0.658039	0.181748
Ndufab1	Q9CR21	Ndufab1 Acyl carrier protein, mitochondrial	-0.00695597	0.925997	0.0333906
Aspg	AJNU3	Aspg 6 kDa lysophospholipase	-0.00698647	0.272305	0.564945
Sec31a	Q3UPL	Sec31a Protein transport protein Sec31A	-0.00712584	0.572382	0.242314
Cpt2	P52825	Cpt2 Carnitine O-palmitoyltransferase 2, mitochondrial Cpt2 Carnitine O-palmitoyltransferase 2, mitochond...	-0.00714126	0.664161	0.177727
Erc1	Q99MI1	Erc1 ELKS/Rab6-interacting/CAST family member 1	-0.00722513	0.806774	0.0932483
Tardbp	Q921F2	Tardbp TAR DNA-binding protein 43	-0.00743227	0.462135	0.335231
Tubb5	P9924	Tubb5 Tubulin beta-5 chain	-0.00764655	0.990626	0.00409039
Hmox2	O7252	Hmox2 Heme oxygenase 2	-0.00787324	0.942672	0.0256394
Ezr	P264	Ezr Ezrin	-0.00858038	0.86999	0.0604858
Rps8	P62242	Rps8 4S ribosomal protein S8	-0.00881511	0.624838	0.204233
Jchain	P1592	Jchain Immunoglobulin J chain	-0.00907347	0.911336	0.0403213
Pfdn6	Q3958	Pfdn6 Prefoldin subunit 6	-0.00934041	0.953095	0.020864
Calu	O35887	Calu Calumenin	-0.00950391	0.838439	0.0765283
Glyat	Q91XE	Glyat Glycine N-acyltransferase	-0.0101967	0.670185	0.173805
Gnas	Q6RH7	Gnas Guanine nucleotide-binding protein G(s) subunit alpha isoforms XLas Gnas Guanine nucleotide-binding protein G(s) subun...	-0.0105936	0.990256	0.00425271
Spta1	P832	Spta1 Spectrin alpha chain, erythrocytic 1	-0.0109982	0.294134	0.531455
Anxa4	P97429	Anxa4 Annexin A4	-0.0115269	0.651912	0.185811
Vkorc1	Q9CRC	Vkorc1 Vitamin K epoxide reductase complex subunit 1 Vkorc1 Vitamin K epoxide reductase complex subunit...	-0.0116353	0.769631	0.113718
Vbp1	P61759	Vbp1 Prefoldin subunit 3	-0.0117828	0.860617	0.0651899
Sept2	P4228	Sept2 Septin-2	-0.0119136	0.753662	0.122824
Pygl	Q9ET1	Pygl Glycogen phosphorylase, liver form	-0.0122695	0.590303	0.228925
Fhl1	P97447	Fhl1 Four and a half LIM domains protein 1	-0.0126746	0.900295	0.0456152
Acsm1	Q91VA	Acsm1 Acyl-coenzyme A synthetase ACSM1, mitochondrial Acsm1 Acyl-coenzyme A synthetase ACSM1, mitochondr...	-0.0134584	0.967764	0.0142304
Rpl27a	P14115	Rpl27a 6S ribosomal protein L27a	-0.0140066	0.897366	0.0470304
Sord	Q64442	Sord Sorbitol dehydrogenase	-0.0142401	0.573342	0.241586
Arpc3	Q9JM76	Arpc3 Actin-related protein 2/3 complex subunit 3	-0.0147326	0.576352	0.239312
Cpne1	Q8C166	Cpne1 Copine-1	-0.0147644	0.355237	0.449482
Sec13	Q9D1M	Sec13 Protein SEC13 homolog	-0.0150396	0.583127	0.234237
Ahsa1	Q8BK64	Ahsa1 Activator of 9 kDa heat shock protein ATPase homolog 1 Ahsa1 Activator of 9 kDa heat shock protein ATPas...	-0.0151321	0.763632	0.117116
Krt15	Q61414	Krt15 Keratin, type I cytoskeletal 15	-0.0151443	0.501445	0.299777
Pgm2	Q7TSV4	Pgm2 Phosphoglucomutase-2	-0.0154508	0.762847	0.117563
Stoml2	Q99JB2	Stoml2 Stomatin-like protein 2, mitochondrial	-0.0161024	0.431979	0.364538
Naa5	Q6PGB6	Naa5 N-alpha-acetyltransferase 5	-0.0164816	0.982801	0.00753427
Sri	Q6P69	Sri Sorcin	-0.0164834	0.600877	0.221215
Gbp9	Q8BTS3	Gbp9 Guanylate-binding protein 9	-0.0168413	0.592383	0.227398
Prdx4	O887	Prdx4 Peroxiredoxin-4	-0.0170207	0.803287	0.0951295
Cbr4	Q91VT4	Cbr4 Carbonyl reductase family member 4	-0.0172629	0.959851	0.0177964
Lum	P51885	Lum Lumican	-0.0173503	0.910262	0.0408335
Ubxn1	Q922Y1	Ubxn1 UBX domain-containing protein 1	-0.0177031	0.784914	0.105178
Ifi35	Q9D8C4	Ifi35 Interferon-induced 35 kDa protein homolog	-0.0179753	0.670235	0.173773
Arpc1a	Q9RQ6	Arpc1a Actin-related protein 2/3 complex subunit 1A Arpc1a Actin-related protein 2/3 complex subunit 1...	-0.018291	0.485747	0.31359
Serbp1	Q9CY58	Serbp1 Plasminogen activator inhibitor 1 RNA-binding protein Serbp1 Plasminogen activator inhibitor 1 RNA-bindi...	-0.0185562	0.976449	0.0103506
Slc4a1	P4919	Slc4a1 Band 3 anion transport protein	-0.0191089	0.865598	0.0626838
Mogs	Q8UM7	Mogs Mannosyl-oligosaccharide glucosidase	-0.0192094	0.495158	0.305256
Psmd14	O35593	Psmd14 26S proteasome non-ATPase regulatory subunit 14 Psmd14 26S proteasome non-ATPase regulatory subuni...	-0.0197665	0.957145	0.0190223
Fxr1	Q61584	Fxr1 Fragile X mental retardation syndrome-related protein 1 Fxr1 Fragile X mental retardation syndrome-related...	-0.0197807	0.326985	0.485472
Actr2	P61161	Actr2 Actin-related protein 2	-0.0199902	0.616033	0.210396
Gcsh	Q91WK5	Gcsh Glycine cleavage system H protein, mitochondrial Gcsh Glycine cleavage system H protein, mitochondr...	-0.0204183	0.404435	0.393152
Fxn	O35943	Fxn Frataxin, mitochondrial	-0.0204358	0.959226	0.0180791
Ssbp1	Q9CYR	Ssbp1 Single-stranded DNA-binding protein, mitochondrial Ssbp1 Single-stranded DNA-binding protein, mitocho...	-0.0206179	0.968555	0.0138759
Sept7	O55131	Sept7 Septin-7	-0.0207839	0.868667	0.0611468
Rbbp7	Q6973	Rbbp7 Histone-binding protein RBBP7	-0.0217447	0.971752	0.0124445
Selenbp2	Q63836	Selenbp2 Selenium-binding protein 2	-0.0218242	0.897755	0.0468423
UPF6	Q8BR9	protein C5orf51 homolog	-0.0219813	0.439399	0.357141
Lmna	P48678	Lmna Prelamin-A/C	-0.0222554	0.970264	0.0131101
Rack1	P684	Rack1 Receptor of activated protein C kinase 1	-0.0224236	0.656332	0.182876
Dnajb1	Q9QYJ3	Dnajb1 DnaJ homolog subfamily B member 1	-0.0228838	0.329032	0.482762
Bche	Q3311	Bche Cholinesterase	-0.0230168	0.462809	0.334599
Eif2s3y	Q9ZN2	Eif2s3y Eukaryotic translation initiation factor 2 subunit 3, Y-linked Eif2s3y Eukaryotic translation initiation factor 2...	-0.0231235	0.808167	0.092499
Gusb	P12265	Gusb Beta-glucuronidase	-0.0234751	0.606863	0.216909
Ube2l3	P6837	Ube2l3 Ubiquitin-conjugating enzyme E2 L3	-0.023482	0.844455	0.0734235
Ppp1ca	P62137	Ppp1ca Serine/threonine-protein phosphatase PP1-alpha catalytic subunit Ppp1ca Serine/threonine-protein phosphatase PP1-al...	-0.0236687	0.44918	0.34758
Rdx	P2643	Rdx Radixin	-0.0251009	0.517578	0.286024
Prdx6	Q6GT24	Prdx6 Peroxiredoxin-6	-0.0252919	0.731818	0.135597
Rnh1	Q91VI7	Rnh1 Ribonuclease inhibitor	-0.0257298	0.848063	0.0715718
Mtpn	P62774	Mtpn Myotrophin	-0.0267277	0.844212	0.0735484
Hnrnpa3	Q8BG5	Hnrnpa3 Heterogeneous nuclear ribonucleoprotein A3 Hnrnpa3 Heterogeneous nuclear ribonucleoprotein A3...	-0.0268027	0.869496	0.0607322
Tubb3	Q9ERD7	Tubb3 Tubulin beta-3 chain	-0.0268401	0.652792	0.185225
Hsd17b8	P5171	Hsd17b8 Estradiol 17-beta-dehydrogenase 8	-0.0276307	0.480633	0.318186
Eif5a	P63242	Eif5a Eukaryotic translation initiation factor 5A-1 Eif5a Eukaryotic translation initiation factor 5A-...	-0.0281555	0.999991	3.87195e-06
Hnrnpl	Q8R81	Hnrnpl Heterogeneous nuclear ribonucleoprotein L	-0.0282605	0.662317	0.178934
Psmd8	Q9CX56	Psmd8 26S proteasome non-ATPase regulatory subunit 8 Psmd8 26S proteasome non-ATPase regulatory subunit...	-0.0283223	0.618669	0.208541
Prkcsh	O8795	Prkcsh Glucosidase 2 subunit beta	-0.0286727	0.615127	0.211035
Denr	Q9CQJ6	Denr Density-regulated protein	-0.0290408	0.968128	0.0140671
Abcb11	Q9QY3	Abcb11 Bile salt export pump	-0.0292865	0.928418	0.0322563
Rpl32	P62911	Rpl32 6S ribosomal protein L32	-0.0293906	0.769992	0.113514
Acad12	D3Z7X	Acad12 Protein Acad12	-0.0295037	0.58478	0.233008
Ruvbl2	Q9WTM5	Ruvbl2 RuvB-like 2	-0.0295037	0.583168	0.234206
Gna11	P21278	Gna11 Guanine nucleotide-binding protein subunit alpha-11 Gna11 Guanine nucleotide-binding protein subunit a...	-0.0297826	0.475373	0.322965
Hmbs	P2297	Hmbs Porphobilinogen deaminase	-0.0310923	0.800128	0.0968405
Plbd1	Q8VCI	Plbd1 Phospholipase B-like 1	-0.0319166	0.978021	0.00965163
Dars	Q922B2	Dars Aspartate--tRNA ligase, cytoplasmic	-0.0319831	0.617899	0.209082
Gdi1	P5396	Gdi1 Rab GDP dissociation inhibitor alpha	-0.0322491	0.840271	0.0755806
Sar1a	Q99JZ4	Sar1a SAR1 gene homolog A (S. cerevisiae), isoform CRA_b Sar1a SAR1 gene homolog A (S. cerevisiae), isoform...	-0.0323209	0.869663	0.060649
Tor1aip2	Q8BYU6	Tor1aip2 Torsin-1A-interacting protein 2	-0.0324782	0.653659	0.184649
Sec23a	Q145	Sec23a Protein transport protein Sec23A	-0.032558	0.858186	0.0664185
Snx5	Q9D8U8	Snx5 Sorting nexin-5	-0.0328411	0.956599	0.0192699
Mthfsl	L7N466	Mthfsl 5-formyltetrahydrofolate cyclo-ligase	-0.0330715	0.415701	0.381219
Rps7	P6282	Rps7 4S ribosomal protein S7	-0.0331082	0.408376	0.38894
Dnajb11	Q99KV1	Dnajb11 DnaJ homolog subfamily B member 11	-0.0332264	0.891605	0.0498274
Rpl7	P14148	Rpl7 6S ribosomal protein L7	-0.034342	0.622599	0.205792
Psma3	O7435	Psma3 Proteasome subunit alpha type-3	-0.0343996	0.806322	0.0934914
Mavs	Q8VCF	Mavs Mitochondrial antiviral-signaling protein	-0.0353213	0.968452	0.0139218
Pef1	Q8BFY6	Pef1 Peflin	-0.0353559	0.677772	0.168916
Rpl28	P4115	Rpl28 6S ribosomal protein L28	-0.0353602	0.827494	0.0822351
Ptges3	Q9RQ7	Ptges3 Prostaglandin E synthase 3	-0.0354537	0.690099	0.161088
Psma4	Q9R1P	Psma4 Proteasome subunit alpha type-4	-0.0356043	0.994545	0.00237542
Rab11b	P46638	Rab11b Ras-related protein Rab-11B	-0.0358459	0.722594	0.141106
Hnrnpul2	QPI9	Hnrnpul2 Heterogeneous nuclear ribonucleoprotein U-like protein 2 Hnrnpul2 Heterogeneous nuclear ribonucleoprotein U...	-0.0365047	0.942957	0.0255082
Thrap3	Q569Z6	Thrap3 Thyroid hormone receptor-associated protein 3 Thrap3 Thyroid hormone receptor-associated protein...	-0.036784	0.370278	0.431472
Uox	P25688	Uox Uricase	-0.0368919	0.845536	0.0728679
Actl6a	Q9Z2N8	Actl6a Actin-like protein 6A	-0.0370634	0.745905	0.127317
Arcn1	Q5XJY5	Arcn1 Coatomer subunit delta	-0.038216	0.558967	0.252614
Psma2	P49722	Psma2 Proteasome subunit alpha type-2	-0.0384528	0.426686	0.369891
Ap1g1	P22892	Ap1g1 AP-1 complex subunit gamma-1	-0.0384618	0.823362	0.0844091
Nono	Q99K48	Nono Non-POU domain-containing octamer-binding protein Nono Non-POU domain-containing octamer-binding pro...	-0.0387396	0.449695	0.347082
Slc27a5	Q4LDG	Slc27a5 Bile acyl-CoA synthetase	-0.0402231	0.653041	0.185059
Rps11	P62281	Rps11 4S ribosomal protein S11	-0.0409182	0.560414	0.251491
Ywhag	P61982	Ywhag 14-3-3 protein gamma	-0.0410752	0.769394	0.113851
Ap2b1	Q9DBG3	Ap2b1 AP-2 complex subunit beta	-0.0415087	0.57039	0.243828
Copb1	Q9JIF7	Copb1 Coatomer subunit beta	-0.0415433	0.820413	0.0859674
Tuba1a	P68369	Tuba1a Tubulin alpha-1A chain	-0.0418446	0.892798	0.0492467
Ufl1	Q8CCJ3	Ufl1 E3 UFM1-protein ligase 1	-0.0421495	0.928355	0.0322857
Pex6	Q99LC9	Pex6 Peroxisome assembly factor 2	-0.0423921	0.423706	0.372936
Sep15	Q9ERR7	Sep15 15 kDa selenoprotein	-0.0424425	0.750644	0.124566
Dek	Q7TNV	Dek Protein DEK	-0.0425405	0.872793	0.0590888
Sec62	Q8BU14	Sec62 Translocation protein SEC62	-0.0426319	0.935436	0.0289859
Slc2a9	Q3T9X	Slc2a9 Protein Slc2a9	-0.0429051	0.676507	0.169728
Prodh	Q9WU79	Prodh Proline dehydrogenase 1, mitochondrial	-0.0429675	0.41647	0.380417
Asph	Q8BSY	Asph Aspartyl/asparaginyl beta-hydroxylase	-0.0429985	0.459931	0.337308
Ccdc22	Q9JIG7	Ccdc22 Coiled-coil domain-containing protein 22	-0.0432283	0.56584	0.247306
Cps1	Q8C196	Cps1 Carbamoyl-phosphate synthase [ammonia], mitochondrial [REVIEWED] ENSMUSG25991;Q8C196;AJNU4;Q6NX75 Cps1 Carbamoyl-phosphate synthase [ammonia], mitoc...	-0.0433149	0.873613	0.0586812
Krt2	Q3TTY5	Krt2 Keratin, type II cytoskeletal 2 epidermal	-0.0434829	0.856972	0.0670335
Mcts1	Q9DB27	Mcts1 Malignant T-cell-amplified sequence 1	-0.0435034	0.741225	0.13005
Mars	Q68FL6	Mars Methionine--tRNA ligase, cytoplasmic	-0.0440371	0.977794	0.00975277
Myh11	E9QPE7	Myh11 Myosin-11	-0.0445122	0.97082	0.0128613
Dusp3	Q9D7X3	Dusp3 Dual specificity protein phosphatase 3	-0.0445757	0.570486	0.243755
Hpgd	Q8VCC1	Hpgd 15-hydroxyprostaglandin dehydrogenase [NAD(+)] [REVIEWED] ENSMUSG31613;Q8VCC1;Q6116 Hpgd 15-hydroxyprostaglandin dehydrogenase [NAD(+)...	-0.0445783	0.865986	0.0624891
Fermt3	Q8K1B8	Fermt3 Fermitin family homolog 3	-0.0446567	0.893822	0.0487487
Cct7	P8313	Cct7 T-complex protein 1 subunit eta	-0.0455124	0.57198	0.242619
Tcp1	P11983	Tcp1 T-complex protein 1 subunit alpha	-0.0459313	0.833659	0.0790115
Dnajc25	A2ALW5	Dnajc25 DnaJ homolog subfamily C member 25	-0.0459335	0.592743	0.227134
Irf3	P7671	Irf3 Interferon regulatory factor 3	-0.0466447	0.854383	0.0683473
Trip11	E9Q512	Trip11 Protein Trip11	-0.0471559	0.966191	0.0149372
Gm1825	E9Q1N8	Gm1825 Protein Gm1825	-0.047485	0.702499	0.153355
Rpsa	P1426	Rpsa 4S ribosomal protein SA	-0.048183	0.816749	0.0879113
Krt18	P5784	Krt18 Keratin, type I cytoskeletal 18	-0.0484607	0.922724	0.0349283
Clybl	Q8R4N	Clybl Citrate lyase subunit beta-like protein, mitochondrial Clybl Citrate lyase subunit beta-like protein, mit...	-0.0487354	0.892231	0.0495226
Crip2	Q9DCT8	Crip2 Cysteine-rich protein 2	-0.0487587	0.70362	0.152662
Oplah	Q8K1	Oplah 5-oxoprolinase	-0.0490258	0.484932	0.314319
Epb41l5	Q8BGS1	Epb41l5 Band 4.1-like protein 5	-0.049086	0.984996	0.00656562
Hspa8	P6317	Hspa8 Heat shock cognate 71 kDa protein	-0.0492989	0.475131	0.323187
Apmap	Q9D7N9	Apmap Adipocyte plasma membrane-associated protein Apmap Adipocyte plasma membrane-associated protein...	-0.0493543	0.629528	0.200985
Yme1l1	O88967	Yme1l1 ATP-dependent zinc metalloprotease YME1L1	-0.0494722	0.801776	0.0959471
Trim25	Q6151	Trim25 E3 ubiquitin/ISG15 ligase TRIM25	-0.0494722	0.728106	0.137805
Hsdl2	Q2TPA8	Hsdl2 Hydroxysteroid dehydrogenase-like protein 2	-0.0497359	0.434766	0.361745
Atp5c1	Q91VR2	Atp5c1 ATP synthase subunit gamma, mitochondrial	-0.0497381	0.889544	0.0508326
Uba3	Q8C878	Uba3 NEDD8-activating enzyme E1 catalytic subunit	-0.0502559	0.893196	0.0490533
Ndufa7	Q9Z1P6	Ndufa7 NADH dehydrogenase [ubiquinone] 1 alpha subcomplex subunit 7 [REVIEWED] ENSMUSG41881;Q9Z1P6 Ndufa7 NADH dehydrogenase [ubiquinone] 1 alpha sub...	-0.0502579	0.576968	0.238848
Arfgef1	G3X9K3	Arfgef1 Brefeldin A-inhibited guanine nucleotide-exchange protein 1 Arfgef1 Brefeldin A-inhibited guanine nucleotide-e...	-0.0505355	0.374807	0.426192
Ppp2r1b	Q7TNP2	Ppp2r1b Serine/threonine-protein phosphatase 2A 65 kDa regulatory subunit A beta isoform Ppp2r1b Serine/threonine-protein phosphatase 2A 65...	-0.0507759	0.742187	0.129487
Fam98b	Q8VD1	Fam98b Protein FAM98B	-0.0507759	0.994077	0.00257978
Nt5c3a	Q9D2	Nt5c3a Cytosolic 5'-nucleotidase 3A	-0.0507759	0.939107	0.0272848
Actbl2	Q8BFZ3	Actbl2 Beta-actin-like protein 2	-0.0510325	0.842485	0.0744381
Ctsb	P165	Ctsb Cathepsin B	-0.0512087	0.962946	0.0163982
Rab2a	P53994	Rab2a Ras-related protein Rab-2A	-0.0517952	0.7097	0.148925
Apoc3	P33622	Apoc3 Apolipoprotein C-III	-0.0530722	0.443728	0.352883
Flad1	Q8R123	Flad1 FAD synthase	-0.0532308	0.310027	0.508601
Vapa	Q9WV55	Vapa Vesicle-associated membrane protein-associated protein A Vapa Vesicle-associated membrane protein-associate...	-0.0532465	0.967679	0.0142685
Myh1	Q61879	Myh1 Myosin-1	-0.0535779	0.918031	0.0371424
Rps27l	Q6ZWY3	Rps27l 4S ribosomal protein S27-like	-0.0537311	0.606861	0.216911
Hadhb	Q99JY	Hadhb Trifunctional enzyme subunit beta, mitochondrial Hadhb Trifunctional enzyme subunit beta, mitochond...	-0.053755	0.282077	0.549632
Pon2	Q6286	Pon2 Serum paraoxonase/arylesterase 2	-0.0542299	0.854169	0.0684561
Spcs3	Q6ZWQ7	Spcs3 Signal peptidase complex subunit 3	-0.0542443	0.76469	0.116515
Plg	P2918	Plg Plasminogen	-0.0545087	0.705814	0.15131
Col6a3	E9PWQ3	Col6a3 Protein Col6a3	-0.0547113	0.809054	0.0920226
Rps26	P62855	Rps26 4S ribosomal protein S26	-0.0550266	0.42338	0.37327
Eif3a	P23116	Eif3a Eukaryotic translation initiation factor 3 subunit A Eif3a Eukaryotic translation initiation factor 3 s...	-0.0555426	0.594324	0.225977
Dhfr	P375	Dhfr Dihydrofolate reductase	-0.0556592	0.7479	0.126157
Aqp1	Q213	Aqp1 Aquaporin-1	-0.0558093	0.130987	0.882771
Atp13a1	Q9EPE9	Atp13a1 Manganese-transporting ATPase 13A1	-0.0560231	0.537025	0.270006
Idh1	O88844	Idh1 Isocitrate dehydrogenase [NADP] cytoplasmic [REVIEWED] ENSMUSG2595;O88844;Q3UAV7 Idh1 Isocitrate dehydrogenase [NADP] cytoplasmic [...	-0.0567021	0.0985499	1.00634
Ppa1	Q9D819	Ppa1 Inorganic pyrophosphatase	-0.0569071	0.0836028	1.07778
Tbl2	Q9R99	Tbl2 Transducin beta-like protein 2	-0.0569257	0.638254	0.195007
Cecr5	Q91WM2	Cecr5 Cat eye syndrome critical region protein 5 homolog Cecr5 Cat eye syndrome critical region protein 5 h...	-0.0570804	0.917641	0.0373273
Hspa4	Q3U2G2	Hspa4 Heat shock 7 kDa protein 4	-0.0571701	0.461131	0.336176
Sephs2	P97364	Sephs2 Selenide, water dikinase 2	-0.0573707	0.703873	0.152506
Col1a1	P1187	Col1a1 Collagen alpha-1(I) chain	-0.057772	0.873643	0.0586659
Pah	P16331	Pah Phenylalanine-4-hydroxylase	-0.0579729	0.916886	0.0376848
Myh9	Q8VDD5	Myh9 Myosin-9	-0.0581568	0.869552	0.0607046
Dbnl	Q62418	Dbnl Drebrin-like protein	-0.0584982	0.796949	0.0985693
Luc7l3	Q5SUF2	Luc7l3 Luc7-like protein 3	-0.0595243	0.940597	0.0265964
Snrpd3	P6232	Snrpd3 Small nuclear ribonucleoprotein Sm D3	-0.0596391	0.631648	0.199525
Rpl12	P35979	Rpl12 6S ribosomal protein L12	-0.0599467	0.906002	0.0428709
Arhgdia	Q99PT1	Arhgdia Rho GDP-dissociation inhibitor 1	-0.0600136	0.543942	0.264447
Dnaja3	Q99M87	Dnaja3 DnaJ homolog subfamily A member 3, mitochondrial Dnaja3 DnaJ homolog subfamily A member 3, mitochon...	-0.0604119	0.617501	0.209362
Myl12b	Q3THE2	Myl12b Myosin regulatory light chain 12B	-0.0612018	0.997268	0.00118791
Cmpk1	Q9DBP5	Cmpk1 UMP-CMP kinase	-0.0613585	0.493295	0.306894
Rbm8a	Q9CWZ3	Rbm8a RNA-binding protein 8A	-0.0615225	0.848723	0.0712342
Itih2	Q6173	Itih2 Inter-alpha-trypsin inhibitor heavy chain H2 Itih2 Inter-alpha-trypsin inhibitor heavy chain H2...	-0.0623217	0.755733	0.121632
Hnrnpf	Q9Z2X1	Hnrnpf Heterogeneous nuclear ribonucleoprotein F	-0.0626536	0.749654	0.125139
Idh3b	Q91VA7	Idh3b Isocitrate dehydrogenase [NAD] subunit, mitochondrial [NOT_REVIEWED] ENSMUSG2746;Q91VA7 Idh3b Isocitrate dehydrogenase [NAD] subunit, mito...	-0.0628879	0.926505	0.033152
Hmgb2	P3681	Hmgb2 High mobility group protein B2	-0.063133	0.562557	0.249833
Taok3	Q8BYC6	Taok3 Serine/threonine-protein kinase TAO3	-0.0633341	0.915298	0.0384373
Cct3	P8318	Cct3 T-complex protein 1 subunit gamma	-0.0636824	0.734519	0.133997
Ndufv3	Q8BK3	Ndufv3 NADH dehydrogenase [ubiquinone] flavoprotein 3, mitochondrial [REVIEWED] ENSMUSG2438;Q8BK3 Ndufv3 NADH dehydrogenase [ubiquinone] flavoprotei...	-0.064151	0.926757	0.0330342
Suclg1	Q9WUM5	Suclg1 Succinate--CoA ligase [ADP/GDP-forming] subunit alpha, mitochondrial [REVIEWED] ENSMUSG52738;Q9WUM5;Q8C2C3;Q9DBA3;Q9DCI8 Suclg1 Succinate--CoA ligase [ADP/GDP-forming] sub...	-0.0643218	0.39579	0.402535
Dpp7	Q9ET22	Dpp7 Dipeptidyl peptidase 2	-0.0643587	0.798067	0.0979606
Pabpc4	Q6PHQ9	Pabpc4 Polyadenylate-binding protein	-0.0644447	0.753693	0.122806
Cops4	O88544	Cops4 COP9 signalosome complex subunit 4	-0.0644779	0.98887	0.0048606
Arf4	P6175	Arf4 ADP-ribosylation factor 4	-0.064479	0.685225	0.164167
Abce1	P61222	Abce1 ATP-binding cassette sub-family E member 1	-0.0649353	0.446108	0.35056
Cad	B2RQC6	Cad CAD protein	-0.065218	0.80206	0.0957929
Erp29	P57759	Erp29 Endoplasmic reticulum resident protein 29	-0.0654261	0.872012	0.0594777
Dtx3l	Q3UIR3	Dtx3l E3 ubiquitin-protein ligase DTX3L	-0.0654485	0.170239	0.768941
Eif3f	Q9DCH4	Eif3f Eukaryotic translation initiation factor 3 subunit F Eif3f Eukaryotic translation initiation factor 3 s...	-0.0654618	0.706391	0.150955
Gsta3	P3115	Gsta3 Glutathione S-transferase A3	-0.0655988	0.798197	0.0978901
Cdv3	Q4VAA2	Cdv3 Protein CDV3	-0.065762	0.182089	0.739716
Cab39	Q6138	Cab39 Calcium-binding protein 39	-0.0660224	0.884231	0.0534344
Hnrnpul1	Q8VDM6	Hnrnpul1 Heterogeneous nuclear ribonucleoprotein U-like protein 1 Hnrnpul1 Heterogeneous nuclear ribonucleoprotein U...	-0.0663096	0.87707	0.0569657
Eif4g1	Q6NZJ6	Eif4g1 Eukaryotic translation initiation factor 4 gamma 1 Eif4g1 Eukaryotic translation initiation factor 4 ...	-0.0664408	0.778548	0.108715
Caprin1	Q6865	Caprin1 Caprin-1	-0.0664657	0.887181	0.0519875
Cnpy2	Q9QXT	Cnpy2 Protein canopy homolog 2	-0.0668503	0.926813	0.033008
Prosc	Q9Z2Y8	Prosc Proline synthase co-transcribed bacterial homolog protein Prosc Proline synthase co-transcribed bacterial ho...	-0.066912	0.586527	0.231712
Cul1	Q9WTX6	Cul1 Cullin-1	-0.0679333	0.913375	0.0393507
Gnb2	P6288	Gnb2 Guanine nucleotide-binding protein G(I)/G(S)/G(T) subunit beta-2 Gnb2 Guanine nucleotide-binding protein G(I)/G(S)/...	-0.0682155	0.717635	0.144097
Cisd1	Q91WS	Cisd1 CDGSH iron-sulfur domain-containing protein 1 Cisd1 CDGSH iron-sulfur domain-containing protein ...	-0.0685779	0.915571	0.038308
Hist1h3i	P68433	Hist1h3i Histone H3.1	-0.0685994	0.990169	0.00429057
Galm	Q8K157	Galm Aldose 1-epimerase	-0.0688232	0.481209	0.317666
H2afy	Q9QZQ8	H2afy Core histone macro-H2A.1	-0.068841	0.915944	0.038131
Luc7l2	Q7TNC4	Luc7l2 Putative RNA-binding protein Luc7-like 2	-0.0690234	0.88714	0.052008
Mms19	Q9D71	Mms19 MMS19 nucleotide excision repair protein homolog Mms19 MMS19 nucleotide excision repair protein hom...	-0.0691564	0.937202	0.028167
Iyd	Q9DCX8	Iyd Iodotyrosine deiodinase 1	-0.0694901	0.590086	0.229085
Arpc5	Q9CPW4	Arpc5 Actin-related protein 2/3 complex subunit 5	-0.0696154	0.808002	0.0925875
Tmed5	Q9CXE7	Tmed5 Transmembrane emp24 domain-containing protein 5 Tmed5 Transmembrane emp24 domain-containing protei...	-0.0699057	0.25291	0.597034
Tubb2a	Q7TMM9	Tubb2a Tubulin beta-2A chain	-0.0699946	0.519243	0.28463
Utrn	E9Q6R7	Utrn Protein Utrn	-0.07032	0.886014	0.0525595
Ap2m1	P8491	Ap2m1 AP-2 complex subunit mu	-0.0704033	0.891352	0.049951
Vdac3-ps1	AA14T8V3	Vdac3-ps1 Protein Vdac3-ps1	-0.0712421	0.821634	0.0853214
Pmm2	Q9Z2M7	Pmm2 Phosphomannomutase 2	-0.0716671	0.460223	0.337032
Rpl22	P67984	Rpl22 6S ribosomal protein L22	-0.0716877	0.56774	0.24585
Abhd14b	E9QN99	Abhd14b Protein ABHD14B	-0.07173	0.641476	0.19282
Rps2	P6867	Rps2 4S ribosomal protein S2	-0.072214	0.519522	0.284396
Rtcb	Q99LF4	Rtcb tRNA-splicing ligase RtcB homolog	-0.0722533	0.812498	0.0901774
Nup62	Q6385	Nup62 Nuclear pore glycoprotein p62	-0.0732082	0.811384	0.0907734
Babam1	Q3UI43	Babam1 BRISC and BRCA1-A complex member 1	-0.0734039	0.523445	0.281129
Mtdh	Q8WJ7	Mtdh Protein LYRIC	-0.0735298	0.892876	0.0492088
Lyn	P25911	Lyn Tyrosine-protein kinase Lyn	-0.0735336	0.949909	0.0223178
Erp44	Q9D1Q6	Erp44 Endoplasmic reticulum resident protein 44	-0.0736058	0.72478	0.139794
Ndufa12	Q7TMF3	Ndufa12 NADH dehydrogenase [ubiquinone] 1 alpha subcomplex subunit 12 [REVIEWED] ENSMUSG222;Q7TMF3;Q3TIA Ndufa12 NADH dehydrogenase [ubiquinone] 1 alpha su...	-0.0739778	0.558426	0.253035
Ube2n	P6189	Ube2n Ubiquitin-conjugating enzyme E2 N	-0.0740308	0.727758	0.138013
Fkbp2	P45878	Fkbp2 Peptidyl-prolyl cis-trans isomerase FKBP2	-0.0740838	0.760943	0.118648
Eprs	Q8CGC7	Eprs Bifunctional glutamate/proline--tRNA ligase	-0.0741285	0.518535	0.285222
Pdlim5	Q8CI51	Pdlim5 PDZ and LIM domain protein 5	-0.0752497	0.689672	0.161358
Guk1	Q6452	Guk1 Guanylate kinase	-0.0758698	0.952355	0.0212012
Flnc	Q8VHX6	Flnc Filamin-C	-0.0758698	0.862208	0.0643878
C1qbp	Q8R5L1	C1qbp Complement component 1 Q subcomponent-binding protein, mitochondrial C1qbp Complement component 1 Q subcomponent-bindin...	-0.0761837	0.699602	0.155149
Brcc3	P46737	Brcc3 Lys-63-specific deubiquitinase BRCC36	-0.076871	0.873984	0.0584965
Rpl4	Q9D8E6	Rpl4 6S ribosomal protein L4	-0.077317	0.834714	0.0784621
Tmed1	Q9D1D4	Tmed1 Transmembrane emp24 domain-containing protein 1 Tmed1 Transmembrane emp24 domain-containing prote...	-0.0774551	0.689126	0.161702
Nucb1	Q2819	Nucb1 Nucleobindin-1	-0.0778786	0.561777	0.250436
Sorbs2	Q3UTJ2	Sorbs2 Sorbin and SH3 domain-containing protein 2	-0.0781595	0.648332	0.188203
Ndufb11	O9111	Ndufb11 NADH dehydrogenase [ubiquinone] 1 beta subcomplex subunit 11, mitochondrial [REVIEWED] ENSMUSG3159;O9111 Ndufb11 NADH dehydrogenase [ubiquinone] 1 beta sub...	-0.0783785	0.796709	0.0987004
Tubb6	Q922F4	Tubb6 Tubulin beta-6 chain	-0.0786602	0.887172	0.0519921
Bgn	P28653	Bgn Biglycan	-0.0790077	0.965004	0.0154707
Gm239	E9PZF	Gm239 Nucleoside diphosphate kinase	-0.0794468	0.657077	0.182384
Txn2	P97493	Txn2 Thioredoxin, mitochondrial	-0.0795535	0.988443	0.00504838
Prodh2	Q8VCZ9	Prodh2 Probable proline dehydrogenase 2	-0.0796103	0.862098	0.0644434
Cluh	Q5SW19	Cluh Clustered mitochondria protein homolog	-0.0800181	0.855487	0.0677866
Gm126	F6YVP7	Gm126 Protein Gm126	-0.0800712	0.711262	0.14797
Pkm	P5248	Pkm Pyruvate kinase PKM	-0.0801778	0.776876	0.109648
Ndufb9	Q9CQJ8	Ndufb9 NADH dehydrogenase [ubiquinone] 1 beta subcomplex subunit 9 [REVIEWED] ENSMUSG22354;Q9CQJ8 Ndufb9 NADH dehydrogenase [ubiquinone] 1 beta subc...	-0.0805708	0.59953	0.222189
Ndufs2	Q91WD5	Ndufs2 NADH dehydrogenase [ubiquinone] iron-sulfur protein 2, mitochondrial [REVIEWED] ENSMUSG13593;Q91WD5;Q3TNA8;Q3U5Y9;Q3UJX7;Q99L23 Ndufs2 NADH dehydrogenase [ubiquinone] iron-sulfur...	-0.0805722	0.829705	0.0810765
Ddt	O35215	Ddt D-dopachrome decarboxylase	-0.0806592	0.974395	0.0112647
Ehd1	Q9WVK4	Ehd1 EH domain-containing protein 1	-0.0809287	0.587943	0.230665
Ywhae	P62259	Ywhae 14-3-3 protein epsilon	-0.0812366	0.523696	0.280921
Tubal3	Q3UX1	Tubal3 Tubulin alpha chain-like 3	-0.0818215	0.675646	0.170281
Sec11a	Q9RP6	Sec11a Signal peptidase complex catalytic subunit SEC11A Sec11a Signal peptidase complex catalytic subunit ...	-0.0820924	0.857895	0.0665656
Ppib	P24369	Ppib Peptidyl-prolyl cis-trans isomerase B	-0.0823293	0.74739	0.126453
Urod	P7697	Urod Uroporphyrinogen decarboxylase	-0.0823596	0.91792	0.0371953
Prdx5	P9929	Prdx5 Peroxiredoxin-5, mitochondrial	-0.0825383	0.740626	0.130401
S1a1	Q91V77	S1a1 Protein S1	-0.0834303	0.897092	0.0471629
Acot12	Q9DBK	Acot12 Acyl-coenzyme A thioesterase 12	-0.0837907	0.830239	0.0807966
Ap1m1	P35585	Ap1m1 AP-1 complex subunit mu-1	-0.0838105	0.275939	0.559188
Itpa	Q9D892	Itpa Inosine triphosphate pyrophosphatase	-0.0852011	0.986188	0.0060402
Srsf9	Q9DB	Srsf9 Serine/arginine-rich splicing factor 9	-0.0861401	0.878184	0.0564145
Ivd	Q9JHI5	Ivd Isovaleryl-CoA dehydrogenase, mitochondrial	-0.0862373	0.933128	0.0300589
Skp1	Q9WTX5	Skp1 S-phase kinase-associated protein 1	-0.086434	0.960757	0.0173865
Ehd3	Q9QXY6	Ehd3 EH domain-containing protein 3	-0.0866784	0.74471	0.128013
Sh3bgrl	Q9JJU8	Sh3bgrl SH3 domain-binding glutamic acid-rich-like protein Sh3bgrl SH3 domain-binding glutamic acid-rich-like...	-0.0867797	0.929941	0.0315444
Lman2	Q9DBH5	Lman2 Vesicular integral-membrane protein VIP36	-0.0869005	0.208014	0.681908
Umps	P13439	Umps Uridine 5'-monophosphate synthase	-0.0870961	0.704021	0.152415
Cd36	Q8857	Cd36 Platelet glycoprotein 4	-0.0872914	0.676917	0.169464
Ddx58	Q6Q899	Ddx58 Probable ATP-dependent RNA helicase DDX58	-0.087942	0.846254	0.0724995
Ndufs3	Q9DCT2	Ndufs3 NADH dehydrogenase [ubiquinone] iron-sulfur protein 3, mitochondrial [REVIEWED] ENSMUSG551;Q9DCT2;Q8BTZ3;Q8R73 Ndufs3 NADH dehydrogenase [ubiquinone] iron-sulfur...	-0.0881518	0.659122	0.181034
Gfm1	Q8KD5	Gfm1 Elongation factor G, mitochondrial	-0.0886528	0.573283	0.241631
Rbm39	Q8VH51	Rbm39 RNA-binding protein 39	-0.0888345	0.54646	0.262442
Ywhaq	P68254	Ywhaq 14-3-3 protein theta	-0.0892894	0.730088	0.136625
Trap1	Q9CQN1	Trap1 Heat shock protein 75 kDa, mitochondrial	-0.0894446	0.588748	0.230071
Psmd3	P14685	Psmd3 26S proteasome non-ATPase regulatory subunit 3 Psmd3 26S proteasome non-ATPase regulatory subunit...	-0.0895878	0.0702837	1.15315
Psmc2	P46471	Psmc2 26S protease regulatory subunit 7	-0.0898781	0.0688295	1.16223
Atp1a4	Q9WV27	Atp1a4 Sodium/potassium-transporting ATPase subunit alpha-4 Atp1a4 Sodium/potassium-transporting ATPase subuni...	-0.0899471	0.804295	0.0945845
Prrc2c	Q3TLH4	Prrc2c Protein PRRC2C	-0.0900247	0.651582	0.186031
Ndufs7	Q9DC7	Ndufs7 NADH dehydrogenase [ubiquinone] iron-sulfur protein 7, mitochondrial [REVIEWED] ENSMUSG2153;Q9DC7 Ndufs7 NADH dehydrogenase [ubiquinone] iron-sulfur...	-0.0900606	0.755887	0.121543
Aadat	Q9WVM8	Aadat Kynurenine/alpha-aminoadipate aminotransferase, mitochondrial Aadat Kynurenine/alpha-aminoadipate aminotransfera...	-0.0903682	0.711924	0.147567
Copa	Q8CIE6	Copa Coatomer subunit alpha	-0.090628	0.88307	0.054005
Hnrnpr	Q8VHM5	Hnrnpr Heterogeneous nuclear ribonucleoprotein R	-0.0911138	0.515843	0.287482
Rplp	P14869	Rplp 6S acidic ribosomal protein P	-0.0913996	0.937272	0.0281344
Eif5b	Q5D44	Eif5b Eukaryotic translation initiation factor 5B	-0.0922281	0.209565	0.678681
Rpl3	P62889	Rpl3 6S ribosomal protein L3	-0.0923118	0.379359	0.42095
Ddah1	Q9CWS	Ddah1 N(G),N(G)-dimethylarginine dimethylaminohydrolase 1 Ddah1 N(G),N(G)-dimethylarginine dimethylaminohydr...	-0.0928262	0.473604	0.324585
Srsf3	P8414	Srsf3 Serine/arginine-rich splicing factor 3	-0.0936919	0.499871	0.301142
Vkorc1l1	Q6TEK5	Vkorc1l1 Vitamin K epoxide reductase complex subunit 1-like protein 1 Vkorc1l1 Vitamin K epoxide reductase complex subun...	-0.0939116	0.532659	0.27355
Cyp2d22	Q9JKY7	Cyp2d22 Protein Cyp2d22	-0.0945571	0.661949	0.179176
Snx6	Q6P8X1	Snx6 Sorting nexin-6	-0.0947773	0.857717	0.0666559
Alg5	Q9DB25	Alg5 Dolichyl-phosphate beta-glucosyltransferase	-0.0948023	0.429732	0.366803
Tuba4a	P68368	Tuba4a Tubulin alpha-4A chain	-0.0948736	0.997269	0.00118764
Pbld1	Q9DCG6	Pbld1 Phenazine biosynthesis-like domain-containing protein 1 Pbld1 Phenazine biosynthesis-like domain-containin...	-0.0948866	0.706677	0.150779
Rab1A	P62821	Rab1A Ras-related protein Rab-1A	-0.0957095	0.606831	0.216933
Rps25	P62852	Rps25 4S ribosomal protein S25	-0.0958337	0.986409	0.0059429
Rpl14	Q9CR57	Rpl14 6S ribosomal protein L14	-0.0959928	0.928082	0.0324135
Ndufa3	Q9CQ91	Ndufa3 NADH dehydrogenase [ubiquinone] 1 alpha subcomplex subunit 3 [REVIEWED] ENSMUSG35674;Q9CQ91;QVBA7 Ndufa3 NADH dehydrogenase [ubiquinone] 1 alpha sub...	-0.0971385	0.432201	0.364314
Cisd2	Q9CQB5	Cisd2 CDGSH iron-sulfur domain-containing protein 2 Cisd2 CDGSH iron-sulfur domain-containing protein ...	-0.0972058	0.972725	0.01201
Tpp2	Q64514	Tpp2 Tripeptidyl-peptidase 2	-0.0974367	0.989854	0.00442876
Nipsnap3b	Q9CQE1	Nipsnap3b Protein NipSnap homolog 3B	-0.0979955	0.420132	0.376615
Safb	D3YXK2	Safb Scaffold attachment factor B1	-0.0984445	0.672513	0.1723
Cnn3	Q9DAW9	Cnn3 Calponin-3	-0.0984919	0.941311	0.0262667
Psme1	P97371	Psme1 Proteasome activator complex subunit 1	-0.0985979	0.803676	0.0949192
Sf3b4	Q8QZY9	Sf3b4 Splicing factor 3B subunit 4	-0.0986016	0.704108	0.152361
Krt76	Q3UV17	Krt76 Keratin, type II cytoskeletal 2 oral	-0.0986819	0.726156	0.13897
Sarnp	Q9D1J3	Sarnp SAP domain-containing ribonucleoprotein	-0.0987726	0.637929	0.195228
Ndufv1	Q91YT	Ndufv1 NADH dehydrogenase [ubiquinone] flavoprotein 1, mitochondrial [REVIEWED] ENSMUSG37916;Q91YT Ndufv1 NADH dehydrogenase [ubiquinone] flavoprotei...	-0.0988472	0.325953	0.486844
Acot4	Q8BWN8	Acot4 Acyl-coenzyme A thioesterase 4	-0.0992454	0.7448	0.127961
Cenpv	Q9CXS4	Cenpv Centromere protein V	-0.0994894	0.544427	0.26406
Lpp	Q8BFW7	Lpp Lipoma-preferred partner homolog	-0.100012	0.864603	0.0631833
Msr1	P324	Msr1 Macrophage scavenger receptor types I and II	-0.1001	0.865579	0.0626935
Mif4gd	Q3UBZ5	Mif4gd MIF4G domain-containing protein	-0.100238	0.875859	0.0575658
BC89597	Q8K3M1	BC89597 Cis-retinol/3alpha hydroxysterol short-chain dehydrogenase-like protein BC89597 Cis-retinol/3alpha hydroxysterol short-ch...	-0.100543	0.284515	0.545895
Tmpo	Q6129	Tmpo Lamina-associated polypeptide 2, isoforms beta/delta/epsilon/gamma Tmpo Lamina-associated polypeptide 2, isoforms bet...	-0.10092	0.727155	0.138373
Cutc	Q9D8X1	Cutc Copper homeostasis protein cutC homolog	-0.100974	0.866034	0.062465
Lrp1	Q91ZX7	Lrp1 Prolow-density lipoprotein receptor-related protein 1 Lrp1 Prolow-density lipoprotein receptor-related p...	-0.101097	0.76513	0.116265
Cct5	P8316	Cct5 T-complex protein 1 subunit epsilon	-0.101149	0.90379	0.0439326
Dnajc13	D4AFX7	Dnajc13 Receptor mediated endocytosis-8	-0.101485	0.796721	0.0986939
Sars	P26638	Sars Serine--tRNA ligase, cytoplasmic	-0.101814	0.897445	0.0469923
Grb7	Q316	Grb7 Growth factor receptor-bound protein 7	-0.101877	0.660482	0.180139
Ap2a2	P17427	Ap2a2 AP-2 complex subunit alpha-2	-0.10189	0.948243	0.0230804
Cct8	P42932	Cct8 T-complex protein 1 subunit theta	-0.102427	0.245619	0.609739
Slc2a2	P14246	Slc2a2 Solute carrier family 2, facilitated glucose transporter member 2 Slc2a2 Solute carrier family 2, facilitated glucos...	-0.102601	0.253702	0.595676
Gm2431	E9PY39	Gm2431 Protein Gm2431	-0.102715	0.55344	0.25693
Capzb	P47757	Capzb F-actin-capping protein subunit beta	-0.102745	0.713414	0.146658
Ssr3	Q9DCF9	Ssr3 Translocon-associated protein subunit gamma	-0.103132	0.58525	0.232658
Nemf	Q8CCP	Nemf Nuclear export mediator factor Nemf	-0.103156	0.813186	0.0898101
Afm	O892	Afm Afamin	-0.103212	0.825282	0.0833978
Cct2	P8314	Cct2 T-complex protein 1 subunit beta	-0.103256	0.619971	0.207629
Acat1	Q8QZT1	Acat1 Acetyl-CoA acetyltransferase, mitochondrial	-0.10336	0.556662	0.254408
Eif3e	P6229	Eif3e Eukaryotic translation initiation factor 3 subunit E Eif3e Eukaryotic translation initiation factor 3 s...	-0.103772	0.815611	0.0885167
Hyou1	Q9JKR6	Hyou1 Hypoxia up-regulated protein 1	-0.103794	0.907511	0.0421483
Cotl1	Q9CQI6	Cotl1 Coactosin-like protein	-0.103926	0.980196	0.00868723
Pxmp2	Q5D73	Pxmp2 Peroxisomal membrane protein 2	-0.103994	0.0656797	1.18257
Nat2	P5295	Nat2 Arylamine N-acetyltransferase 2	-0.104055	0.615713	0.210622
Dhcr24	Q8VCH6	Dhcr24 Delta(24)-sterol reductase	-0.104619	0.936135	0.0286614
Hist1h1b	P43276	Hist1h1b Histone H1.5	-0.105271	0.589227	0.229717
Ppp6r3	Q922D4	Ppp6r3 Serine/threonine-protein phosphatase 6 regulatory subunit 3 Ppp6r3 Serine/threonine-protein phosphatase 6 regu...	-0.105523	0.827586	0.082187
Ganab	Q8BHN3	Ganab Neutral alpha-glucosidase AB	-0.105654	0.658175	0.181659
Stim1	P732	Stim1 Stromal interaction molecule 1	-0.10567	0.952131	0.0213031
Prss1	Q9Z1R9	Prss1 Protease, serine, 1 (Trypsin 1)	-0.105818	0.642713	0.191983
Rab18	P35293	Rab18 Ras-related protein Rab-18	-0.106135	0.926256	0.0332687
Acbd5	Q5XG73	Acbd5 Acyl-CoA-binding domain-containing protein 5 Acbd5 Acyl-CoA-binding domain-containing protein 5...	-0.106361	0.163251	0.787143
Kars	Q99MN1	Kars Lysine--tRNA ligase	-0.106371	0.960088	0.017689
Ppp1cb	P62141	Ppp1cb Serine/threonine-protein phosphatase PP1-beta catalytic subunit Ppp1cb Serine/threonine-protein phosphatase PP1-be...	-0.10651	0.60515	0.218137
Acsm3	Q3UNX5	Acsm3 Acyl-coenzyme A synthetase ACSM3, mitochondrial Acsm3 Acyl-coenzyme A synthetase ACSM3, mitochondr...	-0.106567	0.239954	0.619872
Chdh	Q8BJ64	Chdh Choline dehydrogenase, mitochondrial	-0.107244	0.731071	0.136041
Gck	P52792	Gck Glucokinase	-0.107388	0.967303	0.0144373
Hmgn5	Q9JL35	Hmgn5 High mobility group nucleosome-binding domain-containing protein 5 Hmgn5 High mobility group nucleosome-binding domai...	-0.107456	0.299266	0.523943
Ddx17	Q51J6	Ddx17 Probable ATP-dependent RNA helicase DDX17	-0.107947	0.967407	0.014391
Rabep1	O35551	Rabep1 Rab GTPase-binding effector protein 1	-0.108285	0.624948	0.204156
Gm9774	AAA6YVU8	Gm9774 Protein Gm9774	-0.108599	0.311445	0.506619
Sucla2	Q9Z2I9	Sucla2 Succinate--CoA ligase [ADP-forming] subunit beta, mitochondrial [REVIEWED] ENSMUSG2211;Q9Z2I9;Q3TVH1;Q8BGS6 Sucla2 Succinate--CoA ligase [ADP-forming] subunit...	-0.108955	0.740512	0.130468
Ap1b1	O35643	Ap1b1 AP-1 complex subunit beta-1	-0.108997	0.273443	0.563133
Ldha	P6151	Ldha L-lactate dehydrogenase A chain	-0.109466	0.692008	0.159889
Eef1b	O7251	Eef1b Elongation factor 1-beta	-0.109701	0.740986	0.13019
Prkar2a	Q8K1M3	Prkar2a cAMP-dependent protein kinase type II-alpha regulatory subunit Prkar2a cAMP-dependent protein kinase type II-alph...	-0.109799	0.707889	0.150035
Slmap	Q3URD3	Slmap Sarcolemmal membrane-associated protein	-0.109858	0.814552	0.0890812
Capza2	P47754	Capza2 F-actin-capping protein subunit alpha-2	-0.109979	0.763847	0.116994
Sh3glb1	Q9JK48	Sh3glb1 Endophilin-B1	-0.110045	0.652861	0.185179
Srr	Q9QZX7	Srr Serine racemase	-0.110623	0.890133	0.0505451
Ndufa9	Q9DC69	Ndufa9 NADH dehydrogenase [ubiquinone] 1 alpha subcomplex subunit 9, mitochondrial [REVIEWED] ENSMUSG399;Q9DC69;Q6GTD3;Q99JP9 Ndufa9 NADH dehydrogenase [ubiquinone] 1 alpha sub...	-0.110744	0.785658	0.104767
Gm4952	Q5FW57	Gm4952 Glycine N-acyltransferase-like protein	-0.11084	0.478024	0.32055
Sf3a1	Q8K4Z5	Sf3a1 Splicing factor 3A subunit 1	-0.111357	0.757559	0.120584
Psmd1	Q3TXS7	Psmd1 26S proteasome non-ATPase regulatory subunit 1 Psmd1 26S proteasome non-ATPase regulatory subunit...	-0.111498	0.337244	0.472056
Hba-a2	Q91VB8	Hba-a2 Hemoglobin subunit alpha	-0.11158	0.317945	0.497647
Echs1	Q8BH95	Echs1 Enoyl-CoA hydratase, mitochondrial	-0.112116	0.477708	0.320838
Apoh	Q1339	Apoh Beta-2-glycoprotein 1	-0.112872	0.95956	0.0179277
Ndufa5	Q9CPP6	Ndufa5 NADH dehydrogenase [ubiquinone] 1 alpha subcomplex subunit 5 [REVIEWED] ENSMUSG2389;Q9CPP6;Q9CY9;Q9D2P2;Q9D73;Q9D739 Ndufa5 NADH dehydrogenase [ubiquinone] 1 alpha sub...	-0.113186	0.216142	0.66526
Lrrc59	Q922Q8	Lrrc59 Leucine-rich repeat-containing protein 59	-0.113396	0.93816	0.0277233
Tuba8	Q9JJZ2	Tuba8 Tubulin alpha-8 chain	-0.113433	0.51863	0.285143
Pdia5	Q921X9	Pdia5 Protein disulfide-isomerase A5	-0.113463	0.822234	0.0850047
Syncrip	Q7TMK9	Syncrip Heterogeneous nuclear ribonucleoprotein Q	-0.114046	0.956174	0.0194631
Hykk	Q5U5V2	Hykk Hydroxylysine kinase	-0.114462	0.73516	0.133618
Btf3l4	Q9CQH7	Btf3l4 Transcription factor BTF3 homolog 4	-0.114856	0.756044	0.121453
Tfg	Q9Z1A1	Tfg Protein Tfg	-0.115147	0.916546	0.0378457
A1cf	Q5YD48	A1cf APOBEC1 complementation factor	-0.115193	0.926246	0.0332736
Kpnb1	P7168	Kpnb1 Importin subunit beta-1	-0.11623	0.836846	0.0773546
Abcf1	Q6P542	Abcf1 ATP-binding cassette sub-family F member 1	-0.116631	0.703112	0.152976
Rpl3	P27659	Rpl3 6S ribosomal protein L3	-0.11753	0.391832	0.4069
Eif3h	Q91WK2	Eif3h Eukaryotic translation initiation factor 3 subunit H Eif3h Eukaryotic translation initiation factor 3 s...	-0.117563	0.984874	0.00661923
Ptpn6	P29351	Ptpn6 Tyrosine-protein phosphatase non-receptor type 6 Ptpn6 Tyrosine-protein phosphatase non-receptor ty...	-0.117707	0.960412	0.0175425
Srp72	F8VQC1	Srp72 Signal recognition particle subunit SRP72	-0.118012	0.751363	0.12415
Pmvk	Q9D1G2	Pmvk Phosphomevalonate kinase	-0.118409	0.866733	0.0621149
Auh	Q9JLZ3	Auh Methylglutaconyl-CoA hydratase, mitochondrial	-0.118584	0.628172	0.201922
Emc8	O7378	Emc8 ER membrane protein complex subunit 8	-0.118642	0.841837	0.0747721
Pdcd6ip	Q9WU78	Pdcd6ip Programmed cell death 6-interacting protein Pdcd6ip Programmed cell death 6-interacting protei...	-0.11874	0.688484	0.162106
Hpx	Q91X72	Hpx Hemopexin	-0.118861	0.83014	0.0808485
Ndufs1	Q91VD9	Ndufs1 NADH-ubiquinone oxidoreductase 75 kDa subunit, mitochondrial Ndufs1 NADH-ubiquinone oxidoreductase 75 kDa subun...	-0.118902	0.873113	0.0589296
Rpl9	P5141	Rpl9 6S ribosomal protein L9	-0.119976	0.651938	0.185794
Csrp1	P97315	Csrp1 Cysteine and glycine-rich protein 1	-0.12067	0.753848	0.122716
Coro1c	Q9WUM4	Coro1c Coronin-1C	-0.121302	0.981843	0.00795801
Clint1	Q5SUH6	Clint1 Clathrin interactor 1	-0.121344	0.762466	0.117779
Tpd52	Q62393	Tpd52 Tumor protein D52	-0.12157	0.579837	0.236694
Cyfip1	Q7TMB8	Cyfip1 Cytoplasmic FMR1-interacting protein 1	-0.121673	0.272705	0.564307
Ttn	A2ASS6	Ttn Titin	-0.121916	0.668857	0.174667
Psmd4	O35226	Psmd4 26S proteasome non-ATPase regulatory subunit 4 Psmd4 26S proteasome non-ATPase regulatory subunit...	-0.122998	0.0488797	1.31087
Amdhd1	Q9DBA8	Amdhd1 Probable imidazolonepropionase	-0.123071	0.544447	0.264045
Irgm1	Q6766	Irgm1 Immunity-related GTPase family M protein 1	-0.12312	0.506936	0.295047
Acp1	Q9D358	Acp1 Low molecular weight phosphotyrosine protein phosphatase Acp1 Low molecular weight phosphotyrosine protein ...	-0.123483	0.903092	0.0442681
Calr	P14211	Calr Calreticulin	-0.123685	0.654049	0.18439
Sf3b2	Q3UJB	Sf3b2 Splicing factor 3b, subunit 2	-0.124335	0.641487	0.192812
Dhrs1	Q99L4	Dhrs1 Dehydrogenase/reductase SDR family member 1	-0.124503	0.646103	0.189698
Hspa9	P38647	Hspa9 Stress-7 protein, mitochondrial	-0.124559	0.740767	0.130318
Pcbp1	P6335	Pcbp1 Poly(rC)-binding protein 1	-0.124969	0.97469	0.0111333
Akr7a2	Q8CG76	Akr7a2 Aflatoxin B1 aldehyde reductase member 2	-0.126171	0.858807	0.0661043
Rbp4	Q724	Rbp4 Retinol-binding protein 4	-0.126171	0.824638	0.0837368
Dnajc3	Q91YW3	Dnajc3 DnaJ homolog subfamily C member 3	-0.126378	0.993584	0.00279546
Dhcr7	O88455	Dhcr7 7-dehydrocholesterol reductase	-0.126548	0.859667	0.06567
Bola2	Q8BGS2	Bola2 BolA-like protein 2	-0.126887	0.719003	0.143269
Upf1	Q9EPU	Upf1 Regulator of nonsense transcripts 1	-0.127351	0.629349	0.201108
Tmed9	Q99KF1	Tmed9 Transmembrane emp24 domain-containing protein 9 Tmed9 Transmembrane emp24 domain-containing protei...	-0.127475	0.941518	0.0261712
Pdk1	Q8BFP9	Pdk1 [Pyruvate dehydrogenase (acetyl-transferring)] kinase isozyme 1, mitochondrial [REVIEWED] ENSMUSG6494;Q8BFP9;Q3U5E5 Pdk1 [Pyruvate dehydrogenase (acetyl-transferring)...	-0.127705	0.953693	0.0205913
Gnai2	P8752	Gnai2 Guanine nucleotide-binding protein G(i) subunit alpha-2 Gnai2 Guanine nucleotide-binding protein G(i) subu...	-0.128311	0.979145	0.00915277
Ilvbl	Q8BU33	Ilvbl Acetolactate synthase-like protein	-0.128517	0.801078	0.0963253
Bin1	O8539	Bin1 Myc box-dependent-interacting protein 1	-0.128689	0.87963	0.0556998
Ahcyl1	Q8SW1	Ahcyl1 Putative adenosylhomocysteinase 2	-0.128771	0.0981086	1.00829
Rplp2	P9927	Rplp2 6S acidic ribosomal protein P2	-0.130313	0.954484	0.0202315
Pura	P42669	Pura Transcriptional activator protein Pur-alpha	-0.130976	0.845366	0.0729553
Psmb2	Q9R1P3	Psmb2 Proteasome subunit beta type-2	-0.131341	0.663609	0.178088
Hist4h4	P6286	Hist4h4 Histone H4	-0.13215	0.493603	0.306623
Nt5c	Q9JM14	Nt5c 5'(3')-deoxyribonucleotidase, cytosolic type	-0.132353	0.611014	0.213949
Mat2b	Q99LB6	Mat2b Methionine adenosyltransferase 2 subunit beta Mat2b Methionine adenosyltransferase 2 subunit bet...	-0.13247	0.95151	0.0215865
Cfi	Q61129	Cfi Complement factor I	-0.132776	0.921903	0.0353149
Gphn	Q8BUV3	Gphn Gephyrin	-0.133014	0.697739	0.156307
Adh5	P28474	Adh5 Alcohol dehydrogenase class-3	-0.133288	0.158996	0.798615
Tm7sf2	Q71KT5	Tm7sf2 Delta(14)-sterol reductase	-0.133386	0.540575	0.267144
Mov1	P23249	Mov1 Putative helicase MOV-1	-0.133599	0.965529	0.0152349
Ppia	P17742	Ppia Peptidyl-prolyl cis-trans isomerase A	-0.133636	0.928783	0.0320859
Psmc6	P62334	Psmc6 26S protease regulatory subunit 1B	-0.133826	0.403951	0.393671
Mgst1	Q91VS7	Mgst1 Microsomal glutathione S-transferase 1	-0.133938	0.846852	0.0721922
Prrc1	Q3UPH1	Prrc1 Protein PRRC1	-0.13462	0.610165	0.214553
Ppp2r1a	Q76MZ3	Ppp2r1a Serine/threonine-protein phosphatase 2A 65 kDa regulatory subunit A alpha isoform Ppp2r1a Serine/threonine-protein phosphatase 2A 65...	-0.134861	0.223541	0.650643
Rab14	Q91V41	Rab14 Ras-related protein Rab-14	-0.135254	0.921416	0.0355442
Npepps	Q1111	Npepps Puromycin-sensitive aminopeptidase	-0.135438	0.264745	0.577172
Psma7	Q9Z2U	Psma7 Proteasome subunit alpha type-7	-0.13622	0.26095	0.583443
Psmc5	P62196	Psmc5 26S protease regulatory subunit 8	-0.136454	0.102168	0.990683
Ddx5	Q8BTS	Ddx5 Probable ATP-dependent RNA helicase DDX5	-0.136562	0.908958	0.0414562
Apool	Q78IK4	Apool MICOS complex subunit Mic27	-0.137315	0.365124	0.43756
Hdhd2	Q3UGR5	Hdhd2 Haloacid dehalogenase-like hydrolase domain-containing protein 2 Hdhd2 Haloacid dehalogenase-like hydrolase domain-...	-0.137433	0.233206	0.63226
Mpc1	P633	Mpc1 Mitochondrial pyruvate carrier 1	-0.137458	0.673102	0.171919
Rad23b	P54728	Rad23b UV excision repair protein RAD23 homolog B	-0.137703	0.872887	0.0590419
Hsph1	Q61699	Hsph1 Heat shock protein 15 kDa	-0.137987	0.269135	0.57003
Trappc3	O5513	Trappc3 Trafficking protein particle complex subunit 3 Trappc3 Trafficking protein particle complex subun...	-0.138002	0.378261	0.422208
Pdcd4	Q61823	Pdcd4 Programmed cell death protein 4	-0.139051	0.61651	0.21006
Dlg1	Q811D	Dlg1 Disks large homolog 1	-0.139388	0.913349	0.0393632
Thop1	Q8C1A5	Thop1 Thimet oligopeptidase	-0.139409	0.206265	0.685575
Cisd3	B1AR13	Cisd3 CDGSH iron-sulfur domain-containing protein 3, mitochondrial Cisd3 CDGSH iron-sulfur domain-containing protein ...	-0.139579	0.995617	0.00190754
Afg3l1	Q92A7	Afg3l1 AFG3-like protein 1	-0.139679	0.517891	0.285762
Ndufaf4	Q9D1H6	Ndufaf4 NADH dehydrogenase [ubiquinone] 1 alpha subcomplex assembly factor 4 [REVIEWED] ENSMUSG28261;Q9D1H6;Q3TV72 Ndufaf4 NADH dehydrogenase [ubiquinone] 1 alpha su...	-0.14011	0.827657	0.0821496
Ddx19a	Q61655	Ddx19a ATP-dependent RNA helicase DDX19A	-0.140166	0.352468	0.45288
Ywhah	P6851	Ywhah 14-3-3 protein eta	-0.140264	0.479755	0.318981
S1a6	P1469	S1a6 Protein S1-A6	-0.14042	0.689685	0.161349
Khk	P97328	Khk Ketohexokinase	-0.140742	0.361751	0.44159
Slc25a22	Q9D6M3	Slc25a22 Mitochondrial glutamate carrier 1	-0.141095	0.765543	0.11603
Gigyf2	Q6Y7W8	Gigyf2 PERQ amino acid-rich with GYF domain-containing protein 2 Gigyf2 PERQ amino acid-rich with GYF domain-contai...	-0.141331	0.367943	0.434219
Acad11	Q8XL6	Acad11 Acyl-CoA dehydrogenase family member 11	-0.141388	0.144313	0.840695
Idh3a	Q9D6R2	Idh3a Isocitrate dehydrogenase [NAD] subunit alpha, mitochondrial [REVIEWED] ENSMUSG32279;Q9D6R2;Q3UAM8;Q8C8A1;Q9D1L1 Idh3a Isocitrate dehydrogenase [NAD] subunit alpha...	-0.14197	0.717271	0.144317
Selenbp1	P17563	Selenbp1 Selenium-binding protein 1	-0.142571	0.644045	0.191084
Mmab	Q9D273	Mmab Cob(I)yrinic acid a,c-diamide adenosyltransferase, mitochondrial Mmab Cob(I)yrinic acid a,c-diamide adenosyltransfe...	-0.14271	0.349548	0.456493
Rps13	P6231	Rps13 4S ribosomal protein S13	-0.143184	0.633018	0.198584
Uggt1	Q6P5E4	Uggt1 UDP-glucose:glycoprotein glucosyltransferase 1 Uggt1 UDP-glucose:glycoprotein glucosyltransferase...	-0.143497	0.76237	0.117834
Bphl	Q8R164	Bphl Valacyclovir hydrolase	-0.143502	0.147995	0.829754
Steap4	Q923B6	Steap4 Metalloreductase STEAP4	-0.14377	0.96015	0.017661
Ube2v2	Q9D2M8	Ube2v2 Ubiquitin-conjugating enzyme E2 variant 2	-0.14377	0.733776	0.134436
Nme1	P15532	Nme1 Nucleoside diphosphate kinase A	-0.144071	0.636143	0.196445
Hspd1	P6338	Hspd1 6 kDa heat shock protein, mitochondrial	-0.144455	0.920799	0.0358349
Cyb5a	P56395	Cyb5a Cytochrome b5	-0.144482	0.809161	0.0919651
Ciapin1	Q8WTY4	Ciapin1 Anamorsin	-0.144996	0.652015	0.185743
Cxadr	P97792	Cxadr Coxsackievirus and adenovirus receptor homolog Cxadr Coxsackievirus and adenovirus receptor homol...	-0.145311	0.523854	0.28079
Cope	O8979	Cope Coatomer subunit epsilon	-0.145372	0.800029	0.0968943
Ndufs6	P5253	Ndufs6 NADH dehydrogenase [ubiquinone] iron-sulfur protein 6, mitochondrial [REVIEWED] ENSMUSG2166;P5253;Q5M9J7 Ndufs6 NADH dehydrogenase [ubiquinone] iron-sulfur...	-0.145511	0.336934	0.472455
Galk1	Q9RN	Galk1 Galactokinase	-0.145637	0.848501	0.0713475
Acnat1	A2AKK5	Acnat1 Acyl-coenzyme A amino acid N-acyltransferase 1 Acnat1 Acyl-coenzyme A amino acid N-acyltransferas...	-0.146895	0.74467	0.128036
Ppm1f	Q8CGA	Ppm1f Protein phosphatase 1F	-0.147462	0.774258	0.111114
Eno2	P17183	Eno2 Gamma-enolase	-0.147618	0.172074	0.764285
Akr1c14	Q91WT7	Akr1c14 Aldo-keto reductase family 1, member C14, isoform CRA_b Akr1c14 Aldo-keto reductase family 1, member C14, ...	-0.147722	0.488842	0.310832
Celf1	P28659	Celf1 CUGBP Elav-like family member 1	-0.148121	0.376533	0.424197
Cryl1	Q99KP3	Cryl1 Lambda-crystallin homolog	-0.148399	0.727617	0.138097
Scly	Q9JLI6	Scly Selenocysteine lyase	-0.148542	0.489172	0.310539
Arpc1b	Q9WV32	Arpc1b Actin-related protein 2/3 complex subunit 1B Arpc1b Actin-related protein 2/3 complex subunit 1...	-0.148988	0.772747	0.111963
Tpm4	Q6IRU2	Tpm4 Tropomyosin alpha-4 chain	-0.149067	0.779277	0.108308
Cyp4a14	O35728	Cyp4a14 Cytochrome P45 4A14	-0.149603	0.787499	0.10375
Psmd2	Q8VDM4	Psmd2 26S proteasome non-ATPase regulatory subunit 2 Psmd2 26S proteasome non-ATPase regulatory subunit...	-0.149624	0.0314496	1.50238
Pfas	Q5SUR	Pfas Phosphoribosylformylglycinamidine synthase	-0.150653	0.998258	0.000757185
Bckdha	Q3U3J1	Bckdha 2-oxoisovalerate dehydrogenase subunit alpha, mitochondrial Bckdha 2-oxoisovalerate dehydrogenase subunit alph...	-0.150701	0.737282	0.132366
Sult1b1	Q9QWG7	Sult1b1 Sulfotransferase family cytosolic 1B member 1 Sult1b1 Sulfotransferase family cytosolic 1B membe...	-0.151017	0.588773	0.230052
Rpl27	P61358	Rpl27 6S ribosomal protein L27	-0.151399	0.622179	0.206085
Hsd17b1	A2AFQ2	Hsd17b1 3-hydroxyacyl-CoA dehydrogenase type-2	-0.151581	0.720249	0.142517
Clptm1	Q8VBZ3	Clptm1 Cleft lip and palate transmembrane protein 1 homolog Clptm1 Cleft lip and palate transmembrane protein ...	-0.152802	0.41746	0.379385
Fermt2	Q8CIB5	Fermt2 Fermitin family homolog 2	-0.152912	0.809216	0.0919356
Rps3	P6298	Rps3 4S ribosomal protein S3	-0.152931	0.648181	0.188304
Cd81	P35762	Cd81 CD81 antigen	-0.153113	0.703784	0.15256
Fabp4	P4117	Fabp4 Fatty acid-binding protein, adipocyte	-0.153916	0.736038	0.1331
Ttc1	Q91Z38	Ttc1 Tetratricopeptide repeat protein 1	-0.154026	0.607466	0.216478
Map4	P27546	Map4 Microtubule-associated protein 4	-0.154437	0.884086	0.0535054
Atp1b3	P9737	Atp1b3 Sodium/potassium-transporting ATPase subunit beta-3 Atp1b3 Sodium/potassium-transporting ATPase subuni...	-0.154727	0.913438	0.039321
Ndufb4	Q9CQC7	Ndufb4 NADH dehydrogenase [ubiquinone] 1 beta subcomplex subunit 4 [REVIEWED] ENSMUSG2282;Q9CQC7 Ndufb4 NADH dehydrogenase [ubiquinone] 1 beta subc...	-0.154849	0.624801	0.204258
Slc6a12	Q8VCS9	Slc6a12 Transporter	-0.155171	0.763089	0.117425
Hoga1	Q9DCU9	Hoga1 4-hydroxy-2-oxoglutarate aldolase, mitochondrial Hoga1 4-hydroxy-2-oxoglutarate aldolase, mitochond...	-0.155189	0.580065	0.236523
Ndufb3	Q9CQZ6	Ndufb3 NADH dehydrogenase [ubiquinone] 1 beta subcomplex subunit 3 [REVIEWED] ENSMUSG2632;Q9CQZ6;Q3UUR9 Ndufb3 NADH dehydrogenase [ubiquinone] 1 beta subc...	-0.155362	0.534517	0.272038
Sfxn1	Q99JR1	Sfxn1 Sideroflexin-1	-0.15544	0.454323	0.342635
Naprt	Q8CC86	Naprt Nicotinate phosphoribosyltransferase	-0.155685	0.860787	0.0651043
Hadha	Q8BMS1	Hadha Trifunctional enzyme subunit alpha, mitochondrial Hadha Trifunctional enzyme subunit alpha, mitochon...	-0.155839	0.384624	0.414964
Iglv1	AA75B663	Iglv1 Protein Iglv1	-0.155866	0.733828	0.134406
Rps17	P63276	Rps17 4S ribosomal protein S17	-0.156311	0.59517	0.225359
Spr	Q91XH5	Spr Sepiapterin reductase	-0.157142	0.135796	0.867114
Atg7	Q9D96	Atg7 Ubiquitin-like modifier-activating enzyme ATG7 Atg7 Ubiquitin-like modifier-activating enzyme ATG...	-0.157447	0.658146	0.181677
Arfip1	G5E8V9	Arfip1 Protein Arfip1	-0.158106	0.767335	0.115015
Rap1gds1	E9Q912	Rap1gds1 Protein Rap1gds1	-0.158623	0.895285	0.0480387
Eef2	P58252	Eef2 Elongation factor 2	-0.159025	0.708501	0.149659
Pcyox1	Q9CQF9	Pcyox1 Prenylcysteine oxidase	-0.160437	0.57781	0.238215
Aip	O8915	Aip AH receptor-interacting protein	-0.160605	0.614782	0.211279
Rmdn1	Q9DCV4	Rmdn1 Regulator of microtubule dynamics protein 1	-0.160874	0.556317	0.254678
Srsf1	Q6PDM2	Srsf1 Serine/arginine-rich splicing factor 1	-0.161368	0.92366	0.0344878
Eefsec	Q9JHW4	Eefsec Selenocysteine-specific elongation factor	-0.161955	0.786577	0.104259
Ndufs8	Q8K3J1	Ndufs8 NADH dehydrogenase [ubiquinone] iron-sulfur protein 8, mitochondrial [REVIEWED] ENSMUSG59734;Q8K3J1 Ndufs8 NADH dehydrogenase [ubiquinone] iron-sulfur...	-0.16228	0.277418	0.556866
Mtnd4	P3911	Mtnd4 NADH-ubiquinone oxidoreductase chain 4	-0.162317	0.840941	0.0752344
Mecr	Q9DCS3	Mecr Trans-2-enoyl-CoA reductase, mitochondrial	-0.163036	0.466672	0.330988
Tgtp2	Q3T9E4	Tgtp2 T-cell-specific guanine nucleotide triphosphate-binding protein 2 Tgtp2 T-cell-specific guanine nucleotide triphosph...	-0.163455	0.851397	0.0698679
Casp6	O8738	Casp6 Caspase-6	-0.164011	0.150905	0.821296
Naa15	G3X8Y3	Naa15 N-alpha-acetyltransferase 15, NatA auxiliary subunit Naa15 N-alpha-acetyltransferase 15, NatA auxiliary...	-0.16406	0.701022	0.154268
Aars	Q8BGQ7	Aars Alanine--tRNA ligase, cytoplasmic	-0.164151	0.701282	0.154108
Dera	Q91YP3	Dera Deoxyribose-phosphate aldolase	-0.164211	0.240024	0.619746
Cltc	Q68FD5	Cltc Clathrin heavy chain 1	-0.164487	0.460089	0.337159
Dpys	Q9EQF5	Dpys Dihydropyrimidinase	-0.164949	0.27684	0.557772
G3bp2	P97379	G3bp2 Ras GTPase-activating protein-binding protein 2 G3bp2 Ras GTPase-activating protein-binding protei...	-0.165366	0.619736	0.207793
Acot9	Q9RX4	Acot9 Acyl-coenzyme A thioesterase 9, mitochondrial Acot9 Acyl-coenzyme A thioesterase 9, mitochondria...	-0.16545	0.45954	0.337677
Eif3d	O7194	Eif3d Eukaryotic translation initiation factor 3 subunit D Eif3d Eukaryotic translation initiation factor 3 s...	-0.167088	0.795762	0.0992168
Ahnak	E9Q616	Ahnak Protein Ahnak	-0.167398	0.700039	0.154878
Ndufb7	Q9CR61	Ndufb7 NADH dehydrogenase [ubiquinone] 1 beta subcomplex subunit 7 [REVIEWED] ENSMUSG33938;Q9CR61 Ndufb7 NADH dehydrogenase [ubiquinone] 1 beta subc...	-0.167402	0.347666	0.458838
Pafah2	Q8VDG7	Pafah2 Platelet-activating factor acetylhydrolase 2, cytoplasmic Pafah2 Platelet-activating factor acetylhydrolase ...	-0.167409	0.663646	0.178063
Grhpr	Q91Z53	Grhpr Glyoxylate reductase/hydroxypyruvate reductase Grhpr Glyoxylate reductase/hydroxypyruvate reducta...	-0.168093	0.177677	0.75037
Tomm4	Q9QYA2	Tomm4 Mitochondrial import receptor subunit TOM4 homolog Tomm4 Mitochondrial import receptor subunit TOM4...	-0.168127	0.598559	0.222893
Enpp1	P682	Enpp1 Ectonucleotide pyrophosphatase/phosphodiesterase family member 1 Enpp1 Ectonucleotide pyrophosphatase/phosphodieste...	-0.169215	0.518386	0.285347
Hsd17b4	P5166	Hsd17b4 Peroxisomal multifunctional enzyme type 2	-0.169245	0.580197	0.236424
Sacm1l	Q9EP69	Sacm1l Phosphatidylinositide phosphatase SAC1	-0.170148	0.382804	0.417024
Uba1	Q253	Uba1 Ubiquitin-like modifier-activating enzyme 1	-0.170214	0.95228	0.0212352
Anxa5	P4836	Anxa5 Annexin A5	-0.170309	0.614254	0.211652
Vwa5a	Q99KC8	Vwa5a von Willebrand factor A domain-containing protein 5A Vwa5a von Willebrand factor A domain-containing pr...	-0.170334	0.657373	0.182188
Rab5c	P35278	Rab5c Ras-related protein Rab-5C	-0.170478	0.343769	0.463734
Gspt1	Q8R5	Gspt1 Eukaryotic peptide chain release factor GTP-binding subunit ERF3A Gspt1 Eukaryotic peptide chain release factor GTP-...	-0.171013	0.908089	0.0418717
Clic4	Q9QYB1	Clic4 Chloride intracellular channel protein 4	-0.171586	0.0971299	1.01265
Serpina3m	Q3734	Serpina3m Serine protease inhibitor A3M	-0.171776	0.372328	0.429074
Galk2	Q68FH4	Galk2 N-acetylgalactosamine kinase	-0.172531	0.652517	0.185408
Cyp2d9	P11714	Cyp2d9 Cytochrome P45 2D9	-0.172535	0.655838	0.183204
Gale	Q8R59	Gale UDP-glucose 4-epimerase	-0.173048	0.575357	0.240063
Sdhb	Q9CQA3	Sdhb Succinate dehydrogenase [ubiquinone] iron-sulfur subunit, mitochondrial [REVIEWED] ENSMUSG9863;Q9CQA3;Q3TF82;Q9DC91 Sdhb Succinate dehydrogenase [ubiquinone] iron-sul...	-0.17311	0.690943	0.160558
Slc25a3	Q8VEM8	Slc25a3 Phosphate carrier protein, mitochondrial	-0.173963	0.614365	0.211574
Sf3a3	Q9D554	Sf3a3 Splicing factor 3A subunit 3	-0.174113	0.606992	0.216817
Usp47	Q8BY87	Usp47 Ubiquitin carboxyl-terminal hydrolase 47	-0.174126	0.53646	0.270463
Ddb1	Q3U1J4	Ddb1 DNA damage-binding protein 1	-0.174712	0.726946	0.138498
Dhx15	O35286	Dhx15 Pre-mRNA-splicing factor ATP-dependent RNA helicase DHX15 Dhx15 Pre-mRNA-splicing factor ATP-dependent RNA h...	-0.175075	0.486949	0.312516
Anxa2	P7356	Anxa2 Annexin A2	-0.175844	0.837904	0.0768059
Atp5l	Q9CPQ8	Atp5l ATP synthase subunit g, mitochondrial	-0.176324	0.370974	0.430656
Lpcat3	Q91V1	Lpcat3 Lysophospholipid acyltransferase 5	-0.176528	0.857216	0.0669098
Phb	P67778	Phb Prohibitin	-0.177071	0.554459	0.25613
Pabpc1	P29341	Pabpc1 Polyadenylate-binding protein 1	-0.177529	0.886753	0.0521974
Pitpnb	P53811	Pitpnb Phosphatidylinositol transfer protein beta isoform Pitpnb Phosphatidylinositol transfer protein beta ...	-0.178672	0.349595	0.456435
Cgn	E9QMC1	Cgn Cingulin	-0.179544	0.687838	0.162514
Pla2g12b	Q8VC81	Pla2g12b Group XIIB secretory phospholipase A2-like protein Pla2g12b Group XIIB secretory phospholipase A2-lik...	-0.179822	0.170314	0.768751
Rps3a	P97351	Rps3a 4S ribosomal protein S3a	-0.180065	0.900272	0.0456261
Mrpl39	Q9JKF7	Mrpl39 39S ribosomal protein L39, mitochondrial	-0.180144	0.983836	0.00707722
Adi1	Q99JT9	Adi1 1,2-dihydroxy-3-keto-5-methylthiopentene dioxygenase Adi1 1,2-dihydroxy-3-keto-5-methylthiopentene diox...	-0.18023	0.664038	0.177807
Pcbd1	P61458	Pcbd1 Pterin-4-alpha-carbinolamine dehydratase	-0.180422	0.212231	0.673191
Mdh1	P14152	Mdh1 Malate dehydrogenase, cytoplasmic	-0.181275	0.747375	0.126461
Pnpt1	Q8K1R3	Pnpt1 Polyribonucleotide nucleotidyltransferase 1, mitochondrial Pnpt1 Polyribonucleotide nucleotidyltransferase 1,...	-0.181371	0.183714	0.735857
Uso1	Q9Z1Z	Uso1 General vesicular transport factor p115	-0.181613	0.886593	0.0522759
Rpl18	P3598	Rpl18 6S ribosomal protein L18	-0.181992	0.196028	0.707682
Diaph1	O888	Diaph1 Protein diaphanous homolog 1	-0.182337	0.29634	0.52821
Mospd2	Q9CWP6	Mospd2 Motile sperm domain-containing protein 2	-0.183393	0.511812	0.290889
Eif2a	Q8BJW6	Eif2a Eukaryotic translation initiation factor 2A	-0.184169	0.845801	0.072732
Flna	Q8BTM8	Flna Filamin-A	-0.184226	0.546421	0.262472
Opa1	P58281	Opa1 Dynamin-like 12 kDa protein, mitochondrial	-0.184448	0.718019	0.143864
Eif3c	Q8R1B4	Eif3c Eukaryotic translation initiation factor 3 subunit C Eif3c Eukaryotic translation initiation factor 3 s...	-0.184642	0.464487	0.333027
Dpy3	Q99LT	Dpy3 Protein dpy-3 homolog	-0.184925	0.984385	0.00683506
Sdhc	Q9CZB	Sdhc Succinate dehydrogenase cytochrome b56 subunit, mitochondrial Sdhc Succinate dehydrogenase cytochrome b56 subun...	-0.185168	0.555127	0.255608
Pgk1	P9411	Pgk1 Phosphoglycerate kinase 1	-0.18545	0.19853	0.702175
Mydgf	Q9CPT4	Mydgf Myeloid-derived growth factor	-0.18562	0.724496	0.139964
Larp1	Q6ZQ58	Larp1 La-related protein 1	-0.186194	0.0472928	1.32521
Rpl11	Q9CXW4	Rpl11 6S ribosomal protein L11	-0.186576	0.617325	0.209486
Rpl23	P6283	Rpl23 6S ribosomal protein L23	-0.186711	0.741868	0.129673
Myh14	Q6URW6	Myh14 Myosin-14	-0.187426	0.619752	0.207782
D1Jhu81e	Q9D172	D1Jhu81e ES1 protein homolog, mitochondrial	-0.187978	0.416154	0.380745
Pex26	Q8BGI5	Pex26 Peroxisome assembly protein 26	-0.188232	0.855353	0.0678545
Rpl1a	Q5XJF6	Rpl1a Ribosomal protein	-0.18875	0.252325	0.598039
Prep	Q9QUR6	Prep Prolyl endopeptidase	-0.189136	0.706827	0.150687
Acox3	Q9EPL9	Acox3 Peroxisomal acyl-coenzyme A oxidase 3	-0.190279	0.995525	0.00194791
Hspa5	P229	Hspa5 78 kDa glucose-regulated protein	-0.190413	0.656788	0.182575
Dsg2	O55111	Dsg2 Desmoglein-2	-0.190687	0.350077	0.455837
Eps15l1	Q692	Eps15l1 Epidermal growth factor receptor substrate 15-like 1 Eps15l1 Epidermal growth factor receptor substrate...	-0.19086	0.710312	0.148551
Ssr1	Q9CY5	Ssr1 Translocon-associated protein subunit alpha	-0.190916	0.181726	0.740584
Sugt1	Q9CX34	Sugt1 Protein SGT1 homolog	-0.191025	0.517492	0.286097
Gdi2	Q61598	Gdi2 Rab GDP dissociation inhibitor beta	-0.191418	0.613777	0.211989
Clic1	Q9Z1Q5	Clic1 Chloride intracellular channel protein 1	-0.192058	0.305948	0.514352
Ndufa2	Q9CQ75	Ndufa2 NADH dehydrogenase [ubiquinone] 1 alpha subcomplex subunit 2 [REVIEWED] ENSMUSG14294;Q9CQ75;Q9WUB2 Ndufa2 NADH dehydrogenase [ubiquinone] 1 alpha sub...	-0.192332	0.106965	0.970758
Lrrc47	Q55F5	Lrrc47 Leucine-rich repeat-containing protein 47	-0.193631	0.71404	0.146277
Uba5	Q8VE47	Uba5 Ubiquitin-like modifier-activating enzyme 5	-0.194052	0.401136	0.396708
Sod3	O9164	Sod3 Extracellular superoxide dismutase [Cu-Zn] [REVIEWED] ENSMUSG72941;O9164 Sod3 Extracellular superoxide dismutase [Cu-Zn] [R...	-0.194516	0.729464	0.136996
Mpp1	P729	Mpp1 55 kDa erythrocyte membrane protein	-0.195072	0.902655	0.0444783
Hnrnph3	D3Z3N4	Hnrnph3 Protein Hnrnph3	-0.195245	0.612973	0.212559
Impa1	Q924B	Impa1 Inositol (Myo)-1(Or 4)-monophosphatase 1, isoform CRA_a Impa1 Inositol (Myo)-1(Or 4)-monophosphatase 1, is...	-0.195627	0.330277	0.481122
Akr1c18	Q8K23	Akr1c18 Aldo-keto reductase family 1 member C18	-0.195671	0.885947	0.0525924
Fah	P3555	Fah Fumarylacetoacetase	-0.195812	0.0613704	1.21204
Apeh	Q8R146	Apeh Acylamino-acid-releasing enzyme	-0.196083	0.204963	0.688325
Fn1	P11276	Fn1 Fibronectin	-0.196144	0.388906	0.410155
Dnah11	E9Q7N9	Dnah11 Protein Dnah11	-0.196224	0.217203	0.663133
Fdx1	P46656	Fdx1 Adrenodoxin, mitochondrial	-0.196357	0.856203	0.0674232
Naxd	Q9CZ42	Naxd ATP-dependent (S)-NAD(P)H-hydrate dehydratase Naxd ATP-dependent (S)-NAD(P)H-hydrate dehydratase...	-0.196925	0.259445	0.585954
Prpsap1	Q9DM1	Prpsap1 Phosphoribosyl pyrophosphate synthase-associated protein 1 Prpsap1 Phosphoribosyl pyrophosphate synthase-asso...	-0.197027	0.234704	0.629479
Slc25a13	Q9QXX4	Slc25a13 Calcium-binding mitochondrial carrier protein Aralar2 Slc25a13 Calcium-binding mitochondrial carrier pro...	-0.197457	0.232722	0.633162
Fkbp15	Q6P9Q6	Fkbp15 FK56-binding protein 15	-0.19767	0.630015	0.200649
Tmco1	Q921L3	Tmco1 Calcium load-activated calcium channel	-0.197841	0.698744	0.155682
Rpl35a	O55142	Rpl35a 6S ribosomal protein L35a	-0.198052	0.670668	0.173492
Cnn2	Q893	Cnn2 Calponin-2	-0.198363	0.634095	0.197846
Ndrg2	Q9QYG	Ndrg2 Protein NDRG2	-0.198363	0.484907	0.314342
Txndc5	Q91W9	Txndc5 Thioredoxin domain-containing protein 5	-0.1998	0.594822	0.225613
Samhd1	Q671	Samhd1 Deoxynucleoside triphosphate triphosphohydrolase SAMHD1 Samhd1 Deoxynucleoside triphosphate triphosphohydr...	-0.199935	0.392938	0.405676
Pgam1	Q9DBJ1	Pgam1 Phosphoglycerate mutase 1	-0.200714	0.285542	0.54433
Dhdh	Q9DBB8	Dhdh Trans-1,2-dihydrobenzene-1,2-diol dehydrogenase Dhdh Trans-1,2-dihydrobenzene-1,2-diol dehydrogena...	-0.200829	0.511248	0.291369
Agxt2	Q3UEG6	Agxt2 Alanine--glyoxylate aminotransferase 2, mitochondrial Agxt2 Alanine--glyoxylate aminotransferase 2, mito...	-0.201021	0.32075	0.493833
Hspe1	Q64433	Hspe1 1 kDa heat shock protein, mitochondrial	-0.20143	0.202931	0.692651
Dag1	Q62165	Dag1 Dystroglycan	-0.201966	0.913011	0.0395241
Tagln2	Q9WVA4	Tagln2 Transgelin-2	-0.202245	0.66716	0.17577
Etfdh	Q921G7	Etfdh Electron transfer flavoprotein-ubiquinone oxidoreductase, mitochondrial Etfdh Electron transfer flavoprotein-ubiquinone ox...	-0.202295	0.459271	0.337931
Mpp6	Q9JLB	Mpp6 MAGUK p55 subfamily member 6	-0.202781	0.834742	0.0784477
Lrpap1	P5532	Lrpap1 Alpha-2-macroglobulin receptor-associated protein Lrpap1 Alpha-2-macroglobulin receptor-associated p...	-0.203231	0.333684	0.476665
H2afy2	Q8CCK	H2afy2 Core histone macro-H2A.2	-0.203861	0.308951	0.51011
Aldh8a1	Q8BH	Aldh8a1 Aldehyde dehydrogenase family 8 member A1	-0.204176	0.0295436	1.52954
Erap1	Q9EQH2	Erap1 Endoplasmic reticulum aminopeptidase 1	-0.204351	0.845757	0.0727544
Cyp2b1	G3X8Q9	Cyp2b1 Cytochrome P45 2B1	-0.205087	0.338157	0.470882
Map2k2	Q63932	Map2k2 Dual specificity mitogen-activated protein kinase kinase 2 Map2k2 Dual specificity mitogen-activated protein ...	-0.20551	0.193108	0.7142
Lgals9	O8573	Lgals9 Galectin-9	-0.205703	0.252178	0.598294
Rpl34	Q9D1R9	Rpl34 6S ribosomal protein L34	-0.206122	0.12453	0.904728
Slc25a12	Q8BH59	Slc25a12 Calcium-binding mitochondrial carrier protein Aralar1 Slc25a12 Calcium-binding mitochondrial carrier pro...	-0.206343	0.441475	0.355094
Palmd	Q9JHU2	Palmd Palmdelphin	-0.207121	0.678333	0.168557
Ptrh2	Q8R2Y8	Ptrh2 Peptidyl-tRNA hydrolase 2, mitochondrial	-0.207418	0.722932	0.140903
Ass1	P1646	Ass1 Argininosuccinate synthase	-0.207548	0.909904	0.0410042
Map2k3	O911	Map2k3 Dual specificity mitogen-activated protein kinase kinase 3 Map2k3 Dual specificity mitogen-activated protein ...	-0.207556	0.682166	0.16611
Mrrf	Q9D6S7	Mrrf Ribosome-recycling factor, mitochondrial	-0.20786	0.139565	0.855223
Erlin2	Q8BFZ9	Erlin2 Erlin-2	-0.208203	0.413486	0.383539
Ndufb1	Q9DCS9	Ndufb1 NADH dehydrogenase [ubiquinone] 1 beta subcomplex subunit 1 [REVIEWED] ENSMUSG448;Q9DCS9;Q3UAE3 Ndufb1 NADH dehydrogenase [ubiquinone] 1 beta sub...	-0.208851	0.230526	0.63728
Ndufaf2	Q59J78	Ndufaf2 Mimitin, mitochondrial	-0.208936	0.59236	0.227414
Elmo3	Q8BYZ7	Elmo3 Engulfment and cell motility protein 3	-0.209266	0.351418	0.454176
Rpl18a	P62717	Rpl18a 6S ribosomal protein L18a	-0.209795	0.341775	0.466259
Pmpcb	Q9CXT8	Pmpcb Mitochondrial-processing peptidase subunit beta Pmpcb Mitochondrial-processing peptidase subunit b...	-0.209852	0.183117	0.737271
Sap18b	E9Q317	Sap18b Histone deacetylase complex subunit SAP18	-0.210398	0.578327	0.237827
Apoo	Q9DCZ4	Apoo MICOS complex subunit Mic26	-0.210785	0.0200839	1.69715
Ostf1	Q62422	Ostf1 Osteoclast-stimulating factor 1	-0.211303	0.936347	0.0285633
Ndufv2	Q9D6J6	Ndufv2 NADH dehydrogenase [ubiquinone] flavoprotein 2, mitochondrial [REVIEWED] ENSMUSG2499;Q9D6J6;Q3U9L9;Q8BU7;Q8K2L Ndufv2 NADH dehydrogenase [ubiquinone] flavoprotei...	-0.211532	0.110387	0.957083
Eef1g	Q9D8N	Eef1g Elongation factor 1-gamma	-0.212263	0.418259	0.378555
Uncharacterized	AA1BGSH8	protein	-0.212418	0.645898	0.189836
Mocs1	Q5RKZ7	Mocs1 Molybdenum cofactor biosynthesis protein 1	-0.212788	0.136439	0.86506
Timm44	O35857	Timm44 Mitochondrial import inner membrane translocase subunit TIM44 Timm44 Mitochondrial import inner membrane translo...	-0.212845	0.334892	0.475096
Xpnpep1	Q6P1B1	Xpnpep1 Xaa-Pro aminopeptidase 1	-0.213187	0.30035	0.522372
Zfyve1	Q81J8	Zfyve1 Zinc finger FYVE domain-containing protein 1 Zfyve1 Zinc finger FYVE domain-containing protein ...	-0.213831	0.932524	0.03034
Trim21	Q3U7K7	Trim21 E3 ubiquitin-protein ligase TRIM21	-0.214057	0.469772	0.328113
Dld	O8749	Dld Dihydrolipoyl dehydrogenase, mitochondrial	-0.214198	0.788144	0.103395
Alcam	Q6149	Alcam CD166 antigen	-0.214476	0.389205	0.409821
Acot13	Q9CQR4	Acot13 Acyl-coenzyme A thioesterase 13	-0.214593	0.558063	0.253317
Farsa	Q8CC7	Farsa Phenylalanine--tRNA ligase alpha subunit	-0.21467	0.213219	0.671174
Rdh19	G5E8H9	Rdh19 Protein Rdh19	-0.215063	0.401556	0.396253
Phb2	O35129	Phb2 Prohibitin-2	-0.215226	0.0806064	1.09363
Cfh	P699	Cfh Complement factor H	-0.215718	0.61014	0.21457
Dpp9	Q8BVG4	Dpp9 Dipeptidyl peptidase 9	-0.216201	0.592995	0.226949
Dhrs4	Q99LB2	Dhrs4 Dehydrogenase/reductase SDR family member 4	-0.217366	0.2767	0.55799
Gstt2	Q61133	Gstt2 Glutathione S-transferase theta-2	-0.218078	0.568383	0.245359
Golim4	Q8BXA1	Golim4 Golgi integral membrane protein 4	-0.218615	0.983237	0.00734177
Hsp9b1	P8113	Hsp9b1 Endoplasmin	-0.219202	0.687301	0.162853
Pabpc2	Q6229	Pabpc2 Polyadenylate-binding protein	-0.219219	0.3857	0.413751
Tmpo	Q6133	Tmpo Lamina-associated polypeptide 2, isoforms alpha/zeta Tmpo Lamina-associated polypeptide 2, isoforms alp...	-0.21979	0.505868	0.295963
Farsb	Q9WUA2	Farsb Phenylalanine--tRNA ligase beta subunit	-0.220098	0.772552	0.112072
Tmem3a	Q8VEK	Tmem3a Cell cycle control protein 5A	-0.220663	0.612666	0.212776
Ndufs4	E9QPX3	Ndufs4 NADH dehydrogenase [ubiquinone] iron-sulfur protein 4, mitochondrial [NOT_REVIEWED] ENSMUSG21764;E9QPX3 Ndufs4 NADH dehydrogenase [ubiquinone] iron-sulfur...	-0.220777	0.794565	0.0998704
Tmem14c	Q9CQN6	Tmem14c Transmembrane protein 14C	-0.220783	0.188835	0.723917
Tbca	P48428	Tbca Tubulin-specific chaperone A	-0.220848	0.245314	0.610277
Mlycd	Q99J39	Mlycd Malonyl-CoA decarboxylase, mitochondrial	-0.22174	0.197123	0.705262
Pml	Q6953	Pml Protein PML	-0.221917	0.810528	0.0912318
Pank1	Q8K4K6	Pank1 Pantothenate kinase 1	-0.222298	0.657306	0.182233
Pcbp2	Q6199	Pcbp2 Poly(rC)-binding protein 2	-0.222686	0.414926	0.382029
Uqcr11	Q9CPX8	Uqcr11 Cytochrome b-c1 complex subunit 1	-0.222815	0.790888	0.101885
Ca1	P13634	Ca1 Carbonic anhydrase 1	-0.223092	0.211992	0.673681
Apoa1	Q623	Apoa1 Apolipoprotein A-I	-0.223348	0.867842	0.0615593
Eci1	P42125	Eci1 Enoyl-CoA delta isomerase 1, mitochondrial	-0.223568	0.189665	0.722013
Sdha	Q8K2B3	Sdha Succinate dehydrogenase [ubiquinone] flavoprotein subunit, mitochondrial [REVIEWED] ENSMUSG21577;Q8K2B3;QQF19;Q3UH25;Q3UKP7;Q3V4B1;Q921P5;Q9Z1Z4 Sdha Succinate dehydrogenase [ubiquinone] flavopro...	-0.22399	0.50134	0.299868
Pfn1	P62962	Pfn1 Profilin-1	-0.224398	0.322185	0.491894
Gorasp2	Q99JX3	Gorasp2 Golgi reassembly-stacking protein 2	-0.22452	0.828992	0.0814495
Vps25	Q9CQ8	Vps25 Vacuolar protein-sorting-associated protein 25 Vps25 Vacuolar protein-sorting-associated protein ...	-0.22475	0.211464	0.674764
Efl1	Q8CD5	Efl1 Elongation factor-like GTPase 1	-0.225202	0.227885	0.642285
Mbnl1	Q9JKP5	Mbnl1 Muscleblind-like protein 1	-0.225701	0.603435	0.21937
Eps8l2	Q99K3	Eps8l2 Epidermal growth factor receptor kinase substrate 8-like protein 2 Eps8l2 Epidermal growth factor receptor kinase sub...	-0.225959	0.120547	0.918844
Fam136a	Q9CR98	Fam136a Protein FAM136A	-0.226034	0.565817	0.247324
Gpt	Q8QZR5	Gpt Alanine aminotransferase 1	-0.226212	0.554843	0.25583
Tpr	F6ZDS4	Tpr Nucleoprotein TPR	-0.226473	0.507485	0.294577
Vapb	Q8BH8	Vapb Vesicle-associated membrane protein-associated protein B Vapb Vesicle-associated membrane protein-associate...	-0.226707	0.0970513	1.013
Slc25a5	P51881	Slc25a5 ADP/ATP translocase 2	-0.226849	0.469794	0.328093
Psmd6	Q99JI4	Psmd6 26S proteasome non-ATPase regulatory subunit 6 Psmd6 26S proteasome non-ATPase regulatory subunit...	-0.227111	0.209284	0.679264
Copg1	Q9QZE5	Copg1 Coatomer subunit gamma-1	-0.227199	0.863853	0.0635601
Yars	Q91WQ3	Yars Tyrosine--tRNA ligase, cytoplasmic	-0.22772	0.0251779	1.59898
Serpina3k	P7759	Serpina3k Serine protease inhibitor A3K	-0.227731	0.255589	0.592458
G6pc	P35576	G6pc Glucose-6-phosphatase	-0.227741	0.388659	0.410432
Mrpl14	Q9D1I6	Mrpl14 39S ribosomal protein L14, mitochondrial	-0.22843	0.243218	0.614005
Prkacb	P68181	Prkacb cAMP-dependent protein kinase catalytic subunit beta Prkacb cAMP-dependent protein kinase catalytic sub...	-0.228622	0.593939	0.226258
Coro7	Q9D2V7	Coro7 Coronin-7	-0.228622	0.587661	0.230873
Afg3l2	Q8JZQ2	Afg3l2 AFG3-like protein 2	-0.228632	0.106139	0.974125
Slc38a3	Q9DCP2	Slc38a3 Sodium-coupled neutral amino acid transporter 3 Slc38a3 Sodium-coupled neutral amino acid transpor...	-0.229289	0.370791	0.43087
FAM12A	Q6AA9	FAM12A Constitutive coactivator of PPAR-gamma-like protein 1 FAM12A Constitutive coactivator of PPAR-gamma-lik...	-0.229643	0.197775	0.703828
Trabd	Q99JY4	Trabd TraB domain-containing protein	-0.229643	0.166586	0.778361
Parp9	Q8CAS9	Parp9 Poly [ADP-ribose] polymerase 9 [REVIEWED] ENSMUSG2296;Q8CAS9;Q6IRT6;Q99LF9 Parp9 Poly [ADP-ribose] polymerase 9 [REVIEWED] EN...	-0.229951	0.0949936	1.02231
Pitpna	P5381	Pitpna Phosphatidylinositol transfer protein alpha isoform Pitpna Phosphatidylinositol transfer protein alpha...	-0.230507	0.474241	0.324001
Tecr	Q9CY27	Tecr Very-long-chain enoyl-CoA reductase	-0.231075	0.47809	0.32049
Stt3a	P46978	Stt3a Dolichyl-diphosphooligosaccharide--protein glycosyltransferase subunit STT3A Stt3a Dolichyl-diphosphooligosaccharide--protein g...	-0.232465	0.097479	1.01109
Ssr4	Q62186	Ssr4 Translocon-associated protein subunit delta	-0.23248	0.203703	0.691003
Ldhb	P16125	Ldhb L-lactate dehydrogenase B chain	-0.233767	0.523361	0.281198
Tm9sf2	P5821	Tm9sf2 Transmembrane 9 superfamily member 2	-0.234021	0.726511	0.138758
Golga2	Q921M4	Golga2 Golgin subfamily A member 2	-0.234068	0.36982	0.432009
Clta	B1AWD9	Clta Clathrin light chain A	-0.234348	0.750434	0.124688
Ldhd	Q7TNG8	Ldhd Probable D-lactate dehydrogenase, mitochondrial Ldhd Probable D-lactate dehydrogenase, mitochondri...	-0.234645	0.973261	0.0117705
Ppp2ca	P6333	Ppp2ca Serine/threonine-protein phosphatase 2A catalytic subunit alpha isoform Ppp2ca Serine/threonine-protein phosphatase 2A cat...	-0.234808	0.126205	0.898923
Tmed4	Q8R1V4	Tmed4 Transmembrane emp24 domain-containing protein 4 Tmed4 Transmembrane emp24 domain-containing protei...	-0.235383	0.467347	0.330361
Cyp2d34	L7N463	Cyp2d34 Protein Cyp2d34	-0.235665	0.601654	0.220653
Prrc2a	Q7TSC1	Prrc2a Protein PRRC2A	-0.236025	0.767683	0.114818
ORF11	Q9ERY9	ORF11 Probable ergosterol biosynthetic protein 28	-0.236509	0.643652	0.191349
Man1a1	P457	Man1a1 Mannosyl-oligosaccharide 1,2-alpha-mannosidase IA Man1a1 Mannosyl-oligosaccharide 1,2-alpha-mannosid...	-0.236788	0.912817	0.0396165
Dynll2	Q9DM5	Dynll2 Dynein light chain 2, cytoplasmic	-0.23683	0.101436	0.993807
Abat	P61922	Abat 4-aminobutyrate aminotransferase, mitochondrial Abat 4-aminobutyrate aminotransferase, mitochondri...	-0.238067	0.952254	0.021247
Tpmt	O556	Tpmt Thiopurine S-methyltransferase	-0.238482	0.195255	0.709397
Ndufa8	Q9DCJ5	Ndufa8 NADH dehydrogenase [ubiquinone] 1 alpha subcomplex subunit 8 [REVIEWED] ENSMUSG26895;Q9DCJ5;A2AL45 Ndufa8 NADH dehydrogenase [ubiquinone] 1 alpha sub...	-0.238573	0.526313	0.278756
Eif3i	Q9QZD9	Eif3i Eukaryotic translation initiation factor 3 subunit I Eif3i Eukaryotic translation initiation factor 3 s...	-0.238585	0.154941	0.809835
Lonp2	Q9DBN5	Lonp2 Lon protease homolog 2, peroxisomal	-0.23913	0.471538	0.326484
Sdf2l1	Q9ESP1	Sdf2l1 Stromal cell-derived factor 2-like protein 1 Sdf2l1 Stromal cell-derived factor 2-like protein ...	-0.239415	0.0710263	1.14858
Gcat	O88986	Gcat 2-amino-3-ketobutyrate coenzyme A ligase, mitochondrial Gcat 2-amino-3-ketobutyrate coenzyme A ligase, mit...	-0.239514	0.0889003	1.0511
Vdac2	Q693	Vdac2 Voltage-dependent anion-selective channel protein 2 Vdac2 Voltage-dependent anion-selective channel pr...	-0.239668	0.321633	0.492639
C5	P6684	C5 Complement C5	-0.240423	0.713786	0.146432
Maip1	Q8BHE8	Maip1 m-AAA protease-interacting protein 1, mitochondrial Maip1 m-AAA protease-interacting protein 1, mitoch...	-0.240508	0.628439	0.201737
Serpina3n	G3X8T9	Serpina3n Serine (Or cysteine) peptidase inhibitor, clade A, member 3N, isoform CRA_a Serpina3n Serine (Or cysteine) peptidase inhibitor...	-0.240628	0.42331	0.373342
Pdia4	P83	Pdia4 Protein disulfide-isomerase A4	-0.240631	0.194696	0.710643
Slco1a4	Q9EP96	Slco1a4 Solute carrier organic anion transporter family member 1A4 Slco1a4 Solute carrier organic anion transporter f...	-0.24148	0.608106	0.216021
Mtx1	F7C846	Mtx1 Metaxin-1	-0.242495	0.451566	0.345279
Gys2	Q8VCB3	Gys2 Glycogen [starch] synthase, liver [REVIEWED] ENSMUSG3244;Q8VCB3;Q3UTY Gys2 Glycogen [starch] synthase, liver [REVIEWED] ...	-0.242771	0.436062	0.360452
Stab2	Q8R4U	Stab2 Stabilin-2	-0.243002	0.255623	0.5924
Pgm1	Q9DF9	Pgm1 Phosphoglucomutase-1	-0.243068	0.0206526	1.68503
Gsdmdc1	Q9D8T2	Gsdmdc1 Gasdermin-D	-0.243158	0.621488	0.206567
Des	P311	Des Desmin	-0.243344	0.738615	0.131582
Eno1	P17182	Eno1 Alpha-enolase	-0.243843	0.150016	0.823861
Ola1	Q9CZ3	Ola1 Obg-like ATPase 1	-0.244279	0.0280853	1.55152
Pym1	Q8CHP5	Pym1 Partner of Y14 and mago	-0.24478	0.171446	0.765872
Srp19	Q9D14	Srp19 Signal recognition particle 19 kDa protein	-0.245042	0.235091	0.628764
Drg1	P32233	Drg1 Developmentally-regulated GTP-binding protein 1 Drg1 Developmentally-regulated GTP-binding protein...	-0.245247	0.927955	0.0324731
Bin2	S4R27	Bin2 Bridging integrator 2	-0.246996	0.790811	0.101927
Snx9	Q91VH2	Snx9 Sorting nexin-9	-0.247197	0.625026	0.204102
Add1	Q9QYC	Add1 Alpha-adducin	-0.247713	0.790752	0.10196
Amt	Q8CFA2	Amt Aminomethyltransferase, mitochondrial	-0.247787	0.249912	0.602212
Yars2	Q8BYL4	Yars2 Tyrosine--tRNA ligase, mitochondrial	-0.248762	0.347529	0.459009
Slc25a1	Q8JZU2	Slc25a1 Tricarboxylate transport protein, mitochondrial Slc25a1 Tricarboxylate transport protein, mitochon...	-0.249669	0.409874	0.38735
Fdft1	P53798	Fdft1 Squalene synthase	-0.250446	0.503734	0.297799
Rab1	P6127	Rab1 Ras-related protein Rab-1	-0.250691	0.299575	0.523495
Coq6	Q8R1S	Coq6 Ubiquinone biosynthesis monooxygenase COQ6, mitochondrial Coq6 Ubiquinone biosynthesis monooxygenase COQ6, m...	-0.250857	0.58315	0.23422
Lasp1	Q61792	Lasp1 LIM and SH3 domain protein 1	-0.251009	0.32482	0.488357
Eci2	Q9WUR2	Eci2 Enoyl-CoA delta isomerase 2, mitochondrial	-0.251079	0.565113	0.247865
Msra	Q9D6Y7	Msra Mitochondrial peptide methionine sulfoxide reductase Msra Mitochondrial peptide methionine sulfoxide re...	-0.251305	0.78816	0.103386
Cops6	O88545	Cops6 COP9 signalosome complex subunit 6	-0.251552	0.569772	0.244299
Dynll1	P63168	Dynll1 Dynein light chain 1, cytoplasmic	-0.252935	0.570203	0.24397
Hsd11b1	P5172	Hsd11b1 Corticosteroid 11-beta-dehydrogenase isozyme 1 Hsd11b1 Corticosteroid 11-beta-dehydrogenase isozy...	-0.253148	0.119551	0.922445
Ap1s1	P61967	Ap1s1 AP-1 complex subunit sigma-1A	-0.253466	0.0668465	1.17492
Glud1	P26443	Glud1 Glutamate dehydrogenase 1, mitochondrial	-0.254107	0.69083	0.160629
Ndufa11	G5E814	Ndufa11 NADH dehydrogenase [ubiquinone] 1 alpha subcomplex subunit 11 [NOT_REVIEWED] ENSMUSG2379;G5E814 Ndufa11 NADH dehydrogenase [ubiquinone] 1 alpha su...	-0.254779	0.19287	0.714735
Capza1	Q5RKN9	Capza1 Capping protein (Actin filament) muscle Z-line, alpha 1 Capza1 Capping protein (Actin filament) muscle Z-l...	-0.254981	0.106041	0.974527
Ndufb8	Q9D6J5	Ndufb8 NADH dehydrogenase [ubiquinone] 1 beta subcomplex subunit 8, mitochondrial [REVIEWED] ENSMUSG2524;Q9D6J5;Q9D6M7 Ndufb8 NADH dehydrogenase [ubiquinone] 1 beta subc...	-0.255252	0.114665	0.940571
Nit2	Q9JHW2	Nit2 Omega-amidase NIT2	-0.255357	0.203975	0.690424
Esrp2	Q8KG8	Esrp2 Epithelial splicing regulatory protein 2	-0.255424	0.703998	0.152429
Gm2441	G3UYJ7	Gm2441 Protein Gm2441	-0.255824	0.160021	0.795823
Hgs	Q99LI8	Hgs Hepatocyte growth factor-regulated tyrosine kinase substrate Hgs Hepatocyte growth factor-regulated tyrosine ki...	-0.255913	0.472004	0.326054
Scfd1	Q8BRF7	Scfd1 Sec1 family domain-containing protein 1	-0.256153	0.737968	0.131962
Rad23a	P54726	Rad23a UV excision repair protein RAD23 homolog A	-0.256485	0.0795894	1.09914
M6pr	P24668	M6pr Cation-dependent mannose-6-phosphate receptor M6pr Cation-dependent mannose-6-phosphate receptor...	-0.256834	0.954453	0.0202453
Aldh1l1	Q8RY6	Aldh1l1 Cytosolic 1-formyltetrahydrofolate dehydrogenase Aldh1l1 Cytosolic 1-formyltetrahydrofolate dehydr...	-0.257027	0.267282	0.57303
Amacr	O9174	Amacr Alpha-methylacyl-CoA racemase	-0.257625	0.052988	1.27582
Rbm47	Q91WT8	Rbm47 RNA-binding protein 47	-0.258024	0.478829	0.31982
Pon3	Q6287	Pon3 Serum paraoxonase/lactonase 3	-0.258567	0.0599807	1.22199
Eea1	Q8BL66	Eea1 Early endosome antigen 1	-0.260404	0.96315	0.0163062
Tm9sf3	Q9ET3	Tm9sf3 Transmembrane 9 superfamily member 3	-0.260404	0.196118	0.707482
Uncharacterized	Q5EBG8	protein C1orf5 homolog	-0.261046	0.223362	0.650991
Apip	Q9WVQ5	Apip Methylthioribulose-1-phosphate dehydratase	-0.261495	0.202589	0.693383
Krt1	P414	Krt1 Keratin, type II cytoskeletal 1	-0.261683	0.970657	0.0129343
Rpl5	P47962	Rpl5 6S ribosomal protein L5	-0.26195	0.238257	0.622954
Ndufa1	Q99LC3	Ndufa1 NADH dehydrogenase [ubiquinone] 1 alpha subcomplex subunit 1, mitochondrial [REVIEWED] ENSMUSG2626;Q99LC3;Q3UKK;Q8BL57;Q9CW21 Ndufa1 NADH dehydrogenase [ubiquinone] 1 alpha su...	-0.26237	0.068278	1.16572
Tom1	O88746	Tom1 Target of Myb protein 1	-0.262651	0.483722	0.315405
Srp54	P14576	Srp54 Signal recognition particle 54 kDa protein	-0.263362	0.186994	0.728172
Cyp2c4	P56657	Cyp2c4 Cytochrome P45 2C4	-0.263576	0.197424	0.704599
Hpcal1	P62748	Hpcal1 Hippocalcin-like protein 1	-0.263923	0.756778	0.121031
Acad9	Q8JZN5	Acad9 Acyl-CoA dehydrogenase family member 9, mitochondrial Acad9 Acyl-CoA dehydrogenase family member 9, mito...	-0.264076	0.217971	0.661601
Eef1d	P57776	Eef1d Elongation factor 1-delta	-0.264281	0.109771	0.959512
Hist1h1a	P43275	Hist1h1a Histone H1.1	-0.264847	0.913186	0.0394409
Atp5j	P9745	Atp5j ATP synthase-coupling factor 6, mitochondrial Atp5j ATP synthase-coupling factor 6, mitochondria...	-0.264984	0.658163	0.181666
Ppif	Q99KR7	Ppif Peptidyl-prolyl cis-trans isomerase F, mitochondrial Ppif Peptidyl-prolyl cis-trans isomerase F, mitoch...	-0.265258	0.280044	0.552774
Abhd12	Q99LR1	Abhd12 Monoacylglycerol lipase ABHD12	-0.265395	0.217344	0.662852
Srm	Q64674	Srm Spermidine synthase	-0.265603	0.360215	0.443438
Igkv1-96	AA14T8M1	Igkv1-96 Protein Igkv1-96	-0.265688	0.963012	0.0163681
Dhrs3	O88876	Dhrs3 Short-chain dehydrogenase/reductase 3	-0.265939	0.0853021	1.06904
Timm13	P6275	Timm13 Mitochondrial import inner membrane translocase subunit Tim13 Timm13 Mitochondrial import inner membrane translo...	-0.266068	0.015275	1.81602
Bola1	Q9D8S9	Bola1 BolA-like protein 1	-0.266294	0.214445	0.668683
Phyh	O35386	Phyh Phytanoyl-CoA dioxygenase, peroxisomal	-0.266393	0.626767	0.202894
Lypla2	Q9WTL7	Lypla2 Acyl-protein thioesterase 2	-0.266835	0.447041	0.349653
Prkag1	O5495	Prkag1 5'-AMP-activated protein kinase subunit gamma-1 Prkag1 5'-AMP-activated protein kinase subunit gam...	-0.266839	0.306928	0.512964
Krt1	A2A513	Krt1 Keratin, type I cytoskeletal 1	-0.266918	0.458673	0.338496
Cyp2c37	P56654	Cyp2c37 Cytochrome P45 2C37	-0.267439	0.339384	0.469308
Acadvl	P5544	Acadvl Very long-chain specific acyl-CoA dehydrogenase, mitochondrial Acadvl Very long-chain specific acyl-CoA dehydroge...	-0.267486	0.0748845	1.12561
Usp1	P52479	Usp1 Ubiquitin carboxyl-terminal hydrolase 1	-0.267816	0.185952	0.730599
Sec23b	Q9D662	Sec23b Protein transport protein Sec23B	-0.267956	0.149894	0.824217
Isoc2a	P8594	Isoc2a Isochorismatase domain-containing protein 2A Isoc2a Isochorismatase domain-containing protein 2...	-0.268095	0.0258847	1.58696
Vdac1	Q6932	Vdac1 Voltage-dependent anion-selective channel protein 1 Vdac1 Voltage-dependent anion-selective channel pr...	-0.269007	0.125691	0.900697
Pdzk1	Q9JIL4	Pdzk1 Na(+)/H(+) exchange regulatory cofactor NHE-RF3 Pdzk1 Na(+)/H(+) exchange regulatory cofactor NHE-...	-0.269664	0.0601564	1.22072
Gm2a	Q6648	Gm2a Ganglioside GM2 activator	-0.270111	0.0918205	1.03706
Atp11c	Q9QZW	Atp11c Phospholipid-transporting ATPase 11C	-0.270946	0.105672	0.976042
Pabpn1	Q8CCS6	Pabpn1 Polyadenylate-binding protein 2	-0.271721	0.667878	0.175303
Quinone	Q3UNZ8	oxidoreductase-like protein 2	-0.272189	0.00722298	2.14128
Ckb	Q4447	Ckb Creatine kinase B-type	-0.272453	0.274914	0.560803
Snap23	O944	Snap23 Synaptosomal-associated protein 23	-0.272494	0.927723	0.0325819
Rps12-ps3	Q6ZWZ6	Rps12-ps3 4S ribosomal protein S12	-0.272622	0.301093	0.521299
Dnaja1	P6337	Dnaja1 DnaJ homolog subfamily A member 1	-0.273586	0.0967824	1.0142
Cndp2	Q9D1A2	Cndp2 Cytosolic non-specific dipeptidase	-0.273905	0.0962536	1.01658
Fam98a	Q3TJZ6	Fam98a Protein FAM98A	-0.273956	0.327866	0.484304
Psme2	P97372	Psme2 Proteasome activator complex subunit 2	-0.274054	0.306563	0.51348
Dlst	Q9D2G2	Dlst Dihydrolipoyllysine-residue succinyltransferase component of 2-oxoglutarate dehydrogenase complex, mitochondrial Dlst Dihydrolipoyllysine-residue succinyltransfera...	-0.274173	0.262513	0.580849
Purb	O35295	Purb Transcriptional activator protein Pur-beta	-0.274787	0.536677	0.270287
Cyp2c67	Q569X9	Cyp2c67 Cytochrome P45, family 2, subfamily c, polypeptide 67 Cyp2c67 Cytochrome P45, family 2, subfamily c, po...	-0.274878	0.141432	0.849453
Timmdc1	Q8BUY5	Timmdc1 Complex I assembly factor TIMMDC1, mitochondrial Timmdc1 Complex I assembly factor TIMMDC1, mitocho...	-0.275049	0.526237	0.278819
Chmp4b	Q9D8B3	Chmp4b Charged multivesicular body protein 4b	-0.275174	0.979524	0.00898506
Ddi2	A2ADY9	Ddi2 Protein DDI1 homolog 2	-0.275244	0.0305737	1.51465
Slc25a15	Q9WVD5	Slc25a15 Mitochondrial ornithine transporter 1	-0.275598	0.400954	0.396906
Eif4b	Q8BGD9	Eif4b Eukaryotic translation initiation factor 4B	-0.275774	0.0747915	1.12615
Pcca	Q91ZA3	Pcca Propionyl-CoA carboxylase alpha chain, mitochondrial Pcca Propionyl-CoA carboxylase alpha chain, mitoch...	-0.276118	0.0570807	1.24351
Pex19	Q8VCI5	Pex19 Peroxisomal biogenesis factor 19	-0.276592	0.0402128	1.39564
Hspa1l	P16627	Hspa1l Heat shock 7 kDa protein 1-like	-0.276603	0.390327	0.408571
Otc	P11725	Otc Ornithine carbamoyltransferase, mitochondrial	-0.277692	0.0286901	1.54227
Raph1	F2Z3U3	Raph1 Protein Raph1	-0.277965	0.527833	0.277503
Ctsc	P97821	Ctsc Dipeptidyl peptidase 1	-0.278511	0.322482	0.491495
Iigp1	Q9QZ85	Iigp1 Interferon-inducible GTPase 1	-0.278724	0.0531797	1.27425
Dcaf8	Q8N7N5	Dcaf8 DDB1- and CUL4-associated factor 8	-0.279315	0.107689	0.967828
Aldh3a2	P4774	Aldh3a2 Fatty aldehyde dehydrogenase	-0.279474	0.256943	0.590163
Manf	Q3TMX5	Manf Mesencephalic astrocyte-derived neurotrophic factor Manf Mesencephalic astrocyte-derived neurotrophic ...	-0.279791	0.748124	0.126026
Pdia6	Q3TML	Pdia6 Protein disulfide-isomerase A6	-0.279843	0.669143	0.174481
Fis1	Q9CQ92	Fis1 Mitochondrial fission 1 protein	-0.279953	0.212774	0.672082
Acsm5	Q8BGA8	Acsm5 Acyl-coenzyme A synthetase ACSM5, mitochondrial Acsm5 Acyl-coenzyme A synthetase ACSM5, mitochondr...	-0.280285	0.0717027	1.14446
Rfk	Q8CFV9	Rfk Riboflavin kinase	-0.280482	0.730011	0.136671
Cs	Q9CZU6	Cs Citrate synthase, mitochondrial	-0.280512	0.684484	0.164637
Tufm	Q8BFR5	Tufm Elongation factor Tu, mitochondrial	-0.28072	0.562573	0.249821
Rrbp1	Q99PL5	Rrbp1 Ribosome-binding protein 1	-0.280991	0.55512	0.255613
Mccc2	Q3ULD5	Mccc2 Methylcrotonoyl-CoA carboxylase beta chain, mitochondrial Mccc2 Methylcrotonoyl-CoA carboxylase beta chain, ...	-0.281346	0.3659	0.436638
Fh	P9787	Fh Fumarate hydratase, mitochondrial	-0.281762	0.0891236	1.05001
Sgta	Q8BJU	Sgta Small glutamine-rich tetratricopeptide repeat-containing protein alpha Sgta Small glutamine-rich tetratricopeptide repeat...	-0.282555	0.443219	0.353382
Canx	P35564	Canx Calnexin	-0.283265	0.324752	0.488448
Cyp2d11	P24457	Cyp2d11 Cytochrome P45 2D11	-0.283429	0.0949263	1.02261
Sptan1	P16546	Sptan1 Spectrin alpha chain, non-erythrocytic 1	-0.283744	0.0770073	1.11347
UPF568	Q9CQE8	protein C14orf166 homolog	-0.284074	0.559236	0.252405
Atp5b	P5648	Atp5b ATP synthase subunit beta, mitochondrial	-0.284474	0.0249367	1.60316
Gimap4	Q99JY3	Gimap4 GTPase IMAP family member 4	-0.285107	0.307038	0.512808
Prdx2	Q61171	Prdx2 Peroxiredoxin-2	-0.286955	0.404297	0.393299
Ndufa13	Q9ERS2	Ndufa13 NADH dehydrogenase [ubiquinone] 1 alpha subcomplex subunit 13 [REVIEWED] ENSMUSG36199;Q9ERS2;Q9DC98;Q9DCA1 Ndufa13 NADH dehydrogenase [ubiquinone] 1 alpha su...	-0.287228	0.3974	0.400772
Hspa4l	P48722	Hspa4l Heat shock 7 kDa protein 4L	-0.287285	0.506845	0.295125
Ech1	O35459	Ech1 Delta(3,5)-Delta(2,4)-dienoyl-CoA isomerase, mitochondrial Ech1 Delta(3,5)-Delta(2,4)-dienoyl-CoA isomerase, ...	-0.287649	0.225019	0.64778
Hsp9ab1	P11499	Hsp9ab1 Heat shock protein HSP 9-beta	-0.287916	0.310143	0.508438
Igtp	Q9DCE9	Igtp Protein Igtp	-0.28792	0.444619	0.352012
Nfib	P97863	Nfib Nuclear factor 1 B-type	-0.288049	0.257012	0.590046
Cyp2d1	P24456	Cyp2d1 Cytochrome P45 2D1	-0.288469	0.366816	0.435551
Agmat	A2AS89	Agmat Agmatinase, mitochondrial	-0.289576	0.0428801	1.36774
Glyctk	Q8QZY2	Glyctk Glycerate kinase	-0.290038	0.360564	0.443017
Pcbd2	Q9CZL5	Pcbd2 Pterin-4-alpha-carbinolamine dehydratase 2	-0.290705	0.0864373	1.0633
Coq7	P97478	Coq7 5-demethoxyubiquinone hydroxylase, mitochondrial Coq7 5-demethoxyubiquinone hydroxylase, mitochondr...	-0.290717	0.698674	0.155726
Hal	P35492	Hal Histidine ammonia-lyase	-0.290741	0.698851	0.155615
Dnm1l	Q8K1M6	Dnm1l Dynamin-1-like protein	-0.290839	0.135967	0.866567
Akr1d1	Q8VCX1	Akr1d1 3-oxo-5-beta-steroid 4-dehydrogenase	-0.290843	0.0775772	1.11027
Nipsnap1	O55125	Nipsnap1 Protein NipSnap homolog 1	-0.291	0.970199	0.0131392
Sept11	Q8C1B7	Sept11 Septin-11	-0.291005	0.348668	0.457588
Fahd2	Q3TC72	Fahd2 Fumarylacetoacetate hydrolase domain-containing protein 2A Fahd2 Fumarylacetoacetate hydrolase domain-contain...	-0.291158	0.283439	0.54754
Rpl35	Q6ZWV7	Rpl35 6S ribosomal protein L35	-0.291399	0.0586623	1.23164
Hrg	Q9ESB3	Hrg Histidine-rich glycoprotein	-0.291804	0.212436	0.672773
Aldh1a1	P24549	Aldh1a1 Retinal dehydrogenase 1	-0.292261	0.605964	0.217553
Csnk2b	P67871	Csnk2b Casein kinase II subunit beta	-0.292624	0.713115	0.14684
Fcgr2	P811	Fcgr2 Low affinity immunoglobulin gamma Fc region receptor II Fcgr2 Low affinity immunoglobulin gamma Fc region ...	-0.292778	0.27277	0.564204
Hsd17b12	O753	Hsd17b12 Very-long-chain 3-oxoacyl-CoA reductase	-0.293959	0.561109	0.250953
Cdc37	Q6181	Cdc37 Hsp9 co-chaperone Cdc37	-0.294143	0.774954	0.110724
Cr1l	Q64735	Cr1l Complement component receptor 1-like protein	-0.294691	0.636238	0.19638
Larp4	G3X9Q6	Larp4 La-related protein 4	-0.296101	0.142359	0.846615
Cwf19l1	Q8CI33	Cwf19l1 CWF19-like protein 1	-0.296101	0.518494	0.285256
Dcxr	Q91X52	Dcxr L-xylulose reductase	-0.296157	0.606647	0.217064
Vim	P2152	Vim Vimentin	-0.29632	0.556105	0.254844
Gm2729	A2A4P4	Gm2729 Protein Gm2729	-0.296332	0.967528	0.0143367
Gda	Q9R111	Gda Guanine deaminase	-0.296765	0.291653	0.535133
Ppp2r4	P58389	Ppp2r4 Serine/threonine-protein phosphatase 2A activator Ppp2r4 Serine/threonine-protein phosphatase 2A act...	-0.296784	0.0564314	1.24848
Ddc	O88533	Ddc Aromatic-L-amino-acid decarboxylase	-0.297085	0.570456	0.243778
Cul3	Q9JLV5	Cul3 Cullin-3	-0.297163	0.562603	0.249798
Kynu	Q9CXF	Kynu Kynureninase	-0.297544	0.0561171	1.2509
Hgd	O9173	Hgd Homogentisate 1,2-dioxygenase	-0.297903	0.0425721	1.37087
Cyp2b19	O5571	Cyp2b19 Cytochrome P45 2B19	-0.297932	0.492929	0.307216
Gm2846	E9Q9P8	Gm2846 Protein Gm2846	-0.297984	0.49516	0.305255
Nhlrc2	Q8BZW8	Nhlrc2 NHL repeat-containing protein 2	-0.298005	0.658903	0.181179
Bcl2l13	P5917	Bcl2l13 Bcl-2-like protein 13	-0.299501	0.436494	0.360022
Pik3r1	P2645	Pik3r1 Phosphatidylinositol 3-kinase regulatory subunit alpha Pik3r1 Phosphatidylinositol 3-kinase regulatory su...	-0.299609	0.292539	0.533816
Ndufs5	Q99LY9	Ndufs5 NADH dehydrogenase [ubiquinone] iron-sulfur protein 5 [REVIEWED] ENSMUSG28648;Q99LY9;Q3U734 Ndufs5 NADH dehydrogenase [ubiquinone] iron-sulfur...	-0.29979	0.399254	0.398751
Sf3b3	Q921M3	Sf3b3 Splicing factor 3B subunit 3	-0.299914	0.862963	0.0640077
Tbcb	Q9D1E6	Tbcb Tubulin-folding cofactor B	-0.300444	0.0906444	1.04266
Rai14	Q9EP71	Rai14 Ankycorbin	-0.301106	0.369036	0.432931
Faah	O8914	Faah Fatty-acid amide hydrolase 1	-0.301153	0.0751923	1.12383
Cct6b	Q6139	Cct6b T-complex protein 1 subunit zeta-2	-0.301732	0.220442	0.656705
Ndufa4	Q62425	Ndufa4 Cytochrome c oxidase subunit NDUFA4	-0.301931	0.0497048	1.3036
Gbf1	Q6DFZ1	Gbf1 Golgi-specific brefeldin A-resistance factor 1 Gbf1 Golgi-specific brefeldin A-resistance factor ...	-0.302855	0.600989	0.221134
Rhot1	Q8BG51	Rhot1 Mitochondrial Rho GTPase 1	-0.303414	0.146904	0.832966
Hsd3b7	Q9EQC1	Hsd3b7 3 beta-hydroxysteroid dehydrogenase type 7	-0.303457	0.241986	0.61621
Qdpr	Q8BVI4	Qdpr Dihydropteridine reductase	-0.303559	0.0296542	1.52791
Acy1	Q99JW2	Acy1 Aminoacylase-1	-0.304641	0.096937	1.01351
Cars	Q9ER72	Cars Cysteine--tRNA ligase, cytoplasmic	-0.305338	0.970674	0.0129265
Shmt2	Q9CZN7	Shmt2 Serine hydroxymethyltransferase	-0.305762	0.00216618	2.66431
Hspa1b	P17879	Hspa1b Heat shock 7 kDa protein 1B	-0.306236	0.258138	0.588149
Ppa2	Q91VM9	Ppa2 Inorganic pyrophosphatase 2, mitochondrial	-0.306514	0.861654	0.0646671
Mapk14	P47811	Mapk14 Mitogen-activated protein kinase 14	-0.306778	0.165983	0.779935
Prkar1a	Q9DBC7	Prkar1a cAMP-dependent protein kinase type I-alpha regulatory subunit Prkar1a cAMP-dependent protein kinase type I-alpha...	-0.306835	0.539625	0.267908
Krt77	Q6IFZ6	Krt77 Keratin, type II cytoskeletal 1b	-0.306931	0.953767	0.0205579
Cacybp	Q9CXW3	Cacybp Calcyclin-binding protein	-0.308177	0.310498	0.507941
Sepp1	P7274	Sepp1 Selenoprotein P	-0.308268	0.116321	0.934343
Aifm1	Q9ZX1	Aifm1 Apoptosis-inducing factor 1, mitochondrial	-0.308829	0.739747	0.130917
Rpl6	P47911	Rpl6 6S ribosomal protein L6	-0.309016	0.224808	0.648188
Bhmt	O3549	Bhmt Betaine--homocysteine S-methyltransferase 1	-0.309523	0.411871	0.385238
Atp5i	Q6185	Atp5i ATP synthase subunit e, mitochondrial	-0.310268	0.0837673	1.07693
Ptgr2	Q8VDQ1	Ptgr2 Prostaglandin reductase 2	-0.31091	0.564532	0.248312
Slc25a21	Q8BZ9	Slc25a21 Mitochondrial 2-oxodicarboxylate carrier	-0.310952	0.348576	0.457703
[truncated: 561 more rows]
