# Supplementary material for: Glutathione synthesis in the mouse liver supports lipid abundance through NRF2 repression
Source: Nat Commun. 2024 Jul 21;15:6152. doi: 10.1038/s41467-024-50454-2 (PMC11271484; doi:10.1038/s41467-024-50454-2)
Supplement: Supplementary file 6 — Supplementary Data 3 [file 41467_2024_50454_MOESM6_ESM.xlsx]

## Sheet: adipose lipidomics
ESI mode	Average Rt(min)	Average Mz	Metabolite name	Adduct type	Pval	(-)Log2Fc	(-)LogPval
Pos	13.706	704.555	PC O-31:1	[M+H]+	0.0408479	2.31713	1.38883
Neg	6.449	557.289	LPG 22:5	[M-H]-	0.0323759	1.8429	1.48978
Pos	20.96	863.689	CoQ10	[M+H]+	0.0116183	1.78997	1.93486
Neg	7.558	537.32	LPG 20:1	[M-H]-	0.0202792	1.75836	1.69295
Neg	6.611	434.268	LPE O-16:2	[M-H]-	0.0341138	1.72893	1.46707
Neg	5.877	555.272	LPG 22:6	[M-H]-	0.0348447	1.69956	1.45786
Neg	6.151	555.272	LPG 22:6	[M-H]-	0.0202511	1.65174	1.69355
Neg	6.419	507.273	LPG 18:2	[M-H]-	0.000787288	1.6313	3.10387
Neg	5.866	531.275	LPG 20:4	[M-H]-	0.0426541	1.56481	1.37004
Pos	16.689	568.565	Cer 36:0;2O|Cer 18:0;2O/18:0	[M+H]+	0.0183746	1.52244	1.73578
Pos	12.929	749.622	SM 36:0;3O	[M+H]+	0.0230317	1.44623	1.63767
Neg	1.539	281.177	FA 16:3;2O	[M-H]-	0.0447989	1.41601	1.34873
Pos	15.135	540.536	Cer 34:0;2O|Cer 18:0;2O/16:0	[M+H]+	0.0109332	1.41571	1.96125
Pos	12.2	764.559	PC O-36:6	[M+H]+	0.0132883	1.37262	1.87653
Neg	14.066	699.498	PA 36:2|PA 18:0_18:2	[M-H]-	0.0227006	1.31887	1.64396
Neg	5.839	507.273	LPG 18:2	[M-H]-	0.0354514	1.31418	1.45037
Pos	6.127	300.29	NAE 16:0	[M+H]+	0.0107796	1.30783	1.9674
Neg	6.869	509.29	LPG 18:1	[M-H]-	0.046911	1.30469	1.32873
Pos	5.191	300.289	NAE 16:0	[M+H]+	0.0341376	1.30273	1.46677
Pos	19.626	659.504	CoQ7	[M+H]+	0.0460305	1.27276	1.33695
Pos	16.589	774.639	PC O-36:1	[M+H]+	0.000234509	1.25657	3.62984
Pos	10.593	675.542	SM 32:1;2O	[M+H]+	0.037385	1.23128	1.4273
Pos	19.621	523.378	CoQ5	[M+H]+	0.0499022	1.23012	1.30188
Pos	22.226	778.765	Cer 50:1;3O|Cer 18:0;2O/32:1;O	[M+H]+	0.0415179	1.19285	1.38176
Neg	7.918	437.268	LPA 18:0	[M-H]-	0.0455729	1.18951	1.34129
Neg	7.782	437.268	LPA 18:0	[M-H]-	0.042728	1.17985	1.36929
Pos	10.82	675.542	SM 32:1;2O	[M+H]+	0.0212819	1.16794	1.67199
Pos	13.412	742.576	PC O-34:3	[M+H]+	0.0102782	1.13395	1.98808
Neg	5.773	315.255	FA 18:0;2O	[M-H]-	0.0498789	1.12236	1.30208
Pos	10.473	717.552	SM 34:2;3O	[M+H]+	0.0436372	1.08294	1.36014
Pos	14.125	756.588	PC O-35:3	[M+H]+	0.00957015	1.07391	2.01908
Pos	15.966	761.652	SM 38:0;2O	[M+H]+	0.0415692	1.05619	1.38123
Neg	7.004	435.251	LPA 18:1	[M-H]-	0.0334526	1.04919	1.47557
Pos	12.432	766.573	PC O-36:5	[M+H]+	0.0313174	1.03775	1.50421
Neg	7.05	435.251	LPA 18:1	[M-H]-	0.00874209	1.03161	2.05838
Neg	7.202	435.253	LPA 18:1	[M-H]-	0.0263373	1.01144	1.57943
Pos	10.608	717.552	SM 34:2;3O	[M+H]+	0.0209782	1.0004	1.67823
Neg	6.562	433.236	LPA 18:2	[M-H]-	0.0157898	0.995987	1.80162
Pos	10.949	701.558	SM 34:2;2O	[M+H]+	0.0114798	0.934264	1.94007
Pos	10.982	701.558	SM 34:2;2O|SM 15:2;2O/19:0	[M+H]+	0.0114078	0.865966	1.9428
Pos	15.261	759.636	SM 38:1;2O|SM 19:0;2O/19:1	[M+H]+	0.0157713	0.815648	1.80213
Pos	16.205	746.605	PC O-34:1	[M+H]+	0.00667003	0.792291	2.17587
Neg	17.135	782.65	HexCer 40:1;2O	[M-H]-	0.0339245	0.78213	1.46949
Pos	6.298	520.338	LPC 18:2	[M+H]+	0.0466347	0.778542	1.33129
Pos	13.109	766.573	PC O-36:5	[M+H]+	0.0358267	0.755663	1.44579
Pos	8.332	538.386	LPC 19:0/0:0	[M+H]+	0.0229943	0.744232	1.63838
Pos	7.107	452.374	CAR 20:2	[M+H]+	0.00734775	0.736546	2.13385
Neg	14.197	770.572	DMPE 36:2|DMPE 18:0_18:2	[M-H]-	0.0383572	0.732723	1.41615
Pos	14.539	718.575	PC O-32:1	[M+H]+	0.0229964	0.732328	1.63834
Pos	10.084	594.448	LPC 23:0/0:0	[M+H]+	0.0475908	0.682183	1.32248
Pos	9.938	594.448	LPC 23:0/0:0	[M+H]+	0.0438389	0.67549	1.35814
Pos	8.028	538.386	LPC 19:0/0:0	[M+H]+	0.0299456	0.67422	1.52367
Pos	1.081	434.401	NAE 26:3	[M+H]+	0.00378883	0.662374	2.4215
Pos	14.08	757.623	SM 38:2;2O	[M+H]+	0.043854	0.634633	1.35799
Pos	9.562	580.435	LPC 22:0/0:0	[M+H]+	0.0273234	0.622651	1.56347
Pos	10.603	608.466	LPC 24:0/0:0	[M+H]+	0.0267995	0.621172	1.57187
Pos	8.734	552.404	LPC 20:0/0:0	[M+H]+	0.0217578	0.608446	1.66238
Pos	7.542	550.387	LPC 20:1	[M+H]+	0.0229716	0.588959	1.63881
Pos	9.179	494.362	LPE O-20:1	[M+H]+	0.00701562	0.582738	2.15393
Pos	7.45	438.298	LPE O-16:1	[M+H]+	0.0475345	0.581804	1.32299
Neg	12.569	671.466	PA 34:2|PA 16:0_18:2	[M-H]-	0.0335855	0.56736	1.47385
Pos	8.78	578.417	LPC 22:1/0:0	[M+H]+	0.0318077	0.555846	1.49747
Pos	16.867	771.639	SM 39:2;2O	[M+H]+	0.0394901	0.509503	1.40351
Pos	7.007	438.298	LPE O-16:1	[M+H]+	0.0181364	0.49719	1.74145
Neg	5.707	317.213	FA 20:5;2O	[M-H]-	0.0317378	0.481951	1.49842
Pos	14.513	526.292	LPE 22:6	[M+H]+	0.00413421	0.463803	2.38361
Pos	5.315	298.274	NAE 16:1	[M+H]+	0.00790762	0.462887	2.10195
Pos	4.165	344.279	CAR 12:0	[M+H]+	0.041876	0.449204	1.37803
Pos	8.155	492.345	LPE O-20:2	[M+H]+	0.0322492	0.391023	1.49148
Neg	6.446	255.234	FA 16:0	[M-H]-	0.0299377	0.345928	1.52378
Pos	9.294	580.435	LPC 22:0/0:0	[M+H]+	0.0390838	0.246709	1.408
Pos	20.318	664.662	Cer 43:1;2O|Cer 18:1;2O/25:0	[M+H]+	0.0341038	0.226553	1.4672
Pos	11.567	756.554	PC 34:3	[M+H]+	0.0135028	-0.372764	1.86958
Pos	14.621	758.569	PC 34:2	[M+H]+	0.0235595	-0.386614	1.62783
Pos	13.31	758.57	PC 34:2	[M+H]+	0.0327952	-0.391084	1.48419
Pos	13.878	760.582	PC 34:1	[M+H]+	0.00934316	-0.427226	2.02951
Pos	13.754	734.57	PC 32:0	[M+H]+	0.035012	-0.548342	1.45578
Pos	13.316	732.554	PC 32:1	[M+H]+	0.0416273	-0.610258	1.38062
Pos	12.886	740.521	PE 36:4	[M+H]+	0.0337049	-0.616622	1.47231
Pos	15.25	734.57	PC 32:0	[M+H]+	0.033462	-0.636457	1.47545
Pos	7.243	372.29	NAE 22:6	[M+H]+	0.00834829	-0.663764	2.0784
Pos	14.929	734.571	PC 32:0	[M+H]+	0.0325695	-0.729603	1.48719
Pos	14.422	760.581	PC 34:1	[M+H]+	0.0163007	-0.751777	1.78779
Pos	12.845	732.555	PC 32:1	[M+H]+	0.0173924	-0.7579	1.75964
Pos	12.947	732.555	PC 32:1	[M+H]+	0.0441069	-0.764766	1.35549
Neg	13.087	714.511	PE 34:2|PE 16:0_18:2	[M-H]-	0.0293824	-0.772588	1.53191
Pos	12.458	732.554	PC 32:1	[M+H]+	0.0457047	-0.837669	1.34004
Pos	12.127	740.522	PE 36:4	[M+H]+	0.0260191	-0.852324	1.58471
Pos	14.371	760.587	PC 34:1	[M+H]+	0.0117439	-0.870073	1.93019
Pos	12.847	740.522	PE 36:4	[M+H]+	0.0307528	-0.937743	1.51212
Pos	13.266	732.556	PC 32:1	[M+H]+	0.0336972	-0.957145	1.47241
Pos	3.788	256.227	NAE 13:1	[M+H]+	0.039108	-0.989949	1.40773
Pos	4.096	256.227	NAE 13:1	[M+H]+	0.0364934	-0.99099	1.43779
Pos	11.958	636.492	LPC 26:0/0:0	[M+H]+	0.0456397	-1.00399	1.34066
Pos	14.368	734.571	PC 32:0	[M+H]+	0.0435148	-1.08298	1.36136
Pos	3.799	278.21	NAE 15:4	[M+H]+	0.0386854	-1.08436	1.41245
Pos	8.07	376.319	NAE 22:4	[M+H]+	0.0456736	-1.08922	1.34034
Pos	14.249	718.539	PE 34:1	[M+H]+	0.0108704	-1.19444	1.96376
Pos	13.096	716.522	PE 34:2	[M+H]+	0.00633156	-1.20664	2.19849
Pos	21.422	792.704	TG 46:2|TG 12:0_16:0_18:2	[M+NH4]+	0.0198722	-1.20826	1.70175
Pos	13.509	704.522	PC 30:1	[M+H]+	0.0438455	-1.35772	1.35808
Pos	21.411	818.721	TG 48:3|TG 14:0_16:1_18:2	[M+NH4]+	0.0355973	-1.4648	1.44858
Pos	21.564	836.729	TG 48:2;1O|TG 15:0_15:0_18:2;1O	[M+NH4]+	0.0487498	-1.53839	1.31203
Pos	6.801	538.35	PC 18:0	[M+H]+	0.0258742	-1.5757	1.58713
Pos	14.11	692.52	PE 32:0|PE 16:0_16:0	[M+H]+	0.0464281	-1.74258	1.33322
Pos	19.626	591.441	CoQ6	[M+H]+	0.0501729	1.16957	1.29953
Pos	12.958	690.543	PC O-30:1	[M+H]+	0.0504985	1.14991	1.29672
Pos	9.336	606.449	LPC 24:1/0:0	[M+H]+	0.0508895	0.238804	1.29337
Pos	14.425	734.57	PC 32:0	[M+H]+	0.0512303	-0.867368	1.29047
Pos	17.922	666.639	Cer 42:0;4O|Cer 18:0;3O/24:0;(2OH)	[M+H-H2O]+	0.0514715	0.767651	1.28843
Pos	19.628	455.314	CoQ4	[M+H]+	0.0524772	1.20538	1.28003
Pos	11.964	730.536	PC 32:2	[M+H]+	0.0534208	-0.445641	1.27229
Pos	16.169	644.561	Cer 41:4;4O	[M+H-H2O]+	0.0536841	1.37544	1.27015
Pos	7.897	524.369	LPC 18:0/0:0	[M+H]+	0.0540051	0.850109	1.26757
Pos	20.642	769.63	SM 39:3;2O	[M+H]+	0.0543025	-1.29588	1.26518
Pos	1.625	518.324	LPC 18:3	[M+H]+	0.0544019	-1.08514	1.26439
Pos	5.719	520.338	LPC 18:2	[M+H]+	0.0544636	0.964034	1.26389
Pos	14.015	758.57	PC 34:2	[M+H]+	0.0547592	-0.529841	1.26154
Pos	21.692	802.767	Cer 52:3;4O	[M+H-H2O]+	0.0551215	0.765542	1.25868
Neg	23.574	297.243	FA 18:1;2O	[M-H]-	0.0553919	-0.234036	1.25655
Pos	13.189	746.568	PC 33:1	[M+H]+	0.0555149	-0.451804	1.25559
Pos	9.555	562.422	CerP 30:1;2O|CerP 18:1;2O/12:0	[M+H]+	0.0556611	-0.676175	1.25445
Pos	6.408	482.328	LPC 15:0/0:0	[M+H]+	0.055734	0.742222	1.25388
Neg	6.346	524.279	LPE 22:6	[M-H]-	0.0562597	1.15212	1.2498
Pos	22.782	822.753	TG 48:1|TG 14:0_16:0_18:1	[M+NH4]+	0.0562863	-1.67488	1.2496
Pos	7.137	414.357	CAR 17:0	[M+H]+	0.0563429	0.645095	1.24916
Pos	0.5	260.185	CAR 6:0	[M+H]+	0.0568349	-0.390481	1.24538
Pos	5.725	482.323	LPC 15:0/0:0	[M+H]+	0.056967	0.86894	1.24438
Pos	6.863	426.356	CAR 18:1	[M+H]+	0.058289	0.536468	1.23441
Pos	17.145	766.652	HexCer 40:1;2O|HexCer 18:1;2O/22:0	[M+H-H2O]+	0.0589816	0.236326	1.22928
Neg	1.09	391.214	FA 22:6;4O	[M-H]-	0.0591806	1.5164	1.22782
Pos	22.304	794.721	TG 46:1|TG 14:0_16:0_16:1	[M+NH4]+	0.0593506	-1.60155	1.22657
Pos	22.084	846.753	TG 50:3|TG 16:0_16:1_18:2	[M+NH4]+	0.0598106	-1.28788	1.22322
Pos	15.592	734.57	PC 32:0	[M+H]+	0.0600912	-0.650083	1.22119
Pos	11.209	701.558	SM 34:2;2O	[M+H]+	0.0604123	1.10247	1.21887
Neg	5.257	253.218	FA 16:1	[M-H]-	0.061259	0.3337	1.21283
Pos	15.26	478.291	LPE 18:2	[M+H]+	0.0614418	0.412163	1.21154
Pos	15.292	478.291	LPE 18:2	[M+H]+	0.0620516	0.41139	1.20725
Pos	15.953	592.566	Cer 38:2;2O|Cer 18:2;2O/20:0	[M+H]+	0.0620602	0.501124	1.20719
Neg	7.009	409.235	LPA 16:0	[M-H]-	0.0620659	0.7866	1.20715
Neg	7.574	281.249	FA 18:1	[M-H]-	0.0621084	-0.691403	1.20685
Pos	22.135	820.736	TG 48:2|TG 14:0_16:0_18:2	[M+NH4]+	0.062244	-1.20391	1.2059
Neg	6.942	486.301	LPE O-20:4	[M-H]-	0.0630869	1.5568	1.20006
Neg	21.816	297.244	FA 18:1;2O	[M-H]-	0.0631067	-0.271999	1.19992
Pos	14.752	734.57	PC 32:0	[M+H]+	0.0632928	-0.509312	1.19865
Neg	13.542	672.5	PE O-32:2|PE O-16:1_16:1	[M-H]-	0.0634521	0.527327	1.19755
Pos	14.567	744.552	PE 36:2	[M+H]+	0.0635214	-0.571829	1.19708
Neg	22.28	295.228	FA 18:2;2O	[M-H]-	0.0637909	-0.257756	1.19524
Pos	1.834	298.274	NAE 16:1	[M+H]+	0.0641945	0.907168	1.1925
Neg	6.2	255.233	FA 16:0	[M-H]-	0.0644074	0.364205	1.19106
Neg	5.759	325.239	FA 19:2;2O	[M-H]-	0.0649449	0.678922	1.18745
Neg	0.704	343.214	FA 18:2;4O	[M-H]-	0.0663822	-0.653806	1.17795
Pos	21.966	832.738	TG 49:3|TG 16:0_15:1_18:2	[M+NH4]+	0.0668656	-0.918257	1.1748
Pos	14.901	734.571	PC 32:0	[M+H]+	0.0669065	-0.574684	1.17453
Pos	12.733	758.569	PC 34:2	[M+H]+	0.067416	-0.407088	1.17124
Pos	14.463	745.621	SM 37:1;2O	[M+H]+	0.0675989	0.906916	1.17006
Pos	15.649	734.575	PC 32:0	[M+H]+	0.0680828	-0.718057	1.16696
Pos	21.44	870.756	TG 52:5|TG 16:1_18:2_18:2	[M+NH4]+	0.0681227	-1.75695	1.16671
Pos	11.861	714.504	PE 34:3	[M+H]+	0.0682784	-1.13649	1.16572
Pos	16.771	662.569	DG 38:4|DG 18:0_20:4	[M+NH4]+	0.0683921	0.807339	1.16499
Pos	22.016	786.599	PC 36:2	[M+H]+	0.0684548	0.555868	1.1646
Pos	19.625	319.19	CoQ2	[M+H]+	0.0701316	1.13855	1.15409
Pos	7.893	538.387	LPC 19:0	[M+H]+	0.0705853	0.671172	1.15129
Pos	19.623	387.252	CoQ3	[M+H]+	0.0716524	1.11647	1.14477
Neg	12.808	688.494	PE 32:1|PE 16:0_16:1	[M-H]-	0.0716862	-1.5704	1.14456
Pos	21.442	844.74	TG 50:4|TG 14:0_18:2_18:2	[M+NH4]+	0.0719487	-1.20285	1.14298
Pos	18.12	596.597	Cer 38:0;2O|Cer 18:0;2O/20:0	[M+H]+	0.0721377	1.78656	1.14184
Neg	5.237	520.269	LPS 18:2	[M-H]-	0.0722741	0.981914	1.14102
Pos	5.195	322.271	NAE 18:3	[M+H]+	0.0723836	1.1234	1.14036
Pos	22.927	806.793	Cer 52:1;3O|Cer 18:0;2O/34:1;O	[M+H]+	0.0728285	1.64491	1.1377
Neg	6.87	281.249	FA 18:1	[M-H]-	0.0728381	0.392579	1.13764
Neg	6.588	509.287	LPG 18:1	[M-H]-	0.0733796	1.48782	1.13442
Pos	18.388	666.602	DG 38:2|DG 20:0_18:2	[M+NH4]+	0.0734773	0.477873	1.13385
Pos	1.594	270.243	NAE 14:1	[M+H]+	0.0747481	-0.836104	1.1264
Pos	8.08	354.336	NAE 20:1	[M+H]+	0.0750143	-0.754927	1.12486
Pos	8.388	524.372	LPC 18:0/0:0	[M+H]+	0.0751313	0.349078	1.12418
Pos	14.455	758.569	PC 34:2	[M+H]+	0.0762027	-0.390512	1.11803
Pos	15.017	480.308	LPE 18:1	[M+H]+	0.0764518	0.711467	1.11661
Pos	6.394	474.357	CAR 22:5	[M+H]+	0.0767229	1.36382	1.11508
Pos	6.64	400.342	CAR 16:0	[M+H]+	0.07789	0.364332	1.10852
Neg	20.635	409.313	FA 28:7	[M-H]-	0.0781554	-0.906013	1.10704
Pos	6.337	352.32	NAE 20:2	[M+H]+	0.0800384	-1.0568	1.0967
Pos	21.385	844.74	TG 50:4|TG 14:0_18:2_18:2	[M+NH4]+	0.0807702	-2.25261	1.09275
Neg	22.513	269.213	FA 16:1;2O	[M-H]-	0.0808341	-0.275147	1.09241
Pos	13.805	478.291	LPE 18:2	[M+H]+	0.0810926	0.77473	1.09102
Pos	22.909	832.808	Cer 54:2;3O|Cer 18:0;2O/36:2;O	[M+H]+	0.0820573	1.49971	1.08588
Pos	22.494	808.74	TG 47:1|TG 14:0_15:0_18:1	[M+NH4]+	0.0837315	-1.62807	1.07711
Pos	16.571	796.617	PC O-38:4	[M+H]+	0.08392	0.975048	1.07613
Pos	22.833	848.768	TG 50:2|TG 16:0_16:0_18:2	[M+NH4]+	0.0841576	-1.0212	1.07491
Pos	8.854	586.423	CerP 32:3;2O|CerP 15:2;2O/17:1	[M+H]+	0.0842768	0.37326	1.07429
Pos	6.562	450.358	CAR 20:3	[M+H]+	0.084286	0.82212	1.07424
Pos	22.26	830.794	Cer 54:3;3O|Cer 18:0;2O/36:3;O	[M+H]+	0.0842927	1.51548	1.07421
Pos	18.672	797.663	SM 41:3;2O	[M+H]+	0.08452	-3.15616	1.07304
Neg	1.542	257.176	FA 14:1;2O	[M-H]-	0.0847879	0.989388	1.07167
Pos	16.508	580.567	Cer 37:1;2O|Cer 18:1;2O/19:0	[M+H]+	0.0854413	0.635952	1.06833
Neg	5.519	293.213	FA 18:3;O	[M-H]-	0.0858996	-0.980931	1.06601
Pos	6.213	568.339	LPC 22:6	[M+H]+	0.0868265	1.11184	1.06135
Pos	13.624	731.603	SM 36:1;2O	[M+H]+	0.0877582	0.501388	1.05671
Pos	11.931	703.573	SM 34:1;2O	[M+H]+	0.0881644	-0.202818	1.05471
Neg	17.626	785.648	PE-Cer 43:1;2O	[M-H]-	0.0892563	1.32535	1.04936
Pos	12.863	722.51	PC O-33:6	[M+H]+	0.0894835	0.850141	1.04826
Pos	14.59	748.581	PC 33:0	[M+H]+	0.0897666	-0.284379	1.04689
Pos	7.563	524.369	LPC 18:0/0:0	[M+H]+	0.090572	0.443903	1.04301
Pos	15.475	742.609	CerP 43:2;2O|CerP 27:1;2O/16:1	[M+H]+	0.090964	2.65026	1.04113
Neg	6.432	500.279	LPE 20:4	[M-H]-	0.0911613	1.58121	1.04019
Pos	23.506	850.782	TG 50:1|TG 16:0_16:0_18:1	[M+NH4]+	0.0914598	-1.06076	1.03877
Pos	6.893	374.303	NAE 22:5	[M+H]+	0.0920491	-2.00353	1.03598
Pos	5.535	372.311	CAR 14:0	[M+H]+	0.0922374	0.543071	1.03509
Pos	20.786	778.69	TG 45:2|TG 11:0_16:0_18:2	[M+NH4]+	0.0938567	-1.12729	1.02753
Pos	5.62	324.288	NAE 18:2	[M+H]+	0.0946367	0.819273	1.02394
Pos	20.376	986.87	SE 29:2/40:9	[M+NH4]+	0.0954726	-1.09768	1.02012
Pos	5.754	568.339	LPC 22:6	[M+H]+	0.0958408	1.0375	1.01845
Pos	18.306	798.638	PC O-38:3	[M+H]+	0.0961597	1.18882	1.01701
Neg	6.765	559.303	LPG 22:4	[M-H]-	0.0964225	1.64564	1.01582
Pos	17.128	692.583	ST 24:1;O4/18:0;O	[M+NH4]+	0.0965781	-1.64827	1.01512
Neg	6.202	557.289	LPG 22:5	[M-H]-	0.0973277	1.8881	1.01176
Neg	5.76	279.233	FA 18:2	[M-H]-	0.0975482	0.591208	1.01078
Neg	6.204	531.272	LPG 20:4	[M-H]-	0.0978348	1.54127	1.00951
Neg	11.623	686.477	PE 32:2|PE 16:1_16:1	[M-H]-	0.0982112	-1.1595	1.00784
Neg	7.514	599.322	LPI 18:0	[M-H]-	0.098919	0.42557	1.00472
Pos	12.371	742.576	PC O-34:3	[M+H]+	0.0992433	0.600201	1.0033
Neg	22.885	297.244	FA 18:1;2O	[M-H]-	0.099791	-0.23102	1.00091
Pos	13.147	716.522	PE 34:2	[M+H]+	0.100262	-0.525779	0.998864
Pos	22.142	846.753	TG 50:3|TG 16:0_16:1_18:2	[M+NH4]+	0.100286	-2.11226	0.998761
Pos	13.921	840.571	PI 33:1	[M+NH4]+	0.100546	-0.247297	0.997635
Pos	7.116	376.319	NAE 22:4	[M+H]+	0.101701	-1.59413	0.992675
Pos	22.216	877.721	ST 24:1;O2;T/26:1	[M+NH4]+	0.101964	-0.969831	0.991554
Neg	13.715	673.482	PA 34:1|PA 16:0_18:1	[M-H]-	0.102892	0.599036	0.987617
Pos	5.419	482.328	LPC 15:0	[M+H]+	0.103233	0.410485	0.98618
Pos	12.817	690.504	PE 32:1	[M+H]+	0.103528	-1.66134	0.98494
Pos	10.617	376.313	NAE 22:4	[M+H]+	0.103963	-0.935681	0.983123
Pos	5.719	352.318	NAE 20:2	[M+H]+	0.105481	-1.10288	0.976827
Pos	13.81	700.527	PE P-34:2|PE P-16:0_18:2	[M+H]+	0.106053	0.671738	0.974477
Pos	0.441	274.201	CAR 7:0	[M+H]+	0.106332	-1.40153	0.973335
Pos	3.978	396.312	CAR 16:2	[M+H]+	0.106753	0.792991	0.971621
Pos	22.85	796.739	TG 46:0|TG 14:0_16:0_16:0	[M+NH4]+	0.106754	-0.879133	0.971617
Neg	14.109	690.51	PE 32:0|PE 16:0_16:0	[M-H]-	0.107616	-1.34812	0.968123
Pos	5.2	396.31	CAR 16:2	[M+H]+	0.107825	0.768177	0.967281
Pos	7.337	324.29	NAE 18:2	[M+H]+	0.107961	-0.592521	0.966735
Pos	9.581	356.353	NAE 20:0	[M+H]+	0.108223	-0.592468	0.96568
Pos	17.979	727.567	CoQ8	[M+H]+	0.108735	1.49898	0.963631
Neg	22.774	297.243	FA 18:1;2O	[M-H]-	0.108915	-0.266867	0.962912
Pos	13.798	762.544	PC O-36:7	[M+H]+	0.109026	0.759998	0.962469
Neg	14.225	716.525	PE 34:1|PE 16:0_18:1	[M-H]-	0.109204	-0.831768	0.961762
Pos	15.043	768.587	Cer 51:13;4O	[M+H-H2O]+	0.109508	-1.79271	0.960554
Pos	14.016	756.55	PC 34:3	[M+H]+	0.10991	-1.37268	0.958961
Pos	11.398	701.558	SM 34:2;2O	[M+H]+	0.110696	0.367885	0.955866
Pos	21.662	818.759	TG O-49:3|TG O-15:0_16:0_18:3	[M+NH4]+	0.110772	-2.00492	0.95557
Pos	8.859	310.271	NAE 17:2	[M+H]+	0.110967	-0.79711	0.954808
Pos	21.394	766.693	TG 44:1|TG 10:0_16:0_18:1	[M+NH4]+	0.110992	-1.76863	0.95471
Neg	6.733	409.237	LPA 16:0	[M-H]-	0.111142	0.8277	0.954122
Neg	14.708	279.233	FA 18:2	[M-H]-	0.111343	0.367734	0.953337
Pos	7.357	376.319	NAE 22:4	[M+H]+	0.111429	-1.2256	0.953004
Neg	17.832	409.311	FA 28:7	[M-H]-	0.111438	-1.45171	0.952968
Pos	21.019	752.677	TG 43:1|TG 9:0_16:0_18:1	[M+NH4]+	0.111685	-1.69984	0.952004
Pos	21.563	818.723	TG 48:3|TG 14:0_16:0_18:3	[M+NH4]+	0.112677	-1.54912	0.948165
Pos	8.051	466.329	LPE O-18:1	[M+H]+	0.112704	0.540506	0.948061
Pos	8.1	404.35	NAE 24:4	[M+H]+	0.112896	-1.40389	0.947321
Neg	15.773	564.536	Cer 36:1;2O|Cer 18:1;2O/18:0	[M-H]-	0.113382	0.747819	0.945456
Pos	13.461	746.508	PC O-35:8	[M+H]+	0.113575	-1.17181	0.944717
Pos	21.771	780.706	TG 45:1|TG 14:0_15:0_16:1	[M+NH4]+	0.113965	-1.5952	0.943229
Neg	18.819	409.311	FA 28:7	[M-H]-	0.114532	-1.40409	0.941073
Pos	20.04	834.715	SE 28:2/30:8	[M+NH4]+	0.114765	-3.14029	0.940189
Neg	23.542	271.228	FA 16:0;2O	[M-H]-	0.115505	-0.23393	0.9374
Pos	7.631	464.314	LPE O-18:2	[M+H]+	0.116199	0.857645	0.934798
Neg	8.424	329.248	FA 22:5	[M-H]-	0.116816	0.79201	0.932499
Pos	20.979	816.706	TG 48:4|TG 16:0_16:1_16:3	[M+NH4]+	0.116907	-1.98789	0.932158
Pos	17.084	748.586	PC 33:0	[M+H]+	0.117134	-0.620836	0.931315
Pos	14.245	748.581	PC 33:0	[M+H]+	0.11729	-0.271715	0.930738
Neg	6.435	433.235	LPA 18:2	[M-H]-	0.117499	1.4007	0.929965
Pos	21.417	740.673	TG 42:0|TG 12:0_14:0_16:0	[M+NH4]+	0.117963	-1.36718	0.928256
Neg	0.925	369.229	FA 20:3;4O	[M-H]-	0.118698	1.05039	0.925556
Neg	6.934	559.304	LPG 22:4	[M-H]-	0.118866	2.02413	0.924943
Pos	12.221	756.554	PC 34:3	[M+H]+	0.11909	-0.580968	0.924124
Neg	13.768	723.495	PEtOH 36:4|PEtOH 18:2_18:2	[M-H]-	0.119753	0.819528	0.921714
Pos	9.495	647.51	SM 30:1;2O	[M+H]+	0.120083	-0.574695	0.920519
Pos	15.479	584.525	DG 32:1|DG 16:0_16:1	[M+NH4]+	0.120289	-2.2817	0.919775
Pos	18.697	648.63	Cer 42:2;2O|Cer 18:2;2O/24:0	[M+H]+	0.12039	-0.356871	0.919411
Pos	16.592	748.619	PC O-34:0	[M+H]+	0.12068	0.519677	0.918366
Pos	15.25	720.554	PC 31:0	[M+H]+	0.120731	0.55562	0.918181
Neg	8.016	480.31	LPE 18:0	[M-H]-	0.120973	1.0145	0.917312
Neg	23.502	297.243	FA 18:1;2O	[M-H]-	0.121403	-0.260764	0.915772
Pos	8.664	362.298	NAE 21:4	[M+H]+	0.12142	-0.856108	0.91571
Neg	22.227	309.208	FA 18:3;2O	[M-H]-	0.122735	-0.22347	0.911031
Pos	7.249	464.314	LPE O-18:2	[M+H]+	0.123439	0.711112	0.908549
Neg	8.156	327.233	FA 22:6	[M-H]-	0.123533	0.916269	0.908215
Neg	22.823	311.223	FA 18:2;2O	[M-H]-	0.124412	-0.28673	0.905136
Neg	6.139	433.235	LPA 18:2	[M-H]-	0.124964	1.46617	0.903216
Pos	20.969	790.689	TG 46:3|TG 14:0_16:0_16:3	[M+NH4]+	0.125097	-1.72328	0.902753
Pos	12.628	742.571	PC O-34:3	[M+H]+	0.126446	1.20936	0.898096
Pos	7.715	454.39	CAR 20:1	[M+H]+	0.126648	0.473143	0.897403
Pos	9.83	468.477	NAE 28:0	[M+H]+	0.127357	-0.836944	0.894976
Pos	5.036	446.327	CAR 20:5	[M+H]+	0.128883	0.792666	0.889803
Pos	7.022	326.305	NAE 18:1	[M+H]+	0.129998	0.773869	0.886064
Pos	6.989	462.299	LPE O-18:3	[M+H]+	0.130849	0.773902	0.883229
Pos	12.867	717.589	SM 35:1;2O|SM 14:0;2O/21:1	[M+H]+	0.131551	0.455801	0.880905
Neg	22.337	295.228	FA 18:2;2O	[M-H]-	0.131562	-0.187664	0.880869
Neg	7.31	283.264	FA 18:0	[M-H]-	0.13212	0.344713	0.879032
Neg	8.666	305.249	FA 20:3	[M-H]-	0.132245	0.659527	0.878622
Neg	23.54	295.228	FA 18:2;2O	[M-H]-	0.132427	-0.196977	0.878025
Pos	8.917	362.298	NAE 21:4	[M+H]+	0.132459	-0.837795	0.87792
Pos	23.424	876.802	TG 52:2|TG 16:0_18:1_18:1	[M+NH4]+	0.132865	-0.73409	0.87659
Pos	7.847	356.353	NAE 20:0	[M+H]+	0.133193	-0.855724	0.875519
Pos	4.039	396.312	CAR 16:2	[M+H]+	0.133379	0.665348	0.874911
Pos	15.621	720.553	PC 31:0	[M+H]+	0.13359	-0.897346	0.874224
Pos	14.064	758.569	PC 34:2	[M+H]+	0.134141	-0.356296	0.87244
Neg	4.176	295.228	FA 18:2;2O	[M-H]-	0.136421	-0.242697	0.86512
Neg	6.193	319.229	FA 20:4;O	[M-H]-	0.136523	0.686867	0.864795
Neg	6.437	476.279	LPE 18:2	[M-H]-	0.136632	1.14807	0.864446
Pos	8.372	466.329	LPE O-18:1	[M+H]+	0.137138	0.664629	0.862841
Pos	21.826	790.767	Cer 51:2;3O|Cer 17:0;2O/34:2;O	[M+H]+	0.138552	0.835016	0.858388
Pos	6.588	356.353	NAE 20:0	[M+H]+	0.13857	-0.655241	0.858331
Neg	0.674	514.283	ST 24:1;O4;T	[M-H]-	0.139012	2.44278	0.856948
Neg	1.256	327.218	FA 18:2;3O	[M-H]-	0.139136	-0.42387	0.85656
Neg	5.857	476.279	LPE 18:2	[M-H]-	0.139517	0.761089	0.855374
Pos	4.784	394.295	CAR 16:3	[M+H]+	0.139792	0.894043	0.854519
Neg	1.012	498.291	ST 24:1;O3;T	[M-H]-	0.140045	1.48814	0.853731
Neg	6.89	435.251	LPA 18:1	[M-H]-	0.140099	1.19628	0.853566
Pos	6.528	462.298	LPE O-18:3	[M+H]+	0.140216	0.624859	0.853204
Pos	6.932	496.339	LPC 16:0/0:0	[M+H]+	0.140424	0.618847	0.852558
Neg	1.758	283.192	FA 16:2;2O	[M-H]-	0.140617	-0.466879	0.851963
Neg	0.541	309.207	FA 18:3;2O	[M-H]-	0.142041	-0.580581	0.847587
Pos	14.692	608.523	DG 34:3|DG 16:0_18:3	[M+NH4]+	0.142405	-1.87181	0.846473
Neg	6.644	526.295	LPE 22:5	[M-H]-	0.142552	1.037	0.846026
Pos	4.857	286.274	NAE 15:0	[M+H]+	0.142698	-0.676925	0.845582
Pos	21.529	802.767	Cer 52:3;3O|Cer 18:0;2O/34:3;O	[M+H]+	0.142793	0.937817	0.845294
Pos	17.923	608.599	Cer 39:1;2O|Cer 18:1;2O/21:0	[M+H]+	0.142857	0.243164	0.8451
Neg	22.3	269.212	FA 16:1;2O	[M-H]-	0.142906	-0.309012	0.844948
Neg	0.54	269.212	FA 16:1;2O	[M-H]-	0.143616	-0.441402	0.842797
Neg	4.65	313.24	FA 18:1;2O	[M-H]-	0.143723	-0.587325	0.842475
Pos	5.612	446.327	CAR 20:5	[M+H]+	0.144565	0.948785	0.839936
Pos	5.407	314.305	NAE 17:0	[M+H]+	0.144791	-0.680504	0.839257
Neg	22.234	313.239	FA 18:1;2O	[M-H]-	0.14553	-0.256967	0.837048
Pos	10.003	376.313	NAE 22:4	[M+H]+	0.146148	-0.812157	0.835208
Neg	22.918	295.228	FA 18:2;2O	[M-H]-	0.146158	-0.209231	0.835177
Neg	23.526	311.223	FA 18:2;2O	[M-H]-	0.146557	-0.213489	0.833993
Neg	20.214	409.311	FA 28:7	[M-H]-	0.146673	-0.78043	0.833649
Pos	8.503	578.417	LPC 22:1/0:0	[M+H]+	0.147053	0.229919	0.832526
Neg	6.925	535.304	LPG 20:2	[M-H]-	0.147281	2.14193	0.831853
Pos	6.208	424.341	CAR 18:2	[M+H]+	0.147736	0.498303	0.830514
Neg	16.9	313.24	FA 18:1;2O	[M-H]-	0.147842	-0.193835	0.830201
Neg	19.878	409.313	FA 28:7	[M-H]-	0.147881	-0.875869	0.830088
Pos	14.282	733.621	SM 36:0;2O	[M+H]+	0.147929	0.356188	0.829945
Neg	22.883	271.228	FA 16:0;2O	[M-H]-	0.148321	-0.275695	0.828797
Neg	8.302	303.234	FA 20:4	[M-H]-	0.148534	0.858057	0.828173
Pos	7.557	452.312	LPE O-17:1	[M+H]+	0.148594	0.880226	0.828
Pos	19.74	828.67	ST 29:1;O;Hex;FA 16:2	[M+NH4]+	0.148771	-1.0148	0.827483
Neg	22.878	253.218	FA 16:1	[M-H]-	0.149178	-0.993611	0.826295
Pos	5.754	544.34	LPC 20:4	[M+H]+	0.149379	0.865494	0.825709
Neg	6.22	507.273	LPG 18:2	[M-H]-	0.15035	1.07872	0.822897
Neg	20.898	271.228	FA 16:0;2O	[M-H]-	0.151065	-0.265572	0.820836
Neg	7.546	255.233	FA 16:0	[M-H]-	0.151662	-0.685806	0.819125
Pos	8.002	550.385	LPC 20:1/0:0	[M+H]+	0.152897	0.875224	0.815601
Pos	7.034	510.356	LPC 17:0	[M+H]+	0.152991	0.495763	0.815333
Pos	16.822	586.541	DG 32:0|DG 16:0_16:0	[M+NH4]+	0.154748	-1.62969	0.810376
Neg	23.544	309.208	FA 18:3;2O	[M-H]-	0.155086	-0.208795	0.809428
Neg	7.569	511.304	LPG 18:0	[M-H]-	0.155366	1.0381	0.808643
Pos	6.426	502.293	LPE 20:4	[M+H]+	0.155817	0.637085	0.807385
Pos	5.904	398.327	CAR 16:1	[M+H]+	0.156721	0.397319	0.804873
Pos	8.969	440.446	NAE 26:0	[M+H]+	0.157146	-0.61412	0.803696
Pos	6.744	356.351	NAE 20:0	[M+H]+	0.157282	-0.627737	0.80332
Pos	6.347	526.291	LPE 22:6	[M+H]+	0.157681	0.543408	0.802219
Pos	15.87	772.584	PC 35:2	[M+H]+	0.159144	-0.653643	0.79821
Pos	1.827	394.295	CAR 16:3	[M+H]+	0.160058	0.818429	0.795724
Pos	15.347	762.6	PC 34:0	[M+H]+	0.160226	-0.353831	0.795267
Neg	1.168	369.228	FA 20:3;4O	[M-H]-	0.160271	1.116	0.795146
Neg	9.901	309.28	FA 20:1	[M-H]-	0.160579	0.699501	0.794312
Pos	8.303	552.404	LPC 20:0	[M+H]+	0.161821	0.375709	0.790964
Neg	8.17	253.218	FA 16:1	[M-H]-	0.162715	-0.352114	0.788573
Pos	6.071	474.359	CAR 22:5	[M+H]+	0.162715	0.83894	0.788572
Pos	36.825	310.272	NAE 17:2	[M+H]+	0.162814	-0.758311	0.788309
Neg	22.848	313.239	FA 18:1;2O	[M-H]-	0.162819	-0.277389	0.788295
Pos	4.838	370.295	CAR 14:1	[M+H]+	0.162983	0.436208	0.787857
Neg	13.768	698.512	PE O-34:3|PE O-16:1_18:2	[M-H]-	0.163773	0.47121	0.785758
Neg	7.553	466.294	LPE 17:0	[M-H]-	0.1642	1.0123	0.784627
Pos	6.593	272.259	NAE 14:0	[M+H]+	0.164347	-0.586377	0.784238
Neg	8.429	299.259	FA 18:0;2O	[M-H]-	0.164387	-1.76306	0.784133
Neg	7.683	480.31	LPE 18:0	[M-H]-	0.165057	0.76958	0.782367
Pos	22.541	782.724	TG 45:0|TG 14:0_15:0_16:0	[M+NH4]+	0.16546	-0.885046	0.781306
Pos	6.378	324.29	NAE 18:2	[M+H]+	0.165628	0.857546	0.780866
Neg	6.466	311.223	FA 18:2;2O	[M-H]-	0.166534	-0.227518	0.778498
Neg	6.175	457.236	LPA 20:4	[M-H]-	0.166682	1.50404	0.77811
Pos	6.119	314.305	NAE 17:0	[M+H]+	0.166957	-0.648551	0.777396
Pos	6.738	370.295	MG 18:3	[M+NH4]+	0.166998	-0.634069	0.77729
Pos	22.275	846.754	TG 50:3|TG 16:0_16:1_18:2	[M+NH4]+	0.167001	-1.61473	0.77728
Pos	7.455	492.324	LDGTS 18:5	[M+H]+	0.167093	-0.534502	0.777042
Neg	5.767	303.234	FA 20:4	[M-H]-	0.167368	0.88882	0.776328
Pos	6.116	356.351	NAE 20:0	[M+H]+	0.167399	-0.592365	0.776248
Neg	36.786	297.244	FA 18:1;2O	[M-H]-	0.167412	-0.187184	0.776215
Pos	7.928	452.314	LPE O-17:1	[M+H]+	0.167782	0.894948	0.775253
Pos	20.64	764.674	TG 44:2|TG 10:0_16:0_18:2	[M+NH4]+	0.167855	-1.76409	0.775067
Neg	8.641	329.25	FA 22:5	[M-H]-	0.168996	0.765516	0.772124
Pos	6.312	356.351	NAE 20:0	[M+H]+	0.169209	-0.621785	0.771577
Pos	16.449	774.536	PC O-37:8	[M+H]+	0.169227	-0.619278	0.771529
Neg	21.562	297.244	FA 18:1;2O	[M-H]-	0.169793	-0.221846	0.770081
Neg	7.765	301.217	FA 20:5	[M-H]-	0.169955	0.827677	0.769666
Neg	1.271	345.229	FA 18:1;4O	[M-H]-	0.170184	1.34163	0.769081
Pos	5.286	354.336	NAE 20:1	[M+H]+	0.170348	-0.624686	0.768664
Pos	6.815	452.374	CAR 20:2	[M+H]+	0.171096	0.298221	0.76676
Neg	8.147	494.324	LPE 19:0	[M-H]-	0.171731	0.627815	0.765151
Neg	20.899	297.243	FA 18:1;2O	[M-H]-	0.171902	-0.24312	0.76472
Pos	17.232	594.58	Cer 38:1;2O|Cer 18:1;2O/20:0	[M+H]+	0.172108	0.485849	0.7642
Neg	1.541	498.288	ST 24:1;O3;T	[M-H]-	0.172699	1.67004	0.76271
Neg	9.306	269.215	FA 16:1;2O	[M-H]-	0.173574	-0.346378	0.760516
Neg	8.991	271.228	FA 16:0;2O	[M-H]-	0.174666	-0.155188	0.757792
Pos	6.185	448.341	CAR 20:4	[M+H]+	0.174882	0.941809	0.757255
Pos	23.164	836.77	TG 49:1|TG 15:0_16:0_18:1	[M+NH4]+	0.175061	-1.28652	0.75681
Pos	9.072	612.441	CerP 34:4;2O|CerP 15:1;2O/19:3	[M+H]+	0.175473	0.626618	0.75579
Pos	6.218	450.359	CAR 20:3	[M+H]+	0.175942	0.501839	0.754631
Neg	22.867	311.223	FA 18:2;2O	[M-H]-	0.176071	-0.244388	0.754312
Pos	6.662	328.321	NAE 18:0	[M+H]+	0.176406	-0.905327	0.753486
Neg	5.895	524.279	LPE 22:6	[M-H]-	0.176671	0.867608	0.752835
Pos	7.7	550.385	LPC 20:1/0:0	[M+H]+	0.176726	0.719628	0.7527
Pos	12.102	706.583	PC O-31:0	[M+H]+	0.176822	-0.166689	0.752463
Pos	14.208	538.517	Cer 34:1;2O|Cer 18:1;2O/16:0	[M+H]+	0.176902	-0.429009	0.752268
Neg	1.16	514.283	ST 24:1;O4;T	[M-H]-	0.177742	3.00814	0.750209
Pos	21.816	806.719	TG 47:2|TG 14:0_15:0_18:2	[M+NH4]+	0.177859	-1.01718	0.749924
Pos	8.425	482.422	CAR 22:1	[M+H]+	0.177996	-1.12242	0.749589
Pos	21.929	818.721	TG 48:3|TG 14:0_16:1_18:2	[M+NH4]+	0.178019	-1.45669	0.749534
Pos	1.804	370.295	CAR 14:1	[M+H]+	0.178046	0.398232	0.749469
Neg	23.127	269.215	FA 16:1;2O	[M-H]-	0.178834	-0.220091	0.747549
Neg	1.905	514.286	ST 24:1;O4;T	[M-H]-	0.17887	1.98608	0.747461
Pos	20.018	741.599	SM 37:3;2O	[M+H]+	0.178976	-0.955759	0.747206
Neg	22.48	309.208	FA 18:3;2O	[M-H]-	0.179227	-0.178312	0.746597
Pos	18.063	634.611	Cer 41:2;2O|Cer 18:2;2O/23:0	[M+H]+	0.179819	-0.343873	0.745165
Pos	22.126	794.72	TG 46:1|TG 14:0_16:0_16:1	[M+NH4]+	0.180147	-1.54998	0.744373
Pos	22.209	804.779	Cer 52:1;4O|Cer 17:1;3O/35:0;(2OH)	[M+H-H2O]+	0.181206	0.987561	0.741828
Neg	2.982	295.228	FA 18:2;2O	[M-H]-	0.181822	-0.316827	0.740354
Pos	5.438	342.336	NAE 19:0	[M+H]+	0.181841	-0.690254	0.740307
Pos	4.983	542.324	LPC 20:5	[M+H]+	0.181898	0.661476	0.740172
Pos	22.353	808.74	TG 47:1|TG 14:0_15:0_18:1	[M+NH4]+	0.182785	-1.3162	0.738059
Neg	20.9	409.311	FA 28:7	[M-H]-	0.183015	-0.322564	0.737513
Pos	5.779	482.322	LPC 15:0/0:0	[M+H]+	0.183065	1.05614	0.737395
Neg	7.852	480.31	LPE 18:0	[M-H]-	0.183279	0.829806	0.736888
Neg	22.245	271.228	FA 16:0;2O	[M-H]-	0.183476	-0.266211	0.736421
Pos	1.784	286.274	NAE 15:0	[M+H]+	0.183897	-0.560668	0.735425
Neg	7.59	283.265	FA 18:0	[M-H]-	0.183907	0.575844	0.735403
Pos	5.549	354.336	NAE 20:1	[M+H]+	0.184505	-0.624063	0.733991
Pos	15.072	742.57	PC O-34:3	[M+H]+	0.186003	-1.39844	0.730479
Pos	13.476	719.606	SM 35:0;2O	[M+H]+	0.186355	0.350343	0.729659
Pos	7.494	374.303	NAE 22:5	[M+H]+	0.186374	-1.36677	0.729614
Neg	23.532	313.24	FA 18:1;2O	[M-H]-	0.186942	-0.206022	0.728294
Neg	20.887	311.223	FA 18:2;2O	[M-H]-	0.187804	-0.244322	0.726294
Neg	22.477	295.228	FA 18:2;2O	[M-H]-	0.189278	-0.174848	0.722899
Pos	23.598	824.771	TG 48:0|TG 16:0_16:0_16:0	[M+NH4]+	0.190431	-0.696737	0.720263
Pos	7.357	524.369	LPC 18:0	[M+H]+	0.19112	0.618847	0.718693
Pos	22.936	846.754	TG 50:3|TG 16:0_16:1_18:2	[M+NH4]+	0.191281	-1.62649	0.718329
Pos	15.749	741.556	SM 36:4;3O	[M+H]+	0.191461	-0.417806	0.71792
Neg	7.176	524.299	LPS 18:0	[M-H]-	0.191544	0.754431	0.71773
Neg	7.82	506.326	LPE 20:1	[M-H]-	0.192043	0.558933	0.716602
Neg	22.79	311.223	FA 18:2;2O	[M-H]-	0.192338	-0.25474	0.715935
Pos	15.736	746.567	PC 33:1	[M+H]+	0.19263	-0.269851	0.715276
Pos	6.956	522.354	LPC 18:1	[M+H]+	0.19341	0.648064	0.713521
Neg	3.112	295.228	FA 18:2;2O	[M-H]-	0.193492	-0.229557	0.713338
Neg	1.595	311.223	FA 18:2;2O	[M-H]-	0.193851	-0.073397	0.712532
Pos	12.72	700.572	HexCer 34:1;2O|HexCer 18:1;2O/16:0	[M+H]+	0.195433	-0.667787	0.709002
Neg	9.515	327.292	FA 20:0;2O	[M-H]-	0.196474	-1.62734	0.706695
Neg	24.374	269.212	FA 16:1;2O	[M-H]-	0.197276	-0.248631	0.704925
Neg	23.37	269.212	FA 16:1;2O	[M-H]-	0.198147	-0.267786	0.703013
Pos	12.724	682.562	HexCer 34:1;2O|HexCer 18:1;2O/16:0	[M+H-H2O]+	0.198656	-0.649897	0.701898
Pos	8.206	410.401	NAE 24:1	[M+H]+	0.199342	-0.727252	0.700402
Pos	7.782	352.321	NAE 20:2	[M+H]+	0.199421	-1.04749	0.70023
Pos	13.029	720.554	PC 31:0	[M+H]+	0.199901	-0.241607	0.699184
Neg	22.878	309.208	FA 18:3;2O	[M-H]-	0.200741	-0.186834	0.697363
Pos	1.674	344.279	CAR 12:0	[M+H]+	0.20173	0.468079	0.69523
Pos	15.234	794.606	PC O-38:5	[M+H]+	0.202116	-0.889441	0.694399
Pos	12.492	592.492	DG 33:4|DG 15:2_18:2	[M+NH4]+	0.202735	#NUM!	0.693071
Pos	21.412	840.766	TG 48:0;1O|TG 16:0_16:0_16:0;1O	[M+NH4]+	0.202833	-2.68274	0.692862
Neg	11.876	712.491	PE 34:3|PE 16:1_18:2	[M-H]-	0.202883	-0.586161	0.692755
Neg	1.538	514.283	ST 24:1;O4;T	[M-H]-	0.202913	3.07079	0.692691
Neg	16.89	271.228	FA 16:0;2O	[M-H]-	0.203005	-0.208376	0.692493
Neg	16.928	297.244	FA 18:1;2O	[M-H]-	0.203231	-0.125569	0.69201
Pos	20.598	738.659	TG 42:1|TG 8:0_16:0_18:1	[M+NH4]+	0.203871	-2.24097	0.690646
Neg	1.542	369.228	FA 20:3;4O	[M-H]-	0.204142	1.54018	0.690067
Pos	7.337	382.367	NAE 22:1	[M+H]+	0.204428	-0.721826	0.68946
Pos	6.091	472.341	CAR 22:6	[M+H]+	0.205302	0.918573	0.687606
Pos	1.047	432.383	NAE 26:4	[M+H]+	0.205575	0.317996	0.68703
Pos	5.537	452.276	LPE 16:1	[M+H]+	0.205736	-1.15144	0.686689
Pos	6.925	476.374	CAR 22:4	[M+H]+	0.206368	0.85712	0.685358
Pos	6.645	528.31	LPE 22:5	[M+H]+	0.206382	0.518529	0.685328
Pos	11.286	482.456	Cer 30:1;2O|Cer 18:1;2O/12:0	[M+H]+	0.206475	-0.488008	0.685133
Neg	22.459	297.244	FA 18:1;2O	[M-H]-	0.20702	-0.198503	0.683988
Neg	21.589	269.212	FA 16:1;2O	[M-H]-	0.207159	-0.258703	0.683697
Neg	6.12	522.284	LPS 18:1	[M-H]-	0.208079	0.802567	0.681773
Neg	36.74	311.224	FA 18:2;2O	[M-H]-	0.208088	-0.200585	0.681753
Neg	0.344	269.212	FA 16:1;2O	[M-H]-	0.208117	-0.300476	0.681692
Pos	7.767	374.303	NAE 22:5	[M+H]+	0.2092	-1.12583	0.679439
Neg	8.673	299.26	FA 18:0;2O	[M-H]-	0.2092	-0.467878	0.679439
Pos	18.372	797.669	SM 41:3;2O|SM 15:2;2O/26:1	[M+H]+	0.209814	-1.57398	0.678166
Neg	7.542	524.299	LPS 18:0	[M-H]-	0.211068	0.529037	0.675578
Pos	1.683	392.279	CAR 16:4	[M+H]+	0.211687	0.435298	0.674306
Pos	17.83	634.611	Cer 41:2;2O|Cer 17:1;2O/24:1	[M+H]+	0.211748	0.253946	0.674181
Neg	1.554	327.218	FA 18:2;3O	[M-H]-	0.212613	0.788604	0.67241
Neg	7.143	599.322	LPI 18:0	[M-H]-	0.212684	0.602473	0.672265
Pos	16.647	796.617	PC O-38:4	[M+H]+	0.212925	-1.23074	0.671772
Pos	7.432	510.356	LPC 17:0/0:0	[M+H]+	0.212966	0.412787	0.671691
Neg	5.113	498.264	LPE 20:5	[M-H]-	0.212976	0.694894	0.67167
Neg	5.239	450.264	LPE 16:1	[M-H]-	0.21317	-0.644583	0.671274
Pos	8.013	482.322	LPE 18:0	[M+H]+	0.213873	0.480212	0.669845
Neg	22.244	269.212	FA 16:1;2O	[M-H]-	0.214041	-0.261916	0.669503
Pos	6.106	570.356	LPC 22:5	[M+H]+	0.214329	0.70879	0.668919
Neg	21.826	309.208	FA 18:3;2O	[M-H]-	0.215082	-0.186974	0.667396
Neg	22.259	297.244	FA 18:1;2O	[M-H]-	0.215227	-0.200212	0.667104
Pos	16.723	782.653	HexCer 40:2;2O	[M+H]+	0.215248	-1.07177	0.66706
Pos	6.127	354.336	NAE 20:1	[M+H]+	0.215957	-0.588055	0.665632
Neg	7.097	478.294	LPE 18:1	[M-H]-	0.216538	0.666424	0.664465
Neg	16.848	313.24	FA 18:1;2O	[M-H]-	0.216752	-0.221202	0.664037
Neg	23.124	309.209	FA 18:3;2O	[M-H]-	0.217112	-0.196615	0.663315
Neg	1.542	365.197	FA 20:5;4O	[M-H]-	0.217496	3.41463	0.662549
Neg	1.54	333.207	FA 20:5;2O	[M-H]-	0.217887	2.95483	0.661768
Neg	6.675	321.243	FA 20:3;2O	[M-H]-	0.218509	-0.470647	0.660531
Pos	6.523	522.354	LPC 18:1	[M+H]+	0.219662	0.561327	0.658245
Neg	22.426	269.215	FA 16:1;2O	[M-H]-	0.22036	-0.220204	0.656868
Pos	13.37	606.509	DG 34:4|DG 16:2_18:2	[M+NH4]+	0.220613	-1.43945	0.65637
Pos	5.241	398.327	CAR 16:1	[M+H]+	0.220656	0.363468	0.656285
Pos	15.329	794.605	PC O-38:5	[M+H]+	0.221811	-1.39331	0.654016
Neg	22.892	341.27	FA 20:1;2O	[M-H]-	0.222891	-0.156253	0.651907
Pos	15.161	734.571	PC 32:0	[M+H]+	0.223411	-0.329171	0.650896
Neg	22.182	313.239	FA 18:1;2O	[M-H]-	0.223772	-0.22583	0.650195
Neg	1.539	351.217	FA 20:4;3O	[M-H]-	0.223966	2.83616	0.649818
Pos	8.513	482.419	CAR 22:1	[M+H]+	0.22503	-0.94892	0.64776
Pos	9.267	484.436	CAR 22:0	[M+H]+	0.225331	-0.668446	0.64718
Pos	21.063	778.689	TG 45:2|TG 11:0_16:0_18:2	[M+NH4]+	0.225941	-0.961168	0.646004
Pos	11.419	689.56	SM 33:1;2O	[M+H]+	0.226607	0.386372	0.644726
Pos	21.053	804.706	TG 47:3|TG 13:0_16:1_18:2	[M+NH4]+	0.226681	-0.942159	0.644585
Pos	5.412	350.305	NAE 20:3	[M+H]+	0.227704	-1.13777	0.64263
Neg	26.482	409.311	FA 28:7	[M-H]-	0.228298	0.617772	0.641497
Pos	8.432	456.406	CAR 20:0	[M+H]+	0.230372	-0.59644	0.63757
Pos	21.355	792.704	TG 46:2|TG 12:0_16:1_18:1	[M+NH4]+	0.230611	-2.00804	0.637119
Pos	6.728	496.339	LPC 16:0	[M+H]+	0.230759	0.557498	0.636842
Neg	21.566	311.225	FA 18:2;2O	[M-H]-	0.23081	-0.213312	0.636745
Neg	7.175	528.31	LPE 22:4	[M-H]-	0.231064	0.929145	0.636268
Pos	11.594	692.519	PC 29:0	[M+H]+	0.231346	0.30329	0.635738
Pos	21.807	754.693	TG 43:0|TG 12:0_15:0_16:0	[M+NH4]+	0.231386	-1.08173	0.635664
Neg	7.505	480.311	LPE 18:0	[M-H]-	0.233105	0.497003	0.632448
Pos	5.551	286.274	NAE 15:0	[M+H]+	0.23323	-0.37392	0.632215
Pos	16.726	672.578	SE 27:2/19:5	[M+NH4]+	0.233796	-3.66925	0.631163
Neg	22.86	283.192	FA 16:2;2O	[M-H]-	0.234912	-0.229409	0.629095
Pos	8.66	508.437	CAR 24:2	[M+H]+	0.235304	-1.12444	0.62837
Pos	21.047	726.662	TG 41:0|TG 9:0_16:0_16:0	[M+NH4]+	0.237131	-1.20155	0.625012
Pos	13.002	766.538	PC 35:5	[M+H]+	0.237508	-0.31462	0.624321
Pos	17.451	856.701	ST 28:2;O;Hex;FA 19:1	[M+NH4]+	0.238048	-1.72112	0.623336
Pos	16.664	775.671	SM 39:0;2O	[M+H]+	0.239287	0.60916	0.621082
Pos	0.738	288.214	CAR 8:0	[M+H]+	0.23966	0.316178	0.620404
Pos	14.408	608.522	DG 34:3|DG 16:1_18:2	[M+NH4]+	0.239891	-2.16229	0.619986
Pos	6.481	520.338	LPC 18:2/0:0	[M+H]+	0.240818	0.498539	0.618312
Pos	8.227	380.352	NAE 22:2	[M+H]+	0.240915	-0.932363	0.618136
Neg	12.736	742.541	DMPE 34:2|DMPE 16:0_18:2	[M-H]-	0.241125	0.360725	0.617758
Pos	13.252	742.538	PC 33:3	[M+H]+	0.24251	-0.247022	0.61527
Neg	22.884	409.311	FA 28:7	[M-H]-	0.242742	-0.23723	0.614856
Pos	14.912	658.541	DG 38:6|DG 16:0_22:6	[M+NH4]+	0.243601	-1.62517	0.613321
Neg	7.157	466.294	LPE 17:0	[M-H]-	0.243697	0.626129	0.61315
Neg	1.56	309.208	FA 18:3;2O	[M-H]-	0.24552	-0.169079	0.609913
Neg	21.185	409.313	FA 28:7	[M-H]-	0.24553	-0.531005	0.609895
Pos	6.584	436.283	LPE O-16:2	[M+H]+	0.246195	0.313079	0.608721
Neg	3.842	295.228	FA 18:2;2O	[M-H]-	0.247307	-0.19454	0.606764
Neg	15.745	744.559	PE 36:1|PE 18:0_18:1	[M-H]-	0.247461	0.591715	0.606494
Neg	6.405	526.295	LPE 22:5	[M-H]-	0.24777	0.598615	0.605951
Neg	5.919	568.27	LPS 22:6	[M-H]-	0.248447	0.295994	0.604766
Pos	7.696	480.406	CAR 22:2	[M+H]+	0.249095	-0.615925	0.603634
Pos	19.058	624.629	Cer 40:0;2O|Cer 18:0;2O/22:0	[M+H]+	0.250354	-0.678007	0.601445
Neg	5.363	498.264	LPE 20:5	[M-H]-	0.251133	0.451206	0.600096
Pos	6.184	496.339	LPC 16:0	[M+H]+	0.251261	0.451244	0.599875
Neg	10.617	355.322	FA 22:0;2O	[M-H]-	0.251736	-3.22573	0.599055
Pos	6.273	342.336	NAE 19:0	[M+H]+	0.251739	-0.478966	0.59905
Neg	7.267	478.294	LPE 18:1	[M-H]-	0.251793	0.677361	0.598956
Neg	6.09	476.279	LPE 18:2	[M-H]-	0.252483	0.352209	0.597768
Pos	20.746	838.749	TG 48:1;1O|TG 16:0_16:0_16:1;1O	[M+NH4]+	0.253062	-3.26445	0.596773
Neg	26.644	409.313	FA 28:7	[M-H]-	0.253563	0.627931	0.595915
Neg	8.39	313.238	FA 18:1;2O	[M-H]-	0.253799	-0.240477	0.595509
Neg	5.202	279.197	FA 17:3;2O	[M-H]-	0.253914	0.535956	0.595314
Pos	6.253	328.321	NAE 18:0	[M+H]+	0.254234	-2.122	0.594766
Pos	6.449	496.339	LPC 16:0/0:0	[M+H]+	0.255407	0.262507	0.592767
Neg	12.188	738.507	PE 36:4|PE 18:2_18:2	[M-H]-	0.255734	0.471202	0.592211
Pos	6.249	546.357	LPC 20:3	[M+H]+	0.256545	0.379436	0.590836
Pos	21.907	832.738	TG 49:3|TG 16:0_15:1_18:2	[M+NH4]+	0.256757	-1.50295	0.590478
Neg	2.847	351.218	FA 20:4;3O	[M-H]-	0.25696	2.31934	0.590134
Pos	12.244	716.557	PC O-32:2	[M+H]+	0.258005	0.496864	0.588371
Pos	5.923	340.32	NAE 19:1	[M+H]+	0.25835	0.844158	0.587791
Pos	7.537	490.329	LPE O-20:3	[M+H]+	0.258913	0.467222	0.586847
Pos	5.969	520.338	LPC 18:2/0:0	[M+H]+	0.259489	0.516566	0.58588
Neg	21.349	295.228	FA 18:2;2O	[M-H]-	0.259622	-0.175815	0.585658
Neg	22.774	409.311	FA 28:7	[M-H]-	0.259719	-0.448602	0.585497
Pos	8.226	402.334	NAE 24:5	[M+H]+	0.261454	-1.01335	0.582605
Pos	15.375	634.538	DG 36:4|DG 16:0_20:4	[M+NH4]+	0.26183	-0.543871	0.58198
Neg	21.548	283.192	FA 16:2;2O	[M-H]-	0.262382	-0.206357	0.581066
Neg	5.98	544.269	LPS 20:4	[M-H]-	0.262546	0.341403	0.580794
Pos	10.271	607.493	SM 27:0;2O	[M+H]+	0.262626	2.50493	0.580663
Neg	8.28	401.291	FA 22:1;4O	[M-H]-	0.263233	0.844528	0.579659
Neg	20.868	313.24	FA 18:1;2O	[M-H]-	0.264419	-0.262325	0.577708
Neg	6.569	452.278	LPE 16:0	[M-H]-	0.264886	0.652891	0.576941
Pos	13.851	718.581	PC O-32:1	[M+H]+	0.26549	0.428268	0.575952
Neg	12.244	685.484	PEtOH 33:2|PEtOH 15:0_18:2	[M-H]-	0.266943	1.23182	0.573582
Pos	12.232	770.57	PC 35:3	[M+H]+	0.266956	0.281489	0.573561
Neg	6.212	279.233	FA 18:2	[M-H]-	0.267414	0.345409	0.572815
Pos	6.368	568.339	LPC 22:6/0:0	[M+H]+	0.26779	0.66264	0.572206
Neg	0.52	297.243	FA 18:1;2O	[M-H]-	0.268137	-0.174406	0.571643
Pos	1.169	256.226	NAE 13:1	[M+H]+	0.268395	0.743919	0.571226
Neg	16.878	297.244	FA 18:1;2O	[M-H]-	0.269937	-0.153514	0.568737
Pos	6.645	476.373	CAR 22:4	[M+H]+	0.270025	0.575896	0.568596
Pos	16.78	688.589	DG 40:5|DG 18:0_22:5	[M+NH4]+	0.270864	0.335958	0.567248
Pos	7.145	522.354	LPC 18:1/0:0	[M+H]+	0.270917	0.569007	0.567163
Pos	4.974	422.326	CAR 18:3	[M+H]+	0.272574	0.412729	0.564516
Neg	23.52	269.212	FA 16:1;2O	[M-H]-	0.273411	-0.218737	0.563184
Neg	21.579	271.228	FA 16:0;2O	[M-H]-	0.27344	-0.26363	0.563138
Neg	8.796	351.291	FA 22:2;2O	[M-H]-	0.274974	-1.74331	0.560708
Neg	5.902	500.279	LPE 20:4	[M-H]-	0.275427	0.646371	0.559994
Pos	22.963	820.736	TG 48:2|TG 14:0_16:0_18:2	[M+NH4]+	0.27544	-1.54039	0.559973
Pos	21.342	866.777	TG 50:1;1O|TG 16:0_16:0_18:1;1O	[M+NH4]+	0.275524	-3.23676	0.559841
Pos	7.235	536.37	LPC 19:1/0:0	[M+H]+	0.276417	0.770284	0.558435
Pos	23.206	820.737	TG 48:2|TG 14:0_16:0_18:2	[M+NH4]+	0.276448	-1.69445	0.558386
Neg	8.007	301.218	FA 20:5	[M-H]-	0.276682	4.70582	0.558018
Neg	2.548	333.208	FA 20:5;2O	[M-H]-	0.277273	3.43316	0.557093
Pos	6.965	530.323	LPC 19:4	[M+H]+	0.279066	-0.410182	0.554292
Pos	7.499	352.32	NAE 20:2	[M+H]+	0.27908	-0.883515	0.554272
Neg	21.862	409.311	FA 28:7	[M-H]-	0.279427	-0.294936	0.553731
Pos	9.288	256.227	NAE 13:1	[M+H]+	0.27969	-0.546605	0.553322
Neg	6.474	524.279	LPE 22:6	[M-H]-	0.28035	1.01567	0.552299
Neg	21.827	409.311	FA 28:7	[M-H]-	0.280434	-0.295609	0.55217
Pos	23.196	848.768	TG 50:2|TG 16:0_16:0_18:2	[M+NH4]+	0.280977	-1.34378	0.55133
Neg	24.289	297.244	FA 18:1;2O	[M-H]-	0.281797	-0.163499	0.550063
Neg	21.992	311.223	FA 18:2;2O	[M-H]-	0.282406	-0.191163	0.549126
Neg	3.695	349.203	FA 20:5;3O	[M-H]-	0.283095	4.17703	0.548068
Pos	23.674	846.754	TG 50:3|TG 14:0_18:1_18:2	[M+NH4]+	0.28313	-1.84027	0.548015
Pos	14.422	744.552	PE 36:2	[M+H]+	0.283197	-0.299716	0.547911
Pos	22.07	820.737	TG 48:2|TG 14:0_16:0_18:2	[M+NH4]+	0.283387	-1.33222	0.54762
Neg	0.969	351.218	FA 20:4;3O	[M-H]-	0.283549	5.28996	0.547372
Neg	4.583	333.208	FA 20:5;2O	[M-H]-	0.28385	3.9682	0.546912
Neg	22.237	409.313	FA 28:7	[M-H]-	0.283966	-0.244481	0.546733
Neg	3.799	333.208	FA 20:5;2O	[M-H]-	0.284049	4.97525	0.546607
Pos	12.762	700.572	HexCer 34:1;2O|HexCer 18:1;2O/16:0	[M+H]+	0.284115	-0.460529	0.546506
Neg	1.548	335.224	FA 20:4;2O	[M-H]-	0.284913	6.88357	0.545287
Neg	1.542	349.201	FA 20:5;3O	[M-H]-	0.285482	7.34433	0.544421
Neg	6.872	452.279	LPE 16:0	[M-H]-	0.285701	0.662441	0.544088
Neg	21.106	409.311	FA 28:7	[M-H]-	0.285712	-0.67553	0.544071
Neg	5.078	313.239	FA 18:1;2O	[M-H]-	0.285789	0.259762	0.543954
Neg	1.669	333.207	FA 20:5;2O	[M-H]-	0.286584	5.8503	0.542748
Pos	23.093	810.757	TG 47:0|TG 15:0_16:0_16:0	[M+NH4]+	0.286623	-0.967803	0.542688
Neg	4.774	333.208	FA 20:5;2O	[M-H]-	0.286838	3.36087	0.542364
Neg	4.43	335.223	FA 20:4;2O	[M-H]-	0.287011	2.52357	0.542101
Neg	4.81	363.255	FA 22:4;2O	[M-H]-	0.287502	7.8141	0.541359
Neg	3.317	365.198	FA 20:5;4O	[M-H]-	0.288381	4.55783	0.540034
Neg	3.746	317.213	FA 20:5;2O	[M-H]-	0.288816	7.0663	0.539378
Neg	1.665	335.224	FA 20:4;2O	[M-H]-	0.288911	5.65859	0.539236
Neg	1.632	283.192	FA 16:2;2O	[M-H]-	0.289774	-0.279293	0.53794
Pos	0.536	278.211	NAE 15:4	[M+H]+	0.290056	3.00765	0.537518
Pos	5.194	518.324	LPC 18:3/0:0	[M+H]+	0.29015	0.551056	0.537377
Neg	2.824	349.203	FA 20:5;3O	[M-H]-	0.290412	3.78876	0.536986
Pos	22.423	880.773	TG O-54:7|TG O-16:2_17:2_21:3	[M+NH4]+	0.290429	1.19247	0.536961
Neg	7.303	351.221	FA 20:4;3O	[M-H]-	0.290662	0.541664	0.536611
Neg	3.4	349.203	FA 20:5;3O	[M-H]-	0.290763	3.76768	0.536461
Pos	20.618	712.646	TG 40:0|TG 10:0_14:0_16:0	[M+NH4]+	0.291523	-1.61524	0.535327
Neg	8.381	311.223	FA 18:2;2O	[M-H]-	0.291624	-0.242162	0.535177
Neg	0.546	255.234	FA 16:0	[M-H]-	0.29253	-0.344483	0.53383
Pos	8.852	460.415	NAE 28:4	[M+H]+	0.29311	0.406028	0.53297
Neg	22.948	269.212	FA 16:1;2O	[M-H]-	0.294187	-0.213645	0.531377
Neg	6.493	271.228	FA 16:0;2O	[M-H]-	0.294188	-0.191268	0.531375
Pos	20.977	822.728	Cer 54:7;4O	[M+H-H2O]+	0.297865	0.646567	0.525981
Neg	5	327.218	FA 18:2;3O	[M-H]-	0.298174	0.710678	0.52553
Neg	12.213	659.516	PE-Cer 34:1;2O	[M-H]-	0.298281	0.348339	0.525375
Pos	19.474	942.809	SE 28:2/38:10	[M+NH4]+	0.299144	-1.04471	0.524119
Neg	16.895	295.228	FA 18:2;2O	[M-H]-	0.299187	-0.135384	0.524057
Neg	14.197	536.504	Cer 34:1;2O|Cer 18:1;2O/16:0	[M-H]-	0.299276	0.390707	0.523927
Neg	1.565	283.192	FA 16:2;2O	[M-H]-	0.299594	0.404404	0.523466
Neg	22.417	309.208	FA 18:3;2O	[M-H]-	0.300078	-0.146012	0.522766
Pos	6.811	300.289	NAE 16:0	[M+H]+	0.300602	0.746708	0.522008
Neg	7.559	295.227	FA 18:2;O	[M-H]-	0.301815	-0.171711	0.520259
Neg	7.059	452.279	LPE 16:0	[M-H]-	0.302283	0.7002	0.519586
Neg	23.604	255.233	FA 16:0	[M-H]-	0.302316	-0.537475	0.519539
Neg	25.268	409.313	FA 28:7	[M-H]-	0.302503	0.496073	0.51927
Neg	1.539	329.234	FA 18:1;3O	[M-H]-	0.302794	0.53565	0.518853
Pos	1.665	368.279	MG 18:4	[M+NH4]+	0.303181	0.409634	0.518298
Pos	22.401	782.724	TG 45:0|TG 14:0_15:0_16:0	[M+NH4]+	0.303609	-0.807727	0.517686
Pos	13.104	526.292	LPE 22:6	[M+H]+	0.305071	0.35722	0.5156
Neg	6.383	265.217	FA 17:2	[M-H]-	0.30785	4.37441	0.511661
Pos	14.381	684.557	DG 40:7|DG 18:2_22:5	[M+NH4]+	0.30855	-0.644805	0.510675
Pos	8.439	270.243	NAE 14:1	[M+H]+	0.308715	0.819905	0.510443
Pos	4.794	314.305	NAE 17:0	[M+H]+	0.309076	0.396292	0.509934
Neg	6.828	483.273	LPG 16:0	[M-H]-	0.309176	0.682517	0.509795
Neg	23.49	309.208	FA 18:3;2O	[M-H]-	0.309405	-0.173291	0.509472
Pos	1.536	316.248	CAR 10:0	[M+H]+	0.311456	0.329736	0.506604
Neg	28.23	409.313	FA 28:7	[M-H]-	0.311851	0.282987	0.506053
Pos	23.662	822.755	TG 48:1|TG 14:0_16:0_18:1	[M+NH4]+	0.311853	-1.94058	0.50605
Neg	1.643	271.228	FA 16:0;2O	[M-H]-	0.312649	-0.20214	0.504943
Neg	16.869	269.212	FA 16:1;2O	[M-H]-	0.312754	-0.242573	0.504797
Neg	1.792	269.215	FA 16:1;2O	[M-H]-	0.313626	-0.214453	0.503588
Neg	1.591	269.212	FA 16:1;2O	[M-H]-	0.314215	-0.269797	0.502773
Neg	3.436	269.213	FA 16:1;2O	[M-H]-	0.316628	-0.251579	0.49945
Pos	22.055	794.721	TG 46:1|TG 14:0_16:0_16:1	[M+NH4]+	0.317512	-2.6143	0.498239
Neg	13.611	647.466	PA 32:0|PA 16:0_16:0	[M-H]-	0.317598	0.442857	0.498123
Pos	6.839	510.356	LPC 17:0	[M+H]+	0.31766	0.366633	0.498037
Neg	6.603	476.279	LPE 18:2	[M-H]-	0.318644	0.514514	0.496694
Pos	4.741	468.309	LPC 14:0/0:0	[M+H]+	0.319004	0.530735	0.496204
Pos	5.77	448.341	CAR 20:4	[M+H]+	0.319572	0.487638	0.495431
Neg	6.325	452.278	LPE 16:0	[M-H]-	0.321551	0.455921	0.49275
Pos	23.227	810.756	TG 47:0|TG 15:0_16:0_16:0	[M+NH4]+	0.322404	-0.66555	0.4916
Neg	22.242	255.233	FA 16:0	[M-H]-	0.322454	-0.329185	0.491533
Neg	23.577	255.234	FA 16:0	[M-H]-	0.323802	-0.511633	0.48972
Neg	7.09	347.26	FA 22:4;O	[M-H]-	0.324251	-0.475446	0.489118
Neg	22.234	341.27	FA 20:1;2O	[M-H]-	0.325035	-0.124499	0.488069
Neg	6.421	317.212	FA 20:5;2O	[M-H]-	0.325799	3.50597	0.48705
Pos	8.624	270.243	NAE 14:1	[M+H]+	0.325832	-0.420473	0.487006
Pos	6.104	386.327	CAR 15:0	[M+H]+	0.326548	0.387891	0.486053
Pos	5.847	478.293	LPE 18:2	[M+H]+	0.326673	0.390677	0.485886
Pos	23.65	848.768	TG 50:2|TG 16:0_16:0_18:2	[M+NH4]+	0.329599	-1.45804	0.482014
Neg	6.052	295.228	FA 18:2;O	[M-H]-	0.329997	-0.482266	0.48149
Neg	6.476	483.273	LPG 16:0	[M-H]-	0.3304	0.920809	0.48096
Neg	22.479	311.223	FA 18:2;2O	[M-H]-	0.330569	-0.192987	0.480738
Neg	13.774	723.476	CL 72:8|CL 18:1_18:2_18:2_18:3	[M-2H]2-	0.331064	0.461476	0.480088
Pos	14.256	582.509	DG 32:2|DG 14:0_18:2	[M+NH4]+	0.331121	-1.00802	0.480014
Pos	8.44	552.401	LPC 20:0/0:0	[M+H]+	0.331345	0.362637	0.47972
Pos	21.695	806.725	TG 47:2|TG 14:0_15:0_18:2	[M+NH4]+	0.332476	-0.902503	0.47824
Neg	21.582	409.313	FA 28:7	[M-H]-	0.332572	-0.231404	0.478114
Pos	6.259	452.278	LPE 16:1	[M+H]+	0.333789	-0.617516	0.476528
Neg	12.205	383.353	FA 24:0;2O	[M-H]-	0.334009	-2.48187	0.476242
Pos	5.248	542.324	LPC 20:5/0:0	[M+H]+	0.334677	0.662254	0.475375
Pos	14.304	718.539	PC 31:1	[M+H]+	0.335037	-0.386301	0.474907
Pos	21.592	852.747	TG O-52:7|TG O-18:3_15:2_19:2	[M+NH4]+	0.335427	2.00537	0.474403
Pos	22.025	846.754	TG 50:3|TG 16:0_16:1_18:2	[M+NH4]+	0.336108	-1.42685	0.473521
Neg	24.279	269.212	FA 16:1;2O	[M-H]-	0.336665	-0.173483	0.472802
Pos	10.183	684.538	CerP 39:3;2O|CerP 19:0;2O/20:3	[M+H]+	0.337671	1.7858	0.471506
Pos	5.949	568.339	LPC 22:6/0:0	[M+H]+	0.338495	0.667872	0.470448
Neg	22.887	269.212	FA 16:1;2O	[M-H]-	0.338769	-0.204082	0.470096
Pos	7.449	454.389	CAR 20:1	[M+H]+	0.338775	0.300059	0.470088
Pos	17.393	620.597	Cer 40:2;2O|Cer 18:2;2O/22:0	[M+H]+	0.338923	0.236477	0.469899
Pos	6.353	300.29	NAE 16:0	[M+H]+	0.339167	0.423553	0.469586
Pos	19.194	636.628	Cer 41:1;2O|Cer 18:1;2O/23:0	[M+H]+	0.340534	-0.139282	0.467839
Neg	13.264	740.525	PE 36:3|PE 18:1_18:2	[M-H]-	0.341676	0.293746	0.466386
Pos	6.157	508.341	LPC 17:1/0:0	[M+H]+	0.341722	0.411345	0.466327
Neg	6.401	457.236	LPA 20:4	[M-H]-	0.342208	1.14289	0.46571
Neg	22.211	285.208	FA 16:1;2O	[M-H]-	0.342537	-0.184054	0.465292
Pos	17.17	620.597	Cer 40:2;2O|Cer 18:1;2O/22:1	[M+H]+	0.343229	0.351947	0.464416
Pos	6.911	510.356	LPC 17:0/0:0	[M+H]+	0.343397	0.33637	0.464204
Pos	13.85	757.623	SM 38:2;2O	[M+H]+	0.344154	0.350732	0.463247
Neg	22.893	255.234	FA 16:0	[M-H]-	0.345588	-0.479543	0.461442
Pos	15.727	610.538	DG 34:2|DG 16:0_18:2	[M+NH4]+	0.346122	-0.788877	0.460771
Pos	24.471	848.768	TG 50:2|TG 16:0_16:0_18:2	[M+NH4]+	0.347496	-1.71915	0.45905
Neg	6.858	478.294	LPE 18:1	[M-H]-	0.348606	0.470051	0.457665
Pos	12.244	729.588	SM 36:2;2O	[M+H]+	0.348735	0.295996	0.457505
Neg	9.644	490.358	SL 26:0;O	[M-H]-	0.348785	0.354757	0.457442
Pos	17.772	894.737	AHexCer 47:1;3O	[M+H-H2O]+	0.350223	2.02301	0.455655
Neg	22.829	285.208	FA 16:1;2O	[M-H]-	0.350381	-0.193846	0.455459
Neg	23.519	285.208	FA 16:1;2O	[M-H]-	0.350649	-0.12158	0.455128
Neg	22.758	285.208	FA 16:1;2O	[M-H]-	0.350889	-0.271991	0.454831
Pos	23.218	872.767	TG 52:4|TG 16:0_18:2_18:2	[M+NH4]+	0.35126	-0.865418	0.454371
Pos	12.964	731.603	SM 36:1;2O|SM 16:0;2O/20:1	[M+H]+	0.35258	-0.223817	0.452743
Pos	12.609	768.587	PC O-36:4	[M+H]+	0.352696	-0.536221	0.452599
Neg	0.679	313.238	FA 18:1;2O	[M-H]-	0.35276	-0.0996509	0.452521
Pos	23.975	848.768	TG 50:2|TG 16:0_16:1_18:1	[M+NH4]+	0.353001	-1.53318	0.452224
Pos	7.683	482.322	LPE 18:0	[M+H]+	0.353075	0.25576	0.452133
Neg	23.484	409.313	FA 28:7	[M-H]-	0.353578	-0.226792	0.451515
Pos	8.837	566.417	LPC 21:0/0:0	[M+H]+	0.35419	0.17097	0.450764
Neg	23.544	409.313	FA 28:7	[M-H]-	0.354786	-0.210893	0.450034
Neg	21.547	313.24	FA 18:1;2O	[M-H]-	0.355207	-0.181999	0.449518
Pos	6.203	366.337	NAE 21:2	[M+H]+	0.356589	0.673595	0.447832
Pos	5.504	386.327	CAR 15:0	[M+H]+	0.357689	0.601183	0.446495
Pos	4.135	468.308	LPC 14:0	[M+H]+	0.361597	0.466187	0.441775
Neg	6.061	524.28	LPE 22:6	[M-H]-	0.362402	0.429695	0.440809
Neg	6.614	255.233	FA 16:0	[M-H]-	0.364437	0.192117	0.438378
Neg	25.369	409.313	FA 28:7	[M-H]-	0.365096	0.425718	0.437593
Pos	8.868	494.362	LPE O-20:1	[M+H]+	0.365542	0.148164	0.437063
Neg	6.945	323.26	FA 20:2;O	[M-H]-	0.365938	-0.51652	0.436592
Neg	23.525	329.234	FA 18:1;3O	[M-H]-	0.3686	0.157619	0.433444
Pos	6.699	572.372	LPC 22:4	[M+H]+	0.370482	0.671072	0.431233
Neg	18.511	297.243	FA 18:1;2O	[M-H]-	0.372016	-0.147313	0.429439
Pos	15.76	566.551	Cer 36:1;2O|Cer 18:1;2O/18:0	[M+H]+	0.372062	0.217581	0.429385
Neg	1.538	295.228	FA 18:2;2O	[M-H]-	0.373105	0.239682	0.428169
Neg	24.279	409.313	FA 28:7	[M-H]-	0.373773	-0.166445	0.427393
Neg	21.517	313.24	FA 18:1;2O	[M-H]-	0.374343	-0.188481	0.426731
Pos	22.072	768.709	TG 44:0|TG 14:0_14:0_16:0	[M+NH4]+	0.377526	-3.88599	0.423053
Pos	6.851	548.371	LPC 20:2	[M+H]+	0.377572	0.321489	0.423001
Pos	5.734	472.341	CAR 22:6	[M+H]+	0.380304	0.505465	0.419869
Neg	5.779	309.207	FA 18:3;2O	[M-H]-	0.380667	-0.105449	0.419455
Neg	8.994	311.223	FA 18:2;2O	[M-H]-	0.381407	-0.139054	0.418612
Neg	6.44	295.228	FA 18:2;O	[M-H]-	0.382199	-0.253551	0.41771
Pos	14.878	634.538	DG 36:4|DG 18:2_18:2	[M+NH4]+	0.383368	0.286945	0.416384
Pos	5.844	468.309	LPC 14:0/0:0	[M+H]+	0.383971	0.414924	0.415702
Neg	9.366	425.308	FA 28:7;2O	[M-H]-	0.38449	-0.364058	0.415115
Pos	6.992	440.374	CAR 19:1	[M+H]+	0.385409	0.59562	0.414079
Pos	5.98	544.34	LPC 20:4/0:0	[M+H]+	0.387694	0.505942	0.411511
Neg	6.095	500.28	LPE 20:4	[M-H]-	0.388523	0.333044	0.410584
Neg	22.417	409.311	FA 28:7	[M-H]-	0.388819	-0.260529	0.410253
Pos	14.475	608.523	DG 34:3|DG 16:1_18:2	[M+NH4]+	0.389241	-0.97889	0.409782
Neg	6.437	319.228	FA 20:4;O	[M-H]-	0.389575	-0.314267	0.409409
Neg	14.422	742.541	PE 36:2|PE 18:1_18:1	[M-H]-	0.389682	0.0978912	0.40929
Pos	8.556	256.227	NAE 13:1	[M+H]+	0.389743	-0.459397	0.409222
Pos	22.169	768.708	TG 44:0|TG 14:0_14:0_16:0	[M+NH4]+	0.390372	-0.669562	0.408522
Neg	6.641	483.273	LPG 16:0	[M-H]-	0.390951	0.497728	0.407878
Neg	8.406	279.233	FA 18:2	[M-H]-	0.391376	0.139488	0.407406
Pos	13.531	674.511	PE P-32:1|PE P-16:0_16:1	[M+H]+	0.391987	0.135419	0.406728
Neg	6.76	461.266	NAGlySer 20:5;O	[M-H]-	0.392867	0.846249	0.405754
Neg	11.911	383.353	FA 24:0;2O	[M-H]-	0.395187	-2.33181	0.403198
Pos	17.503	726.625	TG 40:1;1O|TG 9:0_16:0_15:1;1O	[M+NH4]+	0.395592	1.49791	0.402752
Pos	5.402	340.32	NAE 19:1	[M+H]+	0.396449	0.465794	0.401812
Pos	8.7	328.321	NAE 18:0	[M+H]+	0.396473	-0.240861	0.401787
Neg	21.984	269.215	FA 16:1;2O	[M-H]-	0.396817	-0.171448	0.40141
Pos	6.378	320.257	NAE 18:4	[M+H]+	0.398632	-1.41846	0.399428
Pos	16.878	612.555	DG 34:1|DG 16:0_18:1	[M+NH4]+	0.399098	-0.57891	0.39892
Pos	13.436	720.584	PC O-32:0	[M+H]+	0.399869	-0.412282	0.398082
Neg	9.172	307.265	FA 20:2	[M-H]-	0.401783	0.30193	0.396008
Neg	19.639	409.313	FA 28:7	[M-H]-	0.403407	0.194988	0.394257
Pos	6.5	426.356	CAR 18:1	[M+H]+	0.40424	-0.128096	0.39336
Neg	0.497	271.228	FA 16:0;2O	[M-H]-	0.404875	-0.172689	0.392679
Neg	10.016	341.307	FA 21:0;2O	[M-H]-	0.406253	-3.78322	0.391204
Neg	8.87	311.223	FA 18:2;2O	[M-H]-	0.406509	-0.1783	0.39093
Neg	8.899	465.304	ST 27:1;O;S	[M-H]-	0.407986	0.295562	0.389354
Neg	9.18	427.322	FA 28:6;2O	[M-H]-	0.409063	-0.433728	0.38821
Pos	7.918	480.403	CAR 22:2	[M+H]+	0.409714	-0.506364	0.387519
Pos	5.024	422.326	CAR 18:3	[M+H]+	0.409789	0.253973	0.38744
Neg	5.366	568.269	LPS 22:6	[M-H]-	0.411451	0.254525	0.385682
Pos	12.111	703.573	SM 34:1;2O	[M+H]+	0.411973	-0.110071	0.385131
Neg	23.387	309.208	FA 18:3;2O	[M-H]-	0.412367	-0.14472	0.384716
Pos	13.635	632.522	DG 36:5|DG 18:2_18:3	[M+NH4]+	0.412933	-0.589135	0.384121
Pos	15.76	634.538	DG 36:4|DG 18:2_18:2	[M+NH4]+	0.414156	0.688201	0.382836
Pos	9.36	312.29	NAE 17:1	[M+H]+	0.414782	-0.518047	0.382181
Pos	14.953	502.293	LPE 20:4	[M+H]+	0.41486	-0.249563	0.382098
Pos	12.212	740.521	PE 36:4	[M+H]+	0.414871	-0.209171	0.382087
Neg	21.597	295.228	FA 18:2;2O	[M-H]-	0.415094	-0.0941514	0.381853
Neg	0.525	313.238	FA 18:1;2O	[M-H]-	0.415535	-0.205369	0.381392
Neg	25.425	409.313	FA 28:7	[M-H]-	0.416071	0.373646	0.380833
Pos	13.405	718.575	PC O-32:1	[M+H]+	0.417135	0.268356	0.379724
Pos	7.55	370.368	NAE 21:0	[M+H]+	0.418619	0.969568	0.378181
Pos	8.801	326.305	NAE 18:1	[M+H]+	0.421908	-0.336309	0.374782
Neg	23.394	313.24	FA 18:1;2O	[M-H]-	0.422091	-0.154456	0.374594
Pos	16.994	769.594	SM 38:4;3O	[M+H]+	0.422528	-0.3658	0.374144
Pos	21.863	840.748	TG O-51:6|TG O-15:2_17:4_19:0	[M+NH4]+	0.424323	1.507	0.372303
Pos	15.235	704.555	PC O-31:1	[M+H]+	0.424746	-0.256073	0.371871
Pos	4.892	518.324	LPC 18:3	[M+H]+	0.42957	0.365054	0.366966
Neg	5.98	520.269	LPS 18:2	[M-H]-	0.430227	0.36212	0.366303
Neg	1.577	271.228	FA 16:0;2O	[M-H]-	0.430877	-0.167828	0.365646
Pos	8.935	624.441	CerP 35:5;2O|CerP 15:3;2O/20:2	[M+H]+	0.431373	0.937994	0.365147
Pos	14.442	731.609	SM 36:1;2O	[M+H]+	0.43199	0.232285	0.364526
Pos	14.973	480.307	LPE 18:1	[M+H]+	0.433339	0.369067	0.363172
Neg	22.057	271.228	FA 16:0;2O	[M-H]-	0.433454	-0.19661	0.363057
Neg	8.904	331.265	FA 22:4	[M-H]-	0.433931	0.507648	0.362579
Neg	1.564	313.238	FA 18:1;2O	[M-H]-	0.435802	0.136411	0.360711
Pos	19.359	795.629	CoQ9	[M+H]+	0.436263	0.558734	0.360252
Pos	24.159	866.817	TG 51:0|TG 16:0_16:0_19:0	[M+NH4]+	0.436863	0.717751	0.359655
Neg	6.668	478.294	LPE 18:1	[M-H]-	0.437003	0.306196	0.359515
Pos	13.472	630.507	DG 36:6|DG 14:0_22:6	[M+NH4]+	0.439089	-1.12296	0.357447
Neg	1.621	297.244	FA 18:1;2O	[M-H]-	0.439165	-0.0798905	0.357373
Pos	11.594	768.554	PC 35:4	[M+H]+	0.441554	0.220125	0.355016
Pos	5.777	520.341	LPC 18:2	[M+H]+	0.442134	0.80061	0.354446
Pos	19.623	840.688	ST 28:1;O;Hex;FA 18:3	[M+NH4]+	0.44296	0.340801	0.353636
Pos	11.657	719.569	SM 34:1;3O	[M+H]+	0.443118	0.411662	0.353481
Pos	9.088	256.227	NAE 13:1	[M+H]+	0.443987	0.464524	0.352629
Pos	18.444	794.684	Cer 52:7;4O	[M+H-H2O]+	0.445514	0.181627	0.351139
Pos	11.805	756.555	PC 34:3	[M+H]+	0.445712	-0.45529	0.350946
Pos	16.751	738.622	TG 41:2;1O|TG 10:0_16:0_15:2;1O	[M+NH4]+	0.447525	1.57176	0.349183
Neg	6.232	526.295	LPE 22:5	[M-H]-	0.448034	0.416363	0.348689
Neg	5.01	359.223	FA 22:6;2O	[M-H]-	0.449831	-0.431375	0.34695
Pos	16.866	542.514	DG O-30:1|DG O-17:0_13:1	[M+NH4]+	0.451466	0.915391	0.345375
Pos	6.317	454.293	LPE 16:0	[M+H]+	0.45286	-0.175626	0.344036
Pos	5.152	494.324	LPC 16:1	[M+H]+	0.453308	-0.464579	0.343606
Pos	15.296	772.618	PC O-36:2	[M+H]+	0.454373	0.251608	0.342588
Neg	6.826	528.31	LPE 22:4	[M-H]-	0.454479	0.438268	0.342486
Neg	8.005	297.244	FA 18:1;2O	[M-H]-	0.456112	0.188549	0.340928
Pos	16.827	666.565	TG 37:2|TG 10:0_12:0_15:2	[M+NH4]+	0.456877	1.56621	0.340201
Pos	12.676	717.589	SM 35:1;2O	[M+H]+	0.457026	0.42981	0.340059
Pos	6.735	522.354	LPC 18:1/0:0	[M+H]+	0.457935	0.343136	0.339196
Pos	12.57	690.504	PC 29:1	[M+H]+	0.458383	0.109699	0.338772
Neg	11.235	369.337	FA 23:0;2O	[M-H]-	0.46084	-2.35661	0.33645
Pos	7.607	428.372	CAR 18:0	[M+H]+	0.461436	0.26503	0.335888
Pos	14.891	720.591	PC O-32:0	[M+H]+	0.463252	-0.376014	0.334183
Pos	4.96	396.312	CAR 16:2	[M+H]+	0.463894	0.102441	0.333581
Pos	16.885	568.529	DG O-32:2|DG O-19:1_13:1	[M+NH4]+	0.464226	0.787487	0.33327
Pos	7.657	600.401	LPC 24:4/0:0	[M+H]+	0.465353	0.605828	0.332218
Neg	6.352	522.285	LPS 18:1	[M-H]-	0.470087	0.362326	0.327822
Pos	12.971	730.573	PC O-33:2	[M+H]+	0.470386	0.299871	0.327545
Neg	1.731	285.208	FA 16:1;2O	[M-H]-	0.471014	-0.171697	0.326966
Pos	8.42	362.303	NAE 21:4	[M+H]+	0.472167	0.621151	0.325904
Neg	16.904	311.223	FA 18:2;2O	[M-H]-	0.473027	-0.110155	0.325114
Neg	22.883	281.249	FA 18:1	[M-H]-	0.475737	-0.282392	0.322634
Pos	15.418	660.556	DG 38:5|DG 16:0_22:5	[M+NH4]+	0.476333	-0.726401	0.32209
Pos	8.476	624.44	CerP 35:5;2O|CerP 15:3;2O/20:2	[M+H]+	0.476876	0.540099	0.321594
Neg	18.331	313.24	FA 18:1;2O	[M-H]-	0.480642	0.0709034	0.318178
Pos	15.448	660.555	DG 38:5|DG 18:1_20:4	[M+NH4]+	0.482147	-0.712211	0.31682
Pos	6.841	368.351	NAE 21:1	[M+H]+	0.483725	0.451517	0.315402
Neg	8.268	285.244	FA 17:0;2O	[M-H]-	0.485097	-0.754957	0.314172
Pos	5.895	526.292	LPE 22:6	[M+H]+	0.486192	0.228936	0.313193
Neg	6.258	450.264	LPE 16:1	[M-H]-	0.4907	-0.472342	0.309184
Neg	21.564	309.208	FA 18:3;2O	[M-H]-	0.491458	-0.0955832	0.308513
Pos	15.79	734.597	PC O-33:0	[M+H]+	0.491558	0.443903	0.308426
Pos	12.263	706.537	PC 30:0	[M+H]+	0.491571	-0.138042	0.308414
Neg	8.589	325.275	FA 20:1;2O	[M-H]-	0.492154	-0.42808	0.307899
Neg	13.75	687.497	PMeOH 34:1|PMeOH 16:0_18:1	[M-H]-	0.494315	0.737282	0.305996
Pos	13.117	730.543	PC 32:2	[M+H]+	0.495925	0.310053	0.304584
Neg	6.8	522.284	LPS 18:1	[M-H]-	0.4975	0.257163	0.303207
Neg	0.533	281.249	FA 18:1	[M-H]-	0.498559	-0.269523	0.302284
Neg	7.157	504.309	LPE 20:2	[M-H]-	0.498579	0.380331	0.302266
Pos	5.761	424.341	CAR 18:2	[M+H]+	0.501085	0.107323	0.300088
Pos	7.04	548.371	LPC 20:2/0:0	[M+H]+	0.503715	0.357821	0.297815
Pos	17.99	596.562	DG O-34:2|DG O-19:1_15:1	[M+NH4]+	0.504224	0.639207	0.297376
Pos	5.619	468.308	LPC 14:0	[M+H]+	0.504611	0.304062	0.297043
Pos	14.986	660.556	DG 38:5|DG 18:2_20:3	[M+NH4]+	0.505725	-0.520992	0.296086
Neg	25.339	311.223	FA 18:2;2O	[M-H]-	0.505937	-0.11121	0.295903
Neg	15.729	395.389	FA 26:0	[M-H]-	0.508078	-1.05484	0.29407
Neg	8.397	371.241	FA 20:2;4O	[M-H]-	0.509164	-0.291303	0.293143
Pos	12.242	738.546	PC O-34:5	[M+H]+	0.509316	0.35007	0.293013
Neg	6.836	269.212	FA 16:1;2O	[M-H]-	0.511369	-0.189945	0.291266
Pos	8.387	256.227	NAE 13:1	[M+H]+	0.512546	0.531272	0.290267
Neg	4.206	257.177	FA 14:1;2O	[M-H]-	0.514016	0.593307	0.289023
Pos	5.084	446.327	CAR 20:5	[M+H]+	0.517497	0.396477	0.286093
Neg	23.562	281.249	FA 18:1	[M-H]-	0.517995	-0.261629	0.285674
Pos	14.119	726.543	PE P-36:3|PE P-16:0_20:3	[M+H]+	0.520559	-0.261151	0.28353
Pos	7.31	428.372	CAR 18:0	[M+H]+	0.520749	0.155528	0.283372
Neg	24.311	271.228	FA 16:0;2O	[M-H]-	0.521904	-0.12154	0.282409
Neg	1.171	297.244	FA 18:1;2O	[M-H]-	0.523881	0.135069	0.280767
Pos	15.955	618.581	Cer 40:3;2O|Cer 18:1;2O/22:2	[M+H]+	0.528612	0.27254	0.276863
Neg	5.726	295.228	FA 18:2;O	[M-H]-	0.52866	0.226032	0.276824
Pos	18.016	570.546	DG O-32:1|DG O-17:0_15:1	[M+NH4]+	0.532521	0.622792	0.273663
Pos	13.365	718.575	PC O-32:1	[M+H]+	0.533576	0.152437	0.272804
Pos	5.831	366.337	NAE 21:2	[M+H]+	0.535102	0.324575	0.271564
Pos	13.806	632.522	DG 36:5|DG 18:2_18:3	[M+NH4]+	0.535764	0.327945	0.271027
Pos	5.306	398.327	CAR 16:1	[M+H]+	0.536617	0.301591	0.270336
Neg	5.521	450.264	LPE 16:1	[M-H]-	0.53723	-0.439308	0.26984
Neg	0.713	279.233	FA 18:2	[M-H]-	0.539469	-0.213737	0.268034
Neg	14.159	690.51	PE 32:0|PE 16:0_16:0	[M-H]-	0.542596	-0.45792	0.265524
Neg	10.464	409.311	FA 28:7	[M-H]-	0.545403	0.125392	0.263283
Neg	8.88	279.233	FA 18:2	[M-H]-	0.549694	0.0557998	0.259879
Neg	0.545	271.228	FA 16:0;2O	[M-H]-	0.553426	-0.100113	0.256941
Pos	11.687	688.492	PE 32:2	[M+H]+	0.554438	-0.271084	0.256147
Pos	13.412	524.504	Cer 33:1;2O|Cer 17:1;2O/16:0	[M+H]+	0.554885	-0.153748	0.255797
Neg	4.878	313.239	FA 18:1;2O	[M-H]-	0.556402	-0.179359	0.254611
Pos	7.802	460.415	NAE 28:4	[M+H]+	0.558337	-0.250634	0.253104
Neg	15.638	718.541	DMPE 32:0|DMPE 16:0_16:0	[M-H]-	0.559905	-0.355805	0.251886
Pos	17.109	664.588	DG 38:3|DG 20:1_18:2	[M+NH4]+	0.560772	0.28465	0.251214
Neg	17.79	311.223	FA 18:2;2O	[M-H]-	0.561573	-0.100148	0.250594
Pos	9.515	606.449	LPC 24:1/0:0	[M+H]+	0.562027	0.115014	0.250243
Neg	0.689	281.249	FA 18:1	[M-H]-	0.562543	-0.149672	0.249844
Pos	10.031	488.396	TG 24:0|TG 8:0_8:0_8:0	[M+NH4]+	0.564233	-0.302781	0.248542
Pos	7.265	480.308	LPE 18:1	[M+H]+	0.568554	0.22365	0.245228
Pos	8.981	372.294	NAE 22:6	[M+H]+	0.572637	0.161485	0.242121
Neg	16.529	609.558	FA 42:5	[M-H]-	0.573681	0.245007	0.24133
Neg	10.645	381.338	FA 24:1;2O	[M-H]-	0.574625	-1.34378	0.240615
Pos	12.633	706.578	PC O-31:0	[M+H]+	0.575435	0.158053	0.240004
Pos	6.36	454.293	LPE 16:0	[M+H]+	0.575856	-0.27254	0.239686
Pos	5.438	494.324	LPC 16:1/0:0	[M+H]+	0.57699	-0.159612	0.238832
Pos	13.682	744.59	PC O-34:2	[M+H]+	0.577873	-0.2626	0.238168
Neg	9.46	427.322	FA 28:6;2O	[M-H]-	0.577908	0.215564	0.238141
Pos	16.95	769.591	SM 38:4;3O	[M+H]+	0.580651	-0.304188	0.236085
Neg	22.623	269.215	FA 16:1;2O	[M-H]-	0.583238	-0.104443	0.234154
Pos	14.938	746.606	PC O-34:1	[M+H]+	0.583889	-0.122762	0.23367
Pos	10.603	728.521	PC 32:3	[M+H]+	0.585589	0.26501	0.232407
Pos	13.487	502.292	LPE 20:4	[M+H]+	0.587401	-0.148057	0.231065
Neg	1.54	281.249	FA 18:1	[M-H]-	0.587517	-0.122427	0.230979
Pos	7.914	576.403	LPC 22:2/0:0	[M+H]+	0.595738	0.2087	0.224944
Pos	9.775	647.514	SM 30:1;2O	[M+H]+	0.596683	-0.15179	0.224256
Neg	8.54	508.341	LPE 20:0	[M-H]-	0.601809	0.19851	0.220541
Pos	6.861	572.372	LPC 22:4/0:0	[M+H]+	0.602333	0.296924	0.220163
Pos	15.994	734.571	PC 32:0	[M+H]+	0.606472	-0.117272	0.217189
Pos	13.259	692.559	PC O-30:0	[M+H]+	0.609738	-0.255871	0.214857
Pos	7.99	326.306	NAE 18:1	[M+H]+	0.610092	-0.257644	0.214604
Neg	6.558	571.288	PI O-16:0	[M-H]-	0.610156	0.337535	0.214559
Pos	14.99	502.292	LPE 20:4	[M+H]+	0.610664	-0.104727	0.214198
Pos	12.641	705.591	SM 34:0;2O	[M+H]+	0.614798	-0.086614	0.211268
Neg	23.503	281.249	FA 18:1	[M-H]-	0.615099	-0.191591	0.211055
Pos	6.824	530.323	LPE 22:4	[M+H]+	0.617414	-0.229945	0.209424
Neg	6.408	279.233	FA 18:2	[M-H]-	0.618314	0.18422	0.208791
Pos	6.387	298.274	NAE 16:1	[M+H]+	0.622304	-0.605166	0.205998
Pos	15.968	662.569	DG 38:4|DG 18:2_20:2	[M+NH4]+	0.623061	-0.111909	0.20547
Neg	7.743	297.243	FA 18:1;2O	[M-H]-	0.624646	0.259125	0.204366
Pos	14.029	744.59	PC O-34:2	[M+H]+	0.624952	-0.292572	0.204153
Neg	14.952	581.526	FA 40:5	[M-H]-	0.626539	-0.27134	0.203052
Neg	24.3	309.208	FA 18:3;2O	[M-H]-	0.630305	-0.0761885	0.200449
Pos	4.616	372.311	CAR 14:0	[M+H]+	0.635831	-0.259482	0.196659
Neg	6.021	311.223	FA 18:2;2O	[M-H]-	0.637544	0.295088	0.19549
Pos	16.938	638.572	DG 36:2|DG 18:1_18:1	[M+NH4]+	0.640056	0.177239	0.193782
Neg	6.935	299.26	FA 18:0;2O	[M-H]-	0.640259	0.0817833	0.193644
Pos	12.766	682.562	HexCer 34:1;2O|HexCer 18:1;2O/16:0	[M+H-H2O]+	0.645502	-0.256981	0.190102
Pos	7.101	480.31	LPE 18:1	[M+H]+	0.645911	0.117355	0.189828
Pos	7.749	328.321	NAE 18:0	[M+H]+	0.646616	-0.18742	0.189353
Pos	5.072	494.324	LPC 16:1	[M+H]+	0.651758	-0.208371	0.185913
Neg	6.578	345.244	FA 22:5;O	[M-H]-	0.654853	-0.18883	0.183856
Neg	9.815	283.265	FA 18:0	[M-H]-	0.655027	0.0795735	0.183741
Neg	7.563	313.238	FA 18:1;2O	[M-H]-	0.65673	-0.170828	0.182613
Pos	15.349	770.57	PE 38:3	[M+H]+	0.657048	-0.112596	0.182403
Pos	6.859	480.308	LPC 15:1/0:0	[M+H]+	0.6571	-0.157622	0.182368
Neg	7.095	295.228	FA 18:2;O	[M-H]-	0.658089	-0.154106	0.181715
Pos	13.057	526.292	LPE 22:6	[M+H]+	0.663561	-0.220075	0.178119
Neg	6.1	267.197	FA 16:2;2O	[M-H]-	0.664379	-0.256018	0.177584
Neg	24.387	311.223	FA 18:2;2O	[M-H]-	0.665964	-0.0929962	0.176549
Neg	5.97	311.223	FA 18:2;2O	[M-H]-	0.666033	0.307488	0.176504
Pos	6.204	400.343	CAR 16:0	[M+H]+	0.669586	0.132793	0.174194
Neg	12.182	712.496	PE 34:3|PE 16:0_18:3	[M-H]-	0.672509	0.33599	0.172302
Pos	14.926	749.618	SM 36:0;3O	[M+H]+	0.67269	-0.114931	0.172185
Neg	23.422	409.313	FA 28:7	[M-H]-	0.675333	-0.143761	0.170482
Pos	5.264	518.323	LPC 18:3/0:0	[M+H]+	0.675541	0.254439	0.170348
Neg	24.278	299.26	FA 18:0;2O	[M-H]-	0.676105	-0.0740072	0.169986
Pos	9.794	460.415	NAE 28:4	[M+H]+	0.677006	-0.131914	0.169408
Neg	5.237	279.233	FA 18:2	[M-H]-	0.679375	-0.152166	0.16789
Neg	24.312	313.24	FA 18:1;2O	[M-H]-	0.679476	-0.068064	0.167826
Neg	6.974	528.31	LPE 22:4	[M-H]-	0.680451	0.193255	0.167203
Pos	14.66	634.538	DG 36:4|DG 18:2_18:2	[M+NH4]+	0.68083	-0.134319	0.166961
Neg	12.516	647.465	PEtOH 30:0|PEtOH 14:0_16:0	[M-H]-	0.68624	0.31102	0.163524
Pos	17.018	795.611	SM 40:5;3O	[M+H]+	0.686422	-0.118825	0.163409
Neg	8.653	341.307	FA 21:0;2O	[M-H]-	0.687781	0.372613	0.16255
Neg	0.501	279.233	FA 18:2	[M-H]-	0.690788	-0.252643	0.160655
Neg	14.08	701.513	PEtOH 34:1|PEtOH 16:0_18:1	[M-H]-	0.691177	0.344565	0.160411
Neg	24.268	309.208	FA 18:3;2O	[M-H]-	0.692266	-0.074565	0.159727
Pos	7.059	454.293	LPE 16:0	[M+H]+	0.693608	0.139287	0.158886
Neg	8.872	313.24	FA 18:1;2O	[M-H]-	0.701574	-0.0602521	0.153927
Neg	4.442	281.177	FA 16:3;2O	[M-H]-	0.702267	0.25493	0.153498
Neg	15.823	279.233	FA 18:2	[M-H]-	0.702534	-0.0626478	0.153332
Pos	18.466	648.63	Cer 42:2;2O|Cer 18:1;2O/24:1	[M+H]+	0.704048	0.107582	0.152398
Pos	12.835	630.507	DG 36:6|DG 18:2_18:4	[M+NH4]+	0.704317	0.496543	0.152232
Pos	17.802	596.597	Cer 38:0;2O|Cer 18:0;2O/20:0	[M+H]+	0.70433	-0.149702	0.152224
Neg	5.146	361.24	FA 22:5;2O	[M-H]-	0.704978	0.281599	0.151825
Pos	11.408	730.536	PC 32:2	[M+H]+	0.705521	0.0937639	0.15149
Neg	7.541	311.223	FA 18:2;2O	[M-H]-	0.705846	-0.124702	0.15129
Pos	14.985	552.534	Cer 35:1;2O|Cer 18:1;2O/17:0	[M+H]+	0.705865	0.0685617	0.151278
Pos	6.231	528.31	LPE 22:5	[M+H]+	0.706864	-0.119306	0.150664
Neg	8.996	327.254	FA 19:1;2O	[M-H]-	0.708848	-0.0682968	0.149447
Neg	3.107	257.177	FA 14:1;2O	[M-H]-	0.71169	0.329565	0.147709
Pos	6.939	538.349	PC 18:0	[M+H]+	0.712468	-0.147695	0.147235
Neg	22.913	279.233	FA 18:2	[M-H]-	0.713681	-0.175832	0.146496
Neg	24.258	311.223	FA 18:2;2O	[M-H]-	0.716062	-0.0765589	0.14505
Pos	12.012	858.601	PE 45:8	[M+H]+	0.721481	0.0726421	0.141775
Neg	5.994	496.268	LPS 16:0	[M-H]-	0.72342	0.209747	0.14061
Neg	24.283	281.249	FA 18:1	[M-H]-	0.728082	-0.173541	0.13782
Pos	5.974	424.341	CAR 18:2	[M+H]+	0.729394	-0.0784287	0.137038
Pos	16.077	644.596	Cer 42:4;2O|Cer 18:2;2O/24:2	[M+H]+	0.729677	0.146875	0.136869
Pos	14.264	738.541	PE P-37:4|PE P-17:0_20:4	[M+H]+	0.731758	-0.0916204	0.135632
Pos	13.297	692.559	PC O-30:0	[M+H]+	0.733714	-0.152558	0.134473
Neg	13.754	718.54	DMPE 32:0|DMPE 16:0_16:0	[M-H]-	0.73495	-0.11464	0.133742
Pos	12.893	536.503	Cer 34:2;2O|Cer 18:2;2O/16:0	[M+H]+	0.735511	0.0931352	0.133411
Neg	4.26	311.224	FA 18:2;2O	[M-H]-	0.735798	-0.108459	0.133241
Pos	19.105	624.629	Cer 40:0;2O|Cer 18:0;2O/22:0	[M+H]+	0.737606	-0.130289	0.132175
Neg	22.204	329.234	FA 18:1;3O	[M-H]-	0.739807	-0.0779654	0.130882
Pos	14.811	540.535	Cer 34:0;2O|Cer 18:0;2O/16:0	[M+H]+	0.741557	-0.134245	0.129855
Neg	6.863	345.244	FA 22:5;2O	[M-H]-	0.748602	0.18522	0.125749
Neg	6.42	271.228	FA 16:0;2O	[M-H]-	0.750676	-0.0453712	0.124547
Neg	0.5	311.223	FA 18:2;2O	[M-H]-	0.750922	-0.0849246	0.124405
Neg	5.497	309.208	FA 18:3;2O	[M-H]-	0.753152	0.165401	0.123117
Pos	7.782	300.29	NAE 16:0	[M+H]+	0.753203	-0.120188	0.123088
Pos	12.057	744.552	PC 33:2	[M+H]+	0.755848	0.0334911	0.121565
Pos	12.217	721.583	SM 34:0;3O	[M+H]+	0.756069	0.0690926	0.121439
Neg	12.228	700.493	MMPE 32:2|MMPE 16:1_16:1	[M-H]-	0.75708	-0.143395	0.120858
Pos	6.07	478.293	LPE 18:2	[M+H]+	0.759131	0.127484	0.119683
Pos	14.076	770.605	PC O-36:3	[M+H]+	0.76031	-0.119422	0.119009
Pos	11.51	703.573	SM 34:1;2O	[M+H]+	0.76053	-0.117487	0.118884
Neg	8.874	255.234	FA 16:0	[M-H]-	0.760901	-0.0475131	0.118672
Pos	13.528	502.292	LPE 20:4	[M+H]+	0.763104	0.0670635	0.117417
Neg	7.874	347.259	FA 22:4;2O	[M-H]-	0.765931	0.202021	0.115811
Neg	5.546	285.208	FA 16:1;2O	[M-H]-	0.766523	0.219345	0.115475
Pos	8.681	604.433	LPC 24:2/0:0	[M+H]+	0.767376	-0.128027	0.114992
Pos	14.067	732.554	PC 32:1	[M+H]+	0.769575	0.148992	0.113749
Neg	4.727	311.224	FA 18:2;2O	[M-H]-	0.769929	0.16056	0.11355
Neg	25.374	297.244	FA 18:1;2O	[M-H]-	0.770991	-0.0491212	0.112951
Pos	12.64	742.538	PC 33:3	[M+H]+	0.77239	-0.225763	0.112163
Neg	1.616	279.233	FA 18:2	[M-H]-	0.773309	-0.0879589	0.111647
Neg	1.6	281.249	FA 18:1	[M-H]-	0.773941	-0.0663788	0.111292
Pos	4.856	468.309	LPC 14:0/0:0	[M+H]+	0.778062	-0.20452	0.108986
Neg	8.33	425.308	FA 28:7;2O	[M-H]-	0.778188	-0.593241	0.108915
Neg	1.623	295.228	FA 18:2;2O	[M-H]-	0.778543	-0.0266015	0.108717
Neg	5.221	309.208	FA 18:3;2O	[M-H]-	0.780835	-0.169731	0.107441
Neg	14.285	716.524	PE 34:1|PE 16:0_18:1	[M-H]-	0.786092	-0.148967	0.104527
Pos	17.659	783.611	SM 39:4;3O	[M+H]+	0.79109	-0.132059	0.101774
Pos	7.664	372.311	MG 18:2	[M+NH4]+	0.795254	0.105712	0.0994943
Neg	6.336	343.229	FA 22:6;O	[M-H]-	0.798647	-0.143403	0.0976453
Neg	1.174	281.249	FA 18:1	[M-H]-	0.803192	-0.0860959	0.0951807
Neg	22.237	279.233	FA 18:2	[M-H]-	0.807863	-0.0835709	0.0926623
Neg	6.579	496.268	LPS 16:0	[M-H]-	0.811772	-0.112783	0.0905658
Pos	18.112	810.681	HexCer 42:2;2O|HexCer 18:1;2O/24:1	[M+H]+	0.815055	-0.126553	0.0888131
Neg	5.172	498.264	LPE 20:5	[M-H]-	0.816952	0.192834	0.0878034
Neg	24.315	295.228	FA 18:2;2O	[M-H]-	0.81782	-0.0392218	0.0873424
Pos	4.408	338.305	NAE 19:2	[M+H]+	0.820504	0.154991	0.0859194
Pos	16.364	568.565	Cer 36:0;2O|Cer 18:0;2O/18:0	[M+H]+	0.820721	0.107494	0.0858042
Neg	6.414	269.213	FA 16:1;2O	[M-H]-	0.821381	-0.0582011	0.0854556
Neg	7.86	277.217	FA 18:3	[M-H]-	0.821793	-0.0496534	0.0852376
Pos	6.091	502.292	LPE 20:4	[M+H]+	0.822333	-0.075742	0.0849523
Pos	10.275	512.467	CAR 24:0	[M+H]+	0.823228	0.0571533	0.0844798
Neg	24.313	311.223	FA 18:2;2O	[M-H]-	0.824829	-0.0514058	0.0836359
Neg	5.847	317.213	FA 20:5;O	[M-H]-	0.82599	-0.170105	0.0830253
Pos	5.9	502.292	LPE 20:4	[M+H]+	0.827094	0.0628955	0.0824449
Neg	6.574	313.238	FA 18:1;2O	[M-H]-	0.829401	0.0435368	0.0812354
Pos	14.614	744.551	PE 36:2	[M+H]+	0.831125	0.038728	0.0803339
Pos	5.476	422.321	CAR 18:3	[M+H]+	0.831166	0.0874448	0.0803122
Pos	4.694	370.295	CAR 14:1	[M+H]+	0.834685	-0.0330977	0.0784774
Neg	0.532	311.223	FA 18:2;2O	[M-H]-	0.836224	-0.0563117	0.0776776
Neg	13.64	661.484	PMeOH 32:0|PMeOH 16:0_16:0	[M-H]-	0.836353	0.301893	0.0776102
Pos	10.333	460.415	NAE 28:4	[M+H]+	0.836392	0.11135	0.0775899
Neg	5.323	474.263	LPE 18:3	[M-H]-	0.840107	0.102223	0.0756651
Pos	4.153	396.312	CAR 16:2	[M+H]+	0.841117	-0.17449	0.0751437
Neg	6.441	313.238	FA 18:1;2O	[M-H]-	0.843692	0.0342416	0.0738163
Pos	12.154	703.573	SM 34:1;2O	[M+H]+	0.847022	-0.0331431	0.0721051
Neg	13.874	744.557	DMPE 34:1|DMPE 16:0_18:1	[M-H]-	0.85043	0.0637818	0.0703613
Pos	19.19	774.663	ST 24:1;O4/24:1;O	[M+NH4]+	0.852106	-0.125766	0.0695066
Neg	24.251	313.239	FA 18:1;2O	[M-H]-	0.853482	-0.0339582	0.0688058
Pos	20.247	652.661	Cer 42:0;2O|Cer 18:0;2O/24:0	[M+H]+	0.85435	-0.0562095	0.0683643
Neg	8.406	325.239	FA 19:2;2O	[M-H]-	0.855276	0.0334666	0.0678939
Pos	6.125	478.293	LPE 18:2	[M+H]+	0.855737	-0.0836485	0.0676595
Pos	6.631	342.336	NAE 19:0	[M+H]+	0.860547	0.0877369	0.0652252
Pos	5.624	300.29	NAE 16:0	[M+H]+	0.865323	0.0583324	0.0628219
Neg	7.517	271.228	FA 16:0;2O	[M-H]-	0.86626	0.037302	0.0623519
Pos	12.33	698.556	HexCer 34:1;3O|HexCer 18:1;2O/16:0;O	[M+H-H2O]+	0.867967	0.0717382	0.0614969
Neg	8.247	381.338	FA 24:1;2O	[M-H]-	0.87022	0.0297151	0.0603707
Pos	13.414	768.588	PC O-36:4	[M+H]+	0.871857	0.0315581	0.0595547
Pos	13.078	536.503	Cer 34:2;2O|Cer 18:2;2O/16:0	[M+H]+	0.875342	-0.0438331	0.0578224
Neg	4.683	283.193	FA 16:2;2O	[M-H]-	0.875874	-0.113972	0.0575585
Neg	12.928	699.498	PEtOH 34:2|PEtOH 16:0_18:2	[M-H]-	0.87671	-0.112697	0.0571441
Neg	7.99	323.26	FA 20:2;2O	[M-H]-	0.877433	0.0404505	0.056786
Neg	13.136	714.511	PE 34:2|PE 16:0_18:2	[M-H]-	0.877776	-0.0605661	0.0566163
Pos	19.774	650.643	Cer 42:1;2O|Cer 18:1;2O/24:0	[M+H]+	0.878865	-0.0322365	0.0560779
Neg	5.913	476.279	LPE 18:2	[M-H]-	0.888029	0.143034	0.051573
Pos	11.549	719.569	SM 34:1;3O	[M+H]+	0.890478	0.0436572	0.0503766
Neg	14.406	727.53	PEtOH 36:2|PEtOH 18:0_18:2	[M-H]-	0.890766	0.111639	0.0502362
Pos	6.543	368.351	NAE 21:1	[M+H]+	0.890795	0.0771415	0.0502225
Neg	5.041	474.263	LPE 18:3	[M-H]-	0.890958	0.0898703	0.0501429
Pos	15.183	820.617	BMP 38:2|BMP 19:1_19:1	[M+NH4]+	0.89588	-0.0259631	0.04775
Neg	6.497	281.249	FA 18:1	[M-H]-	0.895974	0.0171784	0.0477046
Neg	24.348	279.233	FA 18:2	[M-H]-	0.897128	-0.0712425	0.0471456
Pos	1.662	356.279	CAR 13:1	[M+H]+	0.897637	-0.146046	0.0468994
Neg	7.541	297.244	FA 18:1;2O	[M-H]-	0.899333	-0.0427227	0.0460794
Neg	6.108	357.172	LPG O-8:0	[M-H]-	0.899482	-0.224712	0.0460073
Pos	14.07	718.54	PC 31:1	[M+H]+	0.900798	-0.0726664	0.0453728
Neg	23.591	279.233	FA 18:2	[M-H]-	0.901005	-0.058032	0.0452728
Neg	17.048	281.249	FA 18:1	[M-H]-	0.902631	0.00933017	0.0444896
Neg	4.333	311.224	FA 18:2;2O	[M-H]-	0.907136	-0.0341953	0.0423274
Neg	5.55	335.223	FA 20:4;2O	[M-H]-	0.907545	0.0605302	0.042132
Pos	5.272	300.29	NAE 16:0	[M+H]+	0.910281	0.092259	0.0408247
Pos	11.408	719.569	SM 34:1;3O	[M+H]+	0.91178	0.0440333	0.0401098
Pos	17.12	638.573	DG 36:2|DG 18:0_18:2	[M+NH4]+	0.914072	-0.0375281	0.0390197
Pos	10.603	784.583	PC 36:3	[M+H]+	0.91454	0.0699554	0.0387975
Pos	7.762	372.311	MG 18:2	[M+NH4]+	0.914836	0.0375128	0.0386565
Pos	13.523	706.537	PC 30:0	[M+H]+	0.91566	0.0358569	0.0382656
Pos	15.812	636.555	DG 36:3|DG 18:1_18:2	[M+NH4]+	0.915717	-0.0341246	0.038239
Pos	13.606	750.542	ST 24:2;O4/22:6;O	[M+NH4]+	0.916193	0.0235687	0.0380129
Pos	9.251	580.435	LPC 22:0/0:0	[M+H]+	0.91775	-0.0290956	0.0372754
Pos	18.576	622.614	Cer 40:1;2O|Cer 18:1;2O/22:0	[M+H]+	0.920235	0.0219208	0.0361014
Neg	11.83	766.542	DMPE 36:4|DMPE 18:2_18:2	[M-H]-	0.924319	0.0300344	0.0341782
Pos	6.15	494.324	LPC 16:1/0:0	[M+H]+	0.925074	0.0370049	0.0338234
Pos	12.211	714.503	PE 34:3	[M+H]+	0.929567	-0.0493722	0.0317193
Pos	16.435	624.554	DG 35:2|DG 17:0_18:2	[M+NH4]+	0.932105	-0.0378449	0.0305351
Neg	4.949	311.224	FA 18:2;2O	[M-H]-	0.935431	0.0364923	0.0289882
Pos	14.303	658.541	DG 38:6|DG 18:2_20:4	[M+NH4]+	0.936392	0.0716077	0.0285423
Pos	6.059	526.292	LPE 22:6	[M+H]+	0.938091	0.0327756	0.027755
Pos	6.442	546.354	LPC 20:3/0:0	[M+H]+	0.93913	-0.0364749	0.0272741
Neg	5.396	285.208	FA 16:1;2O	[M-H]-	0.940468	0.0500116	0.026656
Neg	5.734	271.228	FA 16:0;2O	[M-H]-	0.944495	0.0077991	0.0248005
Pos	18.183	640.587	DG 36:1|DG 18:0_18:1	[M+NH4]+	0.945233	0.021848	0.0244611
Neg	1.653	377.233	FA 22:5;3O	[M-H]-	0.946442	-0.0288532	0.023906
Neg	22.836	329.234	FA 18:1;3O	[M-H]-	0.95003	-0.0166067	0.0222625
Neg	8.996	281.249	FA 18:1	[M-H]-	0.952146	-0.00902644	0.0212964
Neg	6.38	297.244	FA 18:1;2O	[M-H]-	0.952204	0.0119963	0.0212702
Neg	13.97	675.499	PEtOH 32:0|PEtOH 16:0_16:0	[M-H]-	0.953197	0.0495463	0.0208171
Pos	6.572	454.293	LPE 16:0	[M+H]+	0.954744	0.0171296	0.0201132
Neg	21.567	279.233	FA 18:2	[M-H]-	0.95579	0.0124016	0.0196374
Neg	0.528	295.228	FA 18:2;2O	[M-H]-	0.957293	-0.0137303	0.0189551
Pos	13.313	703.572	SM 34:1;2O	[M+H]+	0.957675	-0.00627775	0.0187819
Pos	14.106	796.618	ST 27:1;O;Hex;FA 16:4	[M+NH4]+	0.957863	-0.0133858	0.0186968
Pos	7.499	482.325	LPE 18:0	[M+H]+	0.959301	0.0138596	0.018045
Pos	9.301	510.452	CAR 24:1	[M+H]+	0.965641	0.0323191	0.0151845
Neg	13.064	725.513	PEtOH 36:3|PEtOH 18:1_18:2	[M-H]-	0.966309	0.0318025	0.0148842
Pos	24.477	852.804	TG 50:0|TG 16:0_16:0_18:0	[M+NH4]+	0.966492	-0.0265264	0.0148018
Pos	14.015	706.573	PC O-31:0	[M+H]+	0.968146	-0.0243868	0.0140592
Neg	12.029	723.498	PEtOH 36:4|PEtOH 18:2_18:2	[M-H]-	0.968217	0.0303756	0.0140272
Pos	6.601	478.293	LPE 18:2	[M+H]+	0.969664	-0.00842586	0.0133787
Neg	22.105	329.234	FA 18:1;3O	[M-H]-	0.969669	0.0127413	0.0133763
Neg	9.141	479.32	LPA 21:0	[M-H]-	0.97331	0.0192688	0.0117487
Neg	7.777	271.228	OxFA 16:0;(2OH)	[M-H]-	0.973666	0.00888497	0.01159
Pos	14.52	703.583	SM 34:1;2O	[M+H]+	0.975324	-0.010219	0.0108509
Pos	13.859	682.538	DG 40:8|DG 18:2_22:6	[M+NH4]+	0.9761	-0.0136813	0.0105057
Neg	8.844	353.27	FA 21:2;2O	[M-H]-	0.978991	0.0196054	0.00922115
Pos	11.174	704.521	PC 30:1	[M+H]+	0.985113	0.00884808	0.0065138
Pos	13.756	762.544	PC O-36:7	[M+H]+	0.986848	-0.0104621	0.00574977
Neg	4.928	283.193	FA 16:2;2O	[M-H]-	0.98699	-0.012008	0.00568704
Pos	24.02	838.788	TG 49:0|TG 16:0_16:0_17:0	[M+NH4]+	0.98752	0.0113401	0.00545422
Pos	5.28	322.272	NAE 18:3	[M+H]+	0.989278	-0.0120137	0.00468154
Neg	6.71	319.228	FA 20:4;2O	[M-H]-	0.989729	-0.00351845	0.00448368
Pos	14.193	786.599	PC 36:2	[M+H]+	0.990693	0.00290584	0.00406099
Pos	14.011	632.526	DG 36:5|DG 18:2_18:3	[M+NH4]+	0.99473	0.00355356	0.00229466
Neg	5.392	297.245	FA 18:1;2O	[M-H]-	0.996249	0.000341851	0.00163196
Neg	8.585	508.341	LPE 20:0	[M-H]-	0.996416	0.00245159	0.00155929
Pos	12.282	698.556	HexCer 34:1;3O|HexCer 18:1;2O/16:0;O	[M+H-H2O]+	0.998212	0.00110484	0.000777096

## Sheet: liver lipidomics
ESI mode	Average Retention time (min)	Average Mz	Lipid specie	Adduct type	P value	(-)Log2 fold change	(-)Log P value
Pos	21.877	910.832	SE 29:1/34:6	[M+NH4]+	0.0225056	-2.43824	1.64771
Neg	3.742	498.292	ST 24:1;O3;T	[M-H]-	0.0360956	-2.40024	1.44255
Neg	3.808	498.292	ST 24:1;O3;T	[M-H]-	0.018014	-2.30299	1.74439
Pos	21.979	846.758	TG 50:3|TG 16:0_16:1_18:2	[M+NH4]+	0.0198241	-2.27827	1.70281
Pos	22.021	820.741	TG 48:2|TG 14:0_16:0_18:2	[M+NH4]+	0.0387522	-2.1938	1.4117
Pos	21.96	851.713	ST 24:1;O2;G/28:3	[M+NH4]+	0.0354899	-2.15301	1.44989
Neg	9.877	429.338	FA 28:5;2O	[M-H]-	0.0385141	-2.03551	1.41438
Pos	21.255	818.725	TG 48:3|TG 14:0_16:1_18:2	[M+NH4]+	0.0313666	-2.01451	1.50353
Pos	21.268	792.708	TG 46:2|TG 14:0_14:0_18:2	[M+NH4]+	0.0247025	-2.00008	1.60726
Pos	21.413	844.738	TG 50:4|TG 16:0_16:2_18:2	[M+NH4]+	0.0338278	-1.95907	1.47073
Pos	21.423	818.725	TG 48:3|TG 14:0_16:0_18:3	[M+NH4]+	0.0320023	-1.79742	1.49482
Pos	8.908	372.294	NAE 22:6	[M+H]+	0.0392305	-1.76049	1.40638
Pos	0.568	274.202	CAR 7:0	[M+H]+	0.0068973	-1.68909	2.16132
Pos	8.63	508.439	CAR 24:2	[M+H]+	0.0161828	-1.68241	1.79095
Pos	22.363	834.758	TG 49:2|TG 15:0_16:0_18:2	[M+NH4]+	0.0295891	-1.67121	1.52887
Pos	21.303	844.738	TG 50:4|TG 16:0_16:2_18:2	[M+NH4]+	0.00897869	-1.60995	2.04679
Pos	1.549	330.264	CAR 11:0	[M+H]+	0.00331424	-1.37489	2.47962
Pos	0.5	260.186	CAR 6:0	[M+H]+	0.014268	-1.36619	1.84564
Pos	1.062	302.234	CAR 9:0	[M+H]+	0.0162089	-1.32275	1.79025
Neg	8.831	491.323	SE 29:2;O;S	[M-H]-	0.00141835	-1.25576	2.84822
Pos	25.625	864.839	SE 27:2/32:0	[M+NH4]+	0.0331284	-1.11438	1.4798
Neg	1.55	283.192	FA 16:2;2O	[M-H]-	0.0360431	-1.10143	1.44318
Pos	8.465	482.422	CAR 22:1	[M+H]+	0.00829491	-1.08911	2.08119
Neg	11.736	712.493	PE 34:3|PE 16:1_18:2	[M-H]-	0.0010797	-1.03713	2.9667
Pos	12.663	690.507	PE 32:1	[M+H]+	0.0428142	-1.02303	1.36841
Pos	13.899	692.523	PE 32:0|PE 16:0_16:0	[M+H]+	0.0322562	-1.019	1.49139
Neg	13.925	690.508	PE 32:0|PE 16:0_16:0	[M-H]-	0.0273512	-1.01859	1.56302
Pos	14.663	720.59	PC O-32:0	[M+H]+	0.000264402	-1.01571	3.57774
Pos	12.075	756.553	PC 34:3	[M+H]+	0.038528	-1.01148	1.41422
Pos	6.796	464.376	CAR 21:3	[M+H]+	0.0292765	-0.992996	1.53348
Pos	13.292	742.542	PE 36:3	[M+H]+	0.0121452	-0.969554	1.9156
Neg	13.29	740.528	PE 36:3|PE 18:0_18:3	[M-H]-	0.0204334	-0.952462	1.68966
Pos	14.712	770.569	PC 35:3	[M+H]+	0.00209487	-0.920262	2.67884
Pos	15.416	734.569	PC 32:0	[M+H]+	0.00123257	-0.913988	2.90919
Neg	15.385	718.544	DMPE 32:0|DMPE 16:0_16:0	[M-H]-	0.0186565	-0.903437	1.72917
Pos	7.593	480.406	CAR 22:2	[M+H]+	0.0387917	-0.900962	1.41126
Pos	14.078	734.574	PC 32:0	[M+H]+	0.00669884	-0.879319	2.174
Neg	11.547	695.468	PA 36:4|PA 18:2_18:2	[M-H]-	0.0417745	-0.878095	1.37909
Pos	15.383	720.554	PE 34:0	[M+H]+	0.0164155	-0.872132	1.78474
Pos	7.878	480.406	CAR 22:2	[M+H]+	0.0313782	-0.863774	1.50337
Pos	12.936	784.588	PC 36:3	[M+H]+	0.00390517	-0.813665	2.40836
Pos	14.721	734.57	PC 32:0	[M+H]+	0.00456534	-0.803967	2.34053
Pos	11.682	768.557	PC 35:4	[M+H]+	0.0231117	-0.800655	1.63617
Pos	14.227	734.57	PC 32:0	[M+H]+	0.0058749	-0.788897	2.231
Pos	15.5	734.569	PC 32:0	[M+H]+	0.0023465	-0.746597	2.62958
Pos	12.824	720.553	PC 31:0	[M+H]+	0.0241394	-0.741304	1.61727
Pos	6.862	538.352	PC 18:0	[M+H]+	0.0306155	-0.735363	1.51406
Pos	16.366	734.567	PC 32:0	[M+H]+	0.00184677	-0.734665	2.73359
Pos	13.807	734.569	PC 32:0	[M+H]+	0.0203999	-0.717503	1.69037
Pos	12.711	732.559	PC 32:1	[M+H]+	0.0285272	-0.716578	1.54474
Pos	12.1	706.541	PC 30:0	[M+H]+	0.0194887	-0.703404	1.71022
Neg	13.525	718.543	DMPE 32:0|DMPE 16:0_16:0	[M-H]-	0.00364153	-0.698456	2.43872
Pos	16.659	734.574	PC 32:0	[M+H]+	0.000603171	-0.692309	3.21956
Pos	13.532	734.569	PC 32:0	[M+H]+	0.00596631	-0.661527	2.22429
Pos	13.41	768.558	PE 38:4	[M+H]+	0.0226241	-0.655922	1.64543
Pos	17.568	596.6	Cer 38:0;2O|Cer 18:0;2O/20:0	[M+H]+	0.0453423	-0.607488	1.3435
Neg	8.849	465.306	ST 27:1;O;S	[M-H]-	0.00643625	-0.60723	2.19137
Pos	12.869	744.556	DMPE 34:2	[M+H]+	0.0173821	-0.603654	1.7599
Pos	14.63	742.574	PC O-34:3	[M+H]+	0.00273119	-0.584091	2.56365
Neg	11.521	736.494	DMPE 34:5|DMPE 14:1_20:4	[M-H]-	0.0290917	-0.582487	1.53623
Pos	13.047	692.562	PC O-30:0	[M+H]+	0.00812212	-0.582335	2.09033
Pos	12.933	716.526	PE 34:2	[M+H]+	0.0322723	-0.568423	1.49117
Pos	12.693	782.574	PC 36:4	[M+H]+	0.005872	-0.565843	2.23121
Pos	12.666	782.569	PC 36:4	[M+H]+	0.00783207	-0.532099	2.10612
Pos	13.092	782.569	PC 36:4	[M+H]+	0.00131345	-0.527743	2.88159
Pos	16.585	760.586	PC 34:1	[M+H]+	0.0466343	-0.517331	1.33129
Pos	13.786	706.577	PC O-31:0	[M+H]+	0.00206747	-0.509993	2.68456
Pos	13.6	718.579	PC O-32:1	[M+H]+	0.0306335	-0.485513	1.5138
Pos	7.044	478.391	CAR 22:3	[M+H]+	0.0100803	-0.482394	1.99653
Pos	15.416	784.589	PC 36:3	[M+H]+	0.0169471	-0.479733	1.7709
Pos	13.207	768.592	PC O-36:4	[M+H]+	0.038339	-0.472032	1.41636
Pos	16.686	790.633	PC 36:0	[M+H]+	0.012921	-0.47165	1.8887
Pos	13.199	769.594	SM 38:4;3O	[M+H]+	0.037716	-0.468811	1.42347
Pos	12.841	720.579	PC O-32:0	[M+H]+	0.0265782	-0.467818	1.57547
Pos	14.32	772.588	DMPE 36:2	[M+H]+	0.0300978	-0.465336	1.52146
Pos	15.11	762.6	PC 34:0	[M+H]+	0.0311352	-0.448177	1.50675
Pos	13.329	724.527	PE P-36:4|PE P-16:0_20:4	[M+H]+	0.0266882	-0.448078	1.57368
Pos	19.432	758.567	PC 34:2	[M+H]+	0.0072062	-0.447946	2.14229
Pos	18.481	797.649	SM 41:3;2O	[M+H]+	0.0309405	-0.419152	1.50947
Pos	14.557	782.569	PC 36:4	[M+H]+	0.0218264	-0.405219	1.66102
Pos	14.735	758.569	PC 34:2	[M+H]+	0.0329708	-0.389806	1.48187
Pos	18.195	758.574	PC 34:2	[M+H]+	0.00699224	-0.368711	2.15538
Pos	13.471	744.594	PC O-34:2	[M+H]+	0.0425378	-0.363408	1.37123
Pos	16.316	748.623	PC O-34:0	[M+H]+	0.024189	-0.359473	1.61638
Pos	7.339	478.391	CAR 22:3	[M+H]+	0.0476218	-0.309747	1.32219
Pos	6.685	496.342	LPC 16:0/0:0	[M+H]+	0.0288541	0.19348	1.53979
Pos	10.4	675.545	SM 32:1;2O	[M+H]+	0.049199	0.333581	1.30804
Pos	11.086	701.562	SM 34:2;2O|SM 14:0;2O/20:2	[M+H]+	0.0101162	0.375426	1.99498
Pos	11.345	792.558	PC 37:6	[M+H]+	0.0321432	0.379761	1.49291
Pos	10.693	701.562	SM 34:2;2O|SM 15:2;2O/19:0	[M+H]+	0.0229579	0.453367	1.63907
Pos	10.885	701.562	SM 34:2;2O|SM 19:2;2O/15:0	[M+H]+	0.0222623	0.463082	1.65243
Pos	10.698	675.545	SM 32:1;2O	[M+H]+	0.013971	0.498009	1.85477
Pos	11.922	764.526	PE 38:6	[M+H]+	0.0427278	0.515313	1.36929
Neg	12.045	738.509	PE 36:4|PE 18:2_18:2	[M-H]-	0.0102924	0.525004	1.98748
Pos	11.737	703.577	SM 34:1;2O	[M+H]+	0.0394694	0.553562	1.40374
Pos	16.549	787.67	SM 40:1;2O	[M+H]+	0.00180692	0.579753	2.74306
Pos	19.597	552.492	DG O-31:3|DG O-18:2_13:1	[M+NH4]+	0.0241715	0.586859	1.6167
Pos	10.53	608.465	LPC 24:0/0:0	[M+H]+	0.0107387	0.614017	1.96905
Neg	5.999	476.28	LPE 18:2	[M-H]-	0.00492386	0.634817	2.30769
Pos	15.234	660.559	DG 38:5|DG 16:0_22:5	[M+NH4]+	0.0153058	0.651954	1.81515
Pos	6.096	322.273	NAE 18:3	[M+H]+	0.0324033	0.674178	1.48941
Pos	8.359	552.404	LPC 20:0/0:0	[M+H]+	0.0102479	0.677448	1.98936
Pos	12.813	808.59	PC 38:5	[M+H]+	0.027632	0.678008	1.55859
Neg	8.367	279.234	FA 18:2	[M-H]-	0.0339158	0.701807	1.4696
Pos	17.268	787.67	SM 40:1;2O	[M+H]+	0.00243332	0.71522	2.6138
Pos	6	478.293	LPE 18:2	[M+H]+	0.00510601	0.720541	2.29192
Pos	13.123	703.576	SM 34:1;2O	[M+H]+	0.0346849	0.724483	1.45986
Pos	8.885	454.39	CAR 20:1	[M+H]+	0.0258223	0.882742	1.588
Pos	6.233	454.293	LPE 16:0	[M+H]+	0.0365688	0.940028	1.43689
Pos	7.279	525.375	SM 20:0;3O	[M+H]+	0.0467108	0.95055	1.33058
Pos	7.279	524.372	LPC 18:0	[M+H]+	0.0478242	0.955231	1.32035
Pos	12.723	536.506	Cer 34:2;2O|Cer 18:2;2O/16:0	[M+H]+	0.0305042	0.973492	1.51564
Pos	10.563	675.545	SM 32:1;2O	[M+H]+	0.0447955	1.01862	1.34877
Pos	14.725	658.541	DG 38:6|DG 16:0_22:6	[M+NH4]+	0.000967014	1.04813	3.01457
Pos	1.816	298.274	NAE 16:1	[M+H]+	0.0451644	1.06321	1.3452
Pos	16.906	638.572	DG 36:2|DG 18:0_18:2	[M+NH4]+	0.00177193	1.12741	2.75155
Pos	7.06	598.388	LPC 24:5/0:0	[M+H]+	0.0220311	1.14805	1.65696
Neg	7.485	283.264	FA 18:0	[M-H]-	0.0262939	1.18268	1.58015
Pos	14.206	632.526	ST 24:1;O3/15:1;O	[M+NH4]+	0.0252713	1.27193	1.59737
Neg	6.739	597.305	LPI 18:1	[M-H]-	0.0169747	1.33527	1.7702
Pos	4.877	422.328	CAR 18:3	[M+H]+	2.40406e-05	1.35884	4.61905
Pos	5.135	542.327	LPC 20:5/0:0	[M+H]+	0.00224143	1.37828	2.64948
Pos	7.298	324.291	NAE 18:2	[M+H]+	0.0329283	1.42255	1.48243
Pos	5.566	422.328	CAR 18:3	[M+H]+	2.71025e-05	1.44852	4.56699
Neg	8.253	371.221	NAGlySer 13:1;O	[M-H]-	0.0465037	1.85906	1.33251
Pos	6.329	568.342	LPC 22:6/0:0	[M+H]+	0.0296337	2.05367	1.52821
Pos	5.87	568.342	LPC 22:6/0:0	[M+H]+	0.0249695	2.06329	1.60259
Pos	15.034	759.641	SM 38:1;2O|SM 25:1;2O/13:0	[M+H]+	0.0501321	0.365543	1.29988
Neg	0.736	498.29	ST 24:1;O3;T	[M-H]-	0.0503316	-1.43154	1.29816
Pos	15.502	758.574	PC 34:2	[M+H]+	0.0508034	-0.413849	1.29411
Pos	13.969	748.585	PC 33:0	[M+H]+	0.0511011	-0.985368	1.29157
Pos	22.665	822.758	TG 48:1|TG 14:0_16:0_18:1	[M+NH4]+	0.0515662	-2.49738	1.28764
Pos	13.612	726.549	PE P-36:3|PE P-18:1_18:2	[M+H]+	0.052923	-0.519877	1.27636
Pos	16.836	632.504	CerP 35:1;2O|CerP 18:1;2O/17:0	[M+H]+	0.0550893	1.00859	1.25893
Neg	6.572	476.28	LPE 18:2	[M-H]-	0.0551541	0.365528	1.25842
Neg	6.53	433.237	LPA 18:2	[M-H]-	0.0554232	-0.859949	1.25631
Pos	11.834	756.553	PC 34:3	[M+H]+	0.0560461	-0.914637	1.25145
Pos	12.948	703.582	SM 34:1;2O	[M+H]+	0.0560543	0.703637	1.25139
Pos	16.356	758.573	PC 34:2	[M+H]+	0.0567631	-0.380576	1.24593
Pos	0.732	288.218	CAR 8:0	[M+H]+	0.0568455	-0.798934	1.2453
Pos	16.326	758.573	PC 34:2	[M+H]+	0.0574018	-0.380249	1.24107
Pos	10.439	376.315	NAE 22:4	[M+H]+	0.0584594	-0.59361	1.23315
Pos	5.511	324.288	NAE 18:2	[M+H]+	0.058676	1.0473	1.23154
Pos	12.07	717.562	SM 34:2;3O	[M+H]+	0.058987	-1.27842	1.22924
Pos	19.454	638.646	Cer 41:0;2O|Cer 18:0;2O/23:0	[M+H]+	0.059635	-0.504685	1.2245
Neg	8.259	303.235	FA 20:4	[M-H]-	0.0598546	2.1527	1.2229
Pos	16.343	760.586	PC 34:1	[M+H]+	0.0600194	-0.512029	1.22171
Pos	8.15	410.401	NAE 24:1	[M+H]+	0.0607062	-0.872194	1.21677
Pos	13.04	703.575	SM 34:1;2O	[M+H]+	0.060779	0.679185	1.21625
Neg	14.045	716.527	PE 34:1|PE 16:0_18:1	[M-H]-	0.0614176	-0.986188	1.21171
Pos	11.877	703.577	SM 34:1;2O	[M+H]+	0.0616607	0.52903	1.20999
Pos	16.497	760.586	PC 34:1	[M+H]+	0.0618315	-0.511462	1.20879
Pos	16.378	760.586	PC 34:1	[M+H]+	0.0635077	-0.52495	1.19717
Pos	9.192	484.439	CAR 22:0	[M+H]+	0.0638981	-0.734686	1.19451
Pos	14.227	564.536	Cer 36:2;2O|Cer 18:2;2O/18:0	[M+H]+	0.063956	0.721493	1.19412
Neg	9.074	479.322	SE 28:1;O;S	[M-H]-	0.0646468	-0.758181	1.18945
Pos	14.265	758.574	PC 34:2	[M+H]+	0.0646896	-0.339871	1.18917
Pos	15.5	760.586	PC 34:1	[M+H]+	0.0652074	-0.520721	1.1857
Neg	6.634	409.237	LPA 16:0	[M-H]-	0.0653245	-1.26259	1.18492
Neg	1.564	353.233	FA 20:3;3O	[M-H]-	0.0658899	0.944909	1.18118
Pos	13.597	700.526	PE P-34:2|PE P-16:0_18:2	[M+H]+	0.0659082	-0.481008	1.18106
Pos	10.669	754.541	PC 34:4	[M+H]+	0.0667206	0.966295	1.17574
Neg	14.001	716.527	PE 34:1|PE 16:0_18:1	[M-H]-	0.0675615	-0.964214	1.1703
Pos	13.336	502.294	LPE 20:4	[M+H]+	0.0677815	-0.449119	1.16889
Neg	8.397	329.249	FA 22:5	[M-H]-	0.0687831	1.33411	1.16252
Neg	6.973	409.237	LPA 16:0	[M-H]-	0.0698171	-1.25018	1.15604
Neg	7.738	301.218	FA 20:5	[M-H]-	0.0698723	1.60756	1.15569
Pos	10.506	810.512	PI 31:2	[M+NH4]+	0.0705425	1.65555	1.15155
Pos	16.568	662.573	DG 38:4|DG 18:0_20:4	[M+NH4]+	0.0707321	1.02935	1.15038
Pos	7.296	382.369	NAE 22:1	[M+H]+	0.0729341	-0.854387	1.13707
Pos	14.055	718.539	PE 34:1	[M+H]+	0.0730369	-0.946666	1.13646
Pos	6.082	496.342	LPC 16:0	[M+H]+	0.0730583	0.612731	1.13633
Neg	1.127	514.285	ST 24:1;O4;T	[M-H]-	0.0739989	2.48837	1.13077
Pos	5.052	322.273	NAE 18:3	[M+H]+	0.0747566	1.10814	1.12635
Neg	5.26	498.266	LPE 20:5	[M-H]-	0.0761418	1.72245	1.11838
Pos	11.617	718.538	PC 31:1	[M+H]+	0.0770459	-0.735026	1.11325
Pos	9.152	580.435	LPC 22:0/0:0	[M+H]+	0.078739	0.360156	1.10381
Neg	6.312	502.296	LPE 20:3	[M-H]-	0.0787555	-1.01994	1.10372
Pos	14.345	748.586	PC 33:0	[M+H]+	0.0787859	-0.494278	1.10355
Pos	13.83	758.573	PC 34:2	[M+H]+	0.0790793	-0.344107	1.10194
Neg	12.932	714.509	PE 34:2|PE 16:0_18:2	[M-H]-	0.0798609	-0.536563	1.09767
Pos	5.883	544.343	LPC 20:4/0:0	[M+H]+	0.0808896	0.969906	1.09211
Pos	13.321	810.606	PC 38:4	[M+H]+	0.0833091	-0.461497	1.07931
Pos	16.561	762.6	PC 34:0	[M+H]+	0.0833252	-0.283612	1.07922
Pos	23.381	824.77	TG 48:0|TG 16:0_16:0_16:0	[M+NH4]+	0.0837434	-1.67	1.07705
Pos	21.97	794.725	TG 46:1|TG 14:0_16:0_16:1	[M+NH4]+	0.0844034	-3.28193	1.07364
Pos	11.229	742.541	PC 33:3	[M+H]+	0.0845945	-0.884055	1.07266
Pos	14.216	703.578	SM 34:1;2O	[M+H]+	0.0862236	0.514247	1.06437
Pos	6.303	504.307	LPE 20:3	[M+H]+	0.0868614	-0.953102	1.06117
Pos	1.677	328.322	NAE 18:0	[M+H]+	0.0874966	0.343632	1.05801
Pos	12.707	740.526	PE 36:4	[M+H]+	0.0897285	-0.258317	1.04707
Pos	13.167	718.574	PC O-32:1	[M+H]+	0.0919302	-0.463313	1.03654
Neg	5.663	279.234	FA 18:2	[M-H]-	0.0922096	1.46537	1.03522
Pos	19.549	650.647	Cer 42:1;2O|Cer 18:1;2O/24:0	[M+H]+	0.0922996	0.327377	1.0348
Neg	8.951	281.25	FA 18:1	[M-H]-	0.0923109	0.404485	1.03475
Neg	6.005	311.224	FA 18:2;2O	[M-H]-	0.0925175	0.502309	1.03378
Pos	8.811	362.298	NAE 21:4	[M+H]+	0.0928549	-0.590278	1.0322
Pos	16.809	748.586	PC 33:0	[M+H]+	0.0942948	-0.386587	1.02551
Neg	6.226	450.265	LPE 16:1	[M-H]-	0.094835	-0.761717	1.02303
Pos	13.934	748.586	PC 33:0	[M+H]+	0.0960745	-0.617992	1.01739
Pos	6.113	400.343	CAR 16:0	[M+H]+	0.0962895	1.45642	1.01642
Pos	18.475	758.574	PC 34:2	[M+H]+	0.0978348	-0.335422	1.00951
Pos	13.428	758.574	PC 34:2	[M+H]+	0.0979663	-0.348599	1.00892
Pos	7.555	566.384	PC 20:0	[M+H]+	0.0980489	-0.970597	1.00856
Pos	15.639	830.605	AHexCer 43:5;3O	[M+H-H2O]+	0.0982461	0.498982	1.00768
Pos	9.868	376.313	NAE 22:4	[M+H]+	0.0984195	-0.521932	1.00692
Neg	6.395	319.228	FA 20:4;2O	[M-H]-	0.099018	-0.781302	1.00429
Neg	12.082	700.496	PE 33:2|PE 15:0_18:2	[M-H]-	0.099096	-0.797268	1.00394
Neg	0.666	514.285	ST 24:1;O4;T	[M-H]-	0.0998003	2.53101	1.00087
Pos	11.871	744.556	PC 33:2	[M+H]+	0.102386	-0.486553	0.989758
Pos	13.832	756.555	PC 34:3	[M+H]+	0.104456	-0.507523	0.981065
Pos	6.595	400.343	CAR 16:0	[M+H]+	0.105544	1.24829	0.976567
Pos	21.847	634.541	DG 36:4|DG 18:2_18:2	[M+NH4]+	0.107502	-0.240266	0.968583
Pos	9.203	510.454	CAR 24:1	[M+H]+	0.107705	-0.647409	0.967764
Neg	12.414	671.469	PA 34:2|PA 16:0_18:2	[M-H]-	0.109659	-1.10187	0.959958
Neg	6.235	452.28	LPE 16:0	[M-H]-	0.111002	0.806614	0.95467
Neg	6.808	281.249	FA 18:1	[M-H]-	0.111771	0.56841	0.951673
Pos	6.418	426.359	CAR 18:1	[M+H]+	0.112005	1.21603	0.950761
Pos	15.51	738.625	Cer 48:7;4O	[M+H-H2O]+	0.114785	-0.421354	0.940116
Pos	12.006	740.522	PE 36:4	[M+H]+	0.115133	0.271956	0.9388
Pos	13.27	772.588	PC 35:2	[M+H]+	0.115346	-0.315041	0.937998
Pos	11.26	721.587	SM 34:0;3O	[M+H]+	0.116109	-0.59193	0.935136
Pos	11.251	752.525	PC 34:5	[M+H]+	0.117076	-0.291112	0.931533
Neg	8.083	506.328	LPE 20:1	[M-H]-	0.117162	-0.410695	0.931214
Pos	1.777	370.297	CAR 14:1	[M+H]+	0.117618	1.76847	0.929526
Neg	6.753	528.312	LPE 22:4	[M-H]-	0.117944	-0.48851	0.928326
Pos	15.217	785.657	SM 40:2;2O	[M+H]+	0.118463	0.207858	0.926416
Neg	6.834	452.28	LPE 16:0	[M-H]-	0.119868	0.540269	0.921298
Neg	6.549	496.269	LPS 16:0	[M-H]-	0.120942	-0.832786	0.917425
Pos	12.467	705.59	SM 34:0;2O	[M+H]+	0.121015	0.616221	0.917159
Pos	6.178	568.342	LPC 22:6	[M+H]+	0.121882	0.638536	0.914062
Pos	17.171	620.6	Cer 40:2;2O|Cer 18:2;2O/22:0	[M+H]+	0.122304	0.373488	0.91256
Neg	20.725	409.312	FA 28:7	[M-H]-	0.123118	-0.565172	0.909677
Pos	5.983	526.294	LPE 22:6	[M+H]+	0.123945	1.10746	0.906771
Pos	14.227	760.586	PC 34:1	[M+H]+	0.124046	-0.476171	0.906417
Pos	7.736	300.29	NAE 16:0	[M+H]+	0.124047	0.594314	0.906413
Pos	22.78	666.62	CE 18:2	[M+NH4]+	0.124816	0.741377	0.903729
Neg	5.42	450.265	LPE 16:1	[M-H]-	0.125742	-0.747556	0.90052
Pos	9.56	756.557	PC 34:3	[M+H]+	0.126048	-1.30137	0.899463
Pos	5.672	568.339	LPC 22:6	[M+H]+	0.126216	0.737026	0.898886
Pos	1.844	286.275	NAE 15:0	[M+H]+	0.127137	0.62182	0.895727
Pos	17.33	801.686	SM 41:1;2O	[M+H]+	0.127358	0.398117	0.894972
Pos	11.542	688.491	PE 32:2	[M+H]+	0.128737	-0.858878	0.890296
Neg	7.84	271.228	FA 16:0;2O	[M-H]-	0.129474	0.405433	0.887817
Pos	5.509	448.344	CAR 20:4	[M+H]+	0.129959	2.13076	0.886192
Pos	6.065	386.327	CAR 15:0	[M+H]+	0.129995	1.42782	0.886072
Pos	13.361	706.541	DG 42:10|DG 20:4_22:6	[M+NH4]+	0.130076	0.570408	0.885803
Pos	14.292	719.573	SM 34:1;3O	[M+H]+	0.130513	0.223537	0.884345
Pos	6.816	426.359	CAR 18:1	[M+H]+	0.130782	1.13944	0.883451
Neg	5.895	496.269	LPS 16:0	[M-H]-	0.130861	-0.742738	0.883191
Pos	17.313	758.573	PC 34:2	[M+H]+	0.131176	-0.292607	0.882146
Pos	12.077	770.569	PC 35:3	[M+H]+	0.131983	-0.245915	0.879481
Pos	12.158	714.507	PE 34:3	[M+H]+	0.132172	-0.808551	0.878861
Neg	8.118	327.234	FA 22:6	[M-H]-	0.132257	2.61289	0.878583
Pos	3.805	396.311	CAR 16:2	[M+H]+	0.132454	1.94699	0.877936
Pos	15.183	634.542	DG 36:4|DG 16:0_20:4	[M+NH4]+	0.13275	0.344334	0.876964
Pos	11.599	779.563	SM 39:6;3O	[M+H]+	0.133471	-0.507249	0.874612
Neg	1.532	498.29	ST 24:1;O3;T	[M-H]-	0.1337	-1.15663	0.873868
Neg	12.18	695.468	PA 36:4|PA 16:0_20:4	[M-H]-	0.134182	-0.915448	0.872305
Pos	14.921	540.535	Cer 34:0;2O|Cer 18:0;2O/16:0	[M+H]+	0.134528	-0.311094	0.871189
Pos	8.585	596.412	CerP 33:5;2O|CerP 15:3;2O/18:2	[M+H]+	0.13618	0.948974	0.865885
Pos	14.076	733.626	SM 36:0;2O	[M+H]+	0.136992	0.303851	0.863303
Pos	17.081	646.617	Cer 42:3;2O|Cer 18:1;2O/24:2	[M+H]+	0.13769	0.808907	0.861097
Pos	12.978	746.572	PC 33:1	[M+H]+	0.138629	-0.580476	0.858146
Pos	9.489	580.435	LPC 22:0/0:0	[M+H]+	0.13945	0.286932	0.855583
Neg	6.774	502.295	LPE 20:3	[M-H]-	0.139599	-0.729331	0.855119
Neg	13.648	744.556	DMPE 34:1|DMPE 16:0_18:1	[M-H]-	0.140158	-0.500881	0.853381
Pos	11.95	703.578	SM 34:1;2O	[M+H]+	0.14115	0.388287	0.850319
Pos	15.093	784.582	PC 36:3	[M+H]+	0.14123	-0.400018	0.850072
Neg	6.364	311.224	FA 18:2;2O	[M-H]-	0.141249	-0.44469	0.850015
Pos	8.578	362.298	NAE 21:4	[M+H]+	0.141621	-0.467184	0.848872
Pos	5.857	398.327	CAR 16:1	[M+H]+	0.141712	1.32993	0.848595
Pos	1.79	394.297	CAR 16:3	[M+H]+	0.142114	1.88101	0.847363
Pos	15.524	741.555	SM 36:4;3O	[M+H]+	0.143829	-0.454335	0.842154
Pos	14.384	744.556	PE 36:2	[M+H]+	0.144103	-0.213722	0.841326
Pos	11.145	738.507	PE 36:5	[M+H]+	0.14504	1.03546	0.838511
Pos	5.129	398.329	CAR 16:1	[M+H]+	0.146531	1.80814	0.834069
Pos	22.715	796.743	TG 46:0|TG 14:0_16:0_16:0	[M+NH4]+	0.147299	-1.75236	0.8318
Neg	6.657	349.202	FA 20:5;3O	[M-H]-	0.148172	-0.866448	0.829235
Pos	14.009	538.52	Cer 34:1;2O|Cer 18:1;2O/16:0	[M+H]+	0.150394	1.3375	0.822769
Pos	5.668	424.343	CAR 18:2	[M+H]+	0.150684	1.36185	0.821933
Neg	6.166	279.234	FA 18:2	[M-H]-	0.155114	0.835129	0.809349
Neg	12.707	738.509	PE 36:4|PE 16:0_20:4	[M-H]-	0.157482	-0.325634	0.802768
Pos	21.194	758.573	PC 34:2	[M+H]+	0.158657	-0.257158	0.79954
Neg	1.245	345.23	FA 18:1;4O	[M-H]-	0.158948	2.88131	0.798745
Pos	6.647	522.357	LPC 18:1/0:0	[M+H]+	0.158986	0.338472	0.798641
Pos	23.312	850.787	TG 50:1|TG 16:0_16:0_18:1	[M+NH4]+	0.159413	-0.751609	0.797477
Pos	5.017	500.28	LPE 20:5	[M+H]+	0.159447	0.765457	0.797384
Pos	6.163	424.343	CAR 18:2	[M+H]+	0.160787	1.37215	0.79375
Pos	4.335	372.313	CAR 14:0	[M+H]+	0.162338	1.70539	0.789579
Neg	1.517	514.285	ST 24:1;O4;T	[M-H]-	0.162657	3.77549	0.788727
Pos	5.386	386.327	CAR 15:0	[M+H]+	0.163919	1.56898	0.785372
Pos	13.889	733.626	SM 36:0;2O|SM 23:0;2O/13:0	[M+H]+	0.165429	0.306566	0.78139
Pos	5.493	372.311	CAR 14:0	[M+H]+	0.165612	1.50551	0.780908
Neg	7.16	435.254	LPA 18:1	[M-H]-	0.166289	-0.417571	0.779135
Pos	14.3	718.574	PC O-32:1	[M+H]+	0.166421	0.181757	0.778791
Neg	8.396	299.26	FA 18:0;2O	[M-H]-	0.166666	0.42803	0.778154
Pos	6.588	342.338	NAE 19:0	[M+H]+	0.167107	0.762667	0.777006
Pos	3.723	396.314	CAR 16:2	[M+H]+	0.167345	2.11781	0.776386
Neg	13.511	673.486	PA 34:1|PA 16:0_18:1	[M-H]-	0.167863	-0.828774	0.775044
Pos	14.759	774.546	PC O-37:8	[M+H]+	0.168827	0.257054	0.772558
Neg	3.214	498.292	ST 24:1;O3;T	[M-H]-	0.168861	-0.539201	0.772471
Neg	6.11	255.233	FA 16:0	[M-H]-	0.169261	1.12159	0.771444
Pos	6.016	502.295	LPE 20:4	[M+H]+	0.16956	1.59718	0.770677
Neg	3.585	498.292	ST 24:1;O3;T	[M-H]-	0.171831	-1.32611	0.764899
Neg	5.989	524.281	LPE 22:6	[M-H]-	0.17202	1.07863	0.764421
Pos	13.763	768.558	PE 38:4	[M+H]+	0.17394	-0.374744	0.7596
Pos	6.361	546.357	LPC 20:3/0:0	[M+H]+	0.174129	0.366474	0.759128
Neg	7.052	599.32	LPI 18:0	[M-H]-	0.174255	-0.612078	0.758815
Pos	6.03	570.359	LPC 22:5	[M+H]+	0.176015	0.690561	0.754451
Pos	7.169	464.316	LPE O-18:2	[M+H]+	0.176496	0.873959	0.753266
Neg	7.738	271.229	FA 16:0;2O	[M-H]-	0.181664	0.477207	0.740731
Neg	6.349	507.275	LPG 18:2	[M-H]-	0.181883	0.982094	0.740209
Neg	13.999	536.505	Cer 34:1;2O|Cer 18:1;2O/16:0	[M-H]-	0.185143	1.39838	0.732493
Neg	6.536	500.281	LPE 20:4	[M-H]-	0.186593	1.07974	0.729104
Pos	7.747	460.418	NAE 28:4	[M+H]+	0.187879	-0.204616	0.726121
Pos	13.637	760.585	PC 34:1	[M+H]+	0.188569	-0.315474	0.724531
Neg	1.898	514.285	ST 24:1;O4;T	[M-H]-	0.188794	4.16098	0.724011
Pos	11.808	738.507	PE 36:5	[M+H]+	0.189447	0.39345	0.722513
Pos	5.156	396.312	CAR 16:2	[M+H]+	0.190282	1.62126	0.720602
Neg	7.727	437.269	LPA 18:0	[M-H]-	0.190507	-0.781226	0.72009
Pos	12.253	732.553	PC 32:1	[M+H]+	0.191074	-0.416133	0.718799
Pos	9.848	594.452	LPC 23:0/0:0	[M+H]+	0.194066	1.06208	0.712051
Pos	4.858	542.327	LPC 20:5	[M+H]+	0.194752	0.748209	0.710517
Pos	8.65	328.322	NAE 18:0	[M+H]+	0.196965	0.409143	0.705612
Neg	5.825	524.281	LPE 22:6	[M-H]-	0.197536	-0.514874	0.704353
Pos	14.463	634.542	DG 36:4|DG 18:2_18:2	[M+NH4]+	0.198431	1.44956	0.70239
Pos	6.166	342.338	NAE 19:0	[M+H]+	0.198656	0.710568	0.701899
Pos	17.957	909.717	ST 24:1;O2;T/27:0;O	[M+NH4]+	0.198723	1.2173	0.701752
Pos	6.17	546.356	LPC 20:3	[M+H]+	0.199314	-0.516463	0.700462
Pos	11.444	692.522	PC 29:0	[M+H]+	0.200025	-0.551529	0.698915
Pos	7.424	482.325	LPE 18:0	[M+H]+	0.201051	1.46812	0.696694
Pos	1.663	392.281	CAR 16:4	[M+H]+	0.204831	4.16157	0.688604
Pos	9.705	594.451	LPC 23:0/0:0	[M+H]+	0.204857	0.345808	0.688549
Neg	13.414	647.468	PA 32:0|PA 16:0_16:0	[M-H]-	0.205275	-0.906302	0.687664
Neg	7.489	271.229	FA 16:0;2O	[M-H]-	0.206022	0.836205	0.686087
Neg	7.744	506.328	LPE 20:1	[M-H]-	0.206031	-0.434164	0.686067
Neg	21.218	279.234	FA 18:2	[M-H]-	0.208142	-0.250936	0.68164
Pos	0.729	430.368	NAE 26:5	[M+H]+	0.208959	0.306145	0.679938
Pos	9.986	594.451	LPC 23:0/0:0	[M+H]+	0.211573	0.282244	0.67454
Pos	15.151	770.57	PE 38:3	[M+H]+	0.211937	-0.283579	0.673793
Pos	13.257	794.61	PC O-38:5	[M+H]+	0.213189	-0.326844	0.671236
Pos	5.876	424.343	CAR 18:2	[M+H]+	0.214029	0.862408	0.669527
Pos	10.293	608.465	LPC 24:0/0:0	[M+H]+	0.214893	0.288039	0.667778
Neg	3.146	498.292	ST 24:1;O3;T	[M-H]-	0.2158	-0.512396	0.665949
Pos	16.623	771.638	SM 39:2;2O	[M+H]+	0.216535	-0.34342	0.664473
Pos	12.453	717.593	SM 35:1;2O|SM 15:1;2O/20:0	[M+H]+	0.218908	0.57107	0.659738
Pos	14.684	634.541	DG 36:4|DG 18:2_18:2	[M+NH4]+	0.219531	1.13364	0.658505
Pos	18.239	648.629	Cer 42:2;2O|Cer 18:1;2O/24:1	[M+H]+	0.222412	0.609391	0.652841
Pos	8.59	604.436	LPC 24:2/0:0	[M+H]+	0.223258	0.645564	0.651194
Pos	6.096	300.291	NAE 16:0	[M+H]+	0.223286	0.562939	0.651139
Pos	10.159	512.47	CAR 24:0	[M+H]+	0.223559	0.688575	0.650608
Neg	5.948	544.27	LPS 20:4	[M-H]-	0.22432	0.295354	0.649132
Pos	6.992	466.391	CAR 21:2	[M+H]+	0.226818	-1.09593	0.644322
Pos	14.74	796.622	PC O-38:4	[M+H]+	0.226943	-0.228443	0.644083
Neg	6.186	433.237	LPA 18:2	[M-H]-	0.227868	-0.366469	0.642317
Pos	11.156	482.459	Cer 30:1;2O|Cer 18:1;2O/12:0	[M+H]+	0.229005	-0.379077	0.640155
Neg	18.363	620.599	Cer 40:1;2O|Cer 18:1;2O/22:0	[M-H]-	0.229342	0.401032	0.639517
Pos	8.416	578.421	LPC 22:1/0:0	[M+H]+	0.229355	0.760856	0.639492
Neg	4.392	335.224	FA 20:4;2O	[M-H]-	0.22945	0.829776	0.639312
Neg	11.807	736.494	PE 36:5|PE 16:0_20:5	[M-H]-	0.231122	0.357483	0.636159
Pos	8.623	470.421	CAR 21:0	[M+H]+	0.232155	-1.26072	0.634223
Neg	6.017	500.28	LPE 20:4	[M-H]-	0.232268	1.54602	0.63401
Neg	6.421	281.25	FA 18:1	[M-H]-	0.233062	0.827956	0.632528
Pos	11.266	719.573	SM 34:1;3O	[M+H]+	0.235751	-0.494218	0.627546
Pos	7.814	482.325	LPE 18:0	[M+H]+	0.237118	0.718932	0.625035
Pos	15.601	636.559	DG 36:3|DG 18:1_18:2	[M+NH4]+	0.237706	1.14682	0.62396
Neg	6.32	524.278	LPE 22:6	[M-H]-	0.240383	-0.553068	0.619097
Pos	14.612	540.535	Cer 34:0;2O|Cer 18:0;2O/16:0	[M+H]+	0.242246	0.198111	0.615744
Pos	0.71	428.355	NAE 26:6	[M+H]+	0.242398	0.276254	0.615471
Pos	6.522	450.358	CAR 20:3	[M+H]+	0.245825	1.14357	0.609373
Pos	7.209	372.292	NAE 22:6	[M+H]+	0.246419	3.17625	0.608326
Pos	5.301	340.322	NAE 19:1	[M+H]+	0.247277	0.962921	0.606817
Pos	18.333	622.614	Cer 40:1;2O|Cer 18:1;2O/22:0	[M+H]+	0.248072	0.374665	0.605422
Neg	7.087	524.3	LPS 18:0	[M-H]-	0.248266	-0.563293	0.605083
Neg	5.773	315.256	FA 18:0;2O	[M-H]-	0.248402	0.483807	0.604845
Neg	5.214	474.264	LPE 18:3	[M-H]-	0.250827	0.876128	0.600625
Neg	6.012	295.229	FA 18:2;2O	[M-H]-	0.251154	0.998122	0.600059
Neg	7.425	480.312	LPE 18:0	[M-H]-	0.251627	1.3627	0.599242
Pos	11.998	714.509	PE 34:3|PE 16:0_18:3	[M+H]+	0.251916	-0.6537	0.598745
Pos	16.89	664.588	DG 38:3|DG 20:1_18:2	[M+NH4]+	0.252232	0.910804	0.598199
Pos	18.479	648.629	Cer 42:2;2O|Cer 18:2;2O/24:0	[M+H]+	0.252887	0.186943	0.597074
Pos	14.682	768.592	PE O-39:4	[M+H]+	0.255041	0.388124	0.59339
Pos	14.991	785.658	SM 40:2;2O	[M+H]+	0.255743	0.21759	0.592196
Neg	8.626	305.25	FA 20:3	[M-H]-	0.255787	1.03369	0.592122
Pos	6.247	544.343	LPC 20:4	[M+H]+	0.256074	-0.300307	0.591635
Pos	7.973	466.332	LPE O-18:1	[M+H]+	0.25652	0.836002	0.590879
Neg	12.568	742.542	DMPE 34:2|DMPE 16:0_18:2	[M-H]-	0.256744	-0.187896	0.590499
Pos	6.971	556.444	CAR 28:6	[M+H]+	0.256962	0.703782	0.59013
Pos	5.996	474.359	CAR 22:5	[M+H]+	0.257203	2.86435	0.589724
Pos	11.057	689.559	SM 33:1;2O	[M+H]+	0.257528	0.184947	0.589176
Neg	6.107	293.25	FA 19:2	[M-H]-	0.25773	#NUM!	0.588835
Pos	5.566	446.328	CAR 20:5	[M+H]+	0.257803	3.6527	0.588713
Neg	7.083	504.31	LPE 20:2	[M-H]-	0.259474	-0.529257	0.585906
Pos	13.432	806.569	PC 38:6	[M+H]+	0.260413	0.192982	0.584337
Pos	10.496	728.525	PC 32:3	[M+H]+	0.260474	0.702235	0.584236
Neg	1.536	329.235	FA 18:1;3O	[M-H]-	0.260993	1.21415	0.583372
Pos	21.213	634.541	DG 36:4|DG 18:2_18:2	[M+NH4]+	0.261238	-0.554609	0.582963
Neg	24.889	409.314	FA 28:7	[M-H]-	0.263436	0.38382	0.579326
Pos	1.653	344.281	CAR 12:0	[M+H]+	0.263765	1.51997	0.578783
Pos	14.786	684.556	DG 40:7|DG 18:1_22:6	[M+NH4]+	0.264262	0.752747	0.577965
Pos	7.108	502.392	CAR 24:5	[M+H]+	0.264449	1.41049	0.577658
Pos	7.296	466.391	CAR 21:2	[M+H]+	0.265213	-0.860551	0.576405
Pos	13.675	682.542	DG 40:8|DG 18:2_22:6	[M+NH4]+	0.267351	0.798853	0.572918
Pos	13.642	757.626	SM 38:2;2O	[M+H]+	0.268095	0.208399	0.571711
Pos	22.019	768.712	TG 44:0|TG 14:0_14:0_16:0	[M+NH4]+	0.268215	-2.79789	0.571516
Pos	5.084	518.326	LPC 18:3/0:0	[M+H]+	0.269814	0.721193	0.568935
Pos	4.944	446.327	CAR 20:5	[M+H]+	0.270283	3.85257	0.568181
Pos	22.688	848.772	TG 50:2|TG 16:0_16:1_18:1	[M+NH4]+	0.273659	-0.498233	0.56279
Pos	6.14	450.359	CAR 20:3	[M+H]+	0.273791	1.51336	0.56258
Pos	18.414	676.621	Cer 43:3;4O	[M+H-H2O]+	0.274532	-0.181137	0.561406
Pos	17.471	836.658	AHexCer 43:2;3O	[M+H-H2O]+	0.274652	-0.174466	0.561217
Pos	15.52	610.541	DG 34:2|DG 16:0_18:2	[M+NH4]+	0.275835	0.548797	0.559351
Pos	16.781	758.607	PC O-35:2	[M+H]+	0.276805	-0.452555	0.557825
Neg	12.051	724.494	PE 35:4|PE 15:0_20:4	[M-H]-	0.277233	-0.302663	0.557155
Pos	7.226	428.374	CAR 18:0	[M+H]+	0.278162	1.01992	0.555702
Neg	0.989	498.29	ST 24:1;O3;T	[M-H]-	0.27903	1.7868	0.554348
Neg	14.386	742.544	PE 36:2|PE 18:0_18:2	[M-H]-	0.279888	-0.201661	0.553015
Pos	6.832	502.392	CAR 24:5	[M+H]+	0.279911	1.55427	0.55298
Neg	4.953	301.218	FA 20:5	[M-H]-	0.280766	3.05388	0.551655
Pos	18.048	758.574	PC 34:2	[M+H]+	0.281226	-0.229408	0.550945
Neg	11.88	733.472	PMeOH 38:6|PMeOH 19:3_19:3	[M-H]-	0.282918	1.90757	0.54834
Neg	7.835	599.32	PI O-18:0	[M-H]-	0.28335	-0.34892	0.547676
Pos	8.685	552.404	LPC 20:0/0:0	[M+H]+	0.283887	0.201656	0.546854
Neg	6.352	297.207	FA 17:2;2O	[M-H]-	0.283926	-0.319286	0.546794
Pos	7.847	524.372	LPC 18:0/0:0	[M+H]+	0.284016	0.212282	0.546658
Neg	15.498	744.557	PE 36:1|PE 18:0_18:1	[M-H]-	0.284256	-0.260493	0.546291
Pos	6.304	474.359	CAR 22:5	[M+H]+	0.286147	4.26549	0.54341
Pos	8.775	354.338	NAE 20:1	[M+H]+	0.286259	-0.243438	0.543241
Pos	5.858	518.326	LPC 18:3/0:0	[M+H]+	0.287037	0.685917	0.542062
Neg	5.8	498.263	LPE 20:5	[M-H]-	0.288569	0.685759	0.539751
Neg	1.781	371.246	FA 20:2;4O	[M-H]-	0.289024	-0.405312	0.539065
Pos	12.121	794.569	PC 37:5	[M+H]+	0.289769	0.325081	0.537949
Pos	17.684	688.622	Cer 44:4;4O	[M+H-H2O]+	0.290564	-0.151881	0.536759
Pos	8.748	566.42	LPC 21:0/0:0	[M+H]+	0.291027	0.172359	0.536066
Pos	6.163	366.337	NAE 21:2	[M+H]+	0.291575	0.828682	0.53525
Pos	11.201	719.573	SM 34:1;3O	[M+H]+	0.292186	-0.486433	0.534341
Neg	7.471	599.32	LPI 18:0	[M-H]-	0.293119	-0.43581	0.532955
Pos	1.022	432.386	NAE 26:4	[M+H]+	0.29468	0.310737	0.530649
Pos	7.563	428.375	CAR 18:0	[M+H]+	0.295038	0.864144	0.530123
Pos	22.432	758.573	PC 34:2	[M+H]+	0.295527	-0.253685	0.529403
Pos	16.724	638.572	DG 36:2|DG 18:1_18:1	[M+NH4]+	0.296933	0.968835	0.527341
Pos	8.814	310.273	NAE 17:2	[M+H]+	0.297414	0.174869	0.526638
Neg	5.214	544.27	LPS 20:4	[M-H]-	0.297523	0.259468	0.52648
Pos	6.464	570.355	LPC 22:5	[M+H]+	0.298053	0.61526	0.525706
Neg	7.974	480.312	LPE 18:0	[M-H]-	0.299944	-0.314896	0.52296
Pos	12.716	762.508	PC 35:7	[M+H]+	0.301115	-0.257601	0.521267
Neg	7.876	437.27	LPA 18:0	[M-H]-	0.303029	-1.79333	0.518515
Pos	15.542	566.55	Cer 36:1;2O|Cer 18:1;2O/18:0	[M+H]+	0.303128	0.613637	0.518374
Neg	7.053	295.229	FA 18:2;O	[M-H]-	0.303684	0.461933	0.517578
Pos	0.642	394.297	Cer 23:3;4O	[M+H-H2O]+	0.306224	2.10242	0.513961
Pos	8.325	466.332	LPE O-18:1	[M+H]+	0.307518	0.718418	0.512129
Pos	5.74	366.337	NAE 21:2	[M+H]+	0.310324	0.80819	0.508185
Pos	5.878	520.34	LPC 18:2/0:0	[M+H]+	0.310634	0.233999	0.50775
Pos	21.804	786.603	PC 36:2	[M+H]+	0.311247	0.160639	0.506894
Pos	5.684	448.344	CAR 20:4	[M+H]+	0.311789	3.07448	0.506139
Pos	6.921	438.298	LPE O-16:1	[M+H]+	0.313171	0.550753	0.504219
Pos	15.044	720.553	PC 31:0	[M+H]+	0.313404	-0.361378	0.503896
Neg	7.492	511.306	LPG 18:0	[M-H]-	0.314795	1.30706	0.501972
Neg	5.643	327.234	FA 22:6	[M-H]-	0.314863	1.38968	0.501878
Pos	6.147	448.344	CAR 20:4	[M+H]+	0.31518	3.08601	0.501441
Pos	12.062	762.509	PE 38:7	[M+H]+	0.316507	-0.168339	0.499617
Pos	6.063	472.344	CAR 22:6	[M+H]+	0.316843	3.62052	0.499156
Pos	7.975	482.325	LPE 18:0	[M+H]+	0.317537	-0.214548	0.498205
Pos	5.648	472.344	CAR 22:6	[M+H]+	0.318798	3.56334	0.496485
Pos	5.057	300.29	NAE 16:0	[M+H]+	0.31983	0.56102	0.49508
Pos	17.687	666.642	Cer 42:0;4O	[M+H-H2O]+	0.319935	-0.169185	0.494938
Pos	10.053	522.392	LPE O-22:1	[M+H]+	0.320797	-0.41409	0.49377
Pos	14.775	552.537	Cer 35:1;2O|Cer 18:1;2O/17:0	[M+H]+	0.320839	0.983607	0.493713
Pos	7.482	524.372	LPC 18:0/0:0	[M+H]+	0.32177	0.181172	0.492454
Pos	1.521	316.25	CAR 10:0	[M+H]+	0.323857	0.762108	0.489647
Pos	11.082	754.541	PC 34:4	[M+H]+	0.324903	-0.318245	0.488246
Pos	11.779	730.54	PC 32:2	[M+H]+	0.326076	-0.265645	0.486681
Pos	10.217	606.48	CerP 33:0;2O|CerP 17:0;2O/16:0	[M+H]+	0.32629	-0.2498	0.486396
Pos	6.425	500.376	CAR 24:6	[M+H]+	0.328267	#NUM!	0.483773
Neg	0.672	409.223	FA 22:5;4O	[M-H]-	0.328836	#NUM!	0.483021
Neg	7.217	283.265	FA 18:0	[M-H]-	0.329796	0.755979	0.481755
Pos	6.372	482.326	LPC 15:0/0:0	[M+H]+	0.331436	-0.313716	0.4796
Pos	21.804	758.574	PC 34:2	[M+H]+	0.332569	-0.167416	0.478118
Neg	12.064	659.514	PE-Cer 34:1;2O	[M-H]-	0.334199	0.461488	0.475995
Pos	12.707	717.593	SM 35:1;2O	[M+H]+	0.335412	0.213817	0.474421
Pos	7.416	438.301	LPE O-16:1	[M+H]+	0.335834	0.609975	0.473875
Pos	12.871	792.552	PC 37:6	[M+H]+	0.336789	0.208849	0.472642
Neg	6.378	483.274	LPG 16:0	[M-H]-	0.337299	-0.443694	0.471985
Pos	11.293	689.559	SM 33:1;2O	[M+H]+	0.337836	-0.113033	0.471294
Pos	8.814	524.371	LPC 18:0/0:0	[M+H]+	0.338035	0.140679	0.471038
Pos	6.734	452.374	CAR 20:2	[M+H]+	0.339033	0.34598	0.469758
Neg	5.678	303.233	FA 20:4	[M-H]-	0.340558	2.08413	0.46781
Pos	14.459	774.604	PC 35:1	[M+H]+	0.340648	-0.2717	0.467694
Pos	7.205	370.369	NAE 21:0	[M+H]+	0.34123	0.654315	0.466953
Pos	7.937	326.307	NAE 18:1	[M+H]+	0.342593	0.460171	0.465222
Pos	7.1	522.357	LPC 18:1/0:0	[M+H]+	0.343739	0.237598	0.463771
Pos	7.154	536.372	LPC 19:1/0:0	[M+H]+	0.346549	-0.205884	0.460236
Neg	6.481	255.234	FA 16:0	[M-H]-	0.348409	-0.321683	0.457911
Neg	12.041	712.494	PE 34:3|PE 16:0_18:3	[M-H]-	0.349999	-0.527094	0.455934
Pos	12.079	780.557	PC 36:5	[M+H]+	0.350529	-0.274962	0.455276
Pos	13.454	632.526	DG 36:5|DG 18:2_18:3	[M+NH4]+	0.35375	0.677606	0.451303
Pos	13.826	782.568	PC 36:4	[M+H]+	0.353829	-0.374609	0.451206
Pos	6.895	496.342	LPC 16:0/0:0	[M+H]+	0.354124	-0.271652	0.450845
Neg	7.07	466.295	LPE 17:0	[M-H]-	0.354883	-0.378895	0.449914
Pos	6.794	368.354	NAE 21:1	[M+H]+	0.355033	0.574003	0.449732
Pos	18.059	786.604	PC 36:2	[M+H]+	0.35515	0.131525	0.449589
Neg	7.254	351.223	FA 20:4;3O	[M-H]-	0.356027	2.14586	0.448517
Neg	7.011	585.306	PI O-17:0	[M-H]-	0.356737	-0.594759	0.447652
Neg	6.397	476.281	LPE 18:2	[M-H]-	0.357221	-0.477726	0.447063
Pos	18.991	733.614	SM 36:0;2O	[M+H]+	0.358429	0.770547	0.445597
Neg	5.875	283.192	FA 16:2;2O	[M-H]-	0.359326	-0.757413	0.444511
Pos	8.729	578.42	LPC 22:1/0:0	[M+H]+	0.359583	0.515184	0.444201
Neg	9.121	427.323	FA 28:6;2O	[M-H]-	0.360551	-0.564802	0.443033
Neg	9.748	283.265	FA 18:0	[M-H]-	0.361843	0.288083	0.44148
Pos	6.456	368.353	NAE 21:1	[M+H]+	0.363394	0.574766	0.439623
Neg	6.145	303.235	FA 20:4	[M-H]-	0.363827	1.32142	0.439105
Neg	12.752	747.521	PG 34:1|PG 16:0_18:1	[M-H]-	0.364814	-0.182478	0.437928
Pos	6.582	480.31	LPE 18:1	[M+H]+	0.365477	0.3268	0.43714
Neg	7.492	524.3	LPS 18:0	[M-H]-	0.365516	-0.450184	0.437093
Pos	6.157	528.31	LPE 22:5	[M+H]+	0.365548	0.438529	0.437055
Neg	24.022	409.314	FA 28:7	[M-H]-	0.365841	-0.332017	0.436708
Neg	5.923	311.224	FA 18:2;2O	[M-H]-	0.366955	0.254033	0.435388
Neg	5.773	476.281	LPE 18:2	[M-H]-	0.367964	-0.34931	0.434195
Pos	12.957	730.541	PC 32:2	[M+H]+	0.368804	0.39467	0.433205
Neg	8.829	299.26	FA 18:0;2O	[M-H]-	0.369013	0.220194	0.432958
Pos	17.778	727.571	CoQ8	[M+H]+	0.370685	-0.342395	0.430995
Pos	5.421	452.278	LPE 16:1	[M+H]+	0.374968	-0.481605	0.426006
Neg	6.505	585.306	PI O-17:0	[M-H]-	0.375509	-0.552178	0.42538
Pos	9.728	598.427	CerP 33:4;2O|CerP 15:3;2O/18:1	[M+H]+	0.378243	1.8286	0.422229
Pos	6.314	526.294	LPE 22:6	[M+H]+	0.379349	-0.294586	0.420961
Pos	8.409	456.406	CAR 20:0	[M+H]+	0.379412	-0.270117	0.420889
Pos	9.205	606.452	LPC 24:1/0:0	[M+H]+	0.383084	0.422124	0.416705
Pos	7.512	370.37	NAE 21:0	[M+H]+	0.387556	0.551991	0.411665
Pos	6.563	476.376	CAR 22:4	[M+H]+	0.390918	0.980513	0.407914
Pos	18.969	636.632	Cer 41:1;2O|Cer 18:1;2O/23:0	[M+H]+	0.391297	0.229591	0.407493
Neg	8.384	255.234	FA 16:0	[M-H]-	0.393388	0.589924	0.405179
Pos	6.885	476.376	CAR 22:4	[M+H]+	0.394031	0.957061	0.40447
Neg	0.91	369.229	FA 20:3;4O	[M-H]-	0.396306	2.5627	0.401969
Pos	5.819	526.294	LPE 22:6	[M+H]+	0.397523	-0.290299	0.400637
Neg	13.642	728.524	PE 35:2|PE 17:0_18:2	[M-H]-	0.402607	-0.277523	0.395119
Pos	16.659	612.559	DG 34:1|DG 16:0_18:1	[M+NH4]+	0.404874	0.448209	0.39268
Pos	7.444	352.322	NAE 20:2	[M+H]+	0.406018	0.362733	0.391455
Neg	1.133	498.29	ST 24:1;O3;T	[M-H]-	0.407303	-0.585734	0.390083
Neg	37.003	313.24	FA 18:1;2O	[M-H]-	0.408046	-0.193418	0.389291
Pos	11.212	727.576	SM 36:3;2O	[M+H]+	0.408448	-0.222972	0.388863
Neg	23.276	409.312	FA 28:7	[M-H]-	0.410759	-0.243202	0.386413
Pos	12.642	662.572	DG 38:4|DG 18:0_20:4	[M+NH4]+	0.410899	-0.771842	0.386265
Pos	15.021	786.603	PC 36:2	[M+H]+	0.411415	0.0916598	0.38572
Neg	5.161	283.192	FA 16:2;2O	[M-H]-	0.411713	-0.720943	0.385405
Pos	16.92	806.65	CerP 48:5;2O|CerP 22:2;2O/26:3	[M+H]+	0.411954	-0.300251	0.385151
Pos	9.48	606.451	LPC 24:1/0:0	[M+H]+	0.414385	0.362855	0.382595
Neg	5.263	361.239	FA 22:5;2O	[M-H]-	0.416097	0.622546	0.380805
Pos	12.36	764.526	PE 38:6	[M+H]+	0.419039	-0.216318	0.377745
Pos	6.778	548.373	LPC 20:2	[M+H]+	0.425685	-0.281132	0.370911
Neg	5.048	313.24	FA 18:1;2O	[M-H]-	0.429926	0.21604	0.366606
Pos	10.369	752.525	PC 34:5	[M+H]+	0.43056	0.395016	0.365966
Neg	14.124	303.233	FA 20:4	[M-H]-	0.434732	-0.191025	0.361778
Neg	5.654	283.192	FA 16:2;2O	[M-H]-	0.435103	-0.517526	0.361408
Pos	8.085	570.395	CerP 31:4;2O|CerP 15:3;2O/16:1	[M+H]+	0.437445	0.291184	0.359076
Pos	6.278	352.32	NAE 20:2	[M+H]+	0.437835	-0.163287	0.35869
Neg	5.628	315.254	FA 18:0;2O	[M-H]-	0.438943	0.192192	0.357592
Neg	9.389	427.323	FA 28:6;2O	[M-H]-	0.439092	-0.343292	0.357444
Pos	14.165	731.607	SM 36:1;2O|SM 22:0;2O/14:1	[M+H]+	0.441844	0.171576	0.354731
Neg	11.839	745.506	PG 34:2|PG 16:0_18:2	[M-H]-	0.448206	-0.184417	0.348523
Pos	11.481	780.556	PC 36:5	[M+H]+	0.450381	0.234539	0.34642
Pos	12.599	700.571	HexCer 34:1;2O|HexCer 18:1;2O/16:0	[M+H]+	0.452415	0.648861	0.344463
Neg	7.023	452.28	LPE 16:0	[M-H]-	0.452941	-0.302145	0.343958
Pos	8.314	398.401	NAE 23:0	[M+H]+	0.45418	-0.272386	0.342772
Pos	7.418	374.305	NAE 22:5	[M+H]+	0.457816	0.349256	0.339309
Pos	8.791	494.362	LPE O-20:1	[M+H]+	0.457878	0.492917	0.339251
Pos	5.624	482.325	LPC 15:0/0:0	[M+H]+	0.46057	-0.292041	0.336705
Pos	1.801	326.306	NAE 18:1	[M+H]+	0.460751	0.103065	0.336534
Pos	14.485	608.526	DG 34:3|DG 16:0_18:3	[M+NH4]+	0.462097	0.45694	0.335267
Pos	15.498	746.572	PE 36:1	[M+H]+	0.462912	-0.210827	0.334501
Pos	12.603	682.565	HexCer 34:1;2O|HexCer 18:1;2O/16:0	[M+H-H2O]+	0.464607	0.710815	0.332914
Neg	18.407	255.234	FA 16:0	[M-H]-	0.469622	0.215601	0.328252
Pos	14.753	502.295	LPE 20:4	[M+H]+	0.47231	0.12669	0.325773
Pos	6.359	496.342	LPC 16:0/0:0	[M+H]+	0.482677	-0.184642	0.316344
Neg	6.493	509.289	LPG 18:1	[M-H]-	0.485673	-0.315929	0.313656
Pos	14.703	746.61	PC O-34:1	[M+H]+	0.487423	-0.15509	0.312094
Neg	12.099	773.537	PG 36:2|PG 18:1_18:1	[M-H]-	0.487633	0.374303	0.311907
Pos	20.024	652.661	Cer 42:0;2O|Cer 18:0;2O/24:0	[M+H]+	0.488637	-0.121313	0.311013
Neg	7.42	436.285	LPE O-16:1	[M-H]-	0.489057	0.448273	0.310641
Pos	8.166	456.406	CAR 20:0	[M+H]+	0.4918	-0.271716	0.308212
Neg	19.61	409.314	FA 28:7	[M-H]-	0.492855	0.184551	0.307281
Pos	13.394	754.541	PE 37:4	[M+H]+	0.494899	-0.108896	0.305484
Neg	6.487	452.28	LPE 16:0	[M-H]-	0.495773	-0.300922	0.304717
Neg	5.024	498.265	LPE 20:5	[M-H]-	0.498777	0.467483	0.302093
Pos	14.209	731.607	SM 36:1;2O	[M+H]+	0.502223	0.118874	0.299104
Pos	9.121	494.362	LPE O-20:1	[M+H]+	0.503527	0.471488	0.297977
Neg	23.253	313.24	FA 18:1;2O	[M-H]-	0.504582	-0.239613	0.297068
Pos	4.937	494.327	LPC 16:1	[M+H]+	0.506526	-0.306053	0.295398
Neg	6.332	297.244	FA 18:1;2O	[M-H]-	0.510534	0.311993	0.291975
Pos	13.431	731.607	SM 36:1;2O	[M+H]+	0.523175	0.140428	0.281353
Pos	7.605	482.325	LPE 18:0	[M+H]+	0.526309	-0.139872	0.278759
Pos	4.766	518.327	LPC 18:3	[M+H]+	0.528202	0.376255	0.2772
Pos	6.451	544.339	LPC 20:4/0:0	[M+H]+	0.530879	-0.242768	0.275004
Pos	8.742	326.307	NAE 18:1	[M+H]+	0.54029	-0.123261	0.267373
Pos	16.261	795.639	SM 41:4;2O|SM 28:3;2O/13:1	[M+H]+	0.540637	0.122768	0.267095
Neg	7.509	466.296	LPE 17:0	[M-H]-	0.541429	-0.258762	0.266459
Pos	16.867	834.641	AHexCer 43:3;3O	[M+H-H2O]+	0.544594	-0.150962	0.263927
Pos	7.054	452.374	CAR 20:2	[M+H]+	0.54548	0.193958	0.263221
Neg	7.609	480.312	LPE 18:0	[M-H]-	0.545968	-0.177158	0.262832
Neg	36.925	313.24	FA 18:1;2O	[M-H]-	0.546174	-0.188103	0.262669
Pos	6.08	354.338	NAE 20:1	[M+H]+	0.546281	0.182196	0.262584
Pos	17.007	594.584	Cer 38:1;2O|Cer 18:1;2O/20:0	[M+H]+	0.546842	0.259619	0.262139
Neg	7.06	313.239	FA 18:1;2O	[M-H]-	0.552238	0.3598	0.257873
Pos	7.735	356.353	NAE 20:0	[M+H]+	0.552919	0.0979096	0.257339
Pos	15.802	813.686	SM 42:2;2O|SM 19:2;2O/23:0	[M+H]+	0.55551	0.0932799	0.255308
Pos	5.815	502.295	LPE 20:4	[M+H]+	0.556362	0.148872	0.254643
Pos	7.017	454.293	LPE 16:0	[M+H]+	0.55715	-0.220738	0.254028
Pos	13.234	524.504	Cer 33:1;2O|Cer 17:1;2O/16:0	[M+H]+	0.558009	0.260607	0.253358
Neg	5.146	337.24	FA 20:3;2O	[M-H]-	0.558069	0.467714	0.253312
Pos	12.42	768.59	PC O-36:4	[M+H]+	0.564525	0.324277	0.248317
Pos	20.072	652.518	DGTS 28:2	[M+H]+	0.564956	-0.0912904	0.247985
Neg	22.635	313.24	FA 18:1;2O	[M-H]-	0.568181	-0.210278	0.245513
Pos	13.205	742.575	PC O-34:3	[M+H]+	0.568936	0.268786	0.244937
Pos	9.764	636.442	CerP 36:6;2O|CerP 17:3;2O/19:3	[M+H]+	0.571854	0.358708	0.242715
Pos	18.873	624.633	Cer 40:0;2O|Cer 18:0;2O/22:0	[M+H]+	0.573047	-0.142267	0.24181
Pos	18.385	524.459	DG O-29:3|DG O-16:2_13:1	[M+NH4]+	0.575448	0.111199	0.239994
Pos	6.917	522.357	LPC 18:1	[M+H]+	0.580757	-0.207251	0.236005
Pos	15.738	592.569	Cer 38:2;2O|Cer 18:2;2O/20:0	[M+H]+	0.582073	0.220038	0.235023
Pos	7.514	468.31	LPE 17:0	[M+H]+	0.582798	-0.236509	0.234482
Pos	12.571	758.569	PC 34:2	[M+H]+	0.583184	-0.0928168	0.234194
Pos	5.455	354.338	NAE 20:1	[M+H]+	0.584589	0.18054	0.233149
Pos	8.235	594.416	PC 22:0	[M+H]+	0.584998	-0.325701	0.232845
Pos	4.849	286.275	NAE 15:0	[M+H]+	0.587158	0.127869	0.231245
Pos	12.909	748.53	PC O-35:7	[M+H]+	0.589543	0.117489	0.229484
Neg	8.246	255.234	FA 16:0	[M-H]-	0.593802	0.427893	0.226358
Pos	3.723	256.228	NAE 13:1	[M+H]+	0.594672	0.690568	0.225722
Pos	13.574	742.542	PE 36:3	[M+H]+	0.595076	0.153734	0.225428
Pos	12.035	772.53	PC O-37:9	[M+H]+	0.595274	0.183351	0.225283
Pos	5.786	500.276	LPE 20:5	[M+H]+	0.596555	0.202863	0.22435
Pos	14.761	702.546	PC O-31:2	[M+H]+	0.600093	-0.22848	0.221781
Neg	36.958	269.214	FA 16:1;2O	[M-H]-	0.602192	-0.151365	0.220265
Pos	13.053	742.537	PE 36:3	[M+H]+	0.603073	-0.0783799	0.21963
Pos	6.634	508.341	LPC 17:1/0:0	[M+H]+	0.603651	-0.195468	0.219214
Pos	7.95	538.389	LPC 19:0/0:0	[M+H]+	0.606164	0.0568442	0.21741
Pos	5.614	352.32	NAE 20:2	[M+H]+	0.608114	-0.108133	0.216015
Neg	7.289	345.245	FA 22:5;2O	[M-H]-	0.608319	0.370692	0.215869
Pos	6.682	440.374	CAR 19:1	[M+H]+	0.609101	-0.112879	0.215311
Pos	1.576	270.243	NAE 14:1	[M+H]+	0.614155	0.671203	0.211722
Pos	6.96	548.373	LPC 20:2/0:0	[M+H]+	0.614181	-0.121641	0.211703
Pos	6.439	522.357	LPC 18:1	[M+H]+	0.614849	-0.192899	0.211232
Pos	16.752	728.583	ST 24:2;O4/21:2	[M+NH4]+	0.615042	-0.571894	0.211095
Pos	11.51	719.573	SM 34:1;3O	[M+H]+	0.617228	-0.264663	0.209555
Pos	5.526	286.275	NAE 15:0	[M+H]+	0.617608	-0.074614	0.209287
Neg	1.545	327.218	FA 18:2;3O	[M-H]-	0.618932	0.347362	0.208357
Neg	5.887	568.271	LPS 22:6	[M-H]-	0.61964	0.197354	0.207861
Neg	4.839	313.24	FA 18:1;2O	[M-H]-	0.620551	0.115466	0.207222
Pos	5.579	342.338	NAE 19:0	[M+H]+	0.621176	0.106545	0.206785
Pos	13.554	782.569	PC 36:4	[M+H]+	0.627067	0.111327	0.202686
Pos	12.381	729.593	SM 36:2;2O|SM 15:2;2O/21:0	[M+H]+	0.627309	0.138832	0.202519
Pos	11.662	756.553	PC 34:3	[M+H]+	0.628967	0.247099	0.201372
Neg	10.39	409.312	FA 28:7	[M-H]-	0.630544	0.108415	0.200285
Pos	16.817	792.672	HexCer 42:2;2O|HexCer 18:1;2O/24:1	[M+H-H2O]+	0.630617	0.317709	0.200234
Pos	18.963	726.602	ST 24:1;O3/22:3;O	[M+NH4]+	0.632256	0.118483	0.199107
Pos	6.265	520.341	LPC 18:2	[M+H]+	0.637272	-0.132715	0.195675
Neg	22.632	311.224	FA 18:2;2O	[M-H]-	0.638351	-0.171938	0.19494
Pos	12.141	729.593	SM 36:2;2O	[M+H]+	0.646562	-0.109773	0.18939
Pos	6.111	494.326	LPC 16:1/0:0	[M+H]+	0.650741	-0.157931	0.186592
Pos	8.281	538.389	LPC 19:0/0:0	[M+H]+	0.651768	0.0605475	0.185907
Pos	5.33	342.338	NAE 19:0	[M+H]+	0.652443	0.133759	0.185457
Neg	22.643	409.312	FA 28:7	[M-H]-	0.653068	-0.11227	0.185042
Pos	5.664	544.339	LPC 20:4	[M+H]+	0.65622	-0.139523	0.18295
Pos	6.595	528.309	LPC 19:5/0:0	[M+H]+	0.656704	0.181901	0.18263
Pos	1.051	434.401	NAE 26:3	[M+H]+	0.659946	0.168433	0.180492
Pos	5.174	354.338	NAE 20:1	[M+H]+	0.660036	0.132928	0.180433
Pos	4.736	328.322	NAE 18:0	[M+H]+	0.660134	0.103943	0.180368
Pos	7.311	376.321	NAE 22:4	[M+H]+	0.660585	0.0993279	0.180071
Pos	12.156	742.574	PC O-34:3	[M+H]+	0.661219	-0.147324	0.179654
Pos	13.224	731.607	SM 36:1;2O|SM 18:0;2O/18:1	[M+H]+	0.665042	0.0869449	0.177151
Pos	14.141	768.558	PE 38:4	[M+H]+	0.667655	0.0554774	0.175448
Pos	15.206	788.62	PC 36:1	[M+H]+	0.667718	0.072759	0.175407
Pos	5.929	354.338	NAE 20:1	[M+H]+	0.668556	0.11952	0.174862
Pos	4.024	256.228	NAE 13:1	[M+H]+	0.671442	0.498161	0.172991
Neg	6.382	500.281	LPE 20:4	[M-H]-	0.671692	-0.152802	0.17283
Neg	21.372	409.312	FA 28:7	[M-H]-	0.676498	-0.119814	0.169733
Neg	6.578	478.296	LPE 18:1	[M-H]-	0.678667	0.13929	0.168343
Pos	5.311	494.326	LPC 16:1/0:0	[M+H]+	0.68868	-0.146017	0.161982
Neg	6.161	526.297	LPE 22:5	[M-H]-	0.688916	0.202196	0.161834
Pos	11.263	730.54	PC 32:2	[M+H]+	0.691633	-0.127679	0.160125
Neg	1.262	498.29	ST 24:1;O3;T	[M-H]-	0.700762	0.357127	0.154429
Neg	1.534	333.208	FA 20:5;2O	[M-H]-	0.701747	0.718015	0.153819
Pos	13.971	786.603	PC 36:2	[M+H]+	0.703643	0.0491198	0.152648
Pos	14.501	796.586	PC 37:4	[M+H]+	0.705449	-0.13759	0.151534
Pos	6.059	508.341	LPC 17:1/0:0	[M+H]+	0.709479	-0.130053	0.14906
Pos	7.602	464.314	LPE O-18:2	[M+H]+	0.710593	-0.0672326	0.148379
Neg	5.837	571.29	LPI 16:0	[M-H]-	0.712286	-0.220766	0.147346
Neg	22.01	313.239	FA 18:1;2O	[M-H]-	0.71507	-0.118316	0.145652
Pos	6.485	454.293	LPE 16:0	[M+H]+	0.715642	-0.14048	0.145304
Pos	19.434	319.191	CoQ2	[M+H]+	0.71579	-0.136285	0.145214
Pos	17.201	638.61	Cer 40:1;3O|Cer 18:1;2O/22:0;O	[M+H]+	0.717443	-0.107937	0.144213
Pos	13.807	731.607	SM 36:1;2O|SM 17:0;2O/19:1	[M+H]+	0.719897	0.0708634	0.14273
Pos	6.627	328.322	NAE 18:0	[M+H]+	0.720388	0.0663876	0.142434
Pos	5.766	478.293	LPE 18:2	[M+H]+	0.72194	-0.142627	0.141499
Pos	21.334	634.542	DG 36:4|DG 18:2_18:2	[M+NH4]+	0.722012	-0.102776	0.141455
Neg	5.139	619.291	LPI 20:4	[M-H]-	0.723115	-0.17264	0.140793
Pos	17.601	634.614	Cer 41:2;2O|Cer 17:1;2O/24:1	[M+H]+	0.724787	0.189351	0.13979
Pos	6.082	314.307	NAE 17:0	[M+H]+	0.725721	0.0867271	0.13923
Neg	6.515	571.29	LPI 16:0	[M-H]-	0.726264	-0.218336	0.138905
Neg	5.814	500.281	LPE 20:4	[M-H]-	0.726701	-0.0977645	0.138644
Neg	19.419	409.314	FA 28:7	[M-H]-	0.728637	0.138348	0.137489
Neg	7.598	283.264	FA 18:0	[M-H]-	0.730328	0.119337	0.136482
Neg	13.05	740.528	PE 36:3|PE 18:1_18:2	[M-H]-	0.734601	-0.0571899	0.133949
Neg	23.611	409.314	FA 28:7	[M-H]-	0.736085	0.0653504	0.133072
Neg	6.597	526.296	LPE 22:5	[M-H]-	0.737223	0.136738	0.132401
Pos	13.534	770.608	PC O-36:3	[M+H]+	0.737359	-0.0814787	0.132321
Pos	9.294	647.513	SM 30:1;2O	[M+H]+	0.738436	-0.0578083	0.131687
Pos	14.676	804.663	ST 24:2;O4/25:0;O	[M+NH4]+	0.744201	0.113392	0.12831
Pos	9.485	562.425	CerP 30:1;2O|CerP 18:1;2O/12:0	[M+H]+	0.744454	-0.053438	0.128162
Pos	19.43	455.317	CoQ4	[M+H]+	0.746079	-0.132722	0.127215
Pos	29.546	310.273	NAE 17:2	[M+H]+	0.74913	-0.0747779	0.125443
Pos	20.543	666.675	Cer 43:0;2O|Cer 18:0;2O/25:0	[M+H]+	0.750335	-0.0707546	0.124745
Pos	6.035	356.353	NAE 20:0	[M+H]+	0.750687	0.0571207	0.124541
Pos	19.434	591.444	CoQ6	[M+H]+	0.754657	-0.125695	0.12225
Pos	5.292	314.307	NAE 17:0	[M+H]+	0.754823	0.0669569	0.122155
Pos	30.273	338.304	NAE 19:2	[M+H]+	0.757728	-0.0696505	0.120487
Neg	8.839	353.27	FA 21:2;2O	[M-H]-	0.758983	0.284899	0.119768
Neg	21.197	327.234	FA 22:6	[M-H]-	0.76158	0.0535027	0.118285
Pos	6.446	520.341	LPC 18:2/0:0	[M+H]+	0.767945	0.0742795	0.11467
Pos	5.28	298.275	NAE 16:1	[M+H]+	0.768319	0.102472	0.114458
Neg	13.402	752.525	PE 37:4|PE 17:0_20:4	[M-H]-	0.77139	-0.0629974	0.112726
Neg	8.827	255.233	FA 16:0	[M-H]-	0.775473	-0.0546819	0.110433
Neg	21.128	313.239	FA 18:1;2O	[M-H]-	0.776453	0.127596	0.109885
Neg	6.342	283.192	FA 16:2;2O	[M-H]-	0.77715	-0.187769	0.109495
Pos	12.177	729.593	SM 36:2;2O	[M+H]+	0.784015	-0.0596523	0.105676
Pos	5.69	356.353	NAE 20:0	[M+H]+	0.785738	0.0603573	0.104723
Neg	5.258	568.271	LPS 22:6	[M-H]-	0.786446	0.0987223	0.104331
Neg	6.774	478.295	LPE 18:1	[M-H]-	0.787865	-0.0841466	0.103548
Neg	7.232	478.295	LPE 18:1	[M-H]-	0.788526	-0.0692531	0.103184
Pos	19.432	523.38	CoQ5	[M+H]+	0.78886	-0.114357	0.103
Neg	2.511	498.293	ST 24:1;O3;T	[M-H]-	0.789919	0.180441	0.102418
Pos	5.584	328.321	NAE 18:0	[M+H]+	0.790153	-0.0486369	0.102289
Pos	19.432	659.503	CoQ7	[M+H]+	0.79268	-0.108714	0.100902
Pos	7.961	550.388	LPC 20:1/0:0	[M+H]+	0.797965	-0.0343838	0.0980161
Pos	30.271	310.273	NAE 17:2	[M+H]+	0.802004	-0.0614275	0.0958234
Pos	11.045	704.524	PC 30:1	[M+H]+	0.806304	0.0766874	0.0935012
Neg	1.551	365.211	FA 20:5;4O	[M-H]-	0.808426	0.216286	0.0923595
Pos	15.754	780.592	PC O-37:5	[M+H]+	0.808804	0.0537211	0.0921569
Pos	8.021	354.338	NAE 20:1	[M+H]+	0.812368	0.239072	0.0902472
Pos	13.82	750.546	PC O-35:6	[M+H]+	0.813439	0.0329922	0.0896751
Pos	17.769	662.609	Cer 42:3;4O	[M+H-H2O]+	0.817935	-0.0429751	0.0872813
Neg	5.741	507.274	LPG 18:2	[M-H]-	0.818719	0.0949878	0.086865
Neg	5.108	361.239	FA 22:5;2O	[M-H]-	0.823705	0.17079	0.0842284
Neg	22.018	409.312	FA 28:7	[M-H]-	0.829312	-0.0541922	0.0812819
Pos	31.12	338.304	NAE 19:2	[M+H]+	0.830918	-0.0403164	0.0804416
Pos	12.803	766.537	PE 38:5	[M+H]+	0.831464	0.0301916	0.0801564
Pos	8.019	376.319	NAE 22:4	[M+H]+	0.841233	0.201879	0.0750836
Pos	16.33	774.637	PC O-36:1	[M+H]+	0.842345	0.0943421	0.0745099
Pos	21.398	634.541	DG 36:4|DG 18:2_18:2	[M+NH4]+	0.8429	-0.0336833	0.0742241
Neg	5.91	619.292	LPI 20:4	[M-H]-	0.844115	-0.0615213	0.0735983
Pos	36.809	310.273	NAE 17:2	[M+H]+	0.844581	-0.036752	0.0733589
Pos	16.288	580.566	Cer 37:1;2O|Cer 18:1;2O/19:0	[M+H]+	0.844875	0.110407	0.0732078
Pos	19.432	387.254	CoQ3	[M+H]+	0.845964	-0.0785465	0.072648
Pos	7.229	480.31	LPC 15:1/0:0	[M+H]+	0.848653	0.0478542	0.07127
Pos	33.05	338.304	NAE 19:2	[M+H]+	0.853462	-0.0398786	0.0688158
Pos	6.554	356.353	NAE 20:0	[M+H]+	0.855232	0.0317375	0.067916
Pos	6.943	510.359	LPC 17:0/0:0	[M+H]+	0.855731	-0.0530794	0.0676629
Pos	4.831	518.327	LPC 18:3	[M+H]+	0.855788	-0.0974394	0.067634
Pos	6.233	356.353	NAE 20:0	[M+H]+	0.8575	0.035802	0.066766
Neg	2.612	498.292	ST 24:1;O3;T	[M-H]-	0.86132	0.102355	0.0648355
Pos	9.938	488.395	TG 24:0|TG 8:0_8:0_8:0	[M+NH4]+	0.8616	0.174619	0.0646944
Pos	1.764	286.275	NAE 15:0	[M+H]+	0.864309	0.0338447	0.063331
Pos	4.293	328.322	NAE 18:0	[M+H]+	0.865808	0.0360142	0.0625786
Pos	14.114	658.54	DG 38:6|DG 18:2_20:4	[M+NH4]+	0.876372	0.0515156	0.0573117
Pos	16.135	568.568	Cer 36:0;2O|Cer 18:0;2O/18:0	[M+H]+	0.879203	0.0588245	0.0559109
Neg	22.772	255.234	FA 16:0	[M-H]-	0.884717	0.0414359	0.0531958
Neg	8.068	494.328	LPE 19:0	[M-H]-	0.887865	0.0607828	0.0516531
Pos	5.636	542.323	LPC 20:5	[M+H]+	0.888005	-0.0578676	0.0515846
Pos	7.618	550.388	LPC 20:1/0:0	[M+H]+	0.889843	-0.0288547	0.0506865
Pos	11.037	664.486	ST 24:2;O4/18:5	[M+NH4]+	0.902029	-0.0919204	0.0447794
Pos	5.996	438.359	CAR 19:2	[M+H]+	0.904076	0.0429977	0.0437951
Pos	6.08	328.323	NAE 18:0	[M+H]+	0.905198	0.0231501	0.0432566
Pos	7.612	356.353	NAE 20:0	[M+H]+	0.908645	0.0214894	0.0416057
Neg	10.543	574.454	SL 32:0;O	[M-H]-	0.910156	0.0466439	0.0408839
Pos	33.183	310.273	NAE 17:2	[M+H]+	0.912522	-0.021241	0.0397568
Pos	14.194	684.557	DG 40:7|DG 18:2_22:5	[M+NH4]+	0.921303	-0.0556071	0.0355976
Pos	15.062	772.623	PC O-36:2	[M+H]+	0.923633	-0.0400783	0.0345006
Neg	1.066	351.218	FA 20:4;3O	[M-H]-	0.92424	0.0490257	0.0342151
Neg	6.186	507.274	LPG 18:2	[M-H]-	0.928266	0.0384498	0.0323274
Neg	21.407	279.234	FA 18:2	[M-H]-	0.929689	0.0264366	0.0316624
Pos	10.85	678.506	PC 28:0	[M+H]+	0.934357	0.0271165	0.0294872
Neg	18.395	409.312	FA 28:7	[M-H]-	0.935518	0.0218787	0.028948
Pos	8.058	284.26	NAE 15:1	[M+H]+	0.93719	-0.0136457	0.0281722
Neg	8.217	313.24	FA 18:1;2O	[M-H]-	0.939157	-0.0466272	0.0272616
Neg	8.637	299.261	FA 18:0;2O	[M-H]-	0.941619	-0.0179753	0.026125
Pos	5.63	520.34	LPC 18:2	[M+H]+	0.941995	-0.0256098	0.0259516
Neg	6.299	313.239	FA 18:1;2O	[M-H]-	0.942016	-0.034955	0.0259418
Neg	13.87	699.501	PA 36:2|PA 18:0_18:2	[M-H]-	0.943242	0.0337861	0.0253771
Neg	22.063	279.234	FA 18:2	[M-H]-	0.945428	-0.0235754	0.0243715
Pos	15.831	773.655	SM 39:1;2O	[M+H]+	0.945764	0.010803	0.024217
Pos	18.215	794.688	HexCer 42:1;2O|HexCer 18:1;2O/24:0	[M+H-H2O]+	0.947463	-0.0252793	0.0234377
Pos	6.623	572.371	LPC 22:4	[M+H]+	0.948627	0.0183476	0.0229043
Pos	5.813	468.309	LPC 14:0/0:0	[M+H]+	0.949547	-0.0242562	0.0224834
Pos	7.386	510.359	LPC 17:0/0:0	[M+H]+	0.952041	0.0113581	0.0213443
Pos	11.087	742.541	PC 33:3	[M+H]+	0.952901	0.0304876	0.0209523
Neg	21.351	313.24	FA 18:1;2O	[M-H]-	0.954793	-0.0197365	0.0200907
Pos	15.495	786.603	PC 36:2	[M+H]+	0.957845	0.00715986	0.0187046
Neg	8.406	494.328	LPE 19:0	[M-H]-	0.95904	0.0161774	0.0181634
Pos	4.557	468.311	LPC 14:0/0:0	[M+H]+	0.964647	0.0172439	0.0156317
Pos	27.89	310.273	NAE 17:2	[M+H]+	0.971923	-0.00849673	0.012368
Pos	6.38	502.292	LPE 20:4	[M+H]+	0.973611	0.00954553	0.0116143
Neg	8.835	313.239	FA 18:1;2O	[M-H]-	0.974134	0.0112963	0.0113812
Neg	13.971	770.573	DMPE 36:2|DMPE 18:0_18:2	[M-H]-	0.974939	0.00554059	0.0110225
Neg	21.192	255.234	FA 16:0	[M-H]-	0.978409	-0.00863524	0.00947936
Pos	6.776	480.31	LPE 18:1	[M+H]+	0.982087	0.00716261	0.00785005
Pos	8.819	356.353	NAE 20:0	[M+H]+	0.982588	0.00339879	0.00762864
Pos	9.709	310.273	NAE 17:2	[M+H]+	0.983704	0.00465059	0.00713557
Pos	16.916	766.657	HexCer 40:1;2O|HexCer 18:1;2O/22:0	[M+H-H2O]+	0.984874	0.00825004	0.00661917
Pos	11.422	756.553	PC 34:3	[M+H]+	0.985361	-0.00278534	0.00640475
Pos	7.569	608.405	CerP 34:6;2O|CerP 17:3;2O/17:3	[M+H]+	0.986861	0.0101318	0.00574407
Neg	4.599	313.24	FA 18:1;2O	[M-H]-	0.989264	0.00299434	0.00468762
Pos	7.716	352.322	NAE 20:2	[M+H]+	0.990836	0.00365229	0.00399841
Pos	9.683	647.513	SM 30:1;2O|SM 16:1;2O/14:0	[M+H]+	0.991294	-0.00153047	0.00379759
Pos	7.804	356.353	NAE 20:0	[M+H]+	0.992168	0.00175812	0.00341497
Pos	7.365	454.392	CAR 20:1	[M+H]+	0.993538	0.00226403	0.0028157
Pos	8.78	564.442	CerP 30:0;2O|CerP 13:0;2O/17:0	[M+H]+	0.995226	-0.00120513	0.00207849
Pos	15.302	686.574	DG 40:6|DG 18:1_22:5	[M+NH4]+	0.995447	-0.00239054	0.00198171
Pos	31.233	310.273	NAE 17:2	[M+H]+	0.997064	0.000781958	0.00127692
Pos	7.663	454.392	CAR 20:1	[M+H]+	0.997972	0.000643793	0.000881563
Neg	18.057	409.312	FA 28:7	[M-H]-	0.998465	0.000465675	0.000667079

## Sheet: kidney lipidomics
ESI mode	Average Retention time(min)	Average Mz	Lipid specie	Adduct type	P value	(-)Log2 Fold change	(-)Log P value
Pos	19.068	791.619	SM 41:6;2O	[M+H]+	0.0380822	-3.82893	1.41928
Pos	18.865	791.62	SM 41:6;2O	[M+H]+	0.0131865	-3.32967	1.87987
Pos	21.218	866.783	TG 50:1;1O|TG 16:0_19:0_15:1;1O	[M+NH4]+	0.0473792	-3.24233	1.32441
Neg	8.269	399.268	FA 22:2;4O	[M-H]-	0.0461132	-3.22887	1.33617
Pos	19.564	757.578	SM 37:3;3O	[M+H]+	0.0167122	-2.90508	1.77697
Neg	0.967	257.176	FA 14:1;2O	[M-H]-	0.00198692	-2.84631	2.70182
Pos	20.816	790.693	TG 46:3|TG 14:0_16:0_16:3	[M+NH4]+	0.0279916	-2.75811	1.55297
Pos	18.463	703.533	SM 33:2;3O	[M+H]+	0.0476824	-2.63753	1.32164
Pos	21.982	846.759	TG 50:3|TG 16:0_16:1_18:2	[M+NH4]+	0.00314935	-2.58625	2.50178
Pos	21.65	832.744	TG 49:3|TG 15:0_16:1_18:2	[M+NH4]+	0.0232598	-2.46855	1.63339
Pos	21.308	870.755	TG 52:5|TG 16:1_18:1_18:3	[M+NH4]+	0.00965	-2.40957	2.01547
Pos	20.6	790.695	TG 46:3|TG 12:0_16:0_18:3	[M+NH4]+	0.0241446	-2.39551	1.61718
Pos	18.649	755.564	SM 37:4;3O	[M+H]+	0.0200711	-2.38527	1.69743
Pos	20.845	889.672	ST 24:1;O2;T/26:3;O	[M+NH4]+	0.00991043	-2.36736	2.00391
Pos	20.849	752.682	TG 43:1|TG 9:0_16:0_18:1	[M+NH4]+	0.0427606	-2.34456	1.36896
Pos	20.471	790.694	TG 46:3|TG 10:0_18:1_18:2	[M+NH4]+	0.0451226	-2.29727	1.34561
Pos	20.477	764.679	TG 44:2|TG 10:0_16:0_18:2	[M+NH4]+	0.0401031	-2.29656	1.39682
Pos	19.573	820.743	TG 48:2|TG 16:0_16:1_16:1	[M+NH4]+	0.0162497	-2.27324	1.78915
Pos	21.981	794.726	TG 46:1|TG 14:0_16:0_16:1	[M+NH4]+	0.00770158	-2.22633	2.11342
Pos	20.896	778.695	TG 45:2|TG 12:0_15:0_18:2	[M+NH4]+	0.0411313	-2.19564	1.38583
Pos	18.631	703.533	SM 33:2;3O	[M+H]+	0.0091625	-2.18613	2.03799
Pos	20.456	785.609	SM 39:3;3O	[M+H]+	0.0341472	-2.10225	1.46665
Pos	21.308	844.746	TG 50:4|TG 14:0_18:2_18:2	[M+NH4]+	0.0243189	-2.03329	1.61406
Pos	22.018	820.742	TG 48:2|TG 14:0_16:0_18:2	[M+NH4]+	0.0152723	-2.0158	1.81609
Pos	20.592	874.792	TG 52:3|TG 16:0_18:1_18:2	[M+NH4]+	0.0176693	-2.01305	1.75278
Pos	20.469	848.775	TG 50:2|TG 16:0_16:1_18:1	[M+NH4]+	0.0146359	-2.00169	1.83458
Pos	22.128	846.759	TG 50:3|TG 16:0_16:1_18:2	[M+NH4]+	0.0210506	-1.98615	1.67674
Pos	19.673	757.578	SM 37:3;3O	[M+H]+	0.0385526	-1.96517	1.41395
Pos	22.372	834.76	TG 49:2|TG 16:0_16:1_17:1	[M+NH4]+	0.030578	-1.95052	1.51459
Pos	21.263	818.726	TG 48:3|TG 14:0_16:1_18:2	[M+NH4]+	0.0413672	-1.94327	1.38334
Pos	21.425	818.727	TG 48:3|TG 14:0_16:0_18:3	[M+NH4]+	0.0375825	-1.93711	1.42501
Pos	22.669	822.759	TG 48:1|TG 14:0_16:0_18:1	[M+NH4]+	0.0107024	-1.93625	1.97052
Neg	0.96	343.206	FA 18:2;4O	[M-H]-	0.0303686	-1.93576	1.51757
Pos	22.343	808.74	TG 47:1|TG 15:0_16:0_16:1	[M+NH4]+	0.0357143	-1.93158	1.44716
Pos	22.337	860.773	TG 51:3|TG 17:1_17:1_17:1	[M+NH4]+	0.0311169	-1.8764	1.507
Pos	22.438	846.758	TG 50:3|TG 16:0_16:1_18:2	[M+NH4]+	0.0475295	-1.75173	1.32304
Pos	20.531	900.81	TG 54:4|TG 18:1_18:1_18:2	[M+NH4]+	0.0425827	-1.63553	1.37077
Pos	21.458	870.756	TG 52:5|TG 16:0_18:2_18:3	[M+NH4]+	0.0228639	-1.62049	1.64085
Pos	5.506	342.339	NAE 19:0	[M+H]+	0.0188946	-1.58567	1.72366
Neg	6.027	496.27	LPS 16:0	[M-H]-	0.00981566	-1.3875	2.00808
Pos	23.322	850.787	TG 50:1|TG 16:0_16:0_18:1	[M+NH4]+	0.0252961	-1.31075	1.59695
Neg	5.376	474.263	LPE 18:3	[M-H]-	0.0182216	-1.28937	1.73941
Neg	5.588	450.263	LPE 16:1	[M-H]-	0.00203574	-1.27523	2.69128
Pos	22.694	848.772	TG 50:2|TG 16:0_16:1_18:1	[M+NH4]+	0.0171308	-1.21916	1.76622
Pos	12.109	718.54	PC 31:1	[M+H]+	0.000733663	-1.21739	3.1345
Neg	5.98	571.291	PI O-16:0	[M-H]-	0.0120805	-1.21177	1.91791
Pos	19.548	758.574	PC 34:2	[M+H]+	0.00993039	-1.17782	2.00303
Neg	11.171	736.495	PE 36:5|PE 18:2_18:3	[M-H]-	0.0417192	-1.07749	1.37966
Neg	7.146	599.321	LPI 18:0	[M-H]-	0.0316044	-1.07009	1.50025
Neg	7.179	524.301	LPS 18:0	[M-H]-	0.0308706	-1.0506	1.51045
Neg	17.627	409.313	FA 28:7	[M-H]-	0.0406823	-1.04152	1.39059
Neg	6.524	571.291	LPI 16:0	[M-H]-	0.0440883	-1.03546	1.35568
Neg	13.986	690.51	PE 32:0|PE 16:0_16:0	[M-H]-	0.00110757	-0.987958	2.95563
Neg	11.591	686.476	PE 32:2|PE 14:0_18:2	[M-H]-	0.0308925	-0.971703	1.51015
Pos	21.662	875.714	SM 47:6;2O	[M+H]+	0.0320639	-0.868201	1.49398
Neg	11.429	693.47	PG 30:0|PG 14:0_16:0	[M-H]-	0.0492494	-0.867564	1.3076
Pos	11.823	636.498	LPC 26:0/0:0	[M+H]+	0.00693908	-0.865374	2.1587
Pos	12.477	736.514	PS 32:0	[M+H]+	0.00411766	-0.839362	2.38535
Pos	17.604	596.602	Cer 38:0;2O|Cer 18:0;2O/20:0	[M+H]+	0.0380693	-0.824367	1.41942
Neg	13.94	690.509	PE 32:0|PE 16:0_16:0	[M-H]-	0.00410312	-0.807504	2.38689
Neg	9.4	427.322	FA 28:6;2O	[M-H]-	0.00773063	-0.789188	2.11178
Neg	11.554	736.494	PE 36:5|PE 16:1_20:4	[M-H]-	0.0140336	-0.788795	1.85283
Pos	5.357	354.338	NAE 20:1	[M+H]+	0.0139876	-0.780451	1.85426
Neg	13.352	740.524	PE 36:3|PE 18:1_18:2	[M-H]-	0.032862	-0.778287	1.48331
Neg	5.917	524.278	LPE 22:6	[M-H]-	0.0457507	-0.765916	1.3396
Pos	11.654	756.555	PC 34:3	[M+H]+	0.0222845	-0.668637	1.652
Pos	13.017	716.528	PE 34:2|PE 16:0_18:2	[M+H]+	0.0106124	-0.666273	1.97418
Pos	12.119	706.543	PC 30:0	[M+H]+	0.000193128	-0.665036	3.71415
Neg	11.228	760.495	PE 38:7|PE 16:1_22:6	[M-H]-	0.0344152	-0.641869	1.46325
Pos	22.33	813.693	SM 42:2;2O	[M+H]+	0.000819679	-0.640085	3.08636
Neg	12.414	762.508	PE 38:6|PE 16:0_22:6	[M-H]-	0.0103482	-0.639199	1.98514
Pos	14.463	744.557	PE 36:2	[M+H]+	0.0232659	-0.629326	1.63328
Neg	12.97	714.509	PE 34:2|PE 16:0_18:2	[M-H]-	0.0209025	-0.624959	1.6798
Neg	12.631	760.518	PE 35:2;2O|PE 18:1_17:1;2O	[M-H]-	0.00638322	-0.616423	2.19496
Neg	12.795	738.51	PE 36:4|PE 16:0_20:4	[M-H]-	0.0158819	-0.613156	1.7991
Neg	13.554	718.536	DMPE 32:0|DMPE 16:0_16:0	[M-H]-	0.041321	-0.594733	1.38383
Pos	14.414	744.556	PE 36:2	[M+H]+	0.0449043	-0.583108	1.34771
Pos	11.289	727.578	SM 36:3;2O	[M+H]+	0.0392828	-0.579971	1.4058
Neg	15.124	746.569	DMPE 34:0|DMPE 16:0_18:0	[M-H]-	0.0225563	-0.579306	1.64673
Neg	14.715	704.524	MMPE 32:0|MMPE 16:0_16:0	[M-H]-	0.026403	-0.579009	1.57835
Neg	12.07	738.511	PE 36:4|PE 18:2_18:2	[M-H]-	0.00928489	-0.577474	2.03222
Neg	13.232	764.524	PE 38:5|PE 18:0_20:5	[M-H]-	0.0380154	-0.570398	1.42004
Neg	13.01	714.51	PE 34:2|PE 16:0_18:2	[M-H]-	0.038524	-0.565759	1.41427
Neg	14.102	716.523	PE 34:1|PE 16:0_18:1	[M-H]-	0.0108394	-0.563776	1.96499
Neg	11.002	760.495	PE 38:7|PE 18:2_20:5	[M-H]-	0.0143668	-0.549459	1.84264
Neg	15.428	718.54	DMPE 32:0|DMPE 16:0_16:0	[M-H]-	0.00963873	-0.547568	2.01598
Pos	12.288	732.555	PC 32:1	[M+H]+	0.000718251	-0.547007	3.14372
Neg	14.678	704.528	MMPE 32:0|MMPE 16:0_16:0	[M-H]-	0.0226675	-0.541446	1.6446
Neg	13.677	728.525	PE 35:2|PE 17:0_18:2	[M-H]-	0.0287846	-0.52673	1.54084
Pos	13.973	692.524	PE 32:0|PE 16:0_16:0	[M+H]+	0.0331701	-0.523258	1.47925
Pos	13.161	756.555	PC 34:3	[M+H]+	0.0252272	-0.510454	1.59813
Pos	11.146	768.559	PC 35:4	[M+H]+	0.0355234	-0.50115	1.44949
Pos	11.556	738.513	PE 36:5	[M+H]+	0.0419066	-0.497361	1.37772
Pos	12.416	764.526	PE 38:6|PE 19:3_19:3	[M+H]+	0.0419645	-0.479032	1.37712
Pos	16.591	782.658	HexCer 40:1;3O|HexCer 18:1;2O/22:0;O	[M+H-H2O]+	0.0300895	-0.475454	1.52159
Pos	19.551	734.571	PC 32:0	[M+H]+	0.00141369	-0.471232	2.84965
Pos	15.424	720.559	PE 34:0	[M+H]+	0.0471937	-0.468384	1.32612
Neg	11.684	766.541	DMPE 36:4|DMPE 18:2_18:2	[M-H]-	0.0277211	-0.467183	1.55719
Pos	16.862	748.586	PE 36:0	[M+H]+	0.028634	-0.46415	1.54312
Pos	12.639	762.532	PC O-36:7	[M+H]+	0.0389971	-0.463479	1.40897
Neg	6.475	287.223	FA 16:0;2O	[M-H]-	0.0318772	-0.463071	1.49652
Pos	12.79	740.527	PE 36:4	[M+H]+	0.0364449	-0.454194	1.43836
Pos	11.237	762.51	PE 38:7	[M+H]+	0.00626833	-0.44429	2.20285
Pos	15.897	734.575	PC 32:0	[M+H]+	0.0380048	-0.442245	1.42016
Pos	14.902	734.575	PC 32:0	[M+H]+	0.0420283	-0.421572	1.37646
Pos	14.105	718.54	PE 34:1|PE 16:0_18:1	[M+H]+	0.00176311	-0.416166	2.75372
Pos	15.837	734.57	PC 32:0	[M+H]+	0.0312629	-0.414375	1.50497
Neg	15.837	770.572	PE 38:2|PE 20:0_18:2	[M-H]-	0.0348641	-0.41426	1.45762
Pos	11.436	756.555	PC 34:3	[M+H]+	0.00943987	-0.404356	2.02503
Pos	16.906	734.575	PC 32:0	[M+H]+	0.0477421	-0.389014	1.3211
Pos	11.267	780.558	PC 36:5	[M+H]+	0.00590886	-0.361313	2.2285
Neg	14.016	770.571	DMPE 36:2|DMPE 18:0_18:2	[M-H]-	0.0216746	-0.33057	1.66405
Pos	15.554	772.59	PC 35:2	[M+H]+	0.0496974	0.20518	1.30367
Pos	14.484	774.604	PC 35:1	[M+H]+	0.0180065	0.285826	1.74457
Neg	16.263	728.562	PE O-36:2|PE O-18:1_18:1	[M-H]-	0.0497908	0.29565	1.30285
Pos	13.884	738.547	PE P-37:4|PE P-17:0_20:4	[M+H]+	0.0458612	0.298976	1.33855
Pos	14.347	718.58	PC O-32:1	[M+H]+	0.0434157	0.332838	1.36235
Neg	6.831	281.249	FA 18:1	[M-H]-	0.038526	0.358574	1.41425
Pos	12.783	730.578	PC O-33:2	[M+H]+	0.0422626	0.368722	1.37404
Pos	15.51	766.578	PC O-36:5	[M+H]+	0.0261508	0.37845	1.58251
Pos	13.143	822.607	PC 39:5	[M+H]+	0.0247817	0.385365	1.60587
Pos	14.721	818.607	PC O-40:7	[M+H]+	0.015093	0.38985	1.82123
Neg	11.798	383.354	FA 24:0;2O	[M-H]-	0.0277507	0.395826	1.55673
Pos	13.846	738.545	PC O-34:5	[M+H]+	0.00618063	0.398617	2.20897
Pos	13.821	836.62	PC 40:5	[M+H]+	0.00566922	0.401482	2.24648
Pos	14.773	796.624	PC O-38:4	[M+H]+	0.0340309	0.410418	1.46813
Pos	7.571	524.372	LPC 18:0/0:0	[M+H]+	0.00987502	0.412434	2.00546
Pos	14.797	822.639	PC O-40:5	[M+H]+	0.00421712	0.412621	2.37498
Pos	16.004	794.605	PC O-38:5	[M+H]+	0.0459334	0.424361	1.33787
Pos	12.526	834.604	PC 40:6	[M+H]+	0.0312494	0.426808	1.50516
Pos	7.535	524.373	LPC 18:0/0:0	[M+H]+	0.0121362	0.46375	1.91592
Pos	6.91	510.357	LPC 17:0	[M+H]+	0.0126673	0.467681	1.89731
Neg	17.034	592.565	Cer 38:1;2O|Cer 18:1;2O/20:0	[M-H]-	0.0431946	0.469593	1.36457
Pos	16.257	480.311	LPE 18:1	[M+H]+	0.028085	0.492557	1.55153
Pos	15.31	716.565	PC O-32:2	[M+H]+	0.00938175	0.495309	2.02772
Pos	12.069	764.571	PC O-36:6	[M+H]+	0.0276161	0.496727	1.55884
Pos	8.691	604.437	LPC 24:2/0:0	[M+H]+	0.037453	0.516632	1.42651
Pos	7.079	426.359	CAR 18:1	[M+H]+	0.0246	0.523307	1.60907
Neg	18.379	620.599	Cer 40:1;2O|Cer 18:1;2O/22:0	[M-H]-	0.0257526	0.55601	1.58918
Pos	7.69	482.326	LPE 18:0	[M+H]+	0.0458638	0.557363	1.33853
Pos	7.231	536.374	LPC 19:1/0:0	[M+H]+	0.0360389	0.559358	1.44323
Pos	11.118	796.587	PC 37:4	[M+H]+	0.0244849	0.569551	1.6111
Pos	11.005	788.563	PC O-38:8	[M+H]+	0.0174424	0.581672	1.75839
Pos	12.957	766.578	PC O-36:5	[M+H]+	0.0166971	0.624895	1.77736
Pos	12.048	765.569	SM 38:6;3O	[M+H]+	0.00204801	0.626031	2.68867
Pos	12.127	778.578	PC O-37:6	[M+H]+	0.00359656	0.657167	2.44411
Pos	21.241	782.575	PC 36:4	[M+H]+	0.0267402	0.658537	1.57283
Pos	8.226	454.393	CAR 20:1	[M+H]+	0.0452171	0.666865	1.3447
Pos	15.997	644.566	Cer 41:4;4O	[M+H-H2O]+	0.0245752	0.666988	1.6095
Pos	7.367	524.375	LPC 18:0	[M+H]+	0.00743078	0.677798	2.12897
Pos	17.041	594.584	Cer 38:1;2O|Cer 18:1;2O/20:0	[M+H]+	0.0399704	0.712487	1.39826
Neg	6.646	478.293	LPE 18:1	[M-H]-	0.0232593	0.743975	1.6334
Neg	8.124	327.233	FA 22:6	[M-H]-	0.0399064	0.75977	1.39896
Pos	5.741	472.345	CAR 22:6	[M+H]+	0.00390297	0.764801	2.4086
Pos	14.424	794.612	PC O-38:5	[M+H]+	0.000632536	0.787801	3.19891
Pos	14.476	744.59	PC O-34:2	[M+H]+	0.0278965	0.7907	1.55445
Pos	11.662	814.579	PC O-40:9	[M+H]+	0.0247084	0.792592	1.60716
Pos	13.427	780.594	PC O-37:5	[M+H]+	0.00646852	0.80858	2.18919
Pos	16.604	688.589	DG 40:5|DG 18:0_22:5	[M+NH4]+	0.00132279	0.81255	2.87851
Pos	12.248	752.56	PC O-35:5	[M+H]+	0.0356937	0.824524	1.44741
Pos	10.805	788.562	PC O-38:8	[M+H]+	0.00809588	0.826869	2.09174
Pos	12.453	778.58	PC O-37:6	[M+H]+	0.00512491	0.861987	2.29031
Pos	7.525	550.39	LPC 20:1	[M+H]+	0.0154162	0.866006	1.81202
Pos	10.176	687.547	SM 33:2;2O|SM 18:0;2O/15:2	[M+H]+	0.0374615	0.886095	1.42641
Pos	11.201	788.562	PC O-38:8	[M+H]+	0.0289275	0.892095	1.53869
Pos	13.636	780.594	PC O-37:5	[M+H]+	0.000472904	0.917873	3.32523
Pos	14.803	552.538	Cer 35:1;2O|Cer 18:1;2O/17:0	[M+H]+	0.0260741	0.932533	1.58379
Pos	18.38	622.615	Cer 40:1;2O|Cer 18:1;2O/22:0	[M+H]+	0.00928935	0.945835	2.03201
Pos	8.065	466.332	LPE O-18:1	[M+H]+	0.00493956	0.961874	2.30631
Pos	5.707	472.345	CAR 22:6	[M+H]+	0.0145751	0.969464	1.83639
Pos	16.126	686.576	DG 40:6|DG 18:0_22:6	[M+NH4]+	0.00657351	1.00763	2.1822
Pos	7.571	452.315	LPE O-17:1	[M+H]+	0.00204797	1.01794	2.68868
Pos	7.535	452.315	LPE O-17:1	[M+H]+	0.00199503	1.02052	2.70005
Pos	7.666	550.389	LPC 20:1/0:0	[M+H]+	0.0260997	1.02577	1.58336
Pos	6.496	522.357	LPC 18:1	[M+H]+	0.00714351	1.04763	2.14609
Pos	6.074	478.296	LPE 18:2	[M+H]+	0.0292255	1.04922	1.53424
Pos	6.999	510.359	LPC 17:0/0:0	[M+H]+	0.0158059	1.05611	1.80118
Pos	5.235	398.33	CAR 16:1	[M+H]+	0.0308112	1.0562	1.51129
Pos	1.817	394.298	CAR 16:3	[M+H]+	0.0138155	1.12535	1.85963
Pos	7.68	478.393	CAR 22:3	[M+H]+	0.0233057	1.14066	1.63254
Neg	8.106	494.326	LPE 19:0	[M-H]-	0.0425458	1.16053	1.37114
Pos	7.327	524.372	LPC 18:0	[M+H]+	0.00818251	1.16094	2.08711
Pos	6.17	366.338	NAE 21:2	[M+H]+	0.0367194	1.1612	1.4351
Pos	8.03	466.333	LPE O-18:1	[M+H]+	0.00297541	1.20447	2.52645
Neg	6.118	555.274	LPG 22:6	[M-H]-	0.0406613	1.23334	1.39082
Pos	6.99	438.301	LPE O-16:1	[M+H]+	0.047377	1.24658	1.32443
Pos	5.841	366.338	NAE 21:2	[M+H]+	0.0234373	1.26289	1.63009
Pos	5.811	366.338	NAE 21:2	[M+H]+	0.0233976	1.26391	1.63083
Pos	5.74	568.339	LPC 22:6	[M+H]+	0.0428428	1.2661	1.36812
Pos	6.161	496.342	LPC 16:0	[M+H]+	0.0123089	1.28903	1.90978
Neg	6.07	500.281	LPE 20:4	[M-H]-	0.0149403	1.33206	1.82564
Pos	6.267	342.339	NAE 19:0	[M+H]+	0.0222764	1.37568	1.65215
Pos	6.804	368.354	NAE 21:1	[M+H]+	0.0236905	1.55416	1.62543
Pos	6.304	454.296	LPE 16:0	[M+H]+	0.0495472	1.57235	1.30498
Pos	16.137	644.566	Cer 41:4;4O	[M+H-H2O]+	0.0446479	1.62939	1.3502
Pos	4.468	372.312	CAR 14:0	[M+H]+	0.028862	1.76527	1.53967
Pos	6.595	342.339	NAE 19:0	[M+H]+	0.0168175	1.82909	1.77424
Pos	5.201	338.308	NAE 19:2	[M+H]+	0.0266405	1.84266	1.57446
Pos	5.206	364.323	NAE 21:3	[M+H]+	1.76806e-05	1.943	4.7525
Pos	5.912	568.342	LPC 22:6/0:0	[M+H]+	0.0274126	1.94406	1.56205
Pos	6.541	368.354	NAE 21:1	[M+H]+	0.024955	1.96928	1.60284
Pos	5.674	364.323	NAE 21:3	[M+H]+	0.000264207	1.98889	3.57806
Pos	4.753	314.307	NAE 17:0	[M+H]+	0.045063	2.01264	1.34618
Pos	5.174	300.291	NAE 16:0	[M+H]+	0.0136415	2.09206	1.86514
Pos	6.509	368.353	NAE 21:1	[M+H]+	0.0230996	2.13179	1.6364
Pos	5.893	340.322	NAE 19:1	[M+H]+	0.0175734	2.16386	1.75514
Pos	1.82	392.282	CAR 16:4	[M+H]+	0.0117402	2.16396	1.93033
Pos	1.827	298.276	NAE 16:1	[M+H]+	0.0141939	2.19167	1.8479
Pos	5.413	340.322	NAE 19:1	[M+H]+	0.0218737	2.21387	1.66008
Pos	5.368	340.322	NAE 19:1	[M+H]+	0.0120151	2.21394	1.92027
Pos	5.174	322.273	NAE 18:3	[M+H]+	0.012108	2.51278	1.91693
Pos	4.322	338.307	NAE 19:2	[M+H]+	0.00762085	2.74507	2.118
Pos	18.675	980.829	ST 28:1;O;Hex;FA 28:3	[M+NH4]+	0.0174379	3.49327	1.75851
Neg	13.767	790.543	PE 40:6|PE 18:0_22:6	[M-H]-	0.0500687	-0.520811	1.30043
Neg	14.463	768.556	PE 38:3|PE 20:1_18:2	[M-H]-	0.0500767	-0.344714	1.30036
Neg	7.524	511.305	LPG 18:0	[M-H]-	0.0501444	1.3671	1.29978
Neg	13.471	752.527	PE 37:4|PE 17:0_20:4	[M-H]-	0.0501801	-0.388808	1.29947
Pos	16.261	792.596	PC O-38:6	[M+H]+	0.0505208	0.800889	1.29653
Pos	6.586	424.346	CAR 18:2	[M+H]+	0.050525	0.700556	1.29649
Pos	11.359	790.575	PC O-38:7	[M+H]+	0.0506224	0.519212	1.29566
Pos	13.019	526.296	LPE 22:6	[M+H]+	0.0508067	0.337953	1.29408
Pos	6.953	440.375	CAR 19:1	[M+H]+	0.0512313	0.870457	1.29046
Pos	7.52	370.37	NAE 21:0	[M+H]+	0.0515583	1.05469	1.2877
Pos	7.235	464.317	LPE O-18:2	[M+H]+	0.0516026	0.918749	1.28733
Pos	11.401	750.547	PC O-35:6	[M+H]+	0.052241	0.356299	1.28199
Pos	18.091	734.572	PC 32:0	[M+H]+	0.0527666	-0.528892	1.27764
Neg	5.107	361.24	FA 22:5;2O	[M-H]-	0.0531339	0.675769	1.27463
Neg	7.553	511.303	LPG 18:0	[M-H]-	0.0543316	1.37823	1.26495
Pos	20.537	816.712	TG 48:4|TG 16:0_14:1_18:3	[M+NH4]+	0.0543741	-1.74285	1.26461
Pos	21.622	780.711	TG 45:1|TG 13:0_14:0_18:1	[M+NH4]+	0.0546784	-1.97973	1.26218
Pos	13.938	770.565	PC 35:3	[M+H]+	0.0547602	1.02661	1.26153
Pos	19.567	650.648	Cer 42:1;2O|Cer 18:1;2O/24:0	[M+H]+	0.0549022	0.44648	1.26041
Pos	18.255	734.571	PC 32:0	[M+H]+	0.0551112	-0.533842	1.25876
Pos	16.257	730.579	PE P-36:1|PE P-18:0_18:1	[M+H]+	0.0556187	0.50522	1.25478
Pos	12.117	746.513	PE P-38:7|PE P-16:1_22:6	[M+H]+	0.0558968	0.271614	1.25261
Pos	11.75	714.509	PE 34:3|PE 16:1_18:2	[M+H]+	0.0561098	-0.864578	1.25096
Pos	14.587	734.571	PC 32:0	[M+H]+	0.0561813	-0.506823	1.25041
Neg	5.898	476.279	LPE 18:2	[M-H]-	0.0563511	-0.905627	1.2491
Pos	17.727	608.6	Cer 39:1;2O|Cer 17:1;2O/22:0	[M+H]+	0.0564675	0.979098	1.2482
Pos	9.865	594.452	LPC 23:0/0:0	[M+H]+	0.0571581	0.646119	1.24292
Pos	22.991	836.777	TG 49:1|TG 15:0_16:0_18:1	[M+NH4]+	0.0573021	-1.74191	1.24183
Pos	12.972	716.522	PE 34:2	[M+H]+	0.0573869	-0.570311	1.24119
Neg	12.086	736.494	PE 36:5|PE 16:0_20:5	[M-H]-	0.0575619	-0.472943	1.23986
Pos	21.666	806.725	TG 47:2|TG 14:0_15:0_18:2	[M+NH4]+	0.0577729	-1.98285	1.23828
Neg	6.177	531.274	LPG 20:4	[M-H]-	0.0583132	0.573578	1.23423
Pos	10.781	736.496	PE 36:6	[M+H]+	0.0583724	-0.410335	1.23379
Pos	11.362	714.549	PC O-32:3	[M+H]+	0.0586308	0.384403	1.23187
Neg	6.556	311.223	FA 18:2;2O	[M-H]-	0.0588317	-0.705151	1.23039
Pos	13.237	804.594	PC O-39:7	[M+H]+	0.0589365	0.554361	1.22962
Pos	4.821	314.307	NAE 17:0	[M+H]+	0.0594523	1.5594	1.22583
Pos	5.291	518.327	LPC 18:3/0:0	[M+H]+	0.0603457	-1.68736	1.21935
Pos	11.249	808.591	PC 38:5	[M+H]+	0.0614534	0.27474	1.21145
Pos	12.86	720.556	PC 31:0	[M+H]+	0.0615564	-0.494454	1.21073
Pos	6.961	462.299	LPE O-18:3	[M+H]+	0.0617577	0.725365	1.20931
Pos	9.887	692.549	PC O-30:0	[M+H]+	0.0618607	3.75169	1.20859
Pos	5.599	452.279	LPE 16:1	[M+H]+	0.0620107	-1.06068	1.20753
Pos	21.235	766.692	TG 44:1|TG 10:0_16:0_18:1	[M+NH4]+	0.062156	-1.78076	1.20652
Pos	8.332	466.333	LPE O-18:1	[M+H]+	0.0622816	0.658956	1.20564
Neg	6.821	478.295	LPE 18:1	[M-H]-	0.0623459	1.6204	1.20519
Pos	14.105	738.548	PE P-37:4|PE P-17:0_20:4	[M+H]+	0.0625512	0.263191	1.20376
Pos	17.365	734.569	PC 32:0	[M+H]+	0.0630529	-0.373471	1.2003
Pos	6.482	426.359	CAR 18:1	[M+H]+	0.0631848	0.709856	1.19939
Pos	14.869	732.555	PE 35:1	[M+H]+	0.0642421	-0.371592	1.19218
Pos	12.074	772.532	PE P-40:8|PE P-18:2_22:6	[M+H]+	0.0645945	0.465707	1.1898
Pos	13.265	524.508	Cer 33:1;2O|Cer 17:1;2O/16:0	[M+H]+	0.0648172	0.772077	1.18831
Pos	6.601	436.286	LPE O-16:2	[M+H]+	0.0648297	0.342382	1.18823
Pos	5.701	520.341	LPC 18:2	[M+H]+	0.0651828	1.64493	1.18587
Pos	6.696	496.342	LPC 16:0	[M+H]+	0.0654408	0.389905	1.18415
Pos	15.775	793.602	SM 40:6;3O	[M+H]+	0.0655239	1.95388	1.1836
Pos	15.447	734.571	PC 32:0	[M+H]+	0.0660869	-0.419254	1.17988
Neg	14.467	742.54	PE 36:2|PE 18:0_18:2	[M-H]-	0.0661128	-0.651414	1.17971
Neg	9.136	427.324	FA 28:6;2O	[M-H]-	0.0663324	-1.16145	1.17827
Neg	17.11	644.598	Cer 42:3;2O|Cer 18:2;2O/24:1	[M-H]-	0.0667006	0.635358	1.17587
Pos	21.814	832.743	TG 49:3|TG 16:0_15:1_18:2	[M+NH4]+	0.0669581	-1.27248	1.1742
Pos	11.638	718.54	PC 31:1	[M+H]+	0.0678734	-0.379618	1.1683
Pos	6.564	436.284	LPE O-16:2	[M+H]+	0.0686729	0.702082	1.16321
Pos	22.472	734.575	PC 32:0	[M+H]+	0.0691598	-0.394389	1.16015
Pos	12.661	690.507	PE 32:1	[M+H]+	0.0693949	-0.829841	1.15867
Pos	23.05	815.711	SM 42:1;2O	[M+H]+	0.0697521	-0.312469	1.15644
Pos	17.866	634.616	Cer 41:2;2O|Cer 18:2;2O/23:0	[M+H]+	0.0704359	0.544516	1.15221
Pos	15.092	791.668	SM 39:0;3O	[M+H]+	0.0706168	0.656689	1.15109
Neg	11.756	712.495	PE 34:3|PE 16:1_18:2	[M-H]-	0.0710628	-0.717644	1.14836
Pos	14.805	734.569	PC 32:0	[M+H]+	0.0711181	-0.439579	1.14802
Pos	6.509	426.359	CAR 18:1	[M+H]+	0.0712205	0.54253	1.1474
Pos	5.678	438.36	CAR 19:2	[M+H]+	0.0714788	2.0597	1.14582
Pos	15.024	785.659	SM 40:2;2O	[M+H]+	0.072202	0.39651	1.14145
Pos	13.931	692.524	PE 32:0|PE 16:0_16:0	[M+H]+	0.0725569	-0.629656	1.13932
Pos	14.035	538.521	Cer 34:1;2O|Cer 18:1;2O/16:0	[M+H]+	0.072952	0.822275	1.13696
Pos	15.527	734.576	PC 32:0|PC 16:0_16:0	[M+H]+	0.0730281	-0.374382	1.13651
Pos	11.841	738.509	PE 36:5	[M+H]+	0.0731095	-0.298267	1.13603
Pos	3.768	286.275	NAE 15:0	[M+H]+	0.0738753	-1.62877	1.1315
Pos	7.89	452.315	LPE O-17:1	[M+H]+	0.0743598	0.643586	1.12866
Pos	6.043	526.295	LPE 22:6	[M+H]+	0.0743613	1.05821	1.12865
Pos	10.499	728.527	PC 32:3	[M+H]+	0.0747008	-0.985626	1.12667
Pos	18.503	797.668	SM 41:3;2O	[M+H]+	0.0753102	-0.99437	1.12315
Pos	19.578	762.662	TG 44:3|TG 10:0_16:1_18:2	[M+NH4]+	0.0753604	-2.36808	1.12286
Pos	11.614	752.56	PC O-35:5	[M+H]+	0.0758409	0.387788	1.1201
Pos	13.661	776.564	PE P-40:6|PE P-20:2_20:4	[M+H]+	0.0759933	0.290821	1.11922
Pos	16.339	796.621	PC O-38:4	[M+H]+	0.0761703	0.206482	1.11821
Pos	5.709	482.326	LPC 15:0/0:0	[M+H]+	0.0764108	1.6919	1.11685
Pos	13.651	730.579	PC O-33:2	[M+H]+	0.0764324	0.539561	1.11672
Pos	15.104	754.581	PE P-38:3|PE P-18:2_20:1	[M+H]+	0.0764651	0.734816	1.11654
Pos	15.521	720.586	PC O-32:0	[M+H]+	0.0765006	-0.5252	1.11634
Pos	6.076	502.296	LPE 20:4	[M+H]+	0.0765795	1.70493	1.11589
Pos	6.553	462.302	LPE O-18:3	[M+H]+	0.0772077	0.58655	1.11234
Pos	4.866	518.327	LPC 18:3	[M+H]+	0.0772515	1.86711	1.11209
Pos	11.459	692.524	PC 29:0	[M+H]+	0.0773022	-0.316781	1.11181
Pos	16.678	790.635	PC 36:0	[M+H]+	0.0785773	-0.319047	1.1047
Pos	8.008	442.391	CAR 19:0	[M+H]+	0.0809622	0.530348	1.09172
Pos	13.486	744.595	PC O-34:2	[M+H]+	0.0813618	0.305387	1.08958
Pos	12.842	824.62	PC 39:4	[M+H]+	0.0816732	0.236425	1.08792
Pos	13.074	692.563	PC O-30:0	[M+H]+	0.0820078	-0.368411	1.08614
Neg	14.869	730.54	MMPE 34:1|MMPE 16:0_18:1	[M-H]-	0.0821232	-0.523416	1.08553
Pos	5.603	324.289	NAE 18:2	[M+H]+	0.0821233	1.4762	1.08553
Pos	16.406	734.569	PC 32:0	[M+H]+	0.0821566	-0.428288	1.08536
Pos	4.142	468.312	LPC 14:0	[M+H]+	0.0824692	1.13706	1.08371
Pos	12.098	756.555	PC 34:3	[M+H]+	0.0824986	-0.336733	1.08355
Pos	7.102	414.36	CAR 17:0	[M+H]+	0.0830181	0.720082	1.08083
Pos	21.278	792.71	TG 46:2|TG 12:0_16:0_18:2	[M+NH4]+	0.0835349	-1.6164	1.07813
Pos	7.268	464.317	LPE O-18:2	[M+H]+	0.0838969	0.655795	1.07625
Pos	5.887	502.292	LPE 20:4	[M+H]+	0.084123	1.13501	1.07509
Neg	12.672	721.505	PG 32:0|PG 16:0_16:0	[M-H]-	0.0845466	-0.625645	1.0729
Pos	12.282	858.608	PC 42:8	[M+H]+	0.0856577	0.409856	1.06723
Pos	11.787	832.588	PC 40:7	[M+H]+	0.0858955	-0.369888	1.06603
Pos	11.325	820.591	PC 39:6	[M+H]+	0.0864865	0.457183	1.06305
Pos	9.858	673.53	SM 32:2;2O	[M+H]+	0.0866764	0.93669	1.0621
Pos	4.39	338.308	NAE 19:2	[M+H]+	0.0868401	1.99334	1.06128
Pos	16.272	756.594	PC O-35:3	[M+H]+	0.0869285	0.533853	1.06084
Pos	19.572	736.648	TG 42:2|TG 8:0_16:1_18:1	[M+NH4]+	0.087455	-2.32057	1.05822
Pos	11.006	762.51	PC 35:7	[M+H]+	0.0878829	-0.346027	1.0561
Pos	15.815	768.593	PC O-36:4	[M+H]+	0.0882349	0.390053	1.05436
Pos	16.641	734.57	PC 32:0	[M+H]+	0.0885233	-0.460884	1.05294
Neg	5.111	474.265	LPE 18:3	[M-H]-	0.088627	-1.58103	1.05243
Pos	11.173	738.509	PC 33:5	[M+H]+	0.0886989	-1.06226	1.05208
Pos	20.43	738.664	TG 42:1|TG 8:0_16:0_18:1	[M+NH4]+	0.088734	-2.02505	1.05191
Neg	12.75	534.489	Cer 34:2;2O|Cer 18:2;2O/16:0	[M-H]-	0.0894187	1.12533	1.04857
Pos	16.226	759.64	SM 38:1;2O	[M+H]+	0.0896639	0.411089	1.04738
Pos	12.769	748.586	PC 33:0	[M+H]+	0.0899261	-0.519332	1.04611
Neg	5.239	498.264	LPE 20:5	[M-H]-	0.0900099	-2.77364	1.04571
Pos	5.738	446.328	CAR 20:5	[M+H]+	0.090103	0.877555	1.04526
Pos	7.503	482.326	LPE 18:0	[M+H]+	0.090421	0.825956	1.04373
Pos	7.473	482.326	LPE 18:0	[M+H]+	0.0904502	0.825925	1.04359
Neg	12.07	712.495	PE 34:3|PE 16:0_18:3	[M-H]-	0.0912737	-0.893034	1.03965
Pos	20.843	838.755	TG 48:1;1O|TG 16:0_16:0_16:1;1O	[M+NH4]+	0.0914861	-2.16076	1.03864
Pos	6.419	496.342	LPC 16:0/0:0	[M+H]+	0.0918976	1.26362	1.0367
Pos	12.698	732.559	PC 32:1	[M+H]+	0.0919491	-0.397949	1.03645
Pos	22.641	874.788	TG 52:3|TG 16:0_18:1_18:2	[M+NH4]+	0.0921238	-0.45721	1.03563
Pos	11.052	742.542	PC 33:3	[M+H]+	0.0932187	-0.70779	1.0305
Pos	8.746	404.352	NAE 24:4	[M+H]+	0.0934411	-1.01363	1.02946
Pos	1.68	392.282	CAR 16:4	[M+H]+	0.0940386	0.712256	1.02669
Neg	18.623	409.313	FA 28:7	[M-H]-	0.0943581	-0.747437	1.02522
Pos	14.628	827.671	SM 42:3;3O	[M+H]+	0.0945622	-0.644517	1.02428
Pos	4.734	468.312	LPC 14:0/0:0	[M+H]+	0.0953835	1.81145	1.02053
Pos	18.175	734.571	PC 32:0	[M+H]+	0.0954301	-0.374963	1.02031
Pos	13.869	734.575	PC 32:0	[M+H]+	0.0955171	-0.412348	1.01992
Pos	12.503	754.58	PC O-35:4	[M+H]+	0.0958217	0.321647	1.01854
Pos	14.66	720.595	PC O-32:0	[M+H]+	0.0958769	-0.337595	1.01829
Pos	14.959	742.576	PC O-34:3	[M+H]+	0.096214	-0.718522	1.01676
Pos	21.711	844.746	TG 50:4|TG 16:0_16:0_18:4	[M+NH4]+	0.0962632	-1.16333	1.01654
Pos	11.907	778.578	PC O-37:6	[M+H]+	0.0964427	0.20533	1.01573
Pos	14.386	748.587	PC 33:0	[M+H]+	0.0965408	-0.322235	1.01529
Neg	11.858	719.466	PA 38:6|PA 16:0_22:6	[M-H]-	0.0967113	0.497484	1.01452
Pos	1.798	358.297	CAR 13:0	[M+H]+	0.0979049	0.525206	1.0092
Pos	21.364	896.772	TG 54:6|TG 18:2_18:2_18:2	[M+NH4]+	0.0979749	0.445063	1.00889
Pos	3.979	396.313	CAR 16:2	[M+H]+	0.0983819	1.31532	1.00709
Pos	23.259	876.806	TG 52:2|TG 16:0_18:1_18:1	[M+NH4]+	0.0983905	-0.72789	1.00705
Pos	10.834	762.544	PC O-36:7	[M+H]+	0.0992327	0.675866	1.00335
Pos	20.028	750.663	TG 43:2|TG 9:0_16:0_18:2	[M+NH4]+	0.0993172	-2.4541	1.00298
Pos	10.719	786.509	PC 37:9	[M+H]+	0.100309	-0.4662	0.998662
Neg	13.131	740.524	PE 36:3|PE 18:1_18:2	[M-H]-	0.100919	-0.402616	0.996026
Pos	6.11	570.359	LPC 22:5	[M+H]+	0.101307	0.73899	0.994359
Pos	6.555	454.294	LPE 16:0	[M+H]+	0.101535	0.737074	0.993382
Pos	1.671	356.281	CAR 13:1	[M+H]+	0.102318	0.995643	0.990047
Neg	5.861	555.274	LPG 22:6	[M-H]-	0.102931	1.11806	0.987454
Neg	3.787	311.223	FA 18:2;2O	[M-H]-	0.1034	-1.16833	0.98548
Pos	21.21	703.578	SM 34:1;2O	[M+H]+	0.103573	0.683913	0.984752
Pos	13.492	806.608	PC O-39:6	[M+H]+	0.103845	0.50388	0.983615
Pos	11.028	704.525	PC 30:1	[M+H]+	0.104672	-0.375487	0.980171
Pos	10.893	780.558	PC 36:5	[M+H]+	0.104811	-0.636687	0.979592
Pos	12.522	832.588	PC 40:7	[M+H]+	0.104905	0.415405	0.979203
Pos	16.369	796.623	PC O-38:4	[M+H]+	0.106059	0.243769	0.974454
Neg	7.112	504.311	LPE 20:2	[M-H]-	0.106219	2.00536	0.973797
Pos	5.376	482.328	LPC 15:0	[M+H]+	0.10643	1.49319	0.972935
Neg	24.075	409.312	FA 28:7	[M-H]-	0.107412	-0.672296	0.968949
Pos	18.235	758.575	PC 34:2	[M+H]+	0.107531	-0.281699	0.968467
Neg	14.032	536.504	Cer 34:1;2O|Cer 18:1;2O/16:0	[M-H]-	0.107863	0.651535	0.967128
Pos	6.069	472.345	CAR 22:6	[M+H]+	0.109528	0.645012	0.960477
Pos	11.56	832.588	PC 40:7	[M+H]+	0.110051	0.380131	0.958408
Pos	13.437	758.575	PC 34:2	[M+H]+	0.111323	-0.524017	0.953417
Pos	13.248	742.576	PC O-34:3	[M+H]+	0.112514	0.168873	0.948795
Neg	6.413	500.278	LPE 20:4	[M-H]-	0.112683	0.815005	0.94814
Pos	17.94	801.687	SM 41:1;2O	[M+H]+	0.112804	0.212422	0.947675
Neg	22.647	711.48	CL 70:6|CL 16:0_18:2_18:2_18:2	[M-2H]2-	0.112837	-0.920602	0.947548
Pos	14.072	748.591	PC 33:0	[M+H]+	0.11293	-0.334728	0.94719
Pos	11.263	776.564	PC O-37:7	[M+H]+	0.112976	0.488285	0.947014
Pos	13.955	756.594	PC O-35:3	[M+H]+	0.113094	0.34487	0.946559
Pos	11.766	742.569	PC O-34:3	[M+H]+	0.113706	0.288356	0.944215
Pos	5.868	398.328	CAR 16:1	[M+H]+	0.113709	0.614541	0.944205
Pos	20.908	758.575	PC 34:2	[M+H]+	0.113938	0.437823	0.943332
Pos	14.914	744.557	PC 33:2	[M+H]+	0.114739	-0.337863	0.940288
Pos	5.916	526.295	LPE 22:6	[M+H]+	0.115317	-0.454756	0.938108
Pos	6.7	572.372	LPC 22:4	[M+H]+	0.116559	0.906911	0.933455
Pos	9.881	784.53	PC O-38:10	[M+H]+	0.11714	1.02338	0.931294
Pos	12.025	740.526	PE 36:4	[M+H]+	0.117206	-0.679681	0.931052
Neg	12.079	724.495	PE 35:4|PE 15:0_20:4	[M-H]-	0.117268	-0.330386	0.93082
Pos	5.948	544.34	LPC 20:4/0:0	[M+H]+	0.117378	1.01972	0.930412
Neg	15.129	726.545	PE O-36:3|PE O-18:1_18:2	[M-H]-	0.118468	-0.307254	0.9264
Pos	15.763	618.586	Cer 40:3;2O|Cer 18:1;2O/22:2	[M+H]+	0.118904	1.04965	0.924803
Pos	6.499	462.298	LPE O-18:3	[M+H]+	0.118914	1.84697	0.924767
Neg	21.996	724.49	CL 72:7|CL 18:1_18:2_18:2_18:2	[M-2H]2-	0.120293	-0.577785	0.91976
Neg	7.522	466.293	LPE 17:0	[M-H]-	0.1203	0.911512	0.919733
Pos	12.072	822.606	PC 39:5	[M+H]+	0.121088	0.37306	0.916899
Neg	11.637	758.5	PS 34:2|PS 16:0_18:2	[M-H]-	0.121331	-0.255207	0.916029
Pos	14.737	734.57	PC 32:0	[M+H]+	0.121794	-0.353067	0.914375
Pos	12.125	790.581	PC O-38:7	[M+H]+	0.122256	0.765784	0.91273
Pos	16.019	772.624	PC O-36:2	[M+H]+	0.122655	0.465078	0.911317
Neg	14.764	768.556	PE 38:3|PE 18:0_20:3	[M-H]-	0.122782	-0.436107	0.910864
Neg	6.554	496.269	LPS 16:0	[M-H]-	0.123368	-0.716138	0.908798
Pos	12.039	786.536	PC O-38:9	[M+H]+	0.123504	-0.383123	0.908318
Pos	6.832	572.376	LPC 22:4/0:0	[M+H]+	0.124076	1.37352	0.906312
Pos	16.374	748.625	PC O-34:0	[M+H]+	0.124099	-0.224926	0.906231
Pos	13.96	795.61	SM 40:5;3O	[M+H]+	0.124632	1.4423	0.904369
Neg	8.148	494.327	LPE 19:0	[M-H]-	0.124789	0.593224	0.903824
Pos	7.64	482.325	LPE 18:0	[M+H]+	0.124992	1.09302	0.903118
Neg	7.405	319.229	FA 20:4;2O	[M-H]-	0.125218	1.79257	0.902333
Pos	22.447	734.569	PC 32:0	[M+H]+	0.125509	-0.35686	0.901325
Pos	0.562	274.202	CAR 7:0	[M+H]+	0.125828	-0.949418	0.900224
Pos	12.067	740.527	PE 36:4|PE 18:2_18:2	[M+H]+	0.125855	-0.433152	0.900128
Pos	8.035	538.39	LPC 19:0/0:0	[M+H]+	0.127754	0.346428	0.893624
Pos	10.845	784.526	PC O-38:10	[M+H]+	0.1284	0.330255	0.891436
Pos	12.274	766.578	PC O-36:5	[M+H]+	0.12908	0.505982	0.88914
Pos	14.327	734.575	PC 32:0	[M+H]+	0.129479	-0.378609	0.887802
Pos	12.528	705.591	SM 34:0;2O|SM 22:0;2O/12:0	[M+H]+	0.130088	-0.376181	0.885763
Pos	6.068	570.359	LPC 22:5	[M+H]+	0.130173	1.50918	0.88548
Pos	5.925	412.343	CAR 17:1	[M+H]+	0.131012	0.465532	0.882688
Pos	16.767	764.645	TG 43:3;1O|TG 10:0_18:2_15:1;1O	[M+NH4]+	0.131128	3.43509	0.882305
Neg	4.21	311.224	FA 18:2;2O	[M-H]-	0.132029	-0.938201	0.87933
Pos	10.16	699.548	SM 34:3;2O	[M+H]+	0.132228	0.575539	0.878676
Pos	22.275	690.621	CE 20:4	[M+NH4]+	0.134669	4.76588	0.870731
Pos	11.408	776.564	PC O-37:7	[M+H]+	0.135355	0.462557	0.868526
Pos	4.976	396.312	CAR 16:2	[M+H]+	0.136048	1.22642	0.866307
Pos	19.549	710.633	TG 40:1|TG 8:0_16:0_16:1	[M+NH4]+	0.137693	-1.92536	0.861087
Neg	7.112	466.296	LPE 17:0	[M-H]-	0.13804	1.50558	0.859994
Pos	13.126	829.682	SM 42:2;3O	[M+H]+	0.138168	-0.502757	0.859592
Pos	7.873	538.39	LPC 19:0/0:0	[M+H]+	0.138354	0.219666	0.85901
Pos	0.728	430.371	NAE 26:5	[M+H]+	0.138838	1.73254	0.857493
Neg	12.992	746.514	PE O-38:7|PE O-16:1_22:6	[M-H]-	0.139079	-0.467414	0.856739
Pos	5.482	494.327	LPC 16:1/0:0	[M+H]+	0.139195	-0.322705	0.856377
Pos	10.19	778.543	PC 36:6	[M+H]+	0.1401	-1.02663	0.853562
Pos	11.084	776.524	PC 36:7	[M+H]+	0.140115	-0.554752	0.853514
Pos	12.097	816.594	PC O-40:8	[M+H]+	0.143133	0.427741	0.844261
Pos	13.069	732.56	PC 32:1	[M+H]+	0.143585	-0.330541	0.842892
Pos	5.174	518.327	LPC 18:3/0:0	[M+H]+	0.144709	1.12356	0.839504
Pos	4.225	396.313	CAR 16:2	[M+H]+	0.145182	-2.22114	0.838086
Pos	7.694	328.323	NAE 18:0	[M+H]+	0.145213	0.261216	0.837995
Pos	1.797	370.297	CAR 14:1	[M+H]+	0.145685	0.530586	0.836585
Neg	5.804	498.264	LPE 20:5	[M-H]-	0.146613	-0.89521	0.833827
Pos	11.799	730.541	PC 32:2	[M+H]+	0.146705	-0.396662	0.833556
Neg	8.871	331.265	FA 22:4	[M-H]-	0.14735	2.11277	0.831651
Pos	13.197	718.58	PC O-32:1	[M+H]+	0.147661	-0.416297	0.830735
Pos	4.966	542.326	LPC 20:5	[M+H]+	0.14805	1.27698	0.829591
Pos	6.361	298.276	NAE 16:1	[M+H]+	0.148088	0.962308	0.829481
Neg	6.801	528.309	LPE 22:4	[M-H]-	0.148392	0.775941	0.82859
Pos	1.294	256.229	NAE 13:1	[M+H]+	0.148481	1.30999	0.828328
Pos	18.693	760.648	TG 44:4|TG 8:0_18:2_18:2	[M+NH4]+	0.149057	-2.29343	0.826647
Pos	13.081	796.587	PC 37:4	[M+H]+	0.149633	0.321196	0.824972
Pos	5.082	494.327	LPC 16:1	[M+H]+	0.149657	0.812266	0.824902
Pos	13.428	792.595	PC O-38:6	[M+H]+	0.151355	0.377369	0.820003
Pos	16.98	620.601	Cer 40:2;2O|Cer 18:1;2O/22:1	[M+H]+	0.152391	1.31925	0.81704
Pos	13.039	804.595	PC O-39:7	[M+H]+	0.152533	0.464839	0.816637
Pos	15.825	759.64	SM 38:1;2O|SM 30:1;2O/8:0	[M+H]+	0.153807	0.231774	0.813025
Pos	0.444	274.202	CAR 7:0	[M+H]+	0.153977	-0.857714	0.812543
Pos	12.714	710.516	PE P-35:4|PE P-15:0_20:4	[M+H]+	0.154092	-0.246995	0.812221
Pos	11.587	688.492	PE 32:2	[M+H]+	0.154149	-0.715588	0.81206
Pos	6.069	386.328	CAR 15:0	[M+H]+	0.154621	0.808566	0.810732
Pos	14.935	728.564	PE P-36:2|PE P-18:1_18:1	[M+H]+	0.155412	0.46602	0.808515
Pos	7.844	538.391	LPC 19:0	[M+H]+	0.155909	0.219209	0.807129
Pos	15.936	822.638	PC O-40:5	[M+H]+	0.156304	1.40942	0.80603
Pos	11.485	764.56	PC O-36:6	[M+H]+	0.156406	0.381166	0.805745
Pos	6.102	322.273	NAE 18:3	[M+H]+	0.156619	0.855101	0.805155
Pos	11.846	816.593	PC O-40:8	[M+H]+	0.157284	0.398905	0.803316
Neg	8.402	329.248	FA 22:5	[M-H]-	0.157584	0.867349	0.802488
Pos	7.026	548.375	LPC 20:2/0:0	[M+H]+	0.157596	1.00879	0.802456
Pos	8.325	398.402	NAE 23:0	[M+H]+	0.157741	0.797305	0.802054
Pos	15.08	776.556	PC O-37:7	[M+H]+	0.158195	0.422993	0.800807
Pos	20.402	862.755	SE 28:2/32:8	[M+NH4]+	0.15833	-2.02914	0.800438
Pos	12.982	730.542	PC 32:2	[M+H]+	0.158951	0.813163	0.798736
Neg	8.09	506.325	LPE 20:1	[M-H]-	0.159271	0.433823	0.797863
Neg	24.02	409.312	FA 28:7	[M-H]-	0.159642	-0.497065	0.796853
Pos	7.707	550.389	LPC 20:1/0:0	[M+H]+	0.160481	0.834774	0.794577
Neg	14.699	792.558	PE 40:5|PE 18:0_22:5	[M-H]-	0.161715	-0.344793	0.791249
Pos	11.032	814.579	PC O-40:9	[M+H]+	0.162183	0.377894	0.789995
Pos	11.239	727.578	SM 36:3;2O	[M+H]+	0.162433	-0.429499	0.789327
Pos	16.232	786.605	PC 36:2	[M+H]+	0.163927	0.242913	0.785349
Pos	14.016	748.586	PC 33:0	[M+H]+	0.165118	-0.281465	0.782206
Neg	12.112	819.538	PI O-34:2	[M-H]-	0.166564	0.888055	0.778418
Pos	6.745	500.377	CAR 24:6	[M+H]+	0.166675	0.994657	0.77813
Pos	11.105	727.578	SM 36:3;2O	[M+H]+	0.167578	-0.28886	0.775784
Pos	16.626	839.706	SM 44:3;2O	[M+H]+	0.16861	-0.198453	0.773117
Pos	12.932	536.507	Cer 34:2;2O|Cer 18:2;2O/16:0	[M+H]+	0.169564	0.808809	0.770666
Pos	6.378	482.327	LPC 15:0/0:0	[M+H]+	0.16986	0.516814	0.769909
Pos	11.321	752.522	PC 34:5	[M+H]+	0.170206	-0.345372	0.769024
Pos	5.413	494.327	LPC 16:1/0:0	[M+H]+	0.171116	0.770624	0.766709
Pos	15.781	799.674	SM 41:2;2O	[M+H]+	0.17192	0.421142	0.764673
Pos	13.413	746.513	PC O-35:8	[M+H]+	0.172695	-0.377674	0.762721
Pos	22.421	734.571	PC 32:0	[M+H]+	0.172805	-0.453542	0.762444
Pos	10.866	678.511	PC 28:0	[M+H]+	0.17301	-0.282036	0.76193
Pos	4.632	328.323	NAE 18:0	[M+H]+	0.173847	-0.879723	0.759832
Pos	7.967	550.39	LPC 20:1/0:0	[M+H]+	0.173903	0.553606	0.759692
Pos	11.387	496.438	Cer 30:1;4O	[M+H-H2O]+	0.173951	0.447162	0.759573
Pos	8.825	524.372	LPC 18:0/0:0	[M+H]+	0.174627	0.280333	0.757889
Pos	8.388	552.405	LPC 20:0/0:0	[M+H]+	0.175941	1.84358	0.754632
Neg	12.543	788.526	PE 40:7|PE 18:1_22:6	[M-H]-	0.176349	-0.397368	0.753626
Pos	4.638	372.312	CAR 14:0	[M+H]+	0.176646	-1.02831	0.752896
Pos	17.795	787.672	SM 40:1;2O	[M+H]+	0.176916	0.402253	0.752233
Pos	5.113	500.28	LPE 20:5	[M+H]+	0.177141	1.32509	0.751681
Pos	17.201	620.601	Cer 40:2;2O|Cer 18:2;2O/22:0	[M+H]+	0.177276	1.08227	0.751349
Pos	22.999	862.79	TG 51:2|TG 16:0_17:1_18:1	[M+NH4]+	0.177517	-1.21481	0.750759
Pos	10.328	778.543	PC 36:6	[M+H]+	0.177903	-0.756826	0.749817
Neg	6.364	522.284	LPS 18:1	[M-H]-	0.178394	-0.604722	0.74862
Neg	5.975	474.263	LPE 18:3	[M-H]-	0.178597	-0.79847	0.748125
Pos	8.037	354.338	NAE 20:1	[M+H]+	0.17953	-0.839735	0.745864
Pos	11.405	834.604	PC 40:6	[M+H]+	0.179715	0.457336	0.745415
Neg	12.079	707.489	PG 31:0|PG 15:0_16:0	[M-H]-	0.180814	-0.367344	0.742767
Neg	5.317	619.288	LPI 20:4	[M-H]-	0.180928	-0.809047	0.742493
Pos	22.381	782.729	TG 45:0|TG 14:0_15:0_16:0	[M+NH4]+	0.180977	-1.13846	0.742377
Pos	7.42	454.393	CAR 20:1	[M+H]+	0.181163	0.802007	0.741931
Pos	15.202	634.542	DG 36:4|DG 16:0_20:4	[M+NH4]+	0.181763	0.286313	0.740494
Pos	12.09	716.563	PC O-32:2	[M+H]+	0.182416	0.149911	0.738938
Pos	4.934	468.312	LPC 14:0/0:0	[M+H]+	0.182719	-2.01841	0.738216
Pos	23.854	850.788	TG 50:1|TG 16:0_16:0_18:1	[M+NH4]+	0.182752	-1.3222	0.738139
Neg	15.186	768.555	PE 38:3|PE 18:0_20:3	[M-H]-	0.182806	-0.28989	0.73801
Neg	11.497	786.51	PE 40:8|PE 20:4_20:4	[M-H]-	0.183263	-0.371859	0.736926
Pos	11.451	856.586	PC 42:9	[M+H]+	0.184472	0.458629	0.734069
Pos	5.732	544.344	LPC 20:4	[M+H]+	0.184536	1.13927	0.73392
Pos	17.257	735.554	SM 37:6;2O	[M+H]+	0.184671	-1.95994	0.733602
Pos	12.117	832.589	PC 40:7	[M+H]+	0.184965	0.30865	0.732911
Pos	11.149	764.568	PC O-36:6	[M+H]+	0.187238	0.394134	0.727606
Pos	11.857	730.541	PC 32:2	[M+H]+	0.187629	-0.347493	0.726699
Neg	12.678	688.498	PE 32:1|PE 16:0_16:1	[M-H]-	0.187989	-0.88489	0.725868
Pos	8.932	372.296	NAE 22:6	[M+H]+	0.188103	-0.889708	0.725604
Pos	14.129	734.575	PC 32:0	[M+H]+	0.188406	-0.333825	0.724905
Pos	18.272	648.63	Cer 42:2;2O|Cer 18:1;2O/24:1	[M+H]+	0.188915	1.42692	0.723734
Neg	6.194	507.272	LPG 18:2	[M-H]-	0.189576	0.603966	0.722217
Pos	13.354	674.51	PE P-32:1|PE P-16:0_16:1	[M+H]+	0.189971	-0.217401	0.721312
Pos	12.74	536.507	Cer 34:2;2O|Cer 18:2;2O/16:0	[M+H]+	0.190454	0.641255	0.720211
Neg	12.445	720.502	PE O-36:6|PE O-16:1_20:5	[M-H]-	0.19082	-0.49349	0.719376
Neg	8.412	299.26	FA 18:0;2O	[M-H]-	0.191183	-0.631223	0.71855
Pos	6.823	426.359	CAR 18:1	[M+H]+	0.191284	0.516845	0.718321
Neg	6.318	524.278	LPE 22:6	[M-H]-	0.191625	-0.645693	0.717549
Neg	11.595	719.486	PG 32:1|PG 16:0_16:1	[M-H]-	0.192766	-0.324597	0.71497
Pos	14.481	734.569	PC 32:0	[M+H]+	0.19277	-0.318268	0.714961
Pos	13.023	746.573	PC 33:1	[M+H]+	0.193119	-0.209371	0.714175
Pos	12.043	714.51	PE 34:3	[M+H]+	0.193571	-0.881625	0.71316
Pos	11.772	786.533	PC O-38:9	[M+H]+	0.194475	0.486572	0.711137
Neg	23.3	313.24	FA 18:1;2O	[M-H]-	0.197061	-0.527211	0.705399
Neg	6.717	409.237	LPA 16:0	[M-H]-	0.197188	-0.386834	0.70512
Pos	16.444	775.677	SM 39:0;2O	[M+H]+	0.198067	-0.331243	0.703188
Neg	5.358	520.268	LPS 18:2	[M-H]-	0.198308	-2.11335	0.70266
Neg	13.654	760.529	PE O-39:7|PE O-17:1_22:6	[M-H]-	0.198733	-0.263626	0.70173
Pos	1.668	344.282	CAR 12:0	[M+H]+	0.19878	0.268358	0.701628
Pos	16.643	758.576	PC 34:2	[M+H]+	0.198948	-0.208151	0.701261
Neg	5.828	476.281	LPE 18:2	[M-H]-	0.199277	1.35369	0.700543
Pos	5.462	386.328	CAR 15:0	[M+H]+	0.199425	0.958771	0.700221
Pos	18.487	734.569	PC 32:0	[M+H]+	0.199531	-0.423815	0.69999
Pos	7.986	538.389	LPC 19:0/0:0	[M+H]+	0.199553	0.786149	0.699941
Pos	18.996	636.633	Cer 41:1;2O|Cer 18:1;2O/23:0	[M+H]+	0.199826	0.881007	0.699348
Pos	5.761	520.342	LPC 18:2	[M+H]+	0.200268	-0.644196	0.698389
Neg	6.155	255.234	FA 16:0	[M-H]-	0.200643	0.843412	0.697575
Neg	6.314	452.278	LPE 16:0	[M-H]-	0.2012	0.900507	0.696373
Pos	12.115	722.516	PE P-36:5|PE P-16:1_20:4	[M+H]+	0.201341	0.265724	0.696069
Pos	14.218	608.526	DG 34:3|DG 16:1_18:2	[M+NH4]+	0.201483	-3.45057	0.695761
Pos	8.039	376.32	NAE 22:4	[M+H]+	0.201571	-0.883584	0.695571
Neg	5.934	500.279	LPE 20:4	[M-H]-	0.202031	-0.402296	0.694582
Pos	21.777	714.621	CE 22:6	[M+NH4]+	0.202068	#NUM!	0.694503
Neg	0.959	281.176	FA 16:3;2O	[M-H]-	0.202171	2.47483	0.694282
Pos	5.569	446.328	CAR 20:5	[M+H]+	0.202253	0.692687	0.694104
Neg	8.842	255.234	FA 16:0	[M-H]-	0.202807	-0.302643	0.692917
Neg	4.709	311.224	FA 18:2;2O	[M-H]-	0.202969	-0.473985	0.69257
Pos	12.542	790.539	PE 40:7	[M+H]+	0.204302	-0.36386	0.689727
Pos	0.64	394.298	Cer 23:3;4O	[M+H-H2O]+	0.204666	3.69841	0.688955
Pos	13.169	758.575	PC 34:2	[M+H]+	0.205177	-0.16895	0.687871
Pos	6.362	320.258	NAE 18:4	[M+H]+	0.205962	0.999876	0.686212
Pos	11.048	728.527	PC 32:3	[M+H]+	0.206165	-0.434435	0.685785
Pos	8.83	494.362	LPE O-20:1	[M+H]+	0.206759	1.3825	0.684536
Pos	14.929	792.554	PC 37:6	[M+H]+	0.206942	-0.165422	0.684151
Pos	5.965	568.343	LPC 22:6/0:0	[M+H]+	0.207198	0.904311	0.683615
Pos	11.185	830.573	PC 40:8	[M+H]+	0.207423	0.278647	0.683144
Pos	10.74	804.557	PC 38:7	[M+H]+	0.207653	-0.244221	0.682661
Pos	17.795	787.629	SM 39:2;3O	[M+H]+	0.208114	0.700234	0.681698
Pos	17.202	664.589	DG 38:3|DG 18:0_20:3	[M+NH4]+	0.208511	0.469096	0.68087
Pos	5.23	542.328	LPC 20:5/0:0	[M+H]+	0.208678	0.704171	0.680523
Pos	17.372	620.601	Cer 40:2;2O|Cer 18:2;2O/22:0	[M+H]+	0.209311	1.00769	0.679208
Neg	11.559	695.469	PA 36:4|PA 18:2_18:2	[M-H]-	0.209912	-0.205203	0.677963
Pos	22.724	796.744	TG 46:0|TG 14:0_16:0_16:0	[M+NH4]+	0.210087	-0.970391	0.677601
Pos	6.365	474.36	CAR 22:5	[M+H]+	0.210261	0.759267	0.677242
Pos	7.418	438.301	LPE O-16:1	[M+H]+	0.210281	0.446992	0.677201
Pos	16.56	732.592	PC O-33:1	[M+H]+	0.210588	0.725692	0.676567
Pos	16.612	586.542	DG 32:0|DG 16:0_16:0	[M+NH4]+	0.21118	-2.2539	0.675348
Pos	13.556	734.575	PC 32:0	[M+H]+	0.212557	-0.277216	0.672524
Pos	13.076	792.595	PC O-38:6	[M+H]+	0.212773	0.399974	0.672083
Pos	5.038	542.328	LPC 20:5	[M+H]+	0.213537	-0.62791	0.670527
Pos	6.851	548.374	LPC 20:2	[M+H]+	0.214195	0.325466	0.66919
Pos	15.802	848.66	PC O-42:6	[M+H]+	0.214467	0.463552	0.668639
Pos	20.545	703.578	SM 34:1;2O	[M+H]+	0.21464	0.602935	0.668289
Pos	7.754	300.292	NAE 16:0	[M+H]+	0.215194	-0.356242	0.66717
Pos	21.872	703.578	SM 34:1;2O	[M+H]+	0.215202	0.502525	0.667154
Pos	6.153	400.343	CAR 16:0	[M+H]+	0.2161	1.0148	0.665345
Pos	12.672	710.516	PE P-35:4|PE P-15:0_20:4	[M+H]+	0.216142	-0.278749	0.665261
Neg	15.548	744.558	PE 36:1|PE 18:0_18:1	[M-H]-	0.217645	-0.600824	0.662251
Pos	13.41	724.532	PE P-36:4|PE P-16:0_20:4	[M+H]+	0.21879	-0.262133	0.659973
Neg	12.114	733.506	PG 33:1|PG 15:0_18:1	[M-H]-	0.219415	0.302444	0.658733
Pos	14.014	726.546	PE P-36:3|PE P-16:0_20:3	[M+H]+	0.219486	-0.190706	0.658594
Neg	11.836	736.495	PE 36:5|PE 16:0_20:5	[M-H]-	0.219584	-0.419498	0.658399
Pos	11.089	754.542	PC 34:4	[M+H]+	0.220374	-0.31991	0.65684
Neg	20.757	409.313	FA 28:7	[M-H]-	0.221045	-0.461368	0.65552
Pos	7.518	468.31	LPE 17:0	[M+H]+	0.221199	0.447422	0.655217
Pos	11.287	730.542	PC 32:2	[M+H]+	0.221425	-0.250331	0.654774
Pos	16.21	785.658	SM 40:2;2O	[M+H]+	0.222188	0.429029	0.65328
Pos	15.574	566.555	Cer 36:1;2O|Cer 18:1;2O/18:0	[M+H]+	0.222678	0.592534	0.652322
Neg	1.548	283.192	FA 16:2;2O	[M-H]-	0.223043	-0.468732	0.651612
Neg	6.173	319.228	FA 20:4;O	[M-H]-	0.223237	0.859291	0.651234
Neg	15.682	770.572	PE 38:2|PE 18:0_20:2	[M-H]-	0.223291	-0.500992	0.651128
Pos	7.457	454.39	CAR 20:1	[M+H]+	0.225339	0.570256	0.647164
Pos	7.695	480.407	CAR 22:2	[M+H]+	0.22564	0.849511	0.646584
Pos	8.882	494.363	LPE O-20:1	[M+H]+	0.226372	0.932539	0.645176
Pos	16.774	745.628	SM 37:1;2O|SM 18:1;2O/19:0	[M+H]+	0.228289	0.605912	0.641515
Neg	7.475	599.321	LPI 18:0	[M-H]-	0.228512	-0.523435	0.64109
Pos	13.937	818.607	PC O-40:7	[M+H]+	0.229671	0.391697	0.638893
Pos	6.075	474.36	CAR 22:5	[M+H]+	0.230911	0.642455	0.636555
Pos	5.519	386.328	CAR 15:0	[M+H]+	0.231846	0.584789	0.6348
Pos	6.043	474.36	CAR 22:5	[M+H]+	0.231889	0.641556	0.634719
Pos	15.865	720.595	PC O-32:0	[M+H]+	0.232385	-0.217772	0.633792
Pos	16.636	819.696	SM 41:0;3O	[M+H]+	0.232505	0.327701	0.633567
Pos	10.295	786.545	PC O-38:9	[M+H]+	0.234977	0.413858	0.628975
Neg	22.658	313.239	FA 18:1;2O	[M-H]-	0.235314	-0.407337	0.628352
Pos	12.976	784.588	PC 36:3	[M+H]+	0.235499	-0.322792	0.628011
Neg	7.687	480.31	LPE 18:0	[M-H]-	0.23583	0.44227	0.627401
Pos	11.221	764.567	PC O-36:6	[M+H]+	0.23673	0.389448	0.625747
Pos	12.445	722.514	PE P-36:5|PE P-16:0_20:5	[M+H]+	0.23728	-0.414738	0.624739
Pos	9.642	382.371	NAE 22:1	[M+H]+	0.237314	-0.325347	0.624677
Pos	11.874	756.554	PC 34:3	[M+H]+	0.237735	-0.320144	0.623906
Pos	16.202	788.622	PC 36:1	[M+H]+	0.237756	0.225048	0.623869
Pos	6.795	452.375	CAR 20:2	[M+H]+	0.239322	0.531466	0.621017
Pos	11.089	736.497	PE 36:6	[M+H]+	0.239345	-0.220653	0.620976
Neg	6.205	255.233	FA 16:0	[M-H]-	0.239726	0.258546	0.620285
Pos	22.462	703.578	SM 34:1;2O	[M+H]+	0.239855	0.396038	0.62005
Pos	12.913	810.607	PC 38:4	[M+H]+	0.240147	-0.198186	0.619522
Pos	0.729	288.214	CAR 8:0	[M+H]+	0.240671	-0.429256	0.618577
Neg	0.956	301.202	FA 16:1;3O	[M-H]-	0.240689	2.12998	0.618545
Pos	14.54	824.618	PC 39:4	[M+H]+	0.242851	0.272641	0.614661
Neg	23.316	409.312	FA 28:7	[M-H]-	0.243075	-0.439215	0.61426
Pos	7.883	576.402	LPC 22:2/0:0	[M+H]+	0.243711	1.06754	0.613125
Pos	15.771	592.57	Cer 38:2;2O|Cer 18:2;2O/20:0	[M+H]+	0.244418	0.812337	0.611868
Neg	15.562	770.572	DMPE 36:2|DMPE 18:1_18:1	[M-H]-	0.244419	-0.437476	0.611865
Pos	15.545	746.573	PE 36:1	[M+H]+	0.244524	-0.174121	0.611679
Pos	13.839	737.571	SM 37:5;2O	[M+H]+	0.244596	-0.438636	0.611551
Neg	22.623	712.489	CL 70:5|CL 16:1_18:1_18:1_18:2	[M-2H]2-	0.244859	-0.653026	0.611083
Pos	11.902	766.578	PC O-36:5	[M+H]+	0.244889	0.185753	0.611031
Pos	15.117	762.606	PC 34:0	[M+H]+	0.246247	-0.197623	0.608628
Pos	15.85	813.688	SM 42:2;2O	[M+H]+	0.247753	-0.348653	0.605981
Pos	5.176	494.327	LPC 16:1	[M+H]+	0.247964	-0.556069	0.605611
Pos	8.628	470.422	CAR 21:0	[M+H]+	0.248097	-0.968263	0.605379
Pos	9.13	494.363	LPE O-20:1	[M+H]+	0.248304	0.748335	0.605016
Pos	14.854	838.637	PC 40:4	[M+H]+	0.248614	0.642909	0.604475
Pos	5.47	422.328	CAR 18:3	[M+H]+	0.248742	0.864267	0.604252
Neg	7.888	437.268	LPA 18:0	[M-H]-	0.249751	-0.40575	0.602494
Pos	14.369	703.583	SM 34:1;2O	[M+H]+	0.250082	0.287298	0.601918
Pos	21.852	787.671	SM 40:1;2O	[M+H]+	0.250122	0.421711	0.601848
Neg	6.772	502.293	LPE 20:3	[M-H]-	0.250997	-0.609486	0.600332
Neg	7.656	480.312	LPE 18:0	[M-H]-	0.251526	0.433951	0.599418
Pos	7.035	438.301	LPE O-16:1	[M+H]+	0.251701	0.479214	0.599114
Pos	5.906	494.327	LPC 16:1	[M+H]+	0.251857	-0.542368	0.598846
Neg	11.868	745.502	PG 34:2|PG 16:0_18:2	[M-H]-	0.253047	-0.238673	0.596799
Neg	1.081	391.214	FA 22:6;4O	[M-H]-	0.253062	5.06822	0.596773
Pos	22.033	768.713	TG 44:0|TG 14:0_14:0_16:0	[M+NH4]+	0.253265	-1.06228	0.596425
Pos	6.129	508.342	LPC 17:1/0:0	[M+H]+	0.253924	0.625789	0.595297
Pos	16.393	790.63	PC 36:0	[M+H]+	0.255637	-0.203223	0.592377
Pos	7.69	454.39	CAR 20:1	[M+H]+	0.255851	0.682278	0.592013
Neg	22.585	313.239	FA 18:1;2O	[M-H]-	0.25626	-0.452714	0.59132
Pos	11.039	682.567	HexCer 34:1;2O|HexCer 18:1;2O/16:0	[M+H-H2O]+	0.256486	0.972806	0.590936
Pos	20.549	787.671	SM 40:1;2O	[M+H]+	0.256994	0.511174	0.590078
Pos	12.751	740.526	PE 36:4	[M+H]+	0.25743	-0.141325	0.589341
Pos	25.155	880.835	TG 52:0|TG 16:0_18:0_18:0	[M+NH4]+	0.257645	1.1493	0.588978
Neg	13.651	698.515	PE O-34:3|PE O-16:1_18:2	[M-H]-	0.257697	-0.229411	0.58889
Pos	22.958	888.804	TG 53:3|TG 17:1_18:1_18:1	[M+NH4]+	0.258087	-0.907232	0.588233
Neg	6.429	483.275	LPG 16:0	[M-H]-	0.259025	0.801292	0.586659
Pos	13.134	742.544	PE 36:3	[M+H]+	0.259385	-0.272432	0.586055
Neg	5.168	498.263	LPE 20:5	[M-H]-	0.259423	-0.587107	0.585992
Pos	13.205	720.584	PC O-32:0	[M+H]+	0.25971	-0.382188	0.585512
Pos	14.887	782.575	PC 36:4	[M+H]+	0.260409	0.141501	0.584344
Pos	13.19	766.537	PC 35:5	[M+H]+	0.261245	-0.203149	0.582952
Pos	13.202	606.514	DG 34:4|DG 16:1_18:3	[M+NH4]+	0.261537	-2.99248	0.582467
Pos	17.38	801.687	SM 41:1;2O|SM 23:1;2O/18:0	[M+H]+	0.261946	0.17901	0.581789
Pos	5.829	478.293	LPE 18:2	[M+H]+	0.26301	1.1566	0.580028
Pos	7.043	510.36	LPC 17:0/0:0	[M+H]+	0.263323	0.392255	0.579511
Pos	15.684	830.613	PC O-41:8	[M+H]+	0.265026	0.641906	0.576711
Pos	11.908	822.601	PC 39:5	[M+H]+	0.265085	0.189521	0.576615
Pos	7.07	452.377	CAR 20:2	[M+H]+	0.265374	0.655898	0.576141
Pos	11.414	727.577	SM 36:3;2O	[M+H]+	0.265987	-0.530621	0.57514
Pos	6.101	300.291	NAE 16:0	[M+H]+	0.266883	0.825673	0.573679
Neg	11.136	369.337	FA 23:0;2O	[M-H]-	0.267132	0.317745	0.573274
Pos	14.623	790.647	PC O-37:0	[M+H]+	0.267726	-0.669833	0.572309
Neg	1.542	498.291	ST 24:1;O3;T	[M-H]-	0.270425	-1.41415	0.567954
Pos	10.325	608.469	LPC 24:0/0:0	[M+H]+	0.271721	0.47592	0.565877
Neg	6.479	281.249	FA 18:1	[M-H]-	0.271872	0.278709	0.565635
Pos	14.511	608.527	DG 34:3|DG 16:0_18:3	[M+NH4]+	0.271887	-2.3908	0.565611
Pos	16.67	866.666	PC 42:4	[M+H]+	0.273416	-0.174615	0.563176
Neg	12.259	712.494	PE 34:3|PE 16:0_18:3	[M-H]-	0.273722	-0.444262	0.56269
Pos	6.54	522.357	LPC 18:1	[M+H]+	0.274045	0.235382	0.562178
Pos	16.208	502.296	LPE 20:4	[M+H]+	0.274563	0.741792	0.561358
Pos	11.408	715.576	SM 35:2;2O	[M+H]+	0.274885	0.476206	0.560849
Pos	17.558	758.608	PC O-35:2	[M+H]+	0.275288	0.374131	0.560213
Pos	23.398	824.771	TG 48:0|TG 16:0_16:0_16:0	[M+NH4]+	0.275787	-0.790426	0.559426
Neg	0.671	279.234	FA 18:2	[M-H]-	0.27585	-0.921676	0.559327
Pos	11.807	703.577	SM 34:1;2O	[M+H]+	0.27589	0.47688	0.559264
Pos	25.66	864.841	SE 27:2/32:0	[M+NH4]+	0.276608	1.34177	0.558135
Neg	5.508	450.263	LPE 16:1	[M-H]-	0.277071	1.31561	0.557409
Pos	7.853	524.373	LPC 18:0/0:0	[M+H]+	0.277437	0.289452	0.556836
Pos	17.513	690.606	DG 40:4|DG 18:0_22:4	[M+NH4]+	0.277659	0.590194	0.556489
Pos	14.498	816.58	PC O-40:8	[M+H]+	0.27807	0.402183	0.555846
Pos	14.592	703.583	SM 34:1;2O	[M+H]+	0.278382	0.326762	0.555359
Pos	20.545	815.704	SM 42:1;2O	[M+H]+	0.281833	0.438145	0.550008
Pos	16.933	758.569	PC 34:2	[M+H]+	0.282168	-0.164786	0.549492
Pos	14.336	760.587	PC 34:1	[M+H]+	0.28238	-0.214083	0.549166
Pos	5.288	320.258	NAE 18:4	[M+H]+	0.28253	0.82408	0.548935
Pos	17.683	785.627	SM 39:3;3O	[M+H]+	0.28264	-2.10157	0.548767
Pos	12.601	752.527	PE 37:5	[M+H]+	0.282766	0.532617	0.548573
Pos	21.07	680.694	Cer 44:0;2O|Cer 20:0;2O/24:0	[M+H]+	0.283185	0.683222	0.547929
Neg	7.843	347.259	FA 22:4;2O	[M-H]-	0.283193	1.46911	0.547918
Neg	7.684	309.28	FA 20:1	[M-H]-	0.28375	0.488595	0.547064
Pos	22.962	744.671	CE 24:5	[M+NH4]+	0.283956	#NUM!	0.546749
Pos	6.332	568.343	LPC 22:6/0:0	[M+H]+	0.284348	0.630012	0.54615
Pos	3.974	286.276	NAE 15:0	[M+H]+	0.284648	-2.84187	0.545691
Pos	17.78	638.612	Cer 40:1;3O|Cer 18:1;2O/22:0;O	[M+H]+	0.284706	0.379737	0.545603
Pos	6.692	328.323	NAE 18:0	[M+H]+	0.284811	0.256615	0.545443
Neg	5.781	303.234	FA 20:4	[M-H]-	0.285722	-0.3218	0.544057
Pos	5.939	520.341	LPC 18:2/0:0	[M+H]+	0.285818	0.799248	0.54391
Pos	10.452	376.316	NAE 22:4	[M+H]+	0.285971	-0.71357	0.543678
Pos	13.881	756.553	PC 34:3	[M+H]+	0.28615	-0.516346	0.543406
Pos	10.846	820.59	PC 39:6	[M+H]+	0.286901	0.409537	0.542268
Pos	16.21	662.574	DG 38:4|DG 16:0_22:4	[M+NH4]+	0.286906	0.608228	0.542261
Pos	7	572.375	LPC 22:4	[M+H]+	0.287852	0.80317	0.54083
Neg	10.888	819.519	PG 40:7|PG 18:1_22:6	[M-H]-	0.288028	0.355121	0.540565
Pos	8.817	362.3	NAE 21:4	[M+H]+	0.288307	-0.719054	0.540144
Pos	21.846	734.575	PC 32:0	[M+H]+	0.288412	-0.257507	0.539986
Pos	5.724	424.344	CAR 18:2	[M+H]+	0.288825	0.606227	0.539365
Pos	13.228	762.608	PC 34:0	[M+H]+	0.289125	0.417595	0.538915
Pos	14.68	794.576	PC 37:5	[M+H]+	0.28947	-0.184868	0.538397
Pos	21.262	740.678	TG 42:0|TG 12:0_14:0_16:0	[M+NH4]+	0.29011	-1.01063	0.537437
Pos	14.86	480.311	LPE 18:1	[M+H]+	0.291226	0.195136	0.53577
Pos	7.309	382.37	NAE 22:1	[M+H]+	0.292349	-0.852436	0.534099
Pos	8.691	552.405	LPC 20:0/0:0	[M+H]+	0.29247	0.307719	0.533919
Pos	22.039	872.773	TG 52:4|TG 16:0_18:2_18:2	[M+NH4]+	0.29363	-0.265404	0.5322
Pos	22.409	872.773	TG 52:4|TG 16:0_18:2_18:2	[M+NH4]+	0.294656	-0.616896	0.530684
Pos	8.581	362.3	NAE 21:4	[M+H]+	0.294913	-0.669222	0.530305
Pos	6.597	400.343	CAR 16:0	[M+H]+	0.295543	0.501951	0.529379
Pos	11.286	804.558	PC 38:7	[M+H]+	0.296361	0.249941	0.528179
Pos	15.895	805.681	SM 40:0;3O	[M+H]+	0.296585	0.394762	0.52785
Pos	9.879	376.316	NAE 22:4	[M+H]+	0.296698	-0.699305	0.527685
Pos	12.486	742.543	PC 33:3	[M+H]+	0.2971	0.905439	0.527097
Pos	4.797	468.312	LPC 14:0/0:0	[M+H]+	0.297499	0.633047	0.526514
Pos	22.46	716.636	CE 22:5	[M+NH4]+	0.299158	#NUM!	0.524099
Pos	15.867	773.657	SM 39:1;2O	[M+H]+	0.299352	0.257684	0.523817
Pos	22.835	692.637	CE 20:3	[M+NH4]+	0.299919	#NUM!	0.522996
Pos	16.107	782.611	PC O-37:4	[M+H]+	0.300247	1.21414	0.522521
Pos	7.238	480.311	LPC 15:1/0:0	[M+H]+	0.300565	0.355136	0.522062
Pos	16.378	774.639	PC O-36:1	[M+H]+	0.301887	0.280384	0.520156
Neg	5.497	293.213	FA 18:3;O	[M-H]-	0.302134	-1.54039	0.519801
Neg	6.474	483.272	LPG 16:0	[M-H]-	0.302367	-0.370412	0.519466
Pos	5.94	422.329	CAR 18:3	[M+H]+	0.303405	0.325934	0.517978
Pos	12.093	744.556	PC 33:2	[M+H]+	0.30528	-0.238239	0.515301
Neg	22.325	303.234	FA 20:4	[M-H]-	0.305352	0.207869	0.515199
Pos	19.028	733.614	SM 36:0;2O	[M+H]+	0.305544	0.50199	0.514926
Pos	11.353	741.555	SM 36:4;3O	[M+H]+	0.305918	-0.349138	0.514395
Neg	1.545	327.219	FA 18:2;3O	[M-H]-	0.306354	-1.26631	0.513777
Pos	15.888	759.641	SM 38:1;2O	[M+H]+	0.306624	0.234153	0.513394
Pos	16.903	735.55	SM 37:6;2O	[M+H]+	0.306862	-3.00492	0.513058
Pos	5.016	446.33	CAR 20:5	[M+H]+	0.307166	0.561817	0.512627
Pos	13.81	706.578	PC O-31:0	[M+H]+	0.307892	-0.220743	0.511602
Pos	22.884	718.653	CE 22:4	[M+NH4]+	0.307948	#NUM!	0.511523
Pos	11.617	790.575	PC O-38:7	[M+H]+	0.30894	0.286057	0.510125
Pos	16.291	850.675	PC O-42:5	[M+H]+	0.309186	0.691695	0.509781
Neg	12.102	788.526	PE 40:7|PE 20:3_20:4	[M-H]-	0.309429	-0.352516	0.509439
Neg	16.223	778.579	PE O-40:5|PE O-20:1_20:4	[M-H]-	0.309945	0.587593	0.508715
Pos	23.047	810.756	TG 47:0|TG 15:0_16:0_16:0	[M+NH4]+	0.309981	-0.832646	0.508664
Pos	19.099	662.647	Cer 43:2;2O|Cer 18:2;2O/25:0	[M+H]+	0.310512	0.170844	0.507922
Pos	23.622	746.682	CE 24:4	[M+NH4]+	0.311363	#NUM!	0.506732
Pos	8.751	326.307	NAE 18:1	[M+H]+	0.311574	-0.318416	0.506438
Pos	6.205	400.343	CAR 16:0	[M+H]+	0.312524	0.439935	0.505117
Pos	17.792	785.623	SM 39:3;3O	[M+H]+	0.314208	0.499908	0.502783
Pos	9.451	647.514	SM 30:1;2O	[M+H]+	0.31443	-0.269826	0.502476
Pos	6.183	568.343	LPC 22:6	[M+H]+	0.314657	0.427678	0.502162
Pos	6.398	502.296	LPE 20:4	[M+H]+	0.315524	0.389923	0.500968
Pos	10.346	687.547	SM 33:2;2O	[M+H]+	0.316642	0.339928	0.499431
Pos	12.747	788.545	PC O-38:8	[M+H]+	0.317089	0.260421	0.498819
Pos	23.607	720.668	CE 22:3	[M+NH4]+	0.317719	#NUM!	0.497957
Pos	5.5	482.329	LPC 15:0	[M+H]+	0.318321	-0.808585	0.497135
Pos	15.816	831.7	SM 42:1;3O	[M+H]+	0.31847	0.258145	0.496932
Pos	5.066	446.328	CAR 20:5	[M+H]+	0.318518	0.590837	0.496865
Neg	6.645	321.243	FA 20:3;2O	[M-H]-	0.318772	-1.47133	0.49652
Pos	5.173	500.281	LPE 20:5	[M+H]+	0.318828	-0.352517	0.496444
Neg	6.554	452.28	LPE 16:0	[M-H]-	0.319373	0.549012	0.495702
Neg	5.013	301.217	FA 20:5	[M-H]-	0.319457	0.798259	0.495588
Pos	23.662	772.699	CE 26:5	[M+NH4]+	0.319809	#NUM!	0.495109
Pos	13.219	766.544	PE 38:5	[M+H]+	0.32039	-0.197883	0.49432
Pos	15.296	584.527	DG 32:1|DG 16:0_16:1	[M+NH4]+	0.321065	#DIV/0!	0.493407
Pos	14.549	792.596	PC O-38:6	[M+H]+	0.321172	0.399089	0.493262
Pos	16.242	760.587	PC 34:1	[M+H]+	0.321371	0.166506	0.492994
Pos	5.672	422.329	CAR 18:3	[M+H]+	0.322177	0.68048	0.491906
Pos	5.991	544.343	LPC 20:4/0:0	[M+H]+	0.322414	0.394322	0.491586
Neg	18.989	634.615	Cer 41:1;2O|Cer 18:1;2O/23:0	[M-H]-	0.323641	0.658933	0.489936
Neg	7.501	524.301	LPS 18:0	[M-H]-	0.323691	-0.502114	0.48987
Pos	9.996	594.455	LPC 23:0/0:0	[M+H]+	0.323881	0.273434	0.489615
Pos	16.668	771.639	SM 39:2;2O|SM 18:1;2O/21:1	[M+H]+	0.324022	1.88265	0.489425
Pos	22.232	716.636	CE 22:5	[M+NH4]+	0.324155	#NUM!	0.489248
Pos	15.069	772.624	PC O-36:2	[M+H]+	0.324795	0.146414	0.48839
Pos	14.902	766.613	HexCer 39:2;3O|HexCer 18:1;2O/21:1;O	[M+H-H2O]+	0.324974	2.07422	0.488151
Neg	6.362	265.218	FA 17:2	[M-H]-	0.325744	#NUM!	0.487124
Neg	6.827	509.29	LPG 18:1	[M-H]-	0.326064	0.551802	0.486697
Pos	12.68	820.59	PC 39:6	[M+H]+	0.326497	0.236049	0.48612
Pos	16.589	662.574	DG 38:4|DG 18:0_20:4	[M+NH4]+	0.327284	0.188885	0.485076
Pos	10.161	661.532	SM 31:1;2O	[M+H]+	0.327827	0.43817	0.484355
Pos	0.502	260.187	CAR 6:0	[M+H]+	0.327926	-0.479698	0.484224
Neg	4.924	311.225	FA 18:2;2O	[M-H]-	0.328962	-0.341366	0.482854
Pos	17.827	810.644	PC O-39:4	[M+H]+	0.328969	1.14631	0.482845
Neg	12.073	770.515	PE O-40:9|PE O-18:3_22:6	[M-H]-	0.328979	0.230773	0.482832
Pos	17.712	666.644	Cer 42:0;4O|Cer 18:0;3O/24:0;(2OH)	[M+H-H2O]+	0.329178	0.928977	0.482569
Pos	11.013	677.562	SM 32:0;2O	[M+H]+	0.330523	0.206478	0.480799
Pos	4.53	328.322	NAE 18:0	[M+H]+	0.330872	-1.10067	0.48034
Neg	6.869	509.29	LPG 18:1	[M-H]-	0.330928	0.541637	0.480267
Pos	8.167	410.403	NAE 24:1	[M+H]+	0.331415	-0.75687	0.479628
Pos	20.447	712.647	TG 40:0|TG 10:0_14:0_16:0	[M+NH4]+	0.331962	-1.09794	0.478911
Neg	1.575	311.223	FA 18:2;2O	[M-H]-	0.332046	-0.3502	0.478802
Neg	13.933	699.48	CL 68:4|CL 14:0_18:0_18:2_18:2	[M-2H]2-	0.33451	0.339493	0.47559
Pos	10.202	680.551	HexCer 34:2;2O|HexCer 18:2;2O/16:0	[M+H-H2O]+	0.33474	3.38103	0.475293
Pos	9.535	356.354	NAE 20:0	[M+H]+	0.338038	0.128461	0.471035
Neg	24.05	313.239	FA 18:1;2O	[M-H]-	0.338696	-0.437541	0.47019
Pos	14.276	734.57	PC 32:0	[M+H]+	0.338935	-0.431865	0.469884
Pos	18.894	624.634	Cer 40:0;2O|Cer 18:0;2O/22:0	[M+H]+	0.339213	-0.289944	0.469527
Neg	22.088	279.233	FA 18:2	[M-H]-	0.339327	-0.356128	0.469382
Pos	7.309	466.392	CAR 21:2	[M+H]+	0.339338	-0.666783	0.469367
Neg	14.235	303.234	FA 20:4	[M-H]-	0.340723	-0.166573	0.467598
Neg	7.757	437.268	LPA 18:0	[M-H]-	0.341086	-0.201294	0.467136
Neg	6.575	313.239	FA 18:1;2O	[M-H]-	0.341159	-0.265999	0.467043
Pos	14.712	676.533	PE P-32:0|PE P-16:0_16:0	[M+H]+	0.34124	-0.205678	0.46694
Neg	6.978	528.309	LPE 22:4	[M-H]-	0.341408	0.886844	0.466727
Neg	12.127	747.5	PEtOH 38:6|PEtOH 16:0_22:6	[M-H]-	0.341494	1.14796	0.466617
Pos	21.872	782.575	PC 36:4	[M+H]+	0.341667	0.222182	0.466398
Pos	17.491	732.619	TG 42:4|TG 12:0_15:2_15:2	[M+NH4]+	0.342061	1.38457	0.465897
Neg	6.075	476.279	LPE 18:2	[M-H]-	0.342671	0.500791	0.465123
Pos	5.247	322.273	NAE 18:3	[M+H]+	0.343689	1.08819	0.463835
Neg	6.92	323.26	FA 20:2;2O	[M-H]-	0.344709	-2.63867	0.462547
Pos	16.754	806.569	PC 38:6	[M+H]+	0.344922	-0.167453	0.462279
Pos	6.47	570.359	LPC 22:5	[M+H]+	0.345274	0.451894	0.461836
Neg	12.872	725.517	PEtOH 36:3|PEtOH 18:1_18:2	[M-H]-	0.345338	0.653122	0.461756
Neg	22.647	409.313	FA 28:7	[M-H]-	0.345722	-0.307665	0.461273
Neg	10.188	776.502	SHexCer 34:2;2O	[M-H]-	0.346516	4.18505	0.460277
Neg	7.784	506.328	LPE 20:1	[M-H]-	0.346751	0.618555	0.459982
Pos	20.881	941.807	SM 50:2;3O	[M+H]+	0.347914	0.483134	0.458528
Pos	13.388	792.553	PC 37:6	[M+H]+	0.348505	-0.232964	0.457791
Pos	13.892	834.604	PC 40:6	[M+H]+	0.34926	0.296618	0.456852
Neg	7.828	277.217	FA 18:3	[M-H]-	0.351758	-0.967796	0.453757
Neg	12.716	768.567	DMPE 36:3|DMPE 18:1_18:2	[M-H]-	0.352051	-0.303523	0.453394
Neg	4.665	313.239	FA 18:1;2O	[M-H]-	0.35218	-0.472972	0.453235
Pos	5.397	500.28	LPE 20:5	[M+H]+	0.352656	0.737085	0.452649
Pos	16.464	706.577	PC O-31:0	[M+H]+	0.353035	-0.359348	0.452183
Neg	23.348	281.249	FA 18:1	[M-H]-	0.354373	-0.458807	0.45054
Pos	13.813	731.607	SM 36:1;2O|SM 20:0;2O/16:1	[M+H]+	0.355267	0.172794	0.449445
Neg	5.995	311.223	FA 18:2;2O	[M-H]-	0.355875	-0.212	0.448703
Pos	7.237	370.37	NAE 21:0	[M+H]+	0.356104	1.41044	0.448423
Pos	7.165	468.312	LPE 17:0	[M+H]+	0.35617	0.19102	0.448343
Neg	8.611	329.248	FA 22:5	[M-H]-	0.35619	0.465344	0.448318
Pos	11.745	745.591	SM 36:2;3O	[M+H]+	0.356317	-0.261923	0.448164
Pos	13.17	656.528	ST 24:1;O3/17:3;O	[M+NH4]+	0.356743	-1.23353	0.447645
Pos	5.423	314.307	NAE 17:0	[M+H]+	0.356803	-0.233151	0.447571
Pos	8.664	328.323	NAE 18:0	[M+H]+	0.356942	-0.402921	0.447402
Pos	12.823	792.595	PC O-38:6	[M+H]+	0.357074	0.195065	0.447242
Pos	12.275	792.554	PC 37:6	[M+H]+	0.357106	0.255829	0.447203
Neg	27.299	409.313	FA 28:7	[M-H]-	0.357759	0.406898	0.446409
Neg	8.83	297.245	FA 18:1;2O	[M-H]-	0.358461	-0.33772	0.445558
Pos	21.22	786.604	PC 36:2	[M+H]+	0.359161	0.225166	0.444711
Pos	12.729	690.509	PE 32:1	[M+H]+	0.360165	-0.658309	0.443498
Neg	12.741	688.494	PE 32:1|PE 16:0_16:1	[M-H]-	0.360199	-0.88021	0.443458
Pos	13.661	718.581	PC O-32:1	[M+H]+	0.36024	-0.0700507	0.443408
Neg	5.246	619.292	LPI 20:4	[M-H]-	0.36148	0.660963	0.441915
Neg	14.148	749.538	PG 34:0|PG 16:0_18:0	[M-H]-	0.362266	-0.189616	0.440972
Pos	9.238	606.451	LPC 24:1/0:0	[M+H]+	0.362806	0.821357	0.440325
Neg	7.972	297.243	FA 18:1;2O	[M-H]-	0.363691	0.527144	0.439267
Neg	6.229	450.264	LPE 16:1	[M-H]-	0.363708	-0.494755	0.439247
Pos	16.366	648.631	Cer 42:2;2O|Cer 18:2;2O/24:0	[M+H]+	0.364039	5.4215	0.438852
Pos	11.505	688.485	PE 32:2	[M+H]+	0.364412	-0.769807	0.438407
Pos	17.308	789.687	SM 40:0;2O	[M+H]+	0.365058	-0.281075	0.437638
Pos	14.758	770.57	PE 38:3	[M+H]+	0.365373	-0.233423	0.437264
Pos	12.085	782.576	PC 36:4	[M+H]+	0.36598	-0.192623	0.436543
Pos	11.969	696.497	PE P-34:4|PE P-14:0_20:4	[M+H]+	0.366221	-0.415933	0.436256
Pos	20.544	813.691	SM 42:2;2O	[M+H]+	0.366477	0.337284	0.435953
Pos	9.183	580.435	LPC 22:0/0:0	[M+H]+	0.366651	1.32385	0.435748
Pos	16.83	791.668	SM 39:0;3O	[M+H]+	0.366798	0.83514	0.435573
Neg	9.757	283.265	FA 18:0	[M-H]-	0.368736	-0.209033	0.433285
Pos	4.122	344.282	CAR 12:0	[M+H]+	0.368999	0.272119	0.432975
Neg	14.246	766.542	PE 38:4|PE 18:0_20:4	[M-H]-	0.369071	-0.349964	0.43289
Pos	20.048	652.666	Cer 42:0;2O|Cer 18:0;2O/24:0	[M+H]+	0.370597	-0.341676	0.431098
Neg	1.536	351.218	FA 20:4;3O	[M-H]-	0.3707	1.0969	0.430978
Pos	14.888	773.628	SM 38:2;3O	[M+H]+	0.370971	-0.280441	0.43066
Pos	23.147	734.57	PC 32:0	[M+H]+	0.371164	-0.23953	0.430434
Pos	11.544	746.513	PC O-35:8	[M+H]+	0.371734	0.213093	0.429767
Pos	14.948	768.593	PC O-36:4	[M+H]+	0.371938	-0.494744	0.429529
Pos	7.64	480.406	CAR 22:2	[M+H]+	0.372555	1.75855	0.42881
Pos	15.805	780.594	PC O-37:5	[M+H]+	0.372942	0.4394	0.428359
Neg	5.759	283.192	FA 16:2;2O	[M-H]-	0.373065	-0.64202	0.428215
Pos	6.219	450.359	CAR 20:3	[M+H]+	0.373959	-0.431006	0.427176
Pos	14.331	810.607	PC 38:4	[M+H]+	0.374551	0.142845	0.42649
Pos	10.143	726.535	PC O-33:4	[M+H]+	0.375055	-0.390338	0.425904
Pos	14.725	746.611	PC O-34:1	[M+H]+	0.375726	-0.24952	0.425129
Neg	0.56	349.203	FA 20:5;3O	[M-H]-	0.375743	3.7952	0.425109
Pos	13.353	810.607	PC 38:4	[M+H]+	0.376133	0.73497	0.424658
Pos	14.332	808.585	PC 38:5	[M+H]+	0.376173	-0.360894	0.424612
Pos	22.921	810.756	TG 47:0|TG 15:0_16:0_16:0	[M+NH4]+	0.376504	-0.902209	0.424231
Pos	22.818	872.773	TG 52:4|TG 16:0_18:2_18:2	[M+NH4]+	0.376762	-0.413548	0.423933
Pos	10.837	536.507	Cer 34:2;2O|Cer 18:2;2O/16:0	[M+H]+	0.376931	4.44312	0.423739
Neg	12.08	762.508	PE 38:6|PE 18:1_20:5	[M-H]-	0.377444	-0.182337	0.423148
Neg	22.722	281.249	FA 18:1	[M-H]-	0.377738	-0.403561	0.42281
Pos	17.794	813.687	SM 42:2;2O|SM 25:0;2O/17:2	[M+H]+	0.378044	0.233097	0.422457
Neg	6.574	476.279	LPE 18:2	[M-H]-	0.378055	-0.605401	0.422445
Pos	23.968	734.575	PC 32:0	[M+H]+	0.3787	-0.287802	0.421705
Pos	18.45	668.658	Cer 42:0;3O|Cer 18:0;2O/24:0;O	[M+H]+	0.378815	3.53222	0.421573
Pos	6.319	526.295	LPE 22:6	[M+H]+	0.379248	-0.356167	0.421077
Pos	15.121	478.294	LPE 18:2	[M+H]+	0.379298	0.169948	0.421019
Pos	11.695	782.57	PC 36:4	[M+H]+	0.379761	-0.139324	0.42049
Pos	25.049	502.296	LPE 20:4	[M+H]+	0.380171	0.355416	0.420021
Neg	5.108	498.266	LPE 20:5	[M-H]-	0.381354	0.894491	0.418672
Neg	6.543	345.244	FA 22:5;O	[M-H]-	0.381855	-2.08023	0.418102
Pos	10.736	701.563	SM 34:2;2O|SM 18:0;2O/16:2	[M+H]+	0.382593	0.369672	0.417263
Pos	17.799	772.629	PC O-36:2	[M+H]+	0.382941	0.4798	0.416868
Neg	6.022	295.228	FA 18:2;O	[M-H]-	0.383405	-1.49595	0.416342
Neg	7.465	321.244	FA 20:3;2O	[M-H]-	0.383504	0.855643	0.41623
Pos	15.089	478.295	LPE 18:2	[M+H]+	0.384188	0.16853	0.415456
Pos	14.653	778.578	PC O-37:6	[M+H]+	0.385146	0.188586	0.414374
Pos	4.949	300.292	NAE 16:0	[M+H]+	0.385218	1.377	0.414293
Neg	14.845	700.531	PE O-34:2|PE O-16:1_18:1	[M-H]-	0.388647	-0.18022	0.410444
Pos	16.52	782.611	HexCer 39:2;4O|HexCer 17:2;3O/22:0;(2OH)	[M+H-H2O]+	0.389345	1.31566	0.409666
Pos	23.747	876.808	TG 52:2|TG 16:0_18:1_18:1	[M+NH4]+	0.38961	-0.901904	0.40937
Pos	6.523	454.374	NAE 28:7	[M+H]+	0.390525	-3.01841	0.408351
Pos	13.466	754.542	PE 37:4	[M+H]+	0.391398	-0.115863	0.407382
Pos	18.196	666.608	DG 38:2|DG 20:0_18:2	[M+NH4]+	0.391474	0.65682	0.407297
Neg	24.892	409.313	FA 28:7	[M-H]-	0.391912	0.453777	0.406811
Neg	6.418	476.279	LPE 18:2	[M-H]-	0.39299	0.373879	0.405619
Pos	5.865	526.294	LPE 22:6	[M+H]+	0.393728	0.910665	0.404804
Neg	6.446	311.224	FA 18:2;2O	[M-H]-	0.393791	-0.504419	0.404734
Neg	6.878	478.293	LPE 18:1	[M-H]-	0.394897	-0.381822	0.403516
Neg	22.735	279.233	FA 18:2	[M-H]-	0.395043	-0.381931	0.403356
Pos	13.492	750.547	PE P-38:5|PE P-18:1_20:4	[M+H]+	0.395155	0.186096	0.403232
Pos	12.255	788.563	PC O-38:8	[M+H]+	0.395385	0.408735	0.402979
Neg	7.742	301.217	FA 20:5	[M-H]-	0.396132	0.388784	0.402161
Neg	12.106	716.499	PE 33:2;O|PE 18:1_15:1;O	[M-H]-	0.396499	-0.548872	0.401757
Pos	12.521	717.593	SM 35:1;2O	[M+H]+	0.397193	0.634031	0.400999
Neg	7.7	511.303	LPG 18:0	[M-H]-	0.397399	1.09586	0.400774
Pos	16.787	728.585	TG 42:6|TG 10:0_10:0_22:6	[M+NH4]+	0.398435	-1.29334	0.399643
Pos	21.233	634.546	DG 36:4|DG 18:2_18:2	[M+NH4]+	0.399032	-0.270195	0.398992
Pos	16.628	762.606	PC 34:0	[M+H]+	0.39981	-0.146654	0.398146
Pos	13.809	726.546	PE P-36:3|PE P-18:1_18:2	[M+H]+	0.399889	0.263138	0.398061
Pos	8.418	456.407	CAR 20:0	[M+H]+	0.399891	0.327853	0.398059
Neg	5.299	544.27	LPS 20:4	[M-H]-	0.400219	0.829602	0.397702
Pos	14.91	742.575	PC O-34:3	[M+H]+	0.400679	-0.367867	0.397204
Pos	8.829	717.558	SM 34:2;3O	[M+H]+	0.400879	0.280974	0.396987
Neg	13.415	722.516	PE O-36:5|PE O-16:1_20:4	[M-H]-	0.400885	-0.263788	0.39698
Neg	13.425	647.468	PA 32:0|PA 16:0_16:0	[M-H]-	0.401005	-0.176105	0.39685
Neg	11.03	778.515	SHexCer 34:1;2O	[M-H]-	0.401906	0.756362	0.395875
Pos	6.065	438.36	CAR 19:2	[M+H]+	0.404023	0.469089	0.393593
Neg	1.257	279.233	FA 18:2	[M-H]-	0.404194	-0.464977	0.39341
Neg	13.471	647.465	PA 32:0|PA 16:0_16:0	[M-H]-	0.404243	-0.140191	0.393358
Pos	13.357	820.628	PC O-40:6	[M+H]+	0.405234	-0.27755	0.392294
Neg	12.747	738.51	PE 36:4|PE 16:0_20:4	[M-H]-	0.405248	-0.274547	0.392279
Neg	1.54	333.207	FA 20:5;2O	[M-H]-	0.405688	1.01884	0.391808
Pos	12.208	729.594	SM 36:2;2O|SM 19:2;2O/17:0	[M+H]+	0.405839	-0.17943	0.391646
Pos	14.734	792.553	PC 37:6	[M+H]+	0.406122	-0.269221	0.391343
Neg	7.069	307.265	FA 20:2	[M-H]-	0.406412	0.44406	0.391034
Pos	13.065	778.542	PE 39:6	[M+H]+	0.406977	-0.139805	0.390431
Pos	15.513	759.642	SM 38:1;2O	[M+H]+	0.407111	0.13237	0.390287
Pos	6.093	438.36	CAR 19:2	[M+H]+	0.407604	0.4701	0.389761
Pos	10.789	830.573	PC 40:8	[M+H]+	0.408871	-0.279917	0.388414
Neg	14.607	718.54	DMPE 32:0|DMPE 16:0_16:0	[M-H]-	0.409265	1.01513	0.387996
Neg	13.68	744.558	DMPE 34:1|DMPE 16:0_18:1	[M-H]-	0.409855	-0.153527	0.38737
Pos	14.347	796.624	PC O-38:4	[M+H]+	0.410313	0.212226	0.386884
Pos	7.395	510.359	LPC 17:0/0:0	[M+H]+	0.411303	0.226385	0.385838
Pos	1.704	272.259	NAE 14:0	[M+H]+	0.411401	1.67855	0.385734
Pos	6.456	520.342	LPC 18:2/0:0	[M+H]+	0.41227	-0.229891	0.384818
Pos	16.959	868.684	PC 42:3	[M+H]+	0.412362	-0.161019	0.384721
Pos	13.913	732.594	PC O-33:1	[M+H]+	0.412366	-0.29009	0.384717
Neg	6.117	500.278	LPE 20:4	[M-H]-	0.412579	0.539486	0.384493
Pos	21.282	634.542	DG 36:4|DG 18:2_18:2	[M+NH4]+	0.412792	-0.224807	0.384269
Pos	13.92	756.555	PC 34:3	[M+H]+	0.41418	-0.498773	0.382811
Pos	19.651	886.752	ST 29:2;O;Hex;FA 20:0	[M+NH4]+	0.414637	-1.00912	0.382332
Neg	11.961	790.536	DMPE 38:6|DMPE 16:0_22:6	[M-H]-	0.414663	-0.2221	0.382304
Neg	13.888	701.51	PEtOH 34:1|PEtOH 16:0_18:1	[M-H]-	0.414897	0.730752	0.382059
Pos	1.533	316.25	CAR 10:0	[M+H]+	0.416355	0.33085	0.380536
Pos	4.649	370.297	CAR 14:1	[M+H]+	0.416739	0.243545	0.380136
Neg	6.845	452.278	LPE 16:0	[M-H]-	0.417074	0.379515	0.379787
Pos	6.909	502.393	CAR 24:5	[M+H]+	0.417102	0.426222	0.379757
Pos	12.215	792.596	PC O-38:6	[M+H]+	0.418241	0.194953	0.378574
Pos	20.893	813.69	SM 42:2;2O	[M+H]+	0.418879	0.291589	0.377912
Pos	17.96	787.672	SM 40:1;2O	[M+H]+	0.419861	0.183213	0.376894
Pos	16.336	824.656	PC O-40:4	[M+H]+	0.420017	0.559051	0.376733
Pos	12.673	816.592	PC O-40:8	[M+H]+	0.420029	0.342074	0.37672
Neg	6.122	476.279	LPE 18:2	[M-H]-	0.42038	-0.365359	0.376358
Pos	16.436	813.688	SM 42:2;2O	[M+H]+	0.420919	0.0767458	0.375802
Pos	13.871	758.568	PC 34:2	[M+H]+	0.421265	-0.161718	0.375444
Pos	13.879	772.533	PC O-37:9	[M+H]+	0.42253	-0.284698	0.374142
Pos	14.528	766.578	PC O-36:5	[M+H]+	0.422557	0.495756	0.374115
Pos	12.902	744.558	DMPE 34:2	[M+H]+	0.423203	-0.1952	0.373451
Pos	4.759	420.314	CAR 18:4	[M+H]+	0.423262	0.454005	0.373391
Pos	13.76	810.607	PC 38:4	[M+H]+	0.423547	0.155825	0.373098
Pos	10.99	719.579	SM 34:1;3O	[M+H]+	0.423791	-0.242069	0.372849
Pos	8.177	352.324	NAE 20:2	[M+H]+	0.42382	-0.213442	0.372819
Pos	16.68	612.56	DG 34:1|DG 16:0_18:1	[M+NH4]+	0.424786	-1.14429	0.37183
Pos	7.312	348.291	NAE 20:4	[M+H]+	0.425006	0.414353	0.371605
Pos	5.286	298.276	NAE 16:1	[M+H]+	0.425262	0.49754	0.371344
Neg	14.764	581.528	FA 40:5	[M-H]-	0.425336	-0.351949	0.371268
Pos	12.377	764.526	PE 38:6	[M+H]+	0.425461	-0.212844	0.37114
Pos	13.492	780.554	PE 39:5	[M+H]+	0.425872	0.194547	0.370721
Neg	14.465	801.567	PG 38:2|PG 18:0_20:2	[M-H]-	0.425937	0.400813	0.370655
Pos	7.892	480.407	CAR 22:2	[M+H]+	0.426422	0.495326	0.37016
Neg	8.956	281.249	FA 18:1	[M-H]-	0.426794	-0.591581	0.369782
Pos	11.8	814.542	PC 39:9	[M+H]+	0.427244	-0.18483	0.369324
Pos	8.457	552.405	LPC 20:0/0:0	[M+H]+	0.427314	0.262671	0.369253
Pos	5.235	518.327	LPC 18:3/0:0	[M+H]+	0.428108	-0.404496	0.368447
Neg	22.032	297.244	FA 18:1;2O	[M-H]-	0.428514	-0.22706	0.368034
Neg	4.356	295.228	FA 18:2;2O	[M-H]-	0.429602	-0.266769	0.366933
Pos	14.888	812.618	PC 38:3	[M+H]+	0.429819	-0.128031	0.366715
Pos	17.532	650.648	Cer 42:1;2O|Cer 18:1;2O/24:0	[M+H]+	0.430098	2.44668	0.366433
Pos	16.862	792.675	HexCer 42:2;2O|HexCer 18:1;2O/24:1	[M+H-H2O]+	0.431867	0.663937	0.36465
Pos	7.599	464.315	LPE O-18:2	[M+H]+	0.432248	0.291368	0.364267
Pos	14.31	809.659	SM 42:4;2O	[M+H]+	0.432875	-0.108671	0.363638
Pos	17.96	803.709	SM 41:0;2O	[M+H]+	0.433096	-0.0798451	0.363416
Pos	21.089	815.703	SM 42:1;2O	[M+H]+	0.433211	0.226696	0.3633
Pos	21.85	786.605	PC 36:2	[M+H]+	0.433699	0.163632	0.362812
Pos	5.248	300.291	NAE 16:0	[M+H]+	0.433888	0.695604	0.362622
Pos	14.535	834.604	PC 40:6	[M+H]+	0.433901	-0.382702	0.36261
Pos	13.043	758.575	PC 34:2	[M+H]+	0.434035	-0.22668	0.362475
Neg	5.887	500.281	LPE 20:4	[M-H]-	0.434648	0.625066	0.361862
Pos	11.817	764.526	PC 35:6	[M+H]+	0.435568	-0.127006	0.360944
Pos	13.701	783.641	SM 40:3;2O	[M+H]+	0.435653	0.147593	0.36086
Neg	8.269	303.234	FA 20:4	[M-H]-	0.436398	0.322417	0.360117
Pos	13.872	731.608	SM 36:1;2O|SM 20:0;2O/16:1	[M+H]+	0.437126	0.143801	0.359393
Pos	16.008	866.666	PC 42:4	[M+H]+	0.437581	-0.139359	0.358941
Neg	5.773	279.233	FA 18:2	[M-H]-	0.437886	-0.207529	0.358639
Neg	5.744	279.233	FA 18:2	[M-H]-	0.437886	-0.207529	0.358639
Pos	17.544	808.628	PC O-39:5	[M+H]+	0.43817	0.608669	0.358357
Pos	4.859	468.312	LPC 14:0/0:0	[M+H]+	0.438425	-0.504842	0.358104
Neg	16.674	769.626	PE-Cer 42:2;2O	[M-H]-	0.440429	1.20379	0.356124
Pos	15.05	759.642	SM 38:1;2O	[M+H]+	0.440545	0.132896	0.35601
Neg	14.884	780.559	PE 39:4|PE 19:0_20:4	[M-H]-	0.441764	-0.168845	0.35481
Pos	13.112	736.588	SL 44:4;O	[M+H]+	0.441874	0.635626	0.354702
Pos	15.398	730.579	PC O-33:2	[M+H]+	0.441879	0.162	0.354696
Pos	6.179	508.342	LPC 17:1/0:0	[M+H]+	0.441978	0.19148	0.354599
Pos	5.74	448.345	CAR 20:4	[M+H]+	0.44311	0.374922	0.353488
Pos	6.266	520.341	LPC 18:2	[M+H]+	0.444252	-0.366817	0.352371
Pos	4.055	396.313	CAR 16:2	[M+H]+	0.445057	0.551529	0.351584
Pos	17.164	640.627	Cer 40:0;3O|Cer 18:0;2O/22:0;O	[M+H]+	0.44508	1.29542	0.351562
Neg	5.915	571.29	LPI 16:0	[M-H]-	0.445299	0.609811	0.351348
Neg	4.849	313.239	FA 18:1;2O	[M-H]-	0.445328	-0.440829	0.35132
Pos	9.213	484.44	CAR 22:0	[M+H]+	0.445919	0.298758	0.350744
Pos	6.126	502.295	LPE 20:4	[M+H]+	0.446479	0.59124	0.350199
Pos	19.018	666.644	Cer 42:0;4O	[M+H-H2O]+	0.447382	0.151284	0.349321
Pos	6.084	526.295	LPE 22:6	[M+H]+	0.448047	0.29138	0.348677
Neg	32.855	409.312	FA 28:7	[M-H]-	0.448633	0.311214	0.348109
Neg	1.671	267.198	FA 16:2;2O	[M-H]-	0.449166	0.739902	0.347594
Neg	1.151	514.286	ST 24:1;O4;T	[M-H]-	0.450298	2.0341	0.3465
Pos	16.668	838.631	PC 40:4	[M+H]+	0.450731	-0.231344	0.346083
Pos	14.325	820.623	PC O-40:6	[M+H]+	0.451577	0.211723	0.345268
Pos	16.717	818.694	PC O-39:0	[M+H]+	0.451582	0.0970559	0.345264
Pos	8.474	374.311	NAE 22:5	[M+H]+	0.453073	1.00152	0.343832
Neg	0.781	313.239	FA 18:1;2O	[M-H]-	0.453614	-0.356812	0.343314
Pos	13.354	834.604	PC 40:6	[M+H]+	0.453908	0.19672	0.343032
Neg	13.815	724.531	PE O-36:4|PE O-18:2_18:2	[M-H]-	0.455273	-0.189618	0.341728
Pos	5.761	542.325	LPC 20:5	[M+H]+	0.455876	-0.481359	0.341154
Neg	22.023	313.239	FA 18:1;2O	[M-H]-	0.456075	-0.286994	0.340963
Pos	15.742	826.579	PC O-41:10	[M+H]+	0.456092	0.0797531	0.340948
Neg	29.91	409.312	FA 28:7	[M-H]-	0.457368	0.296403	0.339735
Pos	13.415	502.296	LPE 20:4	[M+H]+	0.457846	-0.13463	0.339281
Neg	23.629	409.313	FA 28:7	[M-H]-	0.45833	0.338298	0.338822
Neg	7.901	335.296	FA 22:2	[M-H]-	0.45875	0.469326	0.338424
Pos	16.514	664.625	Cer 42:1;4O|Cer 18:0;3O/24:1;(2OH)	[M+H-H2O]+	0.460687	0.670206	0.336594
Neg	13.085	740.528	PE 36:3|PE 18:1_18:2	[M-H]-	0.461029	-0.2036	0.336272
Pos	7.531	346.279	NAE 20:5	[M+H]+	0.461207	1.39012	0.336104
Pos	5.566	354.338	NAE 20:1	[M+H]+	0.462373	0.11423	0.335007
Pos	15.858	824.656	PC O-40:4	[M+H]+	0.462426	0.556776	0.334957
Pos	9.706	647.514	SM 30:1;2O	[M+H]+	0.46298	-0.154777	0.334438
Pos	13.765	726.545	PE P-36:3|PE P-18:1_18:2	[M+H]+	0.463007	0.226035	0.334412
Pos	13.766	792.56	PE 40:6	[M+H]+	0.465446	-0.144481	0.332131
Pos	16.329	770.605	PC O-36:3	[M+H]+	0.466199	-0.171064	0.331429
Pos	16.148	794.69	HexCer 42:1;2O|HexCer 18:1;2O/24:0	[M+H-H2O]+	0.466987	0.403936	0.330695
Pos	13.252	768.593	PC O-36:4	[M+H]+	0.46719	0.126447	0.330506
Pos	4.911	328.322	NAE 18:0	[M+H]+	0.467306	-0.557306	0.330398
Pos	13.406	674.515	PE P-32:1|PE P-16:0_16:1	[M+H]+	0.468542	-0.240823	0.329251
Neg	12.588	742.538	DMPE 34:2|DMPE 16:0_18:2	[M-H]-	0.469621	-0.174412	0.328252
Neg	6.799	307.265	FA 20:2	[M-H]-	0.470241	0.319603	0.32768
Pos	12.896	766.543	PC 35:5	[M+H]+	0.470595	-0.197156	0.327353
Neg	6.514	500.279	LPE 20:4	[M-H]-	0.47165	-0.620821	0.32638
Pos	16.067	799.674	SM 41:2;2O	[M+H]+	0.472035	0.206129	0.326026
Pos	15.096	784.582	PC 36:3	[M+H]+	0.472053	-0.317691	0.326009
Pos	15.907	810.686	HexCer 42:1;3O|HexCer 18:1;2O/24:0;O	[M+H-H2O]+	0.47251	0.231274	0.325589
Pos	15.543	610.542	DG 34:2|DG 16:0_18:2	[M+NH4]+	0.472581	-0.82836	0.325524
Pos	15.229	814.636	PC 38:2	[M+H]+	0.473873	0.117327	0.324338
Pos	15.176	864.65	PC 42:5	[M+H]+	0.473967	-0.0547825	0.324252
Pos	1.59	270.245	NAE 14:1	[M+H]+	0.47573	0.66215	0.322639
Pos	15.135	796.587	PC 37:4	[M+H]+	0.475789	0.273903	0.322586
Neg	7.063	347.259	FA 22:4;O	[M-H]-	0.475962	-1.36597	0.322428
Neg	21.531	279.233	FA 18:2	[M-H]-	0.477167	-0.206697	0.32133
Neg	14.291	727.529	PEtOH 36:2|PEtOH 18:0_18:2	[M-H]-	0.47791	0.524443	0.320654
Pos	12.204	742.576	PC O-34:3	[M+H]+	0.478034	0.165487	0.320541
Pos	11.489	788.526	PC 37:8	[M+H]+	0.478408	-0.119577	0.320201
Neg	16.773	743.61	PE-Cer 40:1;2O	[M-H]-	0.478464	0.194973	0.320151
Neg	22.019	409.313	FA 28:7	[M-H]-	0.478804	-0.257017	0.319842
Pos	10.189	512.471	CAR 24:0	[M+H]+	0.479564	-0.212475	0.319154
Neg	24.579	409.313	FA 28:7	[M-H]-	0.480339	0.375025	0.318453
Pos	25.084	502.296	LPE 20:4	[M+H]+	0.480339	0.326963	0.318452
Neg	12.732	699.498	PEtOH 34:2|PEtOH 16:0_18:2	[M-H]-	0.481993	0.495568	0.316959
Pos	10.176	702.512	PC 30:2	[M+H]+	0.482271	0.282425	0.316709
Neg	10.394	409.311	FA 28:7	[M-H]-	0.482476	-0.152219	0.316524
Pos	7.129	502.393	CAR 24:5	[M+H]+	0.483521	0.493287	0.315584
Pos	17.079	832.627	PC O-41:7	[M+H]+	0.483562	0.193675	0.315548
Pos	20.55	786.604	PC 36:2	[M+H]+	0.483904	0.198426	0.31524
Pos	8.473	482.423	CAR 22:1	[M+H]+	0.48396	0.432558	0.315191
Pos	16.71	746.61	PC O-34:1	[M+H]+	0.484834	-0.474843	0.314407
Neg	13.593	698.515	PE O-34:3|PE O-16:1_18:2	[M-H]-	0.486981	-0.351999	0.312488
Neg	1.688	272.188	NAGly 12:0;O	[M-H]-	0.487942	0.694261	0.311632
Pos	22.47	782.574	PC 36:4	[M+H]+	0.488608	0.165865	0.311039
Pos	14.691	769.594	SM 38:4;3O	[M+H]+	0.488714	-0.19694	0.310945
Neg	12.5	720.497	PE O-36:6|PE O-16:1_20:5	[M-H]-	0.489842	-0.221683	0.309944
Neg	21.893	327.234	FA 22:6	[M-H]-	0.490807	0.146955	0.309089
Pos	6.093	356.354	NAE 20:0	[M+H]+	0.493379	0.28663	0.306819
Neg	6.366	452.278	LPE 16:0	[M-H]-	0.493409	-0.379006	0.306793
Neg	1.54	329.234	FA 18:1;3O	[M-H]-	0.494427	-1.16428	0.305898
Pos	16.396	768.558	PC 35:4	[M+H]+	0.494646	-0.112714	0.305705
Pos	5.401	342.338	NAE 19:0	[M+H]+	0.495244	0.574558	0.30518
Neg	13.789	794.561	DMPE 38:4|DMPE 18:0_20:4	[M-H]-	0.495423	-0.129874	0.305024
Neg	9.319	425.308	FA 28:7;2O	[M-H]-	0.495657	-0.541631	0.304818
Pos	13.672	700.533	PE P-34:2|PE P-16:0_18:2	[M+H]+	0.49584	0.111018	0.304658
Pos	13.912	702.546	PC O-31:2	[M+H]+	0.496197	0.12517	0.304346
Pos	15.223	788.622	PC 36:1	[M+H]+	0.497238	-0.0809672	0.303436
Pos	14.342	758.575	PC 34:2	[M+H]+	0.497286	-0.139521	0.303394
Pos	13.563	770.61	PC O-36:3	[M+H]+	0.497298	0.255032	0.303383
Pos	5.585	468.312	LPC 14:0	[M+H]+	0.497555	-0.211485	0.303159
Pos	14.711	768.593	PC O-36:4	[M+H]+	0.497612	-0.198693	0.303109
Neg	5.505	295.228	FA 18:2;2O	[M-H]-	0.499049	-0.203965	0.301857
Pos	13.875	700.533	PE P-34:2|PE P-16:0_18:2	[M+H]+	0.499696	-0.0835321	0.301294
Neg	7.073	295.228	FA 18:2;2O	[M-H]-	0.499969	0.346384	0.301057
Pos	9.224	510.455	CAR 24:1	[M+H]+	0.500692	0.265111	0.300429
Pos	7.756	372.294	NAE 22:6	[M+H]+	0.501035	1.0576	0.300132
Pos	7.76	460.419	NAE 28:4	[M+H]+	0.501131	-0.598651	0.300049
Neg	7.567	283.264	FA 18:0	[M-H]-	0.502537	0.0756346	0.298832
Neg	23.29	700.487	CL 68:3|CL 16:0_16:0_18:1_18:2	[M-2H]2-	0.502683	-0.6189	0.298706
Pos	14.485	634.543	DG 36:4|DG 18:2_18:2	[M+NH4]+	0.503346	0.589177	0.298134
Neg	7.235	478.293	LPE 18:1	[M-H]-	0.504933	0.209749	0.296766
Neg	1.906	514.286	ST 24:1;O4;T	[M-H]-	0.505568	1.33186	0.29622
Neg	23.243	713.496	CL 70:4|CL 16:0_18:1_18:1_18:2	[M-2H]2-	0.505782	-0.545446	0.296036
Pos	15.489	785.658	SM 40:2;2O	[M+H]+	0.505935	0.19634	0.295905
Pos	10.701	728.526	PC 32:3	[M+H]+	0.506712	-0.233908	0.295239
Pos	14.282	758.574	PC 34:2	[M+H]+	0.507412	-0.271258	0.294639
Pos	9.501	580.436	LPC 22:0/0:0	[M+H]+	0.507961	0.18257	0.29417
Neg	22.586	712.49	CL 70:5|CL 16:1_18:1_18:1_18:2	[M-2H]2-	0.508184	-0.386133	0.293979
Pos	23.153	787.671	SM 40:1;2O	[M+H]+	0.509763	0.274957	0.292632
Pos	5.782	568.343	LPC 22:6	[M+H]+	0.510694	0.217201	0.29184
Pos	15.124	728.564	PE P-36:2|PE P-18:0_18:2	[M+H]+	0.511545	0.120386	0.291116
Neg	12.901	764.524	PE 38:5|PE 18:1_20:4	[M-H]-	0.511813	-0.124477	0.290889
Neg	12.467	746.514	PE O-38:7|PE O-18:3_20:4	[M-H]-	0.511947	-0.192841	0.290775
Pos	7.293	428.375	CAR 18:0	[M+H]+	0.511955	0.141516	0.290768
Pos	14.256	564.537	Cer 36:2;2O|Cer 18:2;2O/18:0	[M+H]+	0.514018	0.360782	0.289022
Pos	8.847	566.421	LPC 21:0/0:0	[M+H]+	0.514725	0.14496	0.288424
Pos	10.901	701.563	SM 34:2;2O	[M+H]+	0.514729	0.168415	0.288421
Pos	17.762	660.592	Cer 42:3;4O	[M+H-H2O]+	0.514938	0.276378	0.288245
Pos	20.529	712.651	TG 40:0|TG 8:0_16:0_16:0	[M+NH4]+	0.515144	-0.719838	0.288071
Pos	4.933	518.327	LPC 18:3	[M+H]+	0.516999	0.366137	0.286511
Neg	7.302	345.244	FA 22:5;2O	[M-H]-	0.518304	0.264479	0.285416
Pos	7.853	530.425	CAR 26:5	[M+H]+	0.518795	0.386769	0.285004
Neg	13.481	766.541	PE 38:4|PE 18:1_20:3	[M-H]-	0.519972	-0.171243	0.28402
Neg	12.431	671.465	PA 34:2|PA 16:0_18:2	[M-H]-	0.522149	-0.108596	0.282206
Pos	18.796	636.633	Cer 41:1;2O|Cer 18:1;2O/23:0	[M+H]+	0.523111	0.873675	0.281406
Pos	15.076	704.561	PC O-31:1	[M+H]+	0.524327	0.114382	0.280398
Neg	1.539	514.286	ST 24:1;O4;T	[M-H]-	0.527388	1.29389	0.277869
Pos	13.107	526.296	LPE 22:6	[M+H]+	0.527972	-0.142041	0.277389
Pos	14.617	800.664	PC O-38:2	[M+H]+	0.530056	0.162766	0.275678
Neg	0.915	369.228	FA 20:3;4O	[M-H]-	0.530074	0.465013	0.275664
Pos	13.174	780.559	PC 36:5	[M+H]+	0.530534	0.121673	0.275287
Pos	8.831	356.355	NAE 20:0	[M+H]+	0.532213	0.114762	0.273915
Pos	12.671	724.531	PE P-36:4|PE P-18:2_18:2	[M+H]+	0.535225	0.240419	0.271464
Neg	6.976	409.237	LPA 16:0	[M-H]-	0.536003	-0.0974856	0.270833
Pos	15.248	838.637	PC 40:4	[M+H]+	0.536181	0.0714914	0.270689
Pos	5.519	354.338	NAE 20:1	[M+H]+	0.536267	0.175425	0.270619
Neg	24.029	281.249	FA 18:1	[M-H]-	0.536308	-0.349096	0.270586
Neg	13.874	792.564	PE 40:5|PE 18:1_22:4	[M-H]-	0.537654	0.353028	0.269497
Pos	5.452	342.338	NAE 19:0	[M+H]+	0.537746	-0.246693	0.269423
Neg	14.945	726.545	PE O-36:3|PE O-18:2_18:1	[M-H]-	0.538325	0.218895	0.268955
Pos	13.702	730.542	PE 35:2	[M+H]+	0.538437	-0.178802	0.268865
Pos	21.088	813.689	SM 42:2;2O|SM 22:2;2O/20:0	[M+H]+	0.539647	0.128003	0.267891
Pos	14.578	771.608	SM 38:3;3O	[M+H]+	0.540647	0.240659	0.267086
Pos	22.441	815.703	SM 42:1;2O	[M+H]+	0.541102	0.177759	0.266721
Pos	3.532	286.275	NAE 15:0	[M+H]+	0.541723	-0.439733	0.266223
Pos	5.532	286.276	NAE 15:0	[M+H]+	0.542689	-0.102694	0.265449
Pos	11.852	703.578	SM 34:1;2O	[M+H]+	0.543191	0.168232	0.265048
Pos	15.801	802.577	PC O-39:8	[M+H]+	0.543783	0.189416	0.264574
Pos	10.526	778.543	PC 36:6	[M+H]+	0.54411	-0.165903	0.264313
Pos	5.34	300.291	NAE 16:0	[M+H]+	0.544356	-0.778559	0.264117
Neg	0.668	514.286	ST 24:1;O4;T	[M-H]-	0.544702	1.18595	0.263841
Pos	15.643	660.561	DG 38:5|DG 18:0_20:5	[M+NH4]+	0.545385	0.207722	0.263296
Pos	13.374	706.542	DG 42:10|DG 20:4_22:6	[M+NH4]+	0.545575	0.356512	0.263145
Pos	18.225	786.605	PC 36:2	[M+H]+	0.546862	0.0891266	0.262122
Pos	16.931	638.573	DG 36:2|DG 18:0_18:2	[M+NH4]+	0.548272	-0.536625	0.261004
Pos	17.382	760.588	PC 34:1	[M+H]+	0.548345	-0.0765101	0.260946
Neg	1.796	269.213	FA 16:1;2O	[M-H]-	0.54967	0.367642	0.259898
Pos	14.872	772.623	PC O-36:2	[M+H]+	0.549882	-0.189565	0.25973
Pos	4.567	372.314	CAR 14:0	[M+H]+	0.549996	0.387922	0.259641
Pos	7.75	374.305	NAE 22:5	[M+H]+	0.551205	-0.445438	0.258687
Pos	7.64	356.353	NAE 20:0	[M+H]+	0.552071	0.141235	0.258005
Pos	9.728	756.56	PC 34:3	[M+H]+	0.552264	-0.198537	0.257853
Pos	5.498	372.312	CAR 14:0	[M+H]+	0.552918	0.233962	0.257339
Pos	17.284	827.703	SM 43:2;2O	[M+H]+	0.553404	0.14851	0.256958
Pos	23.628	838.788	TG 49:0|TG 16:0_16:0_17:0	[M+NH4]+	0.553666	-0.606796	0.256752
Pos	11.242	754.569	PC O-35:4	[M+H]+	0.554096	-0.546166	0.256415
Pos	14.436	806.572	PC 38:6	[M+H]+	0.554568	0.109487	0.256045
Pos	14.116	733.626	SM 36:0;2O	[M+H]+	0.554993	0.109658	0.255712
Neg	7.959	323.26	FA 20:2;2O	[M-H]-	0.555216	0.205695	0.255538
Pos	16.249	774.54	PC O-37:8	[M+H]+	0.557377	0.199622	0.253851
Neg	12.088	732.499	CL 73:6|CL 15:0_18:0_18:0_22:6	[M-2H]2-	0.557626	-0.10619	0.253657
Pos	14.565	770.61	PC O-36:3	[M+H]+	0.558692	0.229784	0.252827
Neg	5.721	295.228	FA 18:2;2O	[M-H]-	0.558787	0.344792	0.252754
Pos	11.181	482.459	Cer 30:1;2O|Cer 18:1;2O/12:0	[M+H]+	0.559901	-0.204262	0.251889
Pos	5.245	354.338	NAE 20:1	[M+H]+	0.55998	0.433627	0.251828
Pos	18.479	786.604	PC 36:2	[M+H]+	0.560146	0.129632	0.251699
Pos	5.994	520.341	LPC 18:2/0:0	[M+H]+	0.560324	-0.22741	0.251561
Neg	1.192	498.291	ST 24:1;O3;T	[M-H]-	0.560409	-0.978824	0.251495
Neg	8.632	305.249	FA 20:3	[M-H]-	0.560726	-0.213154	0.251249
Pos	6.356	454.296	LPE 16:0	[M+H]+	0.561831	0.310924	0.250395
Pos	11.063	780.558	PC 36:5	[M+H]+	0.562767	-0.206191	0.249671
Neg	8.372	279.233	FA 18:2	[M-H]-	0.565911	-0.432254	0.247252
Neg	7.715	297.244	FA 18:1;2O	[M-H]-	0.565956	0.210588	0.247218
Neg	6.686	478.293	LPE 18:1	[M-H]-	0.567172	-0.234975	0.246285
Pos	13.912	758.575	PC 34:2	[M+H]+	0.567268	-0.109334	0.246212
Pos	6.209	496.343	LPC 16:0	[M+H]+	0.568019	0.199614	0.245637
Neg	6.321	297.243	FA 18:1;2O	[M-H]-	0.570836	-0.366769	0.243489
Pos	16.132	703.583	SM 34:1;2O	[M+H]+	0.571282	-0.449081	0.24315
Pos	12.226	690.547	PC O-30:1	[M+H]+	0.571758	-0.157734	0.242788
Neg	11.812	762.508	PE 38:6|PE 18:2_20:4	[M-H]-	0.573848	-0.135009	0.241203
Pos	12.678	834.604	PC 40:6	[M+H]+	0.573956	0.0785117	0.241121
Pos	14.741	658.542	DG 38:6|DG 16:0_22:6	[M+NH4]+	0.574032	0.196782	0.241064
Pos	22.064	804.789	Cer 52:1;4O|Cer 17:1;3O/35:0;(2OH)	[M+H-H2O]+	0.5751	-1.12998	0.240257
Pos	36.818	338.304	NAE 19:2	[M+H]+	0.575537	-0.215712	0.239927
Pos	9.349	647.513	SM 30:1;2O	[M+H]+	0.577027	0.822578	0.238804
Neg	6.312	343.229	FA 22:6;O	[M-H]-	0.577639	-0.776893	0.238343
Neg	6.575	502.296	LPE 20:3	[M-H]-	0.579675	-0.210029	0.236815
Neg	5.048	313.239	FA 18:1;2O	[M-H]-	0.579868	-0.265924	0.236671
Pos	13.901	757.629	SM 38:2;2O|SM 18:1;2O/20:1	[M+H]+	0.579949	0.184784	0.23661
Pos	13.943	702.548	PC O-31:2	[M+H]+	0.580203	0.101758	0.23642
Neg	18.155	771.642	PE-Cer 42:1;2O	[M-H]-	0.580358	0.1473	0.236304
Pos	6.123	478.297	LPE 18:2	[M+H]+	0.58045	-0.306367	0.236235
Pos	13.95	796.623	PC O-38:4	[M+H]+	0.581508	-0.158264	0.235444
Pos	20.911	786.604	PC 36:2	[M+H]+	0.58173	0.16487	0.235279
Neg	8.829	299.26	FA 18:0;2O	[M-H]-	0.58226	0.221413	0.234883
Pos	36.819	310.273	NAE 17:2	[M+H]+	0.582455	-0.215014	0.234737
Pos	6.639	546.36	LPC 20:3	[M+H]+	0.58265	-0.240962	0.234592
Neg	16.335	609.557	FA 42:5	[M-H]-	0.583371	0.125268	0.234055
Pos	18.504	797.643	SM 41:3;2O	[M+H]+	0.58418	-0.476357	0.233453
Neg	22.169	297.243	FA 18:1;2O	[M-H]-	0.585529	-0.127976	0.232451
Pos	14.617	782.653	HexCer 40:1;3O|HexCer 18:1;2O/22:0;O	[M+H-H2O]+	0.585561	0.151809	0.232428
Pos	7.072	466.392	CAR 21:2	[M+H]+	0.58619	-0.318611	0.231961
Pos	7.981	482.326	LPE 18:0	[M+H]+	0.586315	0.1432	0.231869
Pos	13.621	742.544	PE 36:3	[M+H]+	0.586953	0.112351	0.231397
Neg	6.594	452.278	LPE 16:0	[M-H]-	0.587167	-0.25093	0.231239
Pos	11.92	703.578	SM 34:1;2O	[M+H]+	0.587307	0.136258	0.231134
Pos	5.288	398.33	CAR 16:1	[M+H]+	0.58735	0.278788	0.231103
Pos	15.541	741.555	SM 36:4;3O	[M+H]+	0.588261	-0.345168	0.23043
Pos	12.405	729.594	SM 36:2;2O|SM 20:2;2O/16:0	[M+H]+	0.588371	-0.143154	0.230349
Pos	10.516	784.589	PC 36:3	[M+H]+	0.58895	-0.347029	0.229922
Neg	7.145	528.309	LPE 22:4	[M-H]-	0.589297	-0.279445	0.229665
Pos	14.952	540.539	Cer 34:0;2O|Cer 18:0;2O/16:0	[M+H]+	0.59007	0.214634	0.229097
Pos	5.368	314.307	NAE 17:0	[M+H]+	0.590532	0.274058	0.228757
Neg	21.343	735.482	CL 74:10|CL 16:2_18:2_20:3_20:3	[M-2H]2-	0.590832	0.338214	0.228536
Neg	8.846	303.233	FA 20:4	[M-H]-	0.592174	0.226401	0.227551
Pos	12.219	698.561	HexCer 34:1;3O|HexCer 18:1;2O/16:0;O	[M+H-H2O]+	0.592597	-0.236594	0.227241
Neg	8.96	327.255	FA 19:1;2O	[M-H]-	0.592729	-0.363957	0.227144
Pos	22.478	787.671	SM 40:1;2O	[M+H]+	0.593397	0.173791	0.226654
Pos	14.36	836.62	PC 40:5	[M+H]+	0.594184	0.0672559	0.226079
Pos	13.683	757.628	SM 38:2;2O|SM 17:1;2O/21:1	[M+H]+	0.594637	0.188782	0.225748
Pos	6.588	354.338	NAE 20:1	[M+H]+	0.594651	-0.104659	0.225738
Neg	21.365	313.24	FA 18:1;2O	[M-H]-	0.595066	-0.206009	0.225435
Pos	20.898	806.576	PC 38:6	[M+H]+	0.595238	0.239825	0.22531
Pos	13.436	768.558	PC 35:4	[M+H]+	0.596241	-0.148005	0.224578
Pos	15.182	686.574	DG 40:6|DG 18:2_22:4	[M+NH4]+	0.597261	0.506139	0.223836
Neg	6.296	621.307	LPI 20:3	[M-H]-	0.597754	-0.20617	0.223477
Neg	12.272	659.515	PE-Cer 34:1;2O	[M-H]-	0.599777	-0.132062	0.22201
Neg	6.844	528.309	LPE 22:4	[M-H]-	0.599881	-0.296066	0.221935
Pos	13.899	720.555	DMPE 32:0	[M+H]+	0.60164	0.158999	0.220663
Pos	14.826	684.558	DG 40:7|DG 18:1_22:6	[M+NH4]+	0.601895	0.263322	0.220479
Pos	15.242	785.658	SM 40:2;2O	[M+H]+	0.602009	0.17219	0.220397
Neg	21.38	409.313	FA 28:7	[M-H]-	0.602646	-0.232669	0.219938
Pos	1.678	328.321	NAE 18:0	[M+H]+	0.602825	0.126931	0.219809
Pos	3.607	256.229	NAE 13:1	[M+H]+	0.603897	0.414112	0.219037
Pos	4.835	328.322	NAE 18:0	[M+H]+	0.604625	0.467081	0.218514
Pos	11.893	744.557	PC 33:2	[M+H]+	0.604976	-0.107642	0.218262
Pos	14.376	526.296	LPE 22:6	[M+H]+	0.605105	0.116073	0.218169
Pos	14.615	638.612	Cer 40:1;3O|Cer 18:1;2O/22:0;O	[M+H]+	0.605285	0.148613	0.21804
Pos	13.464	632.527	DG 36:5|DG 18:2_18:3	[M+NH4]+	0.606013	-0.6953	0.217518
Pos	13.367	502.295	LPE 20:4	[M+H]+	0.606381	-0.154675	0.217254
Pos	14.556	829.682	SM 42:2;3O	[M+H]+	0.60667	-0.138835	0.217047
Pos	4.02	256.229	NAE 13:1	[M+H]+	0.60707	0.381422	0.216761
Pos	16.218	734.571	PC 32:0	[M+H]+	0.607862	-0.15284	0.216195
Pos	5.297	354.338	NAE 20:1	[M+H]+	0.60792	-0.238104	0.216154
Pos	18.48	787.671	SM 40:1;2O	[M+H]+	0.608283	0.156895	0.215894
Pos	12.725	717.594	SM 35:1;2O	[M+H]+	0.608464	0.11223	0.215765
Neg	5.844	621.294	LPI 20:3	[M-H]-	0.609415	-0.338908	0.215087
Pos	5.34	322.273	NAE 18:3	[M+H]+	0.609443	-0.726344	0.215067
Pos	5.771	482.326	LPC 15:0/0:0	[M+H]+	0.610687	-0.240366	0.214181
Pos	11.481	806.571	PC 38:6	[M+H]+	0.610853	-0.0931602	0.214063
Pos	10.882	734.569	PC 32:0	[M+H]+	0.611107	0.158149	0.213883
Pos	17.359	758.568	PC 34:2	[M+H]+	0.611355	-0.0814444	0.213706
Pos	6.536	354.338	NAE 20:1	[M+H]+	0.611376	0.1548	0.213691
Pos	8.461	578.421	LPC 22:1/0:0	[M+H]+	0.612245	0.356375	0.213074
Pos	14.834	772.622	PC O-36:2	[M+H]+	0.613379	-0.152341	0.212271
Neg	5.861	531.274	LPG 20:4	[M-H]-	0.615536	0.152205	0.210747
Pos	17.414	833.711	SM 42:0;3O	[M+H]+	0.615589	0.151947	0.210709
Pos	13.184	782.57	PC 36:4	[M+H]+	0.616451	0.136705	0.210101
Pos	14.95	750.542	PC O-35:6	[M+H]+	0.617044	0.188739	0.209684
Pos	15.026	798.637	PC O-38:3	[M+H]+	0.619137	-0.247354	0.208213
Pos	17.241	809.654	SM 42:4;2O	[M+H]+	0.619988	0.175754	0.207617
Pos	12.465	808.591	PC 38:5	[M+H]+	0.620172	0.0878911	0.207488
Pos	14.439	714.545	PE P-35:2|PE P-17:0_18:2	[M+H]+	0.620642	0.143066	0.207159
Pos	20.894	787.671	SM 40:1;2O	[M+H]+	0.621211	0.233298	0.206761
Pos	13.089	742.542	PC 33:3	[M+H]+	0.621872	-0.129937	0.206299
Neg	10.506	355.322	FA 22:0;2O	[M-H]-	0.622228	0.169693	0.20605
Pos	6.249	544.344	LPC 20:4	[M+H]+	0.62391	-0.204921	0.204878
Pos	14.789	502.292	LPE 20:4	[M+H]+	0.624067	0.108114	0.204769
Pos	14.125	760.587	PC 34:1	[M+H]+	0.624258	0.0661566	0.204636
Pos	17.948	813.688	SM 42:2;2O	[M+H]+	0.624911	0.0844254	0.204182
Neg	23.282	409.313	FA 28:7	[M-H]-	0.624972	-0.273524	0.204139
Pos	17.252	796.671	HexCer 41:1;3O|HexCer 18:1;2O/23:0;O	[M+H-H2O]+	0.625528	0.180607	0.203753
Neg	12.103	659.515	PE-Cer 34:1;2O	[M-H]-	0.62575	0.134511	0.203599
Pos	1.771	286.276	NAE 15:0	[M+H]+	0.626127	0.140682	0.203337
Pos	22.256	782.729	TG 45:0|TG 14:0_15:0_16:0	[M+NH4]+	0.626439	-0.543252	0.203121
Pos	13.45	703.583	SM 34:1;2O	[M+H]+	0.627311	0.122586	0.202517
Pos	12.205	714.509	PE 34:3	[M+H]+	0.627949	0.0774939	0.202076
Pos	12.49	742.576	PC O-34:3	[M+H]+	0.628317	-0.0648388	0.201821
Pos	11.542	715.576	SM 35:2;2O	[M+H]+	0.629109	0.168308	0.201274
Pos	12.695	747.604	SM 36:1;3O	[M+H]+	0.630758	0.524114	0.200137
Pos	16.854	774.605	PE 38:1	[M+H]+	0.631333	-0.129267	0.199741
Neg	6.899	535.306	LPG 20:2	[M-H]-	0.63182	0.383618	0.199406
Neg	11.973	694.481	PE O-34:5|PE O-14:1_20:4	[M-H]-	0.633552	-0.127882	0.198218
Pos	20.547	734.575	PC 32:0	[M+H]+	0.634232	-0.158321	0.197752
Pos	15.193	770.577	PE 38:3	[M+H]+	0.635125	-0.0566727	0.197141
Pos	18	815.704	SM 42:1;2O	[M+H]+	0.635181	0.0929537	0.197102
Pos	5.531	314.307	NAE 17:0	[M+H]+	0.636425	0.123173	0.196253
Pos	13.365	746.512	PC O-35:8	[M+H]+	0.637161	-0.204485	0.195751
Neg	12.102	750.506	PE 37:5|PE 17:1_20:4	[M-H]-	0.637592	0.263285	0.195457
Pos	14.238	768.555	PE 38:4	[M+H]+	0.637648	-0.115764	0.195419
Neg	12.101	720.498	PE O-36:6|PE O-16:2_20:4	[M-H]-	0.637725	-0.124831	0.195367
Neg	22.288	297.244	FA 18:1;2O	[M-H]-	0.63858	-0.114396	0.194785
Pos	16.023	852.648	PC 41:4	[M+H]+	0.639233	-0.174677	0.194341
Pos	7.031	454.294	LPE 16:0	[M+H]+	0.640062	0.135386	0.193778
Pos	6.692	272.259	NAE 14:0	[M+H]+	0.641196	-0.265919	0.193009
Neg	12.102	744.498	CL 75:8|CL 18:0_18:1_18:1_21:6	[M-2H]2-	0.641531	0.127219	0.192782
Pos	16.21	762.606	PC 34:0	[M+H]+	0.641601	0.0653688	0.192735
Neg	7.835	506.326	LPE 20:1	[M-H]-	0.643713	-0.242696	0.191308
Pos	7.699	356.355	NAE 20:0	[M+H]+	0.64441	0.089038	0.190838
Pos	10.446	675.546	SM 32:1;2O	[M+H]+	0.644451	0.355775	0.19081
Pos	6.9	496.342	LPC 16:0/0:0	[M+H]+	0.645039	0.110608	0.190414
Pos	17.965	776.656	PC O-36:0	[M+H]+	0.645376	-0.171962	0.190187
Neg	12.072	659.514	PE-Cer 34:1;2O	[M-H]-	0.646894	0.135045	0.189167
Neg	12.753	747.522	PG 34:1|PG 16:0_18:1	[M-H]-	0.647863	-0.120531	0.188517
Pos	14.81	480.31	LPE 18:1	[M+H]+	0.647897	-0.0893728	0.188494
Neg	5.6	544.271	LPS 20:4	[M-H]-	0.64791	-0.248717	0.188485
Pos	6.088	354.338	NAE 20:1	[M+H]+	0.648171	0.115385	0.18831
Pos	17.946	760.626	PC O-35:1	[M+H]+	0.648334	0.477837	0.188201
Pos	12.467	703.578	SM 34:1;2O	[M+H]+	0.648547	0.130775	0.188059
Neg	6.576	509.289	LPG 18:1	[M-H]-	0.64964	-0.415034	0.187327
Pos	16.206	824.55	PC O-41:11	[M+H]+	0.649764	0.135049	0.187245
Pos	13.987	812.618	PC 38:3	[M+H]+	0.650729	0.0637903	0.1866
Pos	4.442	328.321	NAE 18:0	[M+H]+	0.651094	0.598561	0.186356
Pos	16.384	612.596	Cer 38:0;3O|Cer 20:0;2O/18:0;O	[M+H]+	0.652508	0.110687	0.185414
Neg	21.456	279.233	FA 18:2	[M-H]-	0.652694	-0.124396	0.18529
Neg	11.974	762.508	PE 38:6|PE 18:1_20:5	[M-H]-	0.653343	-0.110105	0.184859
Pos	5.934	502.296	LPE 20:4	[M+H]+	0.653467	-0.187602	0.184776
Pos	5.889	478.294	LPE 18:2	[M+H]+	0.653871	-0.200801	0.184508
Pos	13.098	703.577	SM 34:1;2O	[M+H]+	0.653961	0.145398	0.184448
Pos	15.113	780.594	PC O-37:5	[M+H]+	0.654385	0.202926	0.184167
Pos	12.153	794.574	PC 37:5	[M+H]+	0.654731	0.077681	0.183937
Pos	14.822	724.526	PC O-33:5	[M+H]+	0.655102	-0.220266	0.183691
Neg	14.122	736.533	PE O-37:5|PE O-17:1_20:4	[M-H]-	0.655872	0.13669	0.183181
Pos	20.546	846.7	PC 40:0	[M+H]+	0.657813	0.22943	0.181898
Pos	10.69	754.542	PC 34:4	[M+H]+	0.658308	-0.150736	0.181571
Pos	4.984	422.328	CAR 18:3	[M+H]+	0.658899	0.338935	0.181181
Pos	5.293	542.321	LPC 20:5/0:0	[M+H]+	0.65937	-0.266553	0.180871
Pos	12.345	782.576	PC 36:4	[M+H]+	0.659451	0.0739592	0.180817
Neg	5.713	327.233	FA 22:6	[M-H]-	0.660519	0.128614	0.180115
Neg	13.524	761.537	PG 35:1|PG 17:0_18:1	[M-H]-	0.66134	-0.104058	0.179575
Neg	21.333	297.243	FA 18:1;2O	[M-H]-	0.661774	-0.115737	0.179291
Neg	6.41	319.229	FA 20:4;O	[M-H]-	0.662615	-0.430746	0.178739
Pos	18.48	758.574	PC 34:2	[M+H]+	0.663175	-0.101744	0.178372
Pos	15.538	796.587	PE 40:4	[M+H]+	0.663403	0.0630432	0.178223
Pos	15.57	796.587	PE 40:4	[M+H]+	0.663403	0.0630432	0.178223
Pos	3.973	256.228	NAE 13:1	[M+H]+	0.664336	0.320354	0.177612
Pos	16.83	758.609	PC O-35:2	[M+H]+	0.664823	0.24248	0.177294
Pos	5.814	468.31	LPC 14:0/0:0	[M+H]+	0.664952	-0.202556	0.17721
Pos	16.286	774.541	PC O-37:8	[M+H]+	0.665129	0.160931	0.177094
Pos	13.669	730.541	PC 32:2	[M+H]+	0.669147	-0.116264	0.174478
Pos	7.946	326.306	NAE 18:1	[M+H]+	0.669592	-0.15684	0.17419
Neg	5.956	520.268	LPS 18:2	[M-H]-	0.670555	0.188173	0.173566
Pos	16.362	828.649	PC 39:2	[M+H]+	0.671068	0.0850073	0.173233
Pos	7.729	352.324	NAE 20:2	[M+H]+	0.671905	-0.258579	0.172692
Pos	14.693	634.542	DG 36:4|DG 18:2_18:2	[M+NH4]+	0.672318	0.391246	0.172425
Pos	12.916	736.53	PC O-34:6	[M+H]+	0.67254	-0.0728345	0.172282
Pos	15.139	811.673	SM 42:3;2O	[M+H]+	0.672611	0.0716047	0.172236
Pos	21.225	734.568	PC 32:0	[M+H]+	0.672772	-0.130153	0.172132
Pos	14.523	774.605	PC 35:1	[M+H]+	0.675825	0.054177	0.170166
Pos	4.742	394.298	CAR 16:3	[M+H]+	0.676503	0.182799	0.16973
Pos	12.855	766.542	PC 35:5	[M+H]+	0.678107	0.0752754	0.168702
Pos	13.215	750.547	PE P-38:5|PE P-16:0_22:5	[M+H]+	0.680979	0.0484408	0.166867
Neg	5.314	474.263	LPE 18:3	[M-H]-	0.681617	0.270621	0.16646
Pos	17.103	842.667	PC 40:2	[M+H]+	0.681639	-0.0942765	0.166445
Pos	13.818	742.543	PE 36:3	[M+H]+	0.681827	-0.0704188	0.166326
Pos	22.111	634.543	DG 36:4|DG 18:2_18:2	[M+NH4]+	0.683517	-0.138562	0.165251
Pos	12.727	784.589	PC 36:3	[M+H]+	0.68438	0.0788258	0.164703
Pos	16.379	758.567	PC 34:2	[M+H]+	0.684742	-0.0547437	0.164473
Neg	5.392	293.216	FA 18:3;O	[M-H]-	0.685339	-0.309411	0.164094
Pos	9.727	310.273	NAE 17:2	[M+H]+	0.686321	-0.16528	0.163473
Neg	7.168	504.308	LPE 20:2	[M-H]-	0.686829	0.201724	0.163151
Pos	11.952	764.525	PC 35:6	[M+H]+	0.68713	-0.143131	0.162961
Pos	5.782	544.344	LPC 20:4	[M+H]+	0.68815	-0.109055	0.162317
Neg	7.308	283.264	FA 18:0	[M-H]-	0.68844	-0.0891312	0.162134
Neg	7.166	466.294	LPE 17:0	[M-H]-	0.688606	-0.097957	0.162029
Pos	15.746	784.589	PC 36:3	[M+H]+	0.688699	0.0739041	0.16197
Pos	11.432	734.57	PC 32:0	[M+H]+	0.689079	0.109306	0.161731
Pos	16.917	664.588	DG 38:3|DG 20:1_18:2	[M+NH4]+	0.691299	-0.428958	0.160334
Pos	22.966	858.797	SE 29:1/30:4	[M+NH4]+	0.692043	0.259058	0.159867
Neg	6.144	522.283	LPS 18:1	[M-H]-	0.692151	-0.163436	0.159799
Pos	10.526	717.558	SM 34:2;3O	[M+H]+	0.693765	-0.178181	0.158787
Pos	9.343	606.453	LPC 24:1/0:0	[M+H]+	0.693845	0.104498	0.158737
Neg	5.902	568.265	LPS 22:6	[M-H]-	0.695721	0.184901	0.157565
Pos	12.461	768.593	PC O-36:4	[M+H]+	0.695815	0.108719	0.157506
Pos	13.101	810.606	PC 38:4	[M+H]+	0.696125	-0.10296	0.157312
Pos	6.643	476.377	CAR 22:4	[M+H]+	0.697189	-0.189081	0.156649
Pos	12.438	690.508	PC 29:1	[M+H]+	0.697228	0.0674424	0.156625
Pos	16.175	704.56	PE P-34:0|PE P-18:0_16:0	[M+H]+	0.697493	-0.0838064	0.15646
Pos	9.306	580.439	LPC 22:0/0:0	[M+H]+	0.697636	0.12187	0.156371
Pos	14.291	790.565	PC O-38:7	[M+H]+	0.69854	-0.155555	0.155809
Pos	16.556	787.672	SM 40:1;2O	[M+H]+	0.698998	0.077446	0.155524
Pos	17.464	782.575	PC 36:4	[M+H]+	0.699844	0.0954203	0.154999
Neg	8.639	299.26	FA 18:0;2O	[M-H]-	0.700102	0.138857	0.154839
Pos	11.559	818.575	PC 39:7	[M+H]+	0.701336	0.122905	0.154074
Pos	21.206	758.575	PC 34:2	[M+H]+	0.702997	0.094014	0.153047
Pos	13.479	772.531	PC O-37:9	[M+H]+	0.703141	0.199522	0.152957
Pos	9.651	354.338	NAE 20:1	[M+H]+	0.703322	-0.0566663	0.152846
Pos	8.733	578.422	LPC 22:1/0:0	[M+H]+	0.70699	0.119963	0.150586
Pos	12.496	722.515	PE P-36:5|PE P-16:0_20:5	[M+H]+	0.70814	-0.137003	0.149881
Pos	15.589	814.636	PC 38:2	[M+H]+	0.708962	0.063845	0.149377
Pos	12.956	770.511	PC O-37:10	[M+H]+	0.711106	-0.172937	0.148066
Neg	11.132	795.518	PG 38:5|PG 18:1_20:4	[M-H]-	0.711253	-0.311364	0.147976
Pos	11.838	794.57	PC 37:5	[M+H]+	0.711297	-0.0720994	0.147949
Neg	21.766	724.489	MMPE 34:4|MMPE 17:2_17:2	[M-H]-	0.711623	-0.0747157	0.14775
Neg	13.037	773.537	PG 36:2|PG 16:0_20:2	[M-H]-	0.713049	-0.110971	0.146881
Neg	6.789	483.272	LPG 16:0	[M-H]-	0.713302	0.183118	0.146726
Pos	18.503	648.631	Cer 42:2;2O|Cer 18:2;2O/24:0	[M+H]+	0.713952	0.133218	0.146331
Neg	1.075	351.22	FA 20:4;3O	[M-H]-	0.715009	-0.19292	0.145688
Pos	13.131	764.526	PC 35:6	[M+H]+	0.715233	-0.110515	0.145552
Pos	13.174	806.571	PC 38:6	[M+H]+	0.720092	-0.0778715	0.142612
Pos	18.219	787.672	SM 40:1;2O	[M+H]+	0.720844	-0.137685	0.142159
Pos	6.454	526.295	LPE 22:6	[M+H]+	0.721232	0.191965	0.141925
Pos	10.812	778.542	PC 36:6	[M+H]+	0.722525	-0.0791216	0.141147
Pos	7.936	576.407	LPC 22:2/0:0	[M+H]+	0.724311	0.140238	0.140075
Pos	21.874	634.542	DG 36:4|DG 18:2_18:2	[M+NH4]+	0.72691	-0.0830353	0.138519
Pos	12.524	706.577	PC O-31:0	[M+H]+	0.726952	-0.25123	0.138495
Pos	6.636	328.323	NAE 18:0	[M+H]+	0.727412	0.126315	0.13822
Pos	11.451	784.513	PC O-38:10	[M+H]+	0.72821	0.0970267	0.137744
Pos	7.074	376.32	NAE 22:4	[M+H]+	0.728926	-0.243061	0.137317
Pos	5.73	352.32	NAE 20:2	[M+H]+	0.729706	0.217164	0.136852
Neg	18.501	646.615	Cer 42:2;2O|Cer 18:2;2O/24:0	[M-H]-	0.730291	-0.129157	0.136504
Pos	11.005	804.558	PC 38:7	[M+H]+	0.731577	-0.123919	0.13574
Pos	15.87	810.687	HexCer 42:1;3O	[M+H-H2O]+	0.732916	0.0946672	0.134946
Pos	13.294	806.607	PC O-39:6	[M+H]+	0.733929	0.0973337	0.134346
Pos	15.624	636.56	DG 36:3|DG 18:1_18:2	[M+NH4]+	0.734607	0.295399	0.133945
Neg	1.159	369.228	FA 20:3;4O	[M-H]-	0.735271	0.370535	0.133553
Pos	20.549	758.575	PC 34:2	[M+H]+	0.735358	0.104998	0.133501
Pos	19.966	843.739	SM 44:1;2O	[M+H]+	0.736719	0.13245	0.132698
Pos	21.853	758.568	PC 34:2	[M+H]+	0.737021	-0.0641609	0.13252
Pos	14.861	800.622	PC 37:2	[M+H]+	0.737987	-0.0525445	0.131951
Pos	15.852	786.605	PC 36:2	[M+H]+	0.73892	0.0467808	0.131403
Neg	11.896	723.496	PEtOH 36:4|PEtOH 18:2_18:2	[M-H]-	0.739134	0.216144	0.131277
Pos	14.307	862.639	PC 42:6	[M+H]+	0.744507	-0.0616657	0.128131
Pos	12.469	748.531	PE P-38:6|PE P-18:2_20:4	[M+H]+	0.745365	-0.0784026	0.127631
Pos	13.477	768.559	PC 35:4	[M+H]+	0.745986	0.0701585	0.127269
Pos	6.532	450.362	CAR 20:3	[M+H]+	0.748293	-0.177163	0.125928
Pos	15.453	814.636	PC 38:2	[M+H]+	0.749753	0.0347817	0.125082
Pos	12.844	808.591	PC 38:5	[M+H]+	0.749974	-0.088515	0.124954
Neg	8.845	313.24	FA 18:1;2O	[M-H]-	0.75001	-0.174742	0.124933
Pos	11.542	719.574	SM 34:1;3O	[M+H]+	0.753008	-0.0792221	0.1232
Neg	13.809	675.498	PEtOH 32:0|PEtOH 16:0_16:0	[M-H]-	0.754238	0.258532	0.122491
Neg	25.015	409.314	FA 28:7	[M-H]-	0.755063	-0.210027	0.122017
Pos	6.561	356.354	NAE 20:0	[M+H]+	0.755123	0.0921367	0.121983
Pos	5.445	482.326	LPC 15:0	[M+H]+	0.755634	0.193056	0.121689
Pos	18.308	841.723	SM 44:2;2O	[M+H]+	0.755734	-0.0781349	0.121631
Pos	13.296	794.612	PC O-38:5	[M+H]+	0.7558	0.0745048	0.121593
Pos	8.288	538.39	LPC 19:0/0:0	[M+H]+	0.756052	0.0857655	0.121448
Pos	17.033	769.588	SM 38:4;3O	[M+H]+	0.757102	-0.199939	0.120846
Pos	12.611	748.531	PE P-38:6|PE P-18:1_20:5	[M+H]+	0.75749	-0.114922	0.120623
Pos	12.719	724.532	PE P-36:4|PE P-18:2_18:2	[M+H]+	0.758433	0.053231	0.120082
Pos	6.887	476.374	CAR 22:4	[M+H]+	0.7599	-0.172177	0.119243
Pos	11.835	740.559	PC O-34:4	[M+H]+	0.760619	-0.0362465	0.118833
Neg	7.14	524.3	LPS 18:0	[M-H]-	0.763952	0.201435	0.116934
Pos	13.705	682.543	DG 40:8|DG 18:2_22:6	[M+NH4]+	0.764064	0.176433	0.11687
Pos	16.922	760.587	PC 34:1	[M+H]+	0.764145	0.027259	0.116824
Pos	7.465	352.322	NAE 20:2	[M+H]+	0.764416	-0.209564	0.11667
Pos	13.541	756.554	PC 34:3	[M+H]+	0.765382	0.125712	0.116122
Pos	16.595	822.643	PC O-40:5	[M+H]+	0.765608	-0.0854009	0.115994
Neg	6.923	502.296	LPE 20:3	[M-H]-	0.765752	-0.181685	0.115912
Pos	15.893	828.697	PC O-40:2	[M+H]+	0.766004	-0.115406	0.115769
Pos	10.922	766.539	PC 35:5	[M+H]+	0.766159	-0.0605356	0.115681
Pos	16.162	568.569	Cer 36:0;2O|Cer 18:0;2O/18:0	[M+H]+	0.76657	-0.106051	0.115448
Pos	5.83	500.278	LPE 20:5	[M+H]+	0.766715	0.121485	0.115366
Pos	13.652	798.606	PC 37:3	[M+H]+	0.767146	0.0826374	0.115122
Neg	6.597	255.234	FA 16:0	[M-H]-	0.768838	0.0908085	0.114165
Pos	7.074	480.311	LPE 18:1	[M+H]+	0.769073	0.116542	0.114032
Pos	5.685	352.32	NAE 20:2	[M+H]+	0.770254	0.235714	0.113366
Pos	22.469	806.571	PC 38:6	[M+H]+	0.770301	0.0921532	0.11334
Pos	7.351	478.392	CAR 22:3	[M+H]+	0.772712	-0.171288	0.111982
Pos	10.717	675.547	SM 32:1;2O	[M+H]+	0.772749	0.091772	0.111962
Neg	14.656	776.566	PE O-40:6|PE O-18:0_22:6	[M-H]-	0.772999	-0.0762249	0.111821
Pos	12.463	820.591	PC 39:6	[M+H]+	0.774652	0.0828009	0.110893
Pos	10.521	675.547	SM 32:1;2O|SM 19:1;2O/13:0	[M+H]+	0.777524	0.101183	0.109286
Pos	6.145	328.322	NAE 18:0	[M+H]+	0.777798	0.143382	0.109133
Pos	5.718	328.323	NAE 18:0	[M+H]+	0.781297	-0.246289	0.107184
Pos	15.513	782.562	PC 36:4	[M+H]+	0.781493	0.0279923	0.107075
Pos	18.25	806.577	PC 38:6	[M+H]+	0.781529	-0.0581403	0.107055
Pos	12.969	526.295	LPE 22:6	[M+H]+	0.781911	0.0620231	0.106843
Pos	9.727	594.451	LPC 23:0/0:0	[M+H]+	0.783158	0.231767	0.106151
Pos	15.795	662.575	DG 38:4|DG 18:2_20:2	[M+NH4]+	0.783694	-0.175185	0.105853
Pos	5.779	448.345	CAR 20:4	[M+H]+	0.78442	0.0772279	0.105451
Pos	15.265	660.56	DG 38:5|DG 16:0_22:5	[M+NH4]+	0.784523	0.123905	0.105394
Pos	11.636	760.513	PS 34:2	[M+H]+	0.786599	-0.0434373	0.104246
Pos	11.287	701.563	SM 34:2;2O	[M+H]+	0.787102	0.0502366	0.103969
Neg	5.95	498.264	LPE 20:5	[M-H]-	0.787166	-0.150429	0.103934
Pos	11.135	738.545	PC O-34:5	[M+H]+	0.788448	-0.0509223	0.103227
Pos	22.446	758.575	PC 34:2	[M+H]+	0.789357	-0.0465019	0.102727
Pos	7.329	376.319	NAE 22:4	[M+H]+	0.791689	-0.172694	0.101445
Pos	11.416	719.579	SM 34:1;3O	[M+H]+	0.791706	0.0392499	0.101436
Neg	6.458	524.278	LPE 22:6	[M-H]-	0.791902	0.117081	0.101329
Pos	11.9	810.533	PC O-40:11	[M+H]+	0.791955	0.0684494	0.1013
Pos	16.742	813.688	SM 42:2;2O	[M+H]+	0.793218	-0.050163	0.100607
Neg	4.685	271.229	FA 16:0;2O	[M-H]-	0.793329	0.101122	0.100547
Neg	11.317	632.494	SL 35:0;2O|SL 13:0;O/22:0;O	[M-H]-	0.795062	-0.11401	0.0995987
Neg	15.142	794.573	PE 40:4|PE 18:0_22:4	[M-H]-	0.795737	0.0940328	0.0992305
Neg	0.996	498.291	ST 24:1;O3;T	[M-H]-	0.798157	-0.399942	0.0979119
Pos	6.305	352.32	NAE 20:2	[M+H]+	0.79873	-0.130743	0.0976
Pos	4.104	396.312	CAR 16:2	[M+H]+	0.802392	-0.174226	0.0956133
Neg	5.728	271.228	FA 16:0;2O	[M-H]-	0.802705	0.0774312	0.0954443
Pos	16.537	756.594	PC O-35:3	[M+H]+	0.804196	0.0700486	0.0946382
Pos	12.135	842.608	PC O-42:9	[M+H]+	0.804994	0.0522842	0.0942073
Pos	12.272	796.587	PC 37:4	[M+H]+	0.805094	-0.0425489	0.0941535
Neg	8.861	279.233	FA 18:2	[M-H]-	0.806198	-0.15331	0.0935585
Neg	11.47	771.521	PG 36:3|PG 18:1_18:2	[M-H]-	0.806751	-0.249033	0.0932605
Neg	7.98	480.31	LPE 18:0	[M-H]-	0.807659	0.0771206	0.0927719
Pos	8.64	508.44	CAR 24:2	[M+H]+	0.808758	0.176654	0.0921813
Pos	12.428	742.581	PC O-34:3	[M+H]+	0.810278	-0.066961	0.0913658
Pos	6.47	496.342	LPC 16:0/0:0	[M+H]+	0.810659	0.0703152	0.0911618
Pos	5.699	342.336	NAE 19:0	[M+H]+	0.811461	-0.132715	0.0907325
Neg	12.345	766.541	DMPE 36:4|DMPE 16:0_20:4	[M-H]-	0.811598	0.0658227	0.0906592
Neg	22.62	699.483	CL 68:4|CL 16:0_16:0_18:2_18:2	[M-2H]2-	0.812028	-0.188258	0.0904289
Pos	7.228	372.292	NAE 22:6	[M+H]+	0.812643	0.0678552	0.0901003
Neg	5.071	301.219	FA 20:5	[M-H]-	0.814672	0.153083	0.089017
Pos	11.515	780.557	PC 36:5	[M+H]+	0.814715	-0.042341	0.0889945
Neg	6.217	526.297	LPE 22:5	[M-H]-	0.817182	-0.12969	0.0876813
Neg	17.796	637.592	FA 44:5	[M-H]-	0.819788	-0.0568636	0.0862986
Pos	0.74	328.323	NAE 18:0	[M+H]+	0.819847	0.129292	0.0862674
Pos	12.291	804.551	PC 38:7	[M+H]+	0.819964	0.0816964	0.0862055
Pos	5.654	342.336	NAE 19:0	[M+H]+	0.820301	0.190491	0.0860266
Pos	6.153	448.344	CAR 20:4	[M+H]+	0.82044	0.109588	0.0859532
Pos	15.755	761.657	SM 38:0;2O	[M+H]+	0.821113	-0.0643283	0.0855973
Pos	12.631	682.567	HexCer 34:1;2O|HexCer 18:1;2O/16:0	[M+H-H2O]+	0.821358	0.213235	0.0854676
Neg	8.406	494.326	LPE 19:0	[M-H]-	0.821792	0.0677202	0.0852381
Pos	13.46	731.608	SM 36:1;2O	[M+H]+	0.827221	0.0367446	0.0823787
Pos	10.307	717.558	SM 34:2;3O	[M+H]+	0.827855	0.0870287	0.0820457
Pos	15.717	833.647	SM 44:6;2O	[M+H]+	0.82791	0.069921	0.0820168
Pos	17.733	852.696	PC O-42:4	[M+H]+	0.828063	0.0632008	0.0819365
Pos	4.805	370.297	CAR 14:1	[M+H]+	0.828205	0.11925	0.0818624
Pos	13.314	772.589	PC 35:2	[M+H]+	0.828899	-0.0362145	0.0814983
Pos	6.456	546.357	LPC 20:3/0:0	[M+H]+	0.83061	0.0556035	0.080603
Pos	5.594	328.322	NAE 18:0	[M+H]+	0.830649	-0.221357	0.0805826
Pos	17.538	831.699	SM 42:1;3O	[M+H]+	0.831465	0.0446406	0.0801563
Pos	14.632	540.539	Cer 34:0;2O|Cer 18:0;2O/16:0	[M+H]+	0.831608	-0.0858184	0.0800815
Pos	13.73	752.561	PC O-35:5	[M+H]+	0.836784	0.0671518	0.0773865
Pos	15.337	686.575	DG 40:6|DG 18:1_22:5	[M+NH4]+	0.836913	0.105363	0.0773197
Pos	6.17	424.344	CAR 18:2	[M+H]+	0.837517	0.0981256	0.0770064
Pos	15.912	703.583	SM 34:1;2O	[M+H]+	0.838823	-0.108533	0.0763296
Pos	15.93	825.694	SM 43:3;2O	[M+H]+	0.83957	0.0729494	0.075943
Pos	12.242	741.577	SM 37:3;2O	[M+H]+	0.840075	-0.0512208	0.075682
Pos	22.064	778.772	Cer 50:1;3O|Cer 18:0;2O/32:1;O	[M+H]+	0.840096	-0.368411	0.0756713
Pos	8.513	578.422	LPC 22:1/0:0	[M+H]+	0.840116	0.0561315	0.0756609
Pos	8.797	566.42	LPC 21:0/0:0	[M+H]+	0.84169	-0.12745	0.0748477
Neg	24.016	279.233	FA 18:2	[M-H]-	0.842071	-0.0901261	0.0746513
Pos	14.439	752.561	PE P-38:4|PE P-16:0_22:4	[M+H]+	0.842214	0.0701436	0.0745776
Pos	15.263	796.671	HexCer 41:1;3O|HexCer 18:1;2O/23:0;O	[M+H-H2O]+	0.842828	0.0606367	0.0742612
Pos	3.525	256.229	NAE 13:1	[M+H]+	0.843303	0.150843	0.0740164
Pos	6.131	356.354	NAE 20:0	[M+H]+	0.844081	0.0468009	0.0736156
Pos	12.01	696.5	PE P-34:4|PE P-14:0_20:4	[M+H]+	0.844178	-0.0423535	0.073566
Pos	16.955	766.658	HexCer 40:1;2O|HexCer 18:1;2O/22:0	[M+H-H2O]+	0.844923	0.0665284	0.0731829
Neg	13.77	675.502	PEtOH 32:0|PEtOH 16:0_16:0	[M-H]-	0.84581	0.152566	0.0727274
Neg	11.291	771.521	PG 36:3|PG 18:1_18:2	[M-H]-	0.846128	-0.115358	0.0725639
Neg	5.922	619.288	LPI 20:4	[M-H]-	0.846484	-0.0532687	0.0723813
Pos	11.127	721.588	SM 34:0;3O	[M+H]+	0.847321	0.128887	0.0719522
Neg	13.573	673.481	PA 34:1|PA 16:0_18:1	[M-H]-	0.84783	0.0491959	0.0716911
Neg	7.074	478.293	LPE 18:1	[M-H]-	0.848316	-0.0746596	0.0714426
Pos	13.895	782.569	PC 36:4	[M+H]+	0.849403	-0.0609653	0.070886
Pos	11.319	689.56	SM 33:1;2O	[M+H]+	0.850901	-0.0468514	0.070121
Pos	11.74	701.563	SM 34:2;2O	[M+H]+	0.851321	0.0555769	0.0699064
Neg	5.765	271.228	FA 16:0;2O	[M-H]-	0.851739	-0.0439463	0.0696933
Pos	16.24	829.683	SM 42:2;3O	[M+H]+	0.85372	0.0649221	0.0686844
Pos	14.545	838.637	PC 40:4	[M+H]+	0.854334	-0.0452168	0.0683721
Pos	11.393	721.589	SM 34:0;3O	[M+H]+	0.855021	0.0564527	0.0680231
Neg	5.821	317.212	FA 20:5;2O	[M-H]-	0.855093	-0.222046	0.0679865
Pos	7.568	428.375	CAR 18:0	[M+H]+	0.855758	0.0493536	0.0676491
Pos	7.819	442.391	CAR 19:0	[M+H]+	0.856623	-0.0778031	0.0672105
Pos	20.112	664.662	Cer 43:1;2O|Cer 18:1;2O/25:0	[M+H]+	0.856958	0.130034	0.0670403
Pos	7.461	374.303	NAE 22:5	[M+H]+	0.859054	-0.147148	0.0659798
Neg	6.149	303.234	FA 20:4	[M-H]-	0.859213	0.0544809	0.0658991
Pos	12.453	830.567	PC 40:8	[M+H]+	0.860492	0.0793482	0.0652531
Pos	14.445	812.623	PC 38:3	[M+H]+	0.862229	-0.044741	0.0643773
Pos	21.538	758.575	PC 34:2	[M+H]+	0.862911	0.0451003	0.0640342
Pos	22.474	634.546	DG 36:4|DG 18:2_18:2	[M+NH4]+	0.863422	-0.039588	0.0637767
Pos	33.243	338.304	NAE 19:2	[M+H]+	0.863631	-0.0802723	0.0636718
Pos	15.851	758.575	PC 34:2	[M+H]+	0.864318	-0.025421	0.0633266
Neg	15.542	714.546	PE O-35:2|PE O-17:1_18:1	[M-H]-	0.866561	-0.0610839	0.0622007
Pos	5.562	422.329	CAR 18:3	[M+H]+	0.866917	-0.0749354	0.0620222
Pos	15.569	818.599	PC O-40:7	[M+H]+	0.867284	-0.046534	0.0618386
Pos	11.708	768.559	PC 35:4	[M+H]+	0.867514	-0.0281291	0.0617236
Pos	8.823	310.274	NAE 17:2	[M+H]+	0.868038	-0.0578061	0.0614614
Pos	14.897	804.583	PC O-39:7	[M+H]+	0.870461	0.0758784	0.0602507
Pos	12.593	758.574	PC 34:2	[M+H]+	0.870663	-0.0365619	0.06015
Pos	18.248	794.689	HexCer 42:1;2O|HexCer 18:1;2O/24:0	[M+H-H2O]+	0.871531	-0.0437441	0.0597169
Neg	8.856	465.303	ST 27:1;O;S	[M-H]-	0.872427	-0.0408104	0.0592711
Neg	6.083	267.197	FA 16:2;2O	[M-H]-	0.872455	-0.103669	0.0592572
Pos	16.202	758.575	PC 34:2	[M+H]+	0.873617	0.0306116	0.0586791
Pos	12.908	818.612	PC O-40:7	[M+H]+	0.874476	-0.0658918	0.058252
Pos	7.624	504.408	CAR 24:4	[M+H]+	0.876906	-0.108967	0.057047
Neg	22.435	271.228	FA 16:0;2O	[M-H]-	0.877115	-0.0534956	0.0569434
Pos	16.043	802.638	PC 37:1	[M+H]+	0.877135	0.0380422	0.0569334
Pos	13.883	784.591	PC 36:3	[M+H]+	0.877905	-0.0323918	0.0565527
Pos	13.162	736.53	PC O-34:6	[M+H]+	0.878216	0.0253561	0.0563984
Neg	6.425	297.244	FA 18:1;2O	[M-H]-	0.878513	-0.100023	0.0562519
Pos	21.894	768.713	TG 44:0|TG 14:0_14:0_16:0	[M+NH4]+	0.879012	-0.175279	0.0560052
Neg	5.4	498.263	LPE 20:5	[M-H]-	0.879592	-0.0917854	0.0557187
Pos	15.889	666.644	Cer 42:1;3O|Cer 18:1;2O/24:0;O	[M+H]+	0.879842	0.0465033	0.0555952
Pos	17.443	806.576	PC 38:6	[M+H]+	0.879869	0.0431881	0.0555819
Pos	19.491	638.647	Cer 41:0;2O|Cer 18:0;2O/23:0	[M+H]+	0.880297	-0.0622864	0.0553708
Pos	7.134	478.393	CAR 22:3	[M+H]+	0.88055	-0.0782822	0.0552462
Pos	11.137	689.564	SM 33:1;2O	[M+H]+	0.881526	0.054869	0.054765
Pos	7.104	478.392	CAR 22:3	[M+H]+	0.881761	-0.077517	0.0546491
Pos	14.92	772.528	PC O-37:9	[M+H]+	0.882078	0.0828842	0.0544931
Pos	20.624	678.681	Cer 44:1;2O|Cer 20:1;2O/24:0	[M+H]+	0.882166	-0.142844	0.0544498
Pos	7.815	356.354	NAE 20:0	[M+H]+	0.883697	0.0313142	0.0536966
Pos	16.938	790.682	PC O-37:0	[M+H]+	0.884085	-0.0402073	0.0535062
Pos	14.833	502.296	LPE 20:4	[M+H]+	0.885141	-0.0253217	0.0529876
Pos	6.574	478.297	LPE 18:2	[M+H]+	0.885192	-0.0728646	0.0529623
Pos	14.277	794.575	PC 37:5	[M+H]+	0.885479	0.0769924	0.0528217
Pos	8.588	270.244	NAE 14:1	[M+H]+	0.889475	0.106376	0.0508661
Neg	5.947	544.268	LPS 20:4	[M-H]-	0.891899	-0.0552549	0.0496843
Pos	6.24	528.31	LPE 22:5	[M+H]+	0.89324	-0.0548158	0.0490318
Neg	7.479	271.228	FA 16:0;2O	[M-H]-	0.894687	0.0606334	0.0483287
Pos	13.174	772.589	PC 35:2	[M+H]+	0.896007	0.0332649	0.0476887
Pos	6.607	528.31	LPE 22:5	[M+H]+	0.897031	-0.048558	0.0471924
Pos	22.461	786.605	PC 36:2	[M+H]+	0.897241	-0.0225746	0.0470908
Neg	6.763	522.283	LPS 18:1	[M-H]-	0.898329	-0.0510937	0.0465645
Pos	15.684	784.589	PC 36:3	[M+H]+	0.898944	-0.0315836	0.0462672
Neg	6.173	279.233	FA 18:2	[M-H]-	0.899537	-0.0355053	0.045981
Pos	14.58	760.587	PC 34:1	[M+H]+	0.900062	0.0153328	0.0457275
Pos	6.321	356.354	NAE 20:0	[M+H]+	0.901316	0.026291	0.0451228
Pos	6.293	356.354	NAE 20:0	[M+H]+	0.901456	0.0262535	0.0450553
Pos	33.404	310.273	NAE 17:2	[M+H]+	0.902886	0.0527113	0.0443671
Pos	13.387	798.607	PC 37:3	[M+H]+	0.903326	-0.032493	0.0441557
Pos	7.088	384.311	MG 19:3	[M+NH4]+	0.905108	0.0347629	0.0432998
Pos	6.184	328.321	NAE 18:0	[M+H]+	0.905823	0.054274	0.0429566
Pos	14.926	794.605	PC O-38:5	[M+H]+	0.906134	0.021782	0.0428077
Pos	9.504	606.453	LPC 24:1/0:0	[M+H]+	0.908939	-0.0251049	0.0414652
Pos	13.678	760.586	PC 34:1	[M+H]+	0.909369	0.0150988	0.0412599
Pos	17.378	786.604	PC 36:2	[M+H]+	0.909515	-0.0160249	0.0411901
Pos	17.603	827.702	SM 43:2;2O	[M+H]+	0.909685	-0.0211058	0.0411089
Neg	13.64	724.531	PE O-36:4|PE O-16:0_20:4	[M-H]-	0.910594	0.0216323	0.0406754
Neg	8.429	311.296	FA 20:0	[M-H]-	0.91066	0.0335761	0.0406438
Pos	15.535	760.587	PC 34:1	[M+H]+	0.911488	0.0121077	0.040249
Neg	15.569	869.612	PMeOH 48:8|PMeOH 24:4_24:4	[M-H]-	0.91205	-0.0398014	0.0399813
Pos	23.136	758.575	PC 34:2	[M+H]+	0.918324	0.0230312	0.0370043
Pos	14.504	760.586	PC 34:1	[M+H]+	0.91924	0.0139116	0.0365712
Pos	16.012	825.649	SM 42:4;3O	[M+H]+	0.919247	0.0233154	0.0365677
Pos	15.904	786.604	PC 36:2	[M+H]+	0.919248	-0.0183502	0.0365674
Pos	11.017	758.574	PC 34:2	[M+H]+	0.922591	0.030283	0.0349908
Pos	15.662	776.621	PC 35:0	[M+H]+	0.923239	-0.0196864	0.0346857
Pos	9.079	566.421	LPC 21:0/0:0	[M+H]+	0.923775	-0.0250396	0.0344338
Pos	8.317	532.441	CAR 26:4	[M+H]+	0.924796	0.0762017	0.0339541
Pos	4.874	286.276	NAE 15:0	[M+H]+	0.924813	0.0300293	0.0339461
Pos	5.937	354.338	NAE 20:1	[M+H]+	0.925151	-0.0440488	0.0337875
Pos	5.108	422.328	CAR 18:3	[M+H]+	0.925628	0.0331929	0.0335635
Neg	8.802	469.334	NAGlySer 20:1;O	[M-H]-	0.928114	0.109238	0.0323988
Pos	14.203	684.558	DG 40:7|DG 18:2_22:5	[M+NH4]+	0.92846	-0.0657154	0.0322369
Pos	21.223	787.67	SM 40:1;2O	[M+H]+	0.929684	0.0447772	0.0316647
Pos	14.823	774.547	PC O-37:8	[M+H]+	0.931866	0.0354633	0.0306464
Neg	5.864	313.239	FA 18:1;2O	[M-H]-	0.932297	-0.0465358	0.0304456
Pos	8.111	506.43	CAR 24:3	[M+H]+	0.932552	0.0548889	0.0303272
Pos	13.246	790.575	PC O-38:7	[M+H]+	0.932624	0.034549	0.0302935
Pos	16.386	762.6	PC 34:0	[M+H]+	0.932696	-0.0186029	0.03026
Pos	10.994	712.528	PC O-32:4	[M+H]+	0.934957	-0.0191681	0.0292083
Pos	12.661	782.57	PC 36:4	[M+H]+	0.936421	-0.0173199	0.0285287
Pos	14.362	798.544	PC O-39:10	[M+H]+	0.93653	0.034629	0.0284781
Neg	19.448	409.313	FA 28:7	[M-H]-	0.936603	-0.0293912	0.0284445
Pos	13.633	700.527	PE P-34:2|PE P-16:0_18:2	[M+H]+	0.939728	0.0131847	0.0269981
Pos	15.843	636.56	DG 36:3|DG 18:1_18:2	[M+NH4]+	0.941323	0.0555241	0.0262613
Neg	12.04	694.481	PE O-34:5|PE O-14:1_20:4	[M-H]-	0.941373	-0.0241846	0.0262381
Pos	13.878	806.571	PC 38:6	[M+H]+	0.941588	-0.0181214	0.0261392
Pos	16.753	638.573	DG 36:2|DG 18:1_18:1	[M+NH4]+	0.942259	-0.0663356	0.0258298
Pos	15.532	806.571	PC 38:6	[M+H]+	0.943839	-0.0184696	0.0251019
Pos	14.845	702.547	PE P-34:1|PE P-16:0_18:1	[M+H]+	0.943954	-0.0130785	0.0250493
Pos	14.467	797.663	SM 41:3;2O	[M+H]+	0.946232	0.010617	0.0240025
Pos	14.791	774.54	PC O-37:8	[M+H]+	0.946376	0.0295236	0.0239362
Pos	14.276	760.586	PC 34:1	[M+H]+	0.946563	-0.0255903	0.0238504
Pos	8.064	404.352	NAE 24:4	[M+H]+	0.948138	-0.0473546	0.0231285
Pos	13.254	750.548	PE P-38:5|PE P-16:0_22:5	[M+H]+	0.94912	-0.0133718	0.0226789
Pos	15.92	746.61	PC O-34:1	[M+H]+	0.949797	-0.0136834	0.0223691
Pos	30.37	310.273	NAE 17:2	[M+H]+	0.949802	-0.0288345	0.0223669
Pos	24.188	852.804	TG 50:0|TG 16:0_16:0_18:0	[M+NH4]+	0.950681	-0.0512335	0.021965
Neg	5.864	524.281	LPE 22:6	[M-H]-	0.950794	0.0612522	0.0219138
Pos	14.9	786.605	PC 36:2	[M+H]+	0.950982	0.0101086	0.0218279
Neg	6.085	524.278	LPE 22:6	[M-H]-	0.952178	0.0221755	0.021282
Pos	6.266	546.358	LPC 20:3	[M+H]+	0.952614	0.0243562	0.0210832
Pos	10.543	608.466	LPC 24:0/0:0	[M+H]+	0.955621	0.017	0.0197143
Neg	5.967	496.269	LPS 16:0	[M-H]-	0.955719	0.0504466	0.01967
Pos	12.231	804.593	PC O-39:7	[M+H]+	0.956438	0.0231318	0.019343
Pos	16.025	824.618	PC 39:4	[M+H]+	0.958238	-0.00925581	0.0185267
Pos	5.532	422.328	CAR 18:3	[M+H]+	0.959261	0.0184466	0.0180633
Pos	30.291	338.304	NAE 19:2	[M+H]+	0.961165	-0.0228174	0.0172018
Pos	14.911	806.571	PC 38:6|PC 19:3_19:3	[M+H]+	0.961178	0.0127969	0.017196
Pos	5.161	396.312	CAR 16:2	[M+H]+	0.962863	0.0224522	0.0164356
Pos	20.549	782.575	PC 36:4	[M+H]+	0.964238	-0.0216285	0.0158159
Pos	5.025	422.328	CAR 18:3	[M+H]+	0.964252	0.0246558	0.0158096
Pos	9.749	699.547	SM 34:3;2O	[M+H]+	0.965459	-0.0215058	0.0152663
Pos	16.587	800.664	PC O-38:2	[M+H]+	0.965478	0.00777648	0.0152574
Neg	5.741	303.233	FA 20:4	[M-H]-	0.965613	0.0180398	0.0151969
Pos	12.095	770.57	PC 35:3	[M+H]+	0.965628	-0.00915665	0.0151903
Pos	13.157	703.578	SM 34:1;2O	[M+H]+	0.966072	-0.00980634	0.0149905
Neg	21.928	271.228	FA 16:0;2O	[M-H]-	0.966288	-0.0147314	0.0148933
Pos	14.022	786.605	PC 36:2	[M+H]+	0.967024	0.0071542	0.0145629
Pos	6.92	522.358	LPC 18:1	[M+H]+	0.967439	-0.0128241	0.0143762
Pos	11.293	790.561	PC O-38:7	[M+H]+	0.967854	-0.0202953	0.0141902
Pos	14.135	658.542	DG 38:6|DG 18:2_20:4	[M+NH4]+	0.968285	-0.0209516	0.0139966
Pos	11.993	764.526	PC 35:6	[M+H]+	0.968883	0.0112645	0.0137286
Pos	13.853	750.547	PE P-38:5|PE P-18:0_20:5	[M+H]+	0.968964	0.00844093	0.0136924
Pos	11.304	719.574	SM 34:1;3O	[M+H]+	0.973754	-0.00940913	0.0115508
Neg	5.76	315.254	FA 18:0;2O	[M-H]-	0.973926	-0.0158986	0.0114742
Pos	11.985	806.569	PC 38:6	[M+H]+	0.975174	-0.00914858	0.0109179
Pos	7.315	324.292	NAE 18:2	[M+H]+	0.976096	-0.0166046	0.0105073
Neg	6.675	409.237	LPA 16:0	[M-H]-	0.976628	-0.00948626	0.0102709
Pos	6.12	494.327	LPC 16:1/0:0	[M+H]+	0.977349	0.00957762	0.0099505
Pos	13.965	808.584	PC 38:5	[M+H]+	0.977621	0.0129286	0.00982944
Pos	12.767	747.605	SM 36:1;3O	[M+H]+	0.979942	-0.00927351	0.00879973
Pos	16.461	813.651	SM 41:3;3O	[M+H]+	0.980247	-0.0113505	0.00866431
Neg	7.25	351.222	FA 20:4;3O	[M-H]-	0.980414	-0.0249899	0.00859061
Neg	6.509	281.248	FA 18:1	[M-H]-	0.982403	-0.00609235	0.00771018
Pos	8.078	284.261	NAE 15:1	[M+H]+	0.982495	-0.00654044	0.0076696
Pos	12.446	806.576	PC 38:6	[M+H]+	0.983045	-0.0062528	0.00742657
Pos	6.078	342.338	NAE 19:0	[M+H]+	0.98325	0.009273	0.0073361
Pos	12.99	748.532	PE P-38:6|PE P-16:0_22:6	[M+H]+	0.983681	0.00525847	0.00714555
Pos	6.411	478.294	LPE 18:2	[M+H]+	0.985075	0.00850551	0.00653091
Neg	7.739	271.228	FA 16:0;2O	[M-H]-	0.987102	-0.00724649	0.00563776
Pos	12.187	701.564	SM 34:2;2O|SM 15:2;2O/19:0	[M+H]+	0.987459	-0.00395895	0.00548112
Pos	12.74	766.567	PC O-36:5	[M+H]+	0.987855	0.00331211	0.00530658
Pos	5.769	424.344	CAR 18:2	[M+H]+	0.988595	-0.00561591	0.00498154
Pos	6.597	454.297	LPE 16:0	[M+H]+	0.988764	-0.00492957	0.00490714
Neg	14.982	675.498	PA 34:0|PA 16:0_18:0	[M-H]-	0.989751	0.00187521	0.00447425
Neg	21.347	723.481	CL 72:8|CL 18:2_18:2_18:2_18:2	[M-2H]2-	0.989799	0.00646542	0.00445307
Pos	18.189	760.585	PC 34:1	[M+H]+	0.990334	-0.0014393	0.0042185
Neg	6.543	509.289	LPG 18:1	[M-H]-	0.991471	-0.00627804	0.00371994
Neg	14.836	750.547	PE O-38:5|PE O-18:1_20:4	[M-H]-	0.991471	0.00160022	0.00371993
Pos	11.387	792.56	PC 37:6	[M+H]+	0.991615	-0.00272312	0.00365676
Pos	20.904	734.574	PC 32:0	[M+H]+	0.992885	-0.00309696	0.00310116
Pos	6.085	314.307	NAE 17:0	[M+H]+	0.993396	0.00231438	0.00287742
Pos	14.393	770.563	PC 35:3	[M+H]+	0.994764	0.00128219	0.00227976
Pos	33.713	310.274	NAE 17:2	[M+H]+	0.998795	0.000618883	0.000523491
Neg	7.028	452.278	LPE 16:0	[M-H]-	0.999356	0.000305059	0.000279942

## Sheet: lung lipidomics
ESI mode	Average Retention time(min)	Average Mz	Lipid specie	Adduct type	P value	(-)Log2 Fold change	(-)Log P value
Pos	17.903	740.641	TG 41:1;1O|TG 10:0_16:0_15:1;1O	[M+NH4]+	0.0452441	-2.5197	1.34444
Pos	21.048	864.77	TG 50:2;1O|TG 17:0_18:1_15:1;1O	[M+NH4]+	0.0872783	-3.70874	1.05909
Pos	20.787	838.743	TG 48:1;1O|TG 16:0_16:0_16:1;1O	[M+NH4]+	0.101835	-3.95578	0.992104
Pos	20.007	814.694	TG 48:5|TG 12:0_18:2_18:3	[M+NH4]+	0.104914	-2.0986	0.979166
Pos	21.058	838.751	TG 48:1;1O|TG 16:0_16:0_16:1;1O	[M+NH4]+	0.110622	-3.43541	0.95616
Pos	20.807	790.69	TG 46:3|TG 12:0_16:0_18:3	[M+NH4]+	0.133094	-2.46269	0.875843
Pos	19.763	710.629	TG 40:1|TG 8:0_16:0_16:1	[M+NH4]+	0.158838	-2.3655	0.799045
Pos	20.63	738.661	TG 42:1|TG 8:0_16:0_18:1	[M+NH4]+	0.159238	-3.34751	0.797954
Pos	21.171	816.708	TG 48:4|TG 16:0_16:0_16:4	[M+NH4]+	0.159656	-1.41764	0.796814
Pos	20.233	750.66	TG 43:2|TG 9:0_16:0_18:2	[M+NH4]+	0.160965	-2.03949	0.793269
Pos	19.059	786.66	TG 46:5|TG 10:0_18:2_18:3	[M+NH4]+	0.167696	-1.60562	0.775476
Pos	21.968	818.723	TG 48:3|TG 16:0_16:0_16:3	[M+NH4]+	0.176454	-1.4414	0.753368
Pos	19.781	736.644	TG 42:2|TG 8:0_16:0_18:2	[M+NH4]+	0.177449	-2.32136	0.750927
Pos	21.041	752.677	TG 43:1|TG 9:0_16:0_18:1	[M+NH4]+	0.1812	-2.97455	0.741842
Pos	20.662	764.675	TG 44:2|TG 10:0_16:0_18:2	[M+NH4]+	0.189897	-2.74001	0.721482
Pos	20.815	816.707	TG 48:4|TG 16:0_14:1_18:3	[M+NH4]+	0.19427	-2.62817	0.711594
Pos	22.867	822.756	TG 48:1|TG 14:0_16:0_18:1	[M+NH4]+	0.196064	-1.45219	0.707602
Pos	21.756	792.706	TG 46:2|TG 14:0_14:0_18:2	[M+NH4]+	0.198751	-1.63785	0.701691
Pos	20.66	790.69	TG 46:3|TG 14:0_14:1_18:2	[M+NH4]+	0.199865	-2.97118	0.699264
Pos	20.642	712.647	TG 40:0|TG 8:0_16:0_16:0	[M+NH4]+	0.200757	-1.98611	0.697329
Pos	19.789	762.659	TG 44:3|TG 8:0_18:1_18:2	[M+NH4]+	0.209849	-2.02425	0.678093
Pos	22.188	794.722	TG 46:1|TG 14:0_16:0_16:1	[M+NH4]+	0.210323	-1.9588	0.677114
Pos	21.435	766.694	TG 44:1|TG 10:0_16:0_18:1	[M+NH4]+	0.214104	-2.24035	0.669376
Pos	20.673	848.769	TG 50:2|TG 16:0_16:1_18:1	[M+NH4]+	0.224659	-1.26012	0.648477
Pos	22.321	846.755	TG 50:3|TG 16:0_16:1_18:2	[M+NH4]+	0.249713	-1.75634	0.60256
Pos	21.828	780.707	TG 45:1|TG 14:0_15:0_16:1	[M+NH4]+	0.25742	-2.37679	0.589357
Pos	23.556	850.784	TG 50:1|TG 16:0_16:0_18:1	[M+NH4]+	0.257436	-1.07824	0.58933
Pos	22.006	832.739	TG 49:3|TG 15:0_16:0_18:3	[M+NH4]+	0.258602	-1.62539	0.587367
Pos	21.617	818.723	TG 48:3|TG 14:0_16:0_18:3	[M+NH4]+	0.270675	-1.69244	0.567552
Pos	20.877	842.722	TG 50:5|TG 14:0_18:2_18:3	[M+NH4]+	0.274792	-1.87819	0.560996
Pos	21.462	818.723	TG 48:3|TG 14:0_16:1_18:2	[M+NH4]+	0.284157	-1.82938	0.546442
Pos	21.846	832.739	TG 49:3|TG 15:0_16:1_18:2	[M+NH4]+	0.284642	-2.22364	0.5457
Pos	23.196	836.772	TG 49:1|TG 15:0_16:0_18:1	[M+NH4]+	0.287036	-2.12132	0.542064
Pos	21.907	844.741	TG 50:4|TG 16:0_16:0_18:4	[M+NH4]+	0.288855	-1.19813	0.539319
Pos	22.536	808.742	TG 47:1|TG 15:0_16:0_16:1	[M+NH4]+	0.29018	-2.08191	0.537332
Pos	22.186	846.755	TG 50:3|TG 16:0_16:1_18:2	[M+NH4]+	0.290292	-1.50357	0.537165
Pos	21.897	858.752	TG 51:4|TG 16:1_17:1_18:2	[M+NH4]+	0.292007	-1.29419	0.534606
Pos	23.259	848.769	TG 50:2|TG 16:0_16:1_18:1	[M+NH4]+	0.293129	-2.16838	0.532941
Pos	21.642	870.758	TG 52:5|TG 16:0_18:2_18:3	[M+NH4]+	0.294764	-1.18437	0.530525
Pos	22.56	834.756	TG 49:2|TG 16:0_16:1_17:1	[M+NH4]+	0.299102	-1.64031	0.524181
Pos	21.455	844.742	TG 50:4|TG 14:0_18:2_18:2	[M+NH4]+	0.316073	-1.63453	0.500212
Pos	24.133	850.784	TG 50:1|TG 16:0_16:0_18:1	[M+NH4]+	0.318444	-2.09389	0.496968
Pos	23.641	848.77	TG 50:2|TG 16:0_16:1_18:1	[M+NH4]+	0.319951	-1.68617	0.494916
Pos	21.862	806.721	TG 47:2|TG 14:0_15:0_18:2	[M+NH4]+	0.324116	-1.66066	0.489299
Pos	21.469	792.706	TG 46:2|TG 12:0_16:0_18:2	[M+NH4]+	0.326574	-1.40365	0.486018
Pos	23.144	862.785	TG 51:2|TG 16:0_17:0_18:2	[M+NH4]+	0.326815	-1.91746	0.485698
Pos	23.806	864.802	TG 51:1|TG 16:0_17:0_18:1	[M+NH4]+	0.326982	-2.33608	0.485476
Pos	22.527	860.769	TG 51:3|TG 16:0_17:1_18:2	[M+NH4]+	0.334104	-1.49497	0.476118
Pos	22.456	880.776	TG O-54:7|TG O-20:2_17:2_17:3	[M+NH4]+	0.342804	-0.947646	0.464954
Pos	23.959	864.802	TG 51:1|TG 16:0_17:0_18:1	[M+NH4]+	0.364184	-1.75429	0.43868
Pos	23.274	874.786	TG 52:3|TG 16:0_18:1_18:2	[M+NH4]+	0.369097	-1.58252	0.43286
Pos	22.219	820.738	TG 48:2|TG 14:0_16:0_18:2	[M+NH4]+	0.369172	-1.08359	0.432771
Pos	23.485	876.803	TG 52:2|TG 16:0_18:1_18:1	[M+NH4]+	0.400553	-0.750317	0.39734
Pos	23.132	810.758	TG 47:0|TG 14:0_16:0_17:0	[M+NH4]+	0.401403	-1.02068	0.396419
Pos	21.47	740.675	TG 42:0|TG 12:0_14:0_16:0	[M+NH4]+	0.402319	-0.922196	0.395429
Pos	21.508	844.741	TG 50:4|TG 14:0_18:2_18:2	[M+NH4]+	0.41384	-1.02507	0.383168
Pos	24.439	902.818	TG 54:3|TG 18:1_18:1_18:1	[M+NH4]+	0.47175	-0.96851	0.326288
Pos	22.886	848.769	TG 50:2|TG 16:0_16:1_18:1	[M+NH4]+	0.474735	-0.564188	0.323549
Pos	23.89	838.783	TG 49:0|TG 16:0_16:0_17:0	[M+NH4]+	0.488809	-0.690904	0.31086
Pos	24.3	904.831	TG 54:2|TG 18:0_18:1_18:1	[M+NH4]+	0.492713	-0.85702	0.307406
Pos	25.571	880.831	TG 52:0|TG 16:0_18:0_18:0	[M+NH4]+	0.521694	0.744895	0.282584
Pos	24.21	866.821	TG 51:0|TG 16:0_16:0_19:0	[M+NH4]+	0.554443	-0.887758	0.256143
Pos	23.251	810.758	TG 47:0|TG 15:0_16:0_16:0	[M+NH4]+	0.563192	-0.451724	0.249343
Pos	22.24	768.71	TG 44:0|TG 14:0_14:0_16:0	[M+NH4]+	0.575511	-0.571568	0.239947
Pos	22.58	782.725	TG 45:0|TG 14:0_15:0_16:0	[M+NH4]+	0.588246	-0.589231	0.230441
Pos	10.042	488.396	TG 24:0|TG 8:0_8:0_8:0	[M+NH4]+	0.598375	-0.366066	0.223027
Pos	23.423	902.818	TG 54:3|TG 18:1_18:1_18:1	[M+NH4]+	0.63991	-0.425038	0.193881
Pos	24.322	852.8	TG 50:0|TG 16:0_16:0_18:0	[M+NH4]+	0.646769	0.370714	0.189251
Pos	22.452	782.725	TG 45:0|TG 14:0_15:0_16:0	[M+NH4]+	0.679933	-0.368548	0.167534
Pos	22.918	796.74	TG 46:0|TG 14:0_16:0_16:0	[M+NH4]+	0.704688	0.307206	0.152003
Pos	24.508	852.799	TG 50:0|TG 16:0_16:0_18:0	[M+NH4]+	0.754187	0.263163	0.122521
Pos	24.05	838.783	TG 49:0|TG 16:0_16:0_17:0	[M+NH4]+	0.823652	0.165354	0.0842565
Pos	22.831	874.786	TG 52:3|TG 16:1_18:1_18:1	[M+NH4]+	0.920076	-0.0623148	0.0361761
Pos	23.638	824.773	TG 48:0|TG 16:0_16:0_16:0	[M+NH4]+	0.928904	0.0678889	0.0320294
Pos	22.232	872.769	TG 52:4|TG 16:0_18:2_18:2	[M+NH4]+	0.985812	0.00996966	0.00620584

## Sheet: serum lipidomics
ESI mode	Average Retention time(min)	Average Mz	Lipid specie	Adduct type	P value	(-)Log2 Fold change	(-)Log P value
Pos	23.962	930.856	TG 56:3|TG 18:1_18:1_20:1	[M+NH4]+	0.0316078	-3.61454	1.50021
Pos	20.674	842.725	TG 50:5|TG 14:0_18:2_18:3	[M+NH4]+	0.000837621	-3.35139	3.07695
Pos	22.126	846.758	TG 50:3|TG 16:0_16:0_18:3	[M+NH4]+	0.00128978	-3.34586	2.88948
Pos	22.363	834.758	TG 49:2|TG 15:0_16:0_18:2	[M+NH4]+	0.00212291	-3.3214	2.67307
Pos	20.818	868.743	TG 52:6|TG 16:0_18:3_18:3	[M+NH4]+	0.000400122	-3.31484	3.39781
Pos	21.443	870.76	TG 52:5|TG 16:0_18:2_18:3	[M+NH4]+	0.000531775	-3.2941	3.27427
Pos	22.984	836.775	TG 49:1|TG 15:0_16:0_18:1	[M+NH4]+	0.00111691	-3.23774	2.95198
Neg	1.307	498.29	ST 24:1;O3;T	[M-H]-	0.028686	-3.14853	1.54233
Pos	23.309	850.787	TG 50:1|TG 16:0_16:0_18:1	[M+NH4]+	0.00089244	-3.10245	3.04942
Pos	21.325	844.744	TG 50:4|TG 14:0_18:2_18:2	[M+NH4]+	0.000163081	-3.08968	3.7876
Pos	21.356	896.772	TG 54:6|TG 18:2_18:2_18:2	[M+NH4]+	0.0011332	-3.08658	2.94569
Pos	22.321	860.772	TG 51:3|TG 15:0_18:1_18:2	[M+NH4]+	0.000845827	-3.02344	3.07272
Pos	23.379	824.776	TG 48:0|TG 16:0_16:0_16:0	[M+NH4]+	0.00987211	-3.00628	2.00559
Pos	21.693	858.755	TG 51:4|TG 15:0_18:2_18:2	[M+NH4]+	0.00170258	-2.99536	2.76889
Pos	22.988	862.788	TG 51:2|TG 16:0_17:0_18:2	[M+NH4]+	0.00220046	-2.97909	2.65749
Pos	21.982	794.724	TG 46:1|TG 14:0_16:0_16:1	[M+NH4]+	2.61044e-05	-2.95723	4.58329
Neg	0.748	498.29	ST 24:1;O3;T	[M-H]-	0.0032162	-2.87744	2.49266
Pos	22.663	822.758	TG 48:1|TG 16:0_16:0_16:1	[M+NH4]+	7.3055e-05	-2.84211	4.13635
Pos	22.689	848.772	TG 50:2|TG 16:0_16:1_18:1	[M+NH4]+	0.00109683	-2.83215	2.95986
Pos	21.996	898.786	TG 54:5|TG 18:1_18:2_18:2	[M+NH4]+	0.00181827	-2.8178	2.74034
Pos	22.349	886.787	TG 53:4|TG 17:1_18:1_18:2	[M+NH4]+	0.0044601	-2.80266	2.35066
Pos	20.669	847.678	ST 24:1;O2;G/28:5	[M+NH4]+	7.37343e-06	-2.80073	5.13233
Pos	22.714	796.743	TG 46:0|TG 14:0_16:0_16:0	[M+NH4]+	0.000180703	-2.78619	3.74304
Pos	22.611	900.807	TG 54:4|TG 18:1_18:1_18:2	[M+NH4]+	0.00354029	-2.77491	2.45096
Pos	22.024	820.741	TG 48:2|TG 14:0_16:0_18:2	[M+NH4]+	6.31795e-05	-2.77451	4.19942
Pos	23.26	902.821	TG 54:3|TG 18:1_18:1_18:1	[M+NH4]+	0.00827422	-2.76374	2.08227
Pos	23.256	876.806	TG 52:2|TG 16:0_18:1_18:1	[M+NH4]+	0.00119687	-2.75034	2.92195
Pos	21.992	846.758	TG 50:3|TG 16:0_16:1_18:2	[M+NH4]+	0.000113508	-2.66867	3.94497
Pos	24.069	878.823	TG 52:1|TG 16:0_18:0_18:1	[M+NH4]+	0.00679659	-2.55797	2.16771
Pos	23.04	810.761	TG 47:0|TG 15:0_16:0_16:0	[M+NH4]+	0.0123139	-2.51024	1.9096
Pos	22.643	874.788	TG 52:3|TG 16:0_18:1_18:2	[M+NH4]+	0.000595361	-2.47253	3.22522
Pos	22.028	872.771	TG 52:4|TG 16:0_18:2_18:2	[M+NH4]+	0.00108412	-2.42962	2.96492
Pos	13.461	632.525	DG 36:5|DG 18:2_18:3	[M+NH4]+	0.00267126	-2.13848	2.57328
Pos	14.461	634.541	DG 36:4|DG 18:2_18:2	[M+NH4]+	0.00271293	-1.9964	2.56656
Pos	15.518	610.542	DG 34:2|DG 16:0_18:2	[M+NH4]+	0.00787396	-1.92826	2.10381
Pos	15.605	636.558	DG 36:3|DG 18:1_18:2	[M+NH4]+	0.00356846	-1.89158	2.44752
Neg	3.55	498.29	ST 24:1;O3;T	[M-H]-	0.0371807	-1.41921	1.42968
Neg	6.219	317.212	FA 20:5;2O	[M-H]-	0.0376305	-1.41646	1.42446
Pos	15.05	776.558	PC O-37:7	[M+H]+	0.000179505	-1.38667	3.74592
Pos	15.505	780.591	PC O-37:5	[M+H]+	0.00111001	-1.36769	2.95467
Pos	15.041	798.539	PC O-39:10	[M+H]+	7.75088e-05	-1.34214	4.11065
Neg	5.163	271.192	FA 15:1;2O	[M-H]-	0.00213124	-1.321	2.67137
Neg	5.678	595.289	LPI 18:2	[M-H]-	0.00356409	-1.26331	2.44805
Pos	16.466	782.61	PC O-37:4	[M+H]+	0.00337264	-1.23633	2.47203
Pos	11.973	718.586	PC O-32:1	[M+H]+	0.0231067	-1.20935	1.63626
Pos	7.281	382.369	NAE 22:1	[M+H]+	0.0257111	-1.20205	1.58988
Neg	4.731	281.177	FA 16:3;2O	[M-H]-	0.000925244	-1.17063	3.03374
Pos	8.782	362.299	NAE 21:4	[M+H]+	0.0326879	-1.16361	1.48561
Pos	8.14	410.401	NAE 24:1	[M+H]+	0.033768	-1.15382	1.47149
Pos	7.537	340.322	NAE 19:1	[M+H]+	0.00322256	-1.11647	2.4918
Pos	14.07	752.558	PC O-35:5	[M+H]+	7.8213e-05	-1.10826	4.10672
Pos	16.788	758.606	PC O-35:2	[M+H]+	0.00261837	-1.10671	2.58197
Pos	6.446	526.295	LPE 22:6	[M+H]+	0.0319227	-1.10451	1.4959
Pos	6.169	526.294	LPE 22:6	[M+H]+	0.0307143	-1.07326	1.51266
Pos	10.415	376.316	NAE 22:4	[M+H]+	0.0309495	-1.06605	1.50935
Pos	14.59	800.553	PC O-39:9	[M+H]+	0.000126863	-1.06577	3.89666
Pos	10.411	674.5	PC O-29:2	[M+H]+	0.00993921	-1.05428	2.00265
Neg	5.093	283.193	FA 16:2;2O	[M-H]-	0.0167551	-1.0254	1.77585
Pos	5.53	476.278	LPE 18:3	[M+H]+	0.0384441	-1.01114	1.41517
Pos	8.557	362.299	NAE 21:4	[M+H]+	0.0409877	-0.984012	1.38735
Pos	6.231	478.293	LPE 18:2	[M+H]+	0.00633189	-0.981981	2.19847
Pos	6.401	478.293	LPE 18:2	[M+H]+	0.00716582	-0.976897	2.14473
Neg	6.351	337.239	FA 20:3;2O	[M-H]-	0.0278812	-0.962016	1.55469
Pos	6.015	478.293	LPE 18:2	[M+H]+	0.0286634	-0.957002	1.54267
Pos	9.63	382.37	NAE 22:1	[M+H]+	0.0153077	-0.945756	1.81509
Neg	4.394	257.176	FA 14:1;2O	[M-H]-	0.00220612	-0.921228	2.65637
Neg	7.457	365.271	FA 22:3;2O	[M-H]-	0.00689757	-0.919109	2.1613
Neg	5.317	271.192	FA 15:1;2O	[M-H]-	0.000977984	-0.917779	3.00967
Neg	5.555	309.217	FA 18:3;2O	[M-H]-	0.00130824	-0.916381	2.88331
Neg	5.677	619.292	LPI 20:4	[M-H]-	0.00565477	-0.908122	2.24759
Pos	8.776	354.338	NAE 20:1	[M+H]+	0.00370827	-0.894975	2.43083
Pos	9.845	376.315	NAE 22:4	[M+H]+	0.0407416	-0.873736	1.38996
Neg	1.6	271.192	FA 15:1;2O	[M-H]-	0.0209051	-0.87373	1.67975
Pos	12.302	754.574	PC O-35:4	[M+H]+	0.00255324	-0.823546	2.59291
Neg	4.803	281.176	FA 16:3;2O	[M-H]-	0.0100576	-0.788178	1.99751
Neg	15.343	728.561	PE O-36:2|PE O-18:0_18:2	[M-H]-	0.037906	-0.784174	1.42129
Pos	0.615	260.186	CAR 6:0	[M+H]+	0.0266534	-0.769752	1.57425
Pos	6.223	502.295	LPE 20:4	[M+H]+	0.00288259	-0.764082	2.54022
Neg	3.97	257.177	FA 14:1;2O	[M-H]-	0.0325534	-0.762159	1.4874
Pos	14.651	822.6	PC 39:5	[M+H]+	0.00835895	-0.759165	2.07785
Pos	13.859	702.547	PC O-31:2	[M+H]+	0.00760315	-0.755339	2.11901
Neg	1.679	281.176	FA 16:3;2O	[M-H]-	0.00134776	-0.723583	2.87039
Pos	6.529	502.292	LPE 20:4	[M+H]+	0.0341066	-0.661742	1.46716
Pos	13.632	726.546	PE P-36:3|PE P-18:1_18:2	[M+H]+	0.00734848	-0.641025	2.1338
Pos	13.348	798.606	PC 37:3	[M+H]+	8.01689e-05	-0.640603	4.09599
Pos	13.159	750.546	PC O-35:6	[M+H]+	0.0116836	-0.636799	1.93242
Neg	8.292	369.302	FA 22:1;2O	[M-H]-	0.0288416	-0.618857	1.53998
Pos	18.062	802.67	PC O-38:1	[M+H]+	0.0175831	-0.616053	1.7549
Pos	11.66	572.525	Cer 34:0;4O|Cer 18:0;3O/16:0;(2OH)	[M+H]+	0.0415023	-0.609691	1.38193
Pos	6.287	352.32	NAE 20:2	[M+H]+	0.0416116	-0.608321	1.38079
Neg	5.914	335.223	FA 20:4;2O	[M-H]-	0.00833654	-0.605695	2.07901
Neg	1.651	285.207	FA 16:1;2O	[M-H]-	0.0230575	-0.602506	1.63719
Pos	6.106	520.341	LPC 18:2/0:0	[M+H]+	0.0494771	-0.581589	1.3056
Neg	4.323	257.176	FA 14:1;2O	[M-H]-	0.0173313	-0.564846	1.76117
Neg	5.768	450.263	LPE 16:1	[M-H]-	0.0417537	-0.557659	1.37931
Pos	11.998	740.526	PE 36:4	[M+H]+	0.00456588	-0.555724	2.34048
Neg	5.527	309.208	FA 18:3;2O	[M-H]-	0.0152557	-0.551284	1.81657
Pos	13.28	816.591	PC O-40:8	[M+H]+	0.0186167	-0.547234	1.7301
Pos	13.743	794.611	PC O-38:5	[M+H]+	0.00707802	-0.532737	2.15009
Pos	11.957	766.577	PC O-36:5	[M+H]+	0.0102871	-0.523577	1.98771
Pos	5.964	352.32	NAE 20:2	[M+H]+	0.0251017	-0.521548	1.6003
Pos	12.044	740.526	PC 33:4	[M+H]+	0.0111324	-0.518302	1.95341
Neg	7.754	391.286	ST 24:1;O4	[M-H]-	0.0219995	-0.485746	1.65759
Pos	8.807	310.273	NAE 17:2	[M+H]+	0.0132479	-0.484567	1.87785
Pos	14.877	800.621	PC 37:2	[M+H]+	0.0226789	-0.476264	1.64438
Pos	15.619	814.635	PC 38:2	[M+H]+	0.0070195	-0.47422	2.15369
Pos	11.932	767.58	SM 38:5;3O	[M+H]+	0.00196836	-0.459334	2.7059
Pos	8.37	468.347	LPE O-18:0	[M+H]+	0.00555065	-0.450455	2.25566
Neg	4.593	341.198	FA 18:3;4O	[M-H]-	0.0155289	-0.445885	1.80886
Pos	16.697	800.656	PC O-38:2	[M+H]+	0.00774197	-0.441257	2.11115
Pos	15.282	838.636	PC 40:4	[M+H]+	0.00455382	-0.388227	2.34162
Pos	6.112	494.327	LPC 16:1/0:0	[M+H]+	0.0387148	-0.383809	1.41212
Pos	14.356	788.522	PC 37:8	[M+H]+	0.0232879	-0.383334	1.63287
Pos	16.781	790.634	PC 36:0	[M+H]+	0.0366046	-0.381389	1.43646
Pos	13.602	758.575	PC 34:2	[M+H]+	0.00501466	-0.303844	2.29976
Pos	8.338	310.273	NAE 17:2	[M+H]+	0.0229036	-0.286122	1.6401
Pos	13.815	758.574	PC 34:2	[M+H]+	0.00591858	-0.284983	2.22778
Pos	14.149	758.574	PC 34:2	[M+H]+	0.00904584	-0.274808	2.04355
Pos	14.294	758.574	PC 34:2	[M+H]+	0.0319617	-0.272939	1.49537
Pos	14.2	758.575	PC 34:2	[M+H]+	0.00426405	-0.266868	2.37018
Pos	12.539	758.567	PC 34:2	[M+H]+	0.00930777	-0.262731	2.03115
Pos	12.752	748.585	PC 33:0	[M+H]+	0.0368529	0.219676	1.43353
Pos	16.003	840.654	AHexCer 42:2;3O	[M+H]+	0.0485577	0.253616	1.31374
Pos	9.73	524.375	LPC 18:0/0:0	[M+H]+	0.0487911	0.255425	1.31166
Pos	13.091	768.552	PC 35:4	[M+H]+	0.0316407	0.32481	1.49975
Pos	14.088	768.558	PE 38:4	[M+H]+	0.0185585	0.331126	1.73146
Pos	12.09	778.576	PC O-37:6	[M+H]+	0.0434408	0.413336	1.3621
Pos	13.85	809.659	SM 42:4;2O	[M+H]+	0.00894401	0.415173	2.04847
Neg	5.083	361.24	FA 22:5;2O	[M-H]-	0.0358712	0.431019	1.44525
Neg	8.651	299.261	FA 18:0;2O	[M-H]-	0.0384532	0.452133	1.41507
Pos	9.821	594.451	LPC 23:0/0:0	[M+H]+	0.00867868	0.455526	2.06155
Pos	14.314	796.622	PC O-38:4	[M+H]+	0.0481211	0.472704	1.31766
Pos	12.121	698.56	HexCer 34:1;3O|HexCer 18:1;2O/16:0;O	[M+H-H2O]+	0.0210194	0.498432	1.67738
Pos	6.331	568.343	LPC 22:6/0:0	[M+H]+	0.0399752	0.51127	1.39821
Pos	14.272	820.621	PC O-40:6	[M+H]+	0.0154094	0.513621	1.81221
Pos	9.717	673.533	SM 32:2;2O	[M+H]+	0.00905882	0.516286	2.04293
Pos	11.492	715.583	SM 35:2;2O|SM 15:2;2O/20:0	[M+H]+	0.0467535	0.532867	1.33019
Pos	14.322	836.619	PC 40:5	[M+H]+	0.0438136	0.541735	1.35839
Pos	12.673	740.526	PE 36:4	[M+H]+	0.000413615	0.545467	3.3834
Pos	12.183	792.594	PC O-38:6	[M+H]+	0.0122595	0.546519	1.91153
Neg	6.56	313.239	FA 18:1;2O	[M-H]-	0.0122562	0.550945	1.91164
Pos	13.142	788.519	PC 37:8	[M+H]+	0.0178691	0.56102	1.7479
Pos	13.234	742.574	PC O-34:3	[M+H]+	0.00665585	0.58983	2.1768
Pos	14.774	768.593	PC O-36:4	[M+H]+	0.0270547	0.594327	1.56776
Pos	12.916	766.577	PC O-36:5	[M+H]+	0.00971598	0.594337	2.01251
Pos	10.468	608.469	LPC 24:0/0:0	[M+H]+	0.00184157	0.609827	2.73481
Pos	12.902	767.58	SM 38:5;3O	[M+H]+	0.00732788	0.614592	2.13502
Pos	16.215	730.578	Cer 48:11;4O	[M+H-H2O]+	0.0367059	0.623618	1.43526
Pos	10.499	608.469	LPC 24:0/0:0	[M+H]+	0.00142024	0.625472	2.84764
Pos	16.406	748.623	PC O-34:0	[M+H]+	0.0367404	0.627379	1.43486
Pos	12.396	808.59	PC 38:5	[M+H]+	0.00802655	0.628074	2.09547
Pos	16.242	890.67	ST 28:2;O;Hex;FA 22:5	[M+NH4]+	0.0156445	0.637415	1.80564
Pos	9.465	580.434	LPC 22:0/0:0	[M+H]+	4.67665e-05	0.649532	4.33006
Neg	8.837	465.306	ST 27:1;O;S	[M-H]-	0.00888591	0.656922	2.0513
Pos	10.701	675.545	SM 32:1;2O	[M+H]+	0.0282668	0.670256	1.54872
Pos	12.75	766.537	PE 38:5	[M+H]+	0.039024	0.678955	1.40867
Pos	13.237	743.569	SM 36:3;3O	[M+H]+	0.00225639	0.686746	2.64659
Pos	11.199	727.576	SM 36:3;2O|SM 15:3;2O/21:0	[M+H]+	0.0214083	0.688529	1.66942
Pos	14.376	718.575	PC O-32:1	[M+H]+	0.0344841	0.688715	1.46238
Neg	6.102	555.274	LPG 22:6	[M-H]-	0.028645	0.690594	1.54295
Pos	10.545	675.545	SM 32:1;2O	[M+H]+	0.0456307	0.69915	1.34074
Pos	15.879	773.656	SM 39:1;2O	[M+H]+	0.01978	0.712836	1.70377
Pos	13.137	766.544	PC 35:5	[M+H]+	0.00383589	0.720647	2.41613
Pos	14.72	746.61	PC O-34:1	[M+H]+	0.0298912	0.723049	1.52446
Pos	9.07	566.42	LPC 21:0/0:0	[M+H]+	0.00638363	0.724426	2.19493
Neg	5.129	337.24	FA 20:3;2O	[M-H]-	0.0431767	0.735805	1.36475
Pos	13.538	862.632	PC 42:6|PC 21:3_21:3	[M+H]+	0.00151785	0.743168	2.81877
Pos	14.305	718.579	PC O-32:1	[M+H]+	0.0129058	0.758605	1.88921
Neg	21.748	409.312	FA 28:7	[M-H]-	0.00282531	0.762233	2.54893
Pos	10.886	701.562	SM 34:2;2O	[M+H]+	0.00644865	0.785101	2.19053
Pos	11.268	701.563	SM 34:2;2O	[M+H]+	0.00358004	0.78794	2.44611
Neg	9.076	479.321	SE 28:1;O;S	[M-H]-	0.0438953	0.79938	1.35758
Pos	13.346	820.621	PC O-40:6	[M+H]+	0.0229421	0.815211	1.63937
Pos	18.287	815.703	SM 42:1;2O	[M+H]+	0.0172484	0.823512	1.76325
Pos	15.959	682.637	Cer 42:1;4O	[M+H]+	0.0022795	0.833129	2.64216
Pos	14.438	794.611	PC O-38:5	[M+H]+	0.00617648	0.854616	2.20926
Pos	11.795	738.508	PE 36:5	[M+H]+	0.0159667	0.861774	1.79678
Pos	17.459	801.685	SM 41:1;2O	[M+H]+	0.00394166	0.863038	2.40432
Neg	12.76	764.528	PE 38:5|PE 16:0_22:5	[M-H]-	0.0159178	0.889225	1.79812
Neg	7.748	271.229	FA 16:0;2O	[M-H]-	0.0259563	0.90097	1.58576
Pos	14.385	794.61	PC O-38:5	[M+H]+	0.00168318	0.903274	2.77387
Pos	5.159	422.328	CAR 18:3	[M+H]+	0.0275023	0.912741	1.56063
Pos	14.809	838.636	PC 40:4	[M+H]+	0.0380064	0.929245	1.42014
Pos	19.621	704.654	Cer 45:3;4O	[M+H-H2O]+	0.00922737	0.932849	2.03492
Pos	15.229	785.657	SM 40:2;2O|SM 17:2;2O/23:0	[M+H]+	0.000321397	0.946391	3.49296
Pos	15.259	785.657	SM 40:2;2O	[M+H]+	0.000496192	0.947487	3.30435
Pos	12.468	790.58	PC O-38:7	[M+H]+	0.0248477	1.01366	1.60471
Pos	11.372	792.558	PC 37:6	[M+H]+	0.0131846	1.02091	1.87993
Pos	15.152	811.672	SM 42:3;2O	[M+H]+	0.00662065	1.02992	2.1791
Pos	14.838	838.636	PC 40:4	[M+H]+	0.0334627	1.04549	1.47544
Pos	10.795	778.541	PC 36:6	[M+H]+	0.00960171	1.07551	2.01765
Neg	12.032	738.509	PE 36:4|PE 18:2_18:2	[M-H]-	0.00407133	1.08508	2.39026
Pos	11.265	804.557	PC 38:7	[M+H]+	0.0278437	1.08883	1.55527
Pos	14.755	770.609	PC O-36:3	[M+H]+	0.00276871	1.15108	2.55772
Neg	1.568	329.233	FA 18:1;3O	[M-H]-	0.0130927	1.15499	1.88297
Neg	6.658	293.215	FA 18:3;2O	[M-H]-	0.00795947	1.16183	2.09912
Neg	7.462	599.324	PI O-18:0	[M-H]-	0.00180904	1.16198	2.74255
Pos	12.453	834.602	PC 40:6	[M+H]+	0.0459865	1.16359	1.33737
Pos	15.061	759.64	SM 38:1;2O	[M+H]+	0.0282826	1.19345	1.54848
Pos	13.792	836.619	PC 40:5	[M+H]+	0.00959163	1.27509	2.01811
Neg	1.671	351.22	FA 20:4;3O	[M-H]-	0.0322972	1.28159	1.49084
Pos	12.086	832.586	PC 40:7	[M+H]+	0.0206047	1.30033	1.68603
Pos	16.387	798.642	PC O-38:3	[M+H]+	0.00073993	1.32339	3.13081
Neg	7.708	297.244	FA 18:1;2O	[M-H]-	0.00287785	1.3402	2.54093
Pos	13.885	818.606	PC O-40:7	[M+H]+	0.00267137	1.35845	2.57327
Neg	6.801	269.213	FA 16:1;2O	[M-H]-	5.6466e-05	1.3948	4.24821
Neg	6.077	267.198	FA 16:2;2O	[M-H]-	0.00445386	1.41596	2.35126
Pos	18.198	815.702	SM 42:1;2O	[M+H]+	0.003128	1.42392	2.50473
Pos	16.461	813.687	SM 42:2;2O	[M+H]+	0.00678864	1.42878	2.16822
Neg	12.065	659.514	PE-Cer 34:1;2O	[M-H]-	0.016226	1.44355	1.78979
Neg	7.066	295.229	FA 18:2;2O	[M-H]-	0.011441	1.45024	1.94153
Pos	21.757	714.62	CE 22:6	[M+NH4]+	0.0479335	1.45266	1.31936
Neg	6.021	359.223	FA 22:6;2O	[M-H]-	0.0236558	1.45712	1.62606
Pos	16.629	787.659	SM 40:1;2O	[M+H]+	0.00216262	1.49495	2.66502
Pos	13.93	818.606	PC O-40:7	[M+H]+	0.0250529	1.52999	1.60114
Neg	6.303	343.228	FA 22:6;O	[M-H]-	0.0256641	1.54101	1.59067
Pos	16.573	787.67	SM 40:1;2O	[M+H]+	0.00255411	1.70177	2.59276
Pos	16.57	788.656	PC O-37:1	[M+H]+	0.00165067	1.8972	2.78234
Neg	1.32	514.285	ST 24:1;O4;T	[M-H]-	0.0322033	2.29064	1.4921
Pos	4.284	492.318	LPC 16:2/0:0	[M+H]+	0.00984744	2.79779	2.00668
Neg	5.583	455.318	NAGlySer 19:1;O	[M-H]-	0.027419	#DIV/0!	1.56195
Neg	3.159	498.293	ST 24:1;O3;T	[M-H]-	0.0508117	-1.4874	1.29404
Pos	6.534	546.357	LPC 20:3	[M+H]+	0.0511221	-0.729104	1.29139
Pos	13.234	768.593	PC O-36:4	[M+H]+	0.0513358	0.256267	1.28958
Pos	15.121	759.64	SM 38:1;2O	[M+H]+	0.0527941	0.859214	1.27741
Pos	13.303	724.531	PE P-36:4|PE P-16:0_20:4	[M+H]+	0.053747	0.323549	1.26965
Pos	15.753	799.673	SM 41:2;2O	[M+H]+	0.0561306	0.475287	1.2508
Pos	13.86	771.615	SM 38:3;3O	[M+H]+	0.0561591	-0.237657	1.25058
Pos	10.705	705.554	SM 33:1;3O	[M+H]+	0.0565667	-0.74616	1.24744
Neg	12.656	738.509	PE 36:4|PE 16:0_20:4	[M-H]-	0.0567127	0.741234	1.24632
Pos	5.461	492.31	LPC 16:2/0:0	[M+H]+	0.057411	0.250601	1.241
Pos	12.416	790.538	PC 37:7	[M+H]+	0.057421	0.332767	1.24093
Pos	12.667	742.58	PC O-34:3	[M+H]+	0.0575437	-0.404644	1.24
Neg	7.217	599.324	PI O-18:0	[M-H]-	0.0576334	0.676212	1.23933
Neg	1.168	514.285	ST 24:1;O4;T	[M-H]-	0.0587441	3.34189	1.23104
Neg	6.552	483.275	LPG 16:0	[M-H]-	0.0587877	0.742653	1.23071
Neg	1.521	514.285	ST 24:1;O4;T	[M-H]-	0.0592931	2.31276	1.227
Pos	7.174	348.283	NAE 20:4	[M+H]+	0.059821	-1.00094	1.22315
Neg	8.915	327.291	FA 20:0;2O	[M-H]-	0.059957	0.797847	1.22216
Neg	5.048	391.288	ST 24:1;O4	[M-H]-	0.0603898	-2.41981	1.21904
Pos	13.331	834.602	PC 40:6	[M+H]+	0.0604372	1.23888	1.2187
Neg	3.206	514.287	ST 24:1;O4;T	[M-H]-	0.0604682	2.48573	1.21847
Pos	13.66	757.627	SM 38:2;2O	[M+H]+	0.0616651	0.452471	1.20996
Pos	16.528	813.687	SM 42:2;2O	[M+H]+	0.0633895	0.712279	1.19798
Neg	6.099	595.289	LPI 18:2	[M-H]-	0.063655	-0.990426	1.19617
Pos	7.971	482.326	LPE 18:0	[M+H]+	0.0637266	0.2785	1.19568
Pos	14.033	812.617	PC 38:3	[M+H]+	0.0645414	-0.565303	1.19016
Pos	17.535	801.686	SM 41:1;2O	[M+H]+	0.0647108	0.551951	1.18902
Neg	5.094	263.203	FA 17:3	[M-H]-	0.0652311	-0.509434	1.18555
Pos	4.829	286.275	NAE 15:0	[M+H]+	0.0662213	-0.356927	1.179
Pos	6.057	568.343	LPC 22:6	[M+H]+	0.0666506	0.412465	1.1762
Pos	14.747	702.546	PC O-31:2	[M+H]+	0.066823	0.810812	1.17507
Pos	13.858	770.609	PC O-36:3	[M+H]+	0.0679915	-0.28939	1.16755
Pos	21.549	688.607	CE 20:5	[M+NH4]+	0.0681987	0.949534	1.16622
Pos	13.296	746.513	PC O-35:8	[M+H]+	0.0688434	-0.435303	1.16214
Neg	7.97	297.244	FA 18:1;2O	[M-H]-	0.0688631	1.24783	1.16201
Pos	22.227	716.634	SE 29:1/20:5	[M+NH4]+	0.0690973	1.07079	1.16054
Pos	6.309	526.295	LPE 22:6	[M+H]+	0.0691751	-0.875986	1.16005
Neg	3.37	514.284	ST 24:1;O4;T	[M-H]-	0.0692105	2.77581	1.15983
Pos	14.497	824.617	PC 39:4	[M+H]+	0.0699876	-0.231695	1.15498
Neg	11.797	736.494	PE 36:5|PE 16:0_20:5	[M-H]-	0.0709459	1.1306	1.14907
Neg	5.31	474.265	LPE 18:3	[M-H]-	0.071408	-0.920757	1.14625
Pos	13.283	794.61	PC O-38:5	[M+H]+	0.0716765	0.440858	1.14462
Pos	13.692	794.61	PC O-38:5	[M+H]+	0.0718751	-0.346983	1.14342
Pos	6.45	520.341	LPC 18:2/0:0	[M+H]+	0.0730449	-0.539619	1.13641
Neg	5.462	309.208	FA 18:3;2O	[M-H]-	0.0731128	0.512031	1.13601
Neg	5.52	391.286	ST 24:1;O4	[M-H]-	0.0739797	-3.12183	1.13089
Pos	15.153	794.605	PC O-38:5	[M+H]+	0.0742394	-0.482863	1.12937
Pos	14.399	797.664	SM 41:3;2O	[M+H]+	0.0752184	0.452679	1.12368
Pos	14.607	540.538	Cer 34:0;2O|Cer 18:0;2O/16:0	[M+H]+	0.0762538	-0.836003	1.11774
Pos	15.227	788.62	PC 36:1	[M+H]+	0.0774753	0.519607	1.11084
Pos	5.869	542.324	LPC 20:5/0:0	[M+H]+	0.0775145	-0.652618	1.11062
Neg	0.668	514.285	ST 24:1;O4;T	[M-H]-	0.0776256	2.20143	1.10999
Pos	12.82	792.594	PC O-38:6	[M+H]+	0.0786015	0.510597	1.10457
Pos	7.852	524.372	LPC 18:0/0:0	[M+H]+	0.0788121	0.322609	1.10341
Pos	15.22	811.672	SM 42:3;2O|SM 21:2;2O/21:1	[M+H]+	0.0798268	0.514289	1.09785
Pos	12.429	754.572	PC O-35:4	[M+H]+	0.0802356	-0.367085	1.09563
Pos	12.216	690.547	PC O-30:1	[M+H]+	0.0806927	0.436501	1.09317
Pos	6.014	526.295	LPE 22:6	[M+H]+	0.0815937	-0.914111	1.08834
Pos	23.619	668.639	CE 18:1	[M+NH4]+	0.0818207	0.89203	1.08714
Pos	16.405	774.638	PC O-36:1	[M+H]+	0.0818817	0.650146	1.08681
Pos	11.389	721.577	SM 34:0;3O	[M+H]+	0.082834	0.275138	1.08179
Pos	13.898	770.61	PC O-36:3	[M+H]+	0.0833078	-0.344938	1.07931
Pos	15.551	814.634	PC 38:2	[M+H]+	0.0835679	-0.320431	1.07796
Neg	4.166	257.177	FA 14:1;2O	[M-H]-	0.0836843	0.632116	1.07736
Pos	14.179	824.56	PC O-41:11	[M+H]+	0.084084	-0.344713	1.07529
Pos	12.918	784.588	PC 36:3	[M+H]+	0.0841207	-0.29203	1.0751
Neg	6.236	476.278	LPE 18:2	[M-H]-	0.0847403	-0.813563	1.07191
Pos	12.831	808.59	PC 38:5	[M+H]+	0.0848434	0.399353	1.07138
Neg	1.017	498.29	ST 24:1;O3;T	[M-H]-	0.0862014	-0.752898	1.06449
Pos	10.481	634.481	LPC 26:1/0:0	[M+H]+	0.0868667	0.281303	1.06115
Pos	13.993	812.617	PC 38:3	[M+H]+	0.0869479	-0.472756	1.06074
Pos	12.659	820.589	PC 39:6	[M+H]+	0.087331	1.30294	1.05883
Pos	16.068	799.673	SM 41:2;2O	[M+H]+	0.0882271	0.372639	1.0544
Pos	12.808	766.537	PC 35:5	[M+H]+	0.0887022	0.724778	1.05207
Pos	1.778	286.275	NAE 15:0	[M+H]+	0.08895	-0.473914	1.05085
Pos	6.41	544.343	LPC 20:4/0:0	[M+H]+	0.0896069	-0.303666	1.04766
Pos	12.92	820.618	PC O-40:6	[M+H]+	0.0902706	0.689171	1.04445
Pos	6.773	480.31	LPE 18:1	[M+H]+	0.0907178	-0.441384	1.04231
Pos	4.887	372.313	CAR 14:0	[M+H]+	0.0913351	1.41131	1.03936
Neg	14.076	766.54	PE 38:4|PE 18:0_20:4	[M-H]-	0.091757	0.516635	1.03736
Pos	6.095	544.34	LPC 20:4/0:0	[M+H]+	0.0918905	-0.410355	1.03673
Pos	11.453	790.538	PC 37:7	[M+H]+	0.0923549	-0.220579	1.03454
Neg	23.74	409.312	FA 28:7	[M-H]-	0.0930556	-0.834286	1.03126
Neg	3.353	498.29	ST 24:1;O3;T	[M-H]-	0.0936868	-1.13962	1.02832
Pos	12.888	818.606	PC O-40:7	[M+H]+	0.0946291	0.702772	1.02398
Pos	12.208	742.571	PC O-34:3	[M+H]+	0.0950839	-0.323235	1.02189
Neg	3.586	349.203	FA 20:5;3O	[M-H]-	0.096924	0.994978	1.01357
Pos	13.428	731.607	SM 36:1;2O	[M+H]+	0.0978927	0.910963	1.00925
Neg	9.283	575.473	FA 40:8	[M-H]-	0.0980742	-0.41008	1.00845
Pos	12.868	782.569	PC 36:4	[M+H]+	0.0993585	-0.304088	1.0028
Neg	6.913	502.296	LPE 20:3	[M-H]-	0.101216	-0.911464	0.99475
Pos	12.924	788.555	PC O-38:8	[M+H]+	0.101464	0.513412	0.993688
Pos	12.092	738.55	PC O-34:5	[M+H]+	0.101525	0.325975	0.993426
Pos	13.777	750.546	PC O-35:6	[M+H]+	0.102906	0.664607	0.987561
Neg	5.884	343.228	FA 22:6;2O	[M-H]-	0.103034	0.902049	0.987018
Pos	12.379	722.515	PE P-36:5|PE P-16:0_20:5	[M+H]+	0.103736	0.639847	0.984072
Neg	3.845	409.225	FA 22:5;4O	[M-H]-	0.103871	-0.856898	0.983507
Neg	5.681	279.234	FA 18:2	[M-H]-	0.104003	5.37663	0.982952
Pos	12.883	819.612	SM 42:6;2O	[M+H]+	0.104592	0.678268	0.980501
Pos	13.673	795.609	SM 40:5;3O	[M+H]+	0.104679	-0.379642	0.980141
Neg	3.588	257.177	FA 14:1;2O	[M-H]-	0.105232	0.885672	0.977851
Neg	5.723	315.256	FA 18:0;2O	[M-H]-	0.105944	0.393346	0.974922
Neg	5.546	474.262	LPE 18:3	[M-H]-	0.107895	-0.821265	0.966998
Neg	13.14	764.528	PE 38:5|PE 18:0_20:5	[M-H]-	0.108715	0.832418	0.96371
Neg	5.791	474.265	LPE 18:3	[M-H]-	0.109183	-0.741853	0.961847
Neg	6.157	524.278	LPE 22:6	[M-H]-	0.110512	-0.984218	0.956589
Neg	3.233	498.292	ST 24:1;O3;T	[M-H]-	0.110575	-0.896649	0.956345
Pos	13.209	718.574	PC O-32:1	[M+H]+	0.111641	0.48066	0.952178
Pos	12.888	703.577	SM 34:1;2O	[M+H]+	0.11178	0.765857	0.951635
Pos	12.418	820.589	PC 39:6	[M+H]+	0.111964	1.10381	0.950923
Neg	1.552	345.227	FA 18:1;4O	[M-H]-	0.112258	0.532153	0.949782
Neg	6.961	409.239	LPA 16:0	[M-H]-	0.113676	1.8866	0.94433
Pos	6.159	424.343	CAR 18:2	[M+H]+	0.11426	1.09177	0.942104
Neg	6.196	500.281	LPE 20:4	[M-H]-	0.116038	-0.659401	0.935399
Pos	7.302	536.373	LPC 19:1/0:0	[M+H]+	0.116511	-0.41973	0.933634
Pos	11.221	754.564	PC O-35:4	[M+H]+	0.116907	-0.615582	0.932158
Pos	7.558	428.375	CAR 18:0	[M+H]+	0.117095	2.0913	0.93146
Neg	6.232	500.281	LPE 20:4	[M-H]-	0.117177	-0.658041	0.931156
Pos	5.486	372.311	CAR 14:0	[M+H]+	0.117923	1.59132	0.928403
Pos	8.112	466.332	LPE O-18:1	[M+H]+	0.119262	0.438322	0.923497
Neg	8.612	508.343	LPE 20:0	[M-H]-	0.1194	0.384303	0.922997
Neg	6.055	500.278	LPE 20:4	[M-H]-	0.121706	-0.587821	0.91469
Pos	16.914	766.656	Cer 50:7;4O	[M+H-H2O]+	0.122525	0.604372	0.911775
Pos	6.384	502.295	LPE 20:4	[M+H]+	0.12302	-0.521687	0.910024
Neg	12.019	712.494	PE 34:3|PE 16:0_18:3	[M-H]-	0.123118	0.941866	0.909677
Pos	11.989	806.569	PC 38:6	[M+H]+	0.123337	0.565715	0.908907
Neg	6.637	502.296	LPE 20:3	[M-H]-	0.123887	-0.81672	0.906975
Pos	15.944	773.656	SM 39:1;2O	[M+H]+	0.124727	0.459539	0.904041
Pos	13.626	798.545	PC O-39:10	[M+H]+	0.124908	-0.336802	0.903408
Pos	12.096	766.577	PC O-36:5	[M+H]+	0.12549	-0.403024	0.901392
Neg	7.832	347.26	FA 22:4;2O	[M-H]-	0.125928	0.923926	0.899878
Neg	5.532	544.27	LPS 20:4	[M-H]-	0.126393	1.13269	0.898278
Pos	12.263	796.586	PC 37:4	[M+H]+	0.126665	-0.224734	0.897344
Pos	17.762	662.609	Cer 42:3;4O	[M+H-H2O]+	0.127614	0.415584	0.894101
Pos	7.723	356.353	NAE 20:0	[M+H]+	0.128039	-0.259847	0.892657
Neg	6.405	476.278	LPE 18:2	[M-H]-	0.12901	-0.586699	0.889376
Pos	12.341	792.593	PC O-38:6	[M+H]+	0.129256	-0.303098	0.888548
Neg	6.036	476.278	LPE 18:2	[M-H]-	0.129461	-0.629348	0.887861
Neg	7.973	480.312	LPE 18:0	[M-H]-	0.130618	0.521149	0.883996
Neg	8.264	303.235	FA 20:4	[M-H]-	0.131054	0.326913	0.882549
Pos	4.352	286.275	NAE 15:0	[M+H]+	0.132366	-0.629847	0.878224
Pos	3.101	370.297	CAR 14:1	[M+H]+	0.132459	1.16999	0.877917
Pos	6.297	400.343	CAR 16:0	[M+H]+	0.133798	1.45517	0.873551
Neg	1.558	498.29	ST 24:1;O3;T	[M-H]-	0.134131	-0.610193	0.872472
Pos	13.34	810.606	PC 38:4	[M+H]+	0.134279	0.382759	0.871991
Pos	16.471	524.372	LPC 18:0/0:0	[M+H]+	0.134385	0.257158	0.871648
Pos	16.735	816.648	PC 38:1	[M+H]+	0.134774	0.291114	0.870394
Pos	11.823	740.563	PC O-34:4	[M+H]+	0.13543	-0.521798	0.868286
Pos	13.668	814.535	PC 39:9	[M+H]+	0.136216	-0.226047	0.865773
Pos	7.353	428.374	CAR 18:0	[M+H]+	0.137925	2.08319	0.860357
Pos	12.681	717.593	SM 35:1;2O|SM 15:0;2O/20:1	[M+H]+	0.138077	0.596699	0.85988
Pos	6.816	426.359	CAR 18:1	[M+H]+	0.138588	1.37482	0.858275
Pos	11.3	689.559	SM 33:1;2O	[M+H]+	0.138874	0.431081	0.85738
Neg	6.633	279.234	FA 18:2	[M-H]-	0.139112	2.74254	0.856634
Neg	4.578	281.176	FA 16:3;2O	[M-H]-	0.140247	-0.357426	0.853107
Neg	6.567	476.278	LPE 18:2	[M-H]-	0.141439	-0.625013	0.84943
Neg	4.387	335.223	FA 20:4;2O	[M-H]-	0.141584	0.382647	0.848986
Neg	1.665	265.181	FA 16:3;2O	[M-H]-	0.142556	-0.642675	0.846015
Pos	7.111	384.311	NAGly 20:1;O	[M+H]+	0.143601	-0.198829	0.842842
Pos	10.152	512.47	CAR 24:0	[M+H]+	0.144058	1.32893	0.841462
Pos	5.552	500.28	LPE 20:5	[M+H]+	0.144155	-0.448544	0.84117
Neg	5.876	271.228	FA 16:0;2O	[M-H]-	0.14698	-0.340497	0.832743
Neg	5.196	265.218	FA 17:2	[M-H]-	0.147038	5.17394	0.83257
Neg	9.213	399.256	NAGlySer 15:1;O	[M-H]-	0.147531	-0.70891	0.831116
Pos	12.385	792.552	PC 37:6|PC 19:2_18:4	[M+H]+	0.147668	-0.313582	0.830713
Neg	6.569	311.224	FA 18:2;2O	[M-H]-	0.147793	0.43234	0.830347
Pos	9.343	580.435	LPC 22:0/0:0	[M+H]+	0.14915	0.369582	0.826377
Pos	11.486	764.558	PC O-36:6	[M+H]+	0.151119	-0.324315	0.820681
Pos	11.329	721.588	SM 34:0;3O	[M+H]+	0.15141	0.341854	0.819845
Neg	6.03	524.278	LPE 22:6	[M-H]-	0.152536	-0.695248	0.816628
Pos	12.472	705.59	SM 34:0;2O	[M+H]+	0.153212	0.59052	0.814708
Pos	6.734	528.31	LPC 19:5/0:0	[M+H]+	0.15384	-0.926471	0.81293
Pos	1.681	344.281	CAR 12:0	[M+H]+	0.153862	1.34622	0.812868
Neg	8.111	327.234	FA 22:6	[M-H]-	0.155161	1.19378	0.809217
Pos	5.211	426.344	NAE 26:7	[M+H]+	0.155454	3.05427	0.808399
Pos	9.43	524.372	LPC 18:0/0:0	[M+H]+	0.156103	0.28355	0.806588
Pos	12.431	742.58	PC O-34:3	[M+H]+	0.156736	0.391851	0.80483
Pos	15.216	758.574	PC 34:2	[M+H]+	0.157178	-0.193319	0.803608
Pos	7.968	576.406	LPC 22:2/0:0	[M+H]+	0.157708	0.207035	0.802147
Pos	5.865	424.343	CAR 18:2	[M+H]+	0.159441	0.994586	0.797399
Pos	16.528	786.604	PC 36:2	[M+H]+	0.15973	0.167129	0.796613
Neg	3.673	257.176	FA 14:1;2O	[M-H]-	0.160157	0.457185	0.795455
Pos	8.745	326.307	NAE 18:1	[M+H]+	0.160851	-0.38099	0.793577
Neg	5.677	315.254	FA 18:0;2O	[M-H]-	0.161718	0.270732	0.791243
Neg	6.106	293.249	FA 19:2	[M-H]-	0.165383	#NUM!	0.781508
Pos	12.052	790.58	PC O-38:7	[M+H]+	0.165504	-0.245551	0.781191
Pos	12.273	766.577	PC O-36:5	[M+H]+	0.16564	-0.313073	0.780834
Pos	7.545	536.373	LPC 19:1/0:0	[M+H]+	0.165702	-0.317745	0.780672
Pos	14.804	822.599	PC 39:5	[M+H]+	0.166928	-0.279302	0.77747
Pos	5.151	396.312	CAR 16:2	[M+H]+	0.167193	1.29415	0.776781
Neg	21.54	409.312	FA 28:7	[M-H]-	0.167229	0.286951	0.776687
Pos	16.255	850.673	PC O-42:5	[M+H]+	0.167691	0.29255	0.775489
Neg	4.429	313.239	FA 18:1;2O	[M-H]-	0.168107	-0.299613	0.774413
Neg	5.906	555.273	LPG 22:6	[M-H]-	0.16961	1.23627	0.770548
Pos	11.9	744.555	PC 33:2	[M+H]+	0.171378	-0.298252	0.766046
Neg	6.346	507.275	LPG 18:2	[M-H]-	0.173107	0.397583	0.761687
Neg	14.014	716.527	PE 34:1|PE 16:0_18:1	[M-H]-	0.175089	0.498513	0.756741
Pos	6.593	400.343	CAR 16:0	[M+H]+	0.176702	1.53128	0.752758
Pos	5.431	398.327	CAR 16:1	[M+H]+	0.177453	2.16986	0.750916
Neg	5.818	317.213	FA 20:5;2O	[M-H]-	0.178602	1.32787	0.748115
Neg	1.261	345.23	FA 18:1;4O	[M-H]-	0.178694	1.74459	0.74789
Neg	1.677	357.265	FA 20:1;3O	[M-H]-	0.179297	2.06476	0.746426
Pos	12.094	728.52	PC 32:3	[M+H]+	0.180248	0.41181	0.744128
Pos	12.562	682.567	HexCer 34:1;2O|HexCer 18:1;2O/16:0	[M+H-H2O]+	0.180424	3.33307	0.743706
Neg	4.98	277.218	FA 18:3	[M-H]-	0.180524	#NUM!	0.743465
Pos	7.744	300.291	NAE 16:0	[M+H]+	0.181325	-0.339813	0.741541
Pos	4.519	286.275	NAE 15:0	[M+H]+	0.181722	-0.385782	0.740592
Pos	7.687	454.389	CAR 20:1	[M+H]+	0.182437	2.03696	0.738886
Neg	5.187	309.208	FA 18:3;2O	[M-H]-	0.184134	2.19123	0.734866
Pos	14.454	797.66	SM 41:3;2O	[M+H]+	0.188197	0.497455	0.725388
Pos	12.866	792.558	PC 37:6	[M+H]+	0.188626	0.85319	0.724398
Pos	11.984	714.508	PE 34:3	[M+H]+	0.189327	-0.580912	0.722788
Pos	4.561	286.276	NAE 15:0	[M+H]+	0.189329	-0.372238	0.722784
Pos	8.858	566.42	LPC 21:0/0:0	[M+H]+	0.190558	0.241165	0.719973
Pos	6.146	448.344	CAR 20:4	[M+H]+	0.191386	1.33296	0.718091
Pos	4.793	370.297	CAR 14:1	[M+H]+	0.191535	1.30774	0.717751
Neg	1.4	331.25	FA 18:0;3O	[M-H]-	0.192449	1.52666	0.715684
Pos	12.888	748.53	PE P-38:6|PE P-16:0_22:6	[M+H]+	0.192487	0.141329	0.715599
Pos	12.071	756.553	PC 34:3	[M+H]+	0.192769	-0.366162	0.714963
Pos	11.672	782.569	PC 36:4	[M+H]+	0.193984	-0.333996	0.712234
Pos	11.151	830.572	PC 40:8	[M+H]+	0.194545	1.67588	0.710981
Neg	24.808	409.312	FA 28:7	[M-H]-	0.195374	0.240044	0.709133
Neg	7.452	271.229	FA 16:0;2O	[M-H]-	0.196513	0.478367	0.706609
Neg	4.531	251.202	FA 16:2	[M-H]-	0.196888	5.36653	0.70578
Pos	1.759	358.296	CAR 13:0	[M+H]+	0.197006	1.13942	0.70552
Pos	12.055	782.574	PC 36:4	[M+H]+	0.197223	-0.510597	0.705042
Neg	6.577	255.233	FA 16:0	[M-H]-	0.197911	0.386492	0.703529
Neg	5.823	429.303	NAGlySer 17:0;O	[M-H]-	0.198142	-0.601477	0.703023
Pos	7.059	452.376	CAR 20:2	[M+H]+	0.198739	0.836551	0.701717
Neg	6.307	265.217	FA 17:2	[M-H]-	0.199432	7.6278	0.700205
Pos	13.493	731.608	SM 36:1;2O	[M+H]+	0.200639	0.716955	0.697585
Pos	9.729	356.353	NAE 20:0	[M+H]+	0.20211	-0.152273	0.694412
Pos	1.698	392.281	CAR 16:4	[M+H]+	0.203047	2.4293	0.692403
Pos	9.178	484.438	CAR 22:0	[M+H]+	0.20339	1.59052	0.691671
Pos	4.84	328.316	NAE 18:0	[M+H]+	0.203668	-0.33429	0.691077
Pos	13.627	798.605	PC 37:3	[M+H]+	0.204279	-0.242934	0.689777
Pos	9.523	356.353	NAE 20:0	[M+H]+	0.204721	-0.197492	0.688837
Neg	23.613	409.312	FA 28:7	[M-H]-	0.205463	0.269311	0.687266
Pos	7.312	376.319	NAE 22:4	[M+H]+	0.207078	-1.4151	0.683866
Pos	7.49	454.39	CAR 20:1	[M+H]+	0.208368	1.5543	0.681168
Pos	10.854	678.51	PC 28:0	[M+H]+	0.208439	0.667399	0.681021
Pos	11.613	752.57	PC O-35:5	[M+H]+	0.209696	-0.382202	0.67841
Neg	6.775	409.239	LPA 16:0	[M-H]-	0.209802	2.4846	0.67819
Pos	8.359	456.406	CAR 20:0	[M+H]+	0.21488	2.40626	0.667805
Neg	0.563	409.223	FA 22:5;4O	[M-H]-	0.216633	3.06928	0.664275
Pos	12.537	705.592	SM 34:0;2O	[M+H]+	0.219927	0.467406	0.657722
Pos	4.524	396.312	CAR 16:2	[M+H]+	0.220958	0.755811	0.655691
Neg	6.445	524.277	LPE 22:6	[M-H]-	0.221994	-0.689897	0.653659
Pos	12.096	729.593	SM 36:2;2O	[M+H]+	0.22504	0.310503	0.64774
Pos	18.344	622.618	Cer 40:1;2O|Cer 18:1;2O/22:0	[M+H]+	0.226109	0.416815	0.645682
Pos	11.971	703.577	SM 34:1;2O|SM 26:1;2O/8:0	[M+H]+	0.226492	0.422108	0.644947
Pos	14.814	800.62	PC 37:2	[M+H]+	0.227455	-0.189841	0.643104
Pos	11.947	822.606	PC 39:5	[M+H]+	0.231478	-0.24834	0.63549
Pos	6.557	426.359	CAR 18:1	[M+H]+	0.233542	1.3111	0.631634
Pos	13.499	767.575	SM 38:5;3O	[M+H]+	0.233595	-0.246168	0.631537
Pos	14.801	772.623	PC O-36:2	[M+H]+	0.235747	0.328895	0.627554
Pos	13.047	692.563	PC O-30:0	[M+H]+	0.236533	0.288947	0.626109
Pos	7.74	482.325	LPE 18:0	[M+H]+	0.239369	0.254495	0.620931
Neg	5.99	365.198	FA 20:5;4O	[M-H]-	0.240471	-0.264697	0.618936
Pos	6.947	480.31	LPE 18:1	[M+H]+	0.240747	-0.217502	0.618439
Pos	18.665	310.273	NAE 17:2	[M+H]+	0.240976	-0.237415	0.618025
Pos	12.701	784.588	PC 36:3	[M+H]+	0.242596	-0.133022	0.615117
Pos	12.574	700.575	HexCer 34:1;2O|HexCer 18:1;2O/16:0	[M+H]+	0.24326	1.35326	0.613929
Neg	8.826	655.43	PEtOH 31:3|PEtOH 15:0_16:3	[M-H]-	0.244535	-0.248695	0.611659
Pos	13.472	806.569	PC 38:6|PC 19:3_19:3	[M+H]+	0.245074	0.242884	0.610702
Neg	5.99	311.224	FA 18:2;2O	[M-H]-	0.24525	0.949495	0.610391
Pos	8.051	404.352	NAE 24:4	[M+H]+	0.246671	-2.09163	0.607882
Pos	5.503	506.326	LPC 17:2/0:0	[M+H]+	0.247007	-0.464257	0.607292
Pos	5.18	446.327	CAR 20:5	[M+H]+	0.248107	1.69674	0.60536
Pos	13.792	706.577	PC O-31:0	[M+H]+	0.248243	0.438192	0.605124
Pos	1.672	356.281	CAR 13:1	[M+H]+	0.248939	1.36423	0.603907
Pos	12.106	794.574	PC 37:5	[M+H]+	0.250433	0.331846	0.601309
Pos	15.095	772.622	PC O-36:2	[M+H]+	0.252333	0.260666	0.598026
Pos	5.509	286.275	NAE 15:0	[M+H]+	0.252471	-0.274367	0.597789
Pos	7.78	356.355	NAE 20:0	[M+H]+	0.253074	-0.320776	0.596753
Pos	6.624	570.356	LPC 22:5/0:0	[M+H]+	0.254575	0.439315	0.594184
Neg	7.746	480.312	LPE 18:0	[M-H]-	0.255641	0.356537	0.59237
Pos	6.042	502.296	LPE 20:4	[M+H]+	0.257593	-0.543915	0.589066
Neg	6.316	524.278	LPE 22:6	[M-H]-	0.257668	-0.640799	0.58894
Pos	13.568	770.609	PC O-36:3	[M+H]+	0.25832	-0.175261	0.587843
Pos	14.241	782.57	PC 36:4	[M+H]+	0.259093	-0.306502	0.586545
Pos	24.563	836.808	SE 28:2/29:0	[M+NH4]+	0.259941	-0.983661	0.585125
Neg	5.902	297.207	FA 17:2;2O	[M-H]-	0.260635	-0.217557	0.583967
Pos	10.666	754.541	PC 34:4	[M+H]+	0.261177	0.420099	0.583066
Pos	5.8	616.463	CerP 34:2;2O|CerP 15:2;2O/19:0	[M+H]+	0.261229	-0.344644	0.582978
Pos	12.159	743.583	SM 36:3;3O	[M+H]+	0.261236	-0.273681	0.582968
Neg	7.513	466.295	LPE 17:0	[M-H]-	0.263189	0.505161	0.579732
Neg	6.964	269.213	OxFA 16:1;(2OH)	[M-H]-	0.2665	1.50408	0.574303
Neg	1.574	327.218	FA 18:2;3O	[M-H]-	0.268368	0.536201	0.571269
Pos	5.536	328.323	NAE 18:0	[M+H]+	0.269507	-0.253212	0.569429
Pos	36.806	310.273	NAE 17:2	[M+H]+	0.269879	-0.177509	0.568831
Neg	8.397	299.26	FA 18:0;2O	[M-H]-	0.27219	-0.386526	0.565128
Pos	13.272	718.579	PC O-32:1	[M+H]+	0.273794	0.290295	0.562576
Pos	11.963	794.576	PC 37:5	[M+H]+	0.27417	-0.417913	0.56198
Neg	4.44	331.25	FA 18:0;3O	[M-H]-	0.275701	-0.391467	0.559561
Pos	4.21	744.685	ST 24:1;O3/24:0	[M+NH4]+	0.27637	1.06076	0.558509
Pos	13.5	766.577	PC O-36:5	[M+H]+	0.28049	-0.236892	0.552083
Pos	5.865	448.341	CAR 20:4	[M+H]+	0.280725	1.30011	0.551718
Neg	4.465	327.218	FA 18:2;3O	[M-H]-	0.283415	0.245684	0.547578
Neg	8.198	494.328	LPE 19:0	[M-H]-	0.283482	0.247985	0.547475
Pos	13.58	798.545	PC O-39:10	[M+H]+	0.283768	-0.190344	0.547037
Neg	6.535	500.278	LPE 20:4	[M-H]-	0.286178	-0.67876	0.543364
Pos	12.048	786.543	PC O-38:9	[M+H]+	0.286922	0.365181	0.542236
Neg	4.155	335.223	FA 20:4;2O	[M-H]-	0.286968	0.396082	0.542166
Neg	12.891	746.518	PE O-38:7|PE O-16:1_22:6	[M-H]-	0.287569	0.424543	0.541258
Neg	5.555	498.263	LPE 20:5	[M-H]-	0.288248	-0.388312	0.540234
Neg	12.305	762.513	PE 38:6|PE 16:0_22:6	[M-H]-	0.28885	0.586577	0.539327
Neg	6.368	317.213	FA 20:5;2O	[M-H]-	0.289764	0.862124	0.537956
Pos	7.741	352.324	NAE 20:2	[M+H]+	0.290851	-2.39439	0.536329
Pos	6.825	374.303	NAE 22:5	[M+H]+	0.293835	-3.36864	0.531897
Pos	8.066	284.259	NAE 15:1	[M+H]+	0.295848	-0.167662	0.528932
Neg	5.408	263.166	FA 16:4;2O	[M-H]-	0.296363	1.8113	0.528176
Neg	20.006	409.312	FA 28:7	[M-H]-	0.29834	-0.285031	0.525288
Pos	4.546	566.416	LPC 21:0/0:0	[M+H]+	0.298833	1.86566	0.524571
Neg	6.399	319.228	FA 20:4;O	[M-H]-	0.299034	1.54207	0.524279
Pos	7.459	374.304	NAE 22:5	[M+H]+	0.301079	-2.73335	0.52132
Neg	6.185	476.281	LPE 18:2	[M-H]-	0.301622	-0.94037	0.520536
Neg	13.565	718.54	DMPE 32:0|DMPE 16:0_16:0	[M-H]-	0.301921	0.252134	0.520107
Neg	4.821	301.203	FA 16:1;3O	[M-H]-	0.303283	0.540557	0.518152
Pos	7.74	374.305	NAE 22:5	[M+H]+	0.303835	-2.89216	0.517362
Neg	1.082	351.218	FA 20:4;3O	[M-H]-	0.304286	1.31975	0.516718
Neg	5.843	329.235	FA 18:1;3O	[M-H]-	0.305028	-0.715938	0.51566
Pos	17.515	758.573	PC 34:2	[M+H]+	0.305366	-0.212616	0.515179
Neg	7.84	283.193	FA 16:2;2O	[M-H]-	0.305411	0.491325	0.515115
Pos	7.073	376.321	NAE 22:4	[M+H]+	0.305868	-2.78768	0.514466
Pos	14.04	718.539	PE 34:1	[M+H]+	0.306422	0.483156	0.51368
Neg	4.975	359.224	FA 22:6;2O	[M-H]-	0.310895	2.0137	0.507386
Pos	6.85	452.376	CAR 20:2	[M+H]+	0.311376	0.959814	0.506715
Pos	9.639	354.338	NAE 20:1	[M+H]+	0.311534	-0.240382	0.506495
Neg	12.463	283.192	FA 16:2;2O	[M-H]-	0.315334	-0.466528	0.501229
Pos	7.449	352.322	NAE 20:2	[M+H]+	0.318838	-2.2627	0.49643
Pos	19.876	310.273	NAE 17:2	[M+H]+	0.319416	0.215125	0.495643
Pos	6.201	570.359	LPC 22:5	[M+H]+	0.320192	0.628335	0.494589
Pos	16.487	756.592	PC O-35:3	[M+H]+	0.320195	0.351894	0.494586
Pos	15.815	799.673	SM 41:2;2O	[M+H]+	0.323162	0.250434	0.49058
Pos	11.468	806.57	PC 38:6	[M+H]+	0.326631	-0.185153	0.485942
Pos	12.412	768.591	PC O-36:4	[M+H]+	0.326652	-0.171453	0.485915
Neg	5.708	329.235	FA 18:1;3O	[M-H]-	0.327358	0.393818	0.484977
Pos	14.749	796.622	PC O-38:4	[M+H]+	0.327725	0.120405	0.484491
Neg	5.055	327.219	FA 18:2;3O	[M-H]-	0.329102	-0.132376	0.48267
Pos	5.668	494.327	LPC 16:1/0:0	[M+H]+	0.329733	-0.250283	0.481838
Pos	5.881	568.343	LPC 22:6	[M+H]+	0.329802	0.619609	0.481746
Pos	6.53	356.353	NAE 20:0	[M+H]+	0.330256	-0.280175	0.481149
Neg	13.894	690.508	PE 32:0|PE 16:0_16:0	[M-H]-	0.331686	0.985859	0.479273
Pos	8.061	376.321	NAE 22:4	[M+H]+	0.33325	-1.35293	0.47723
Pos	14.084	733.628	SM 36:0;2O	[M+H]+	0.333629	0.592344	0.476736
Neg	1.015	299.188	FA 16:2;3O	[M-H]-	0.334337	3.31441	0.475815
Pos	6.219	356.353	NAE 20:0	[M+H]+	0.335967	-0.171962	0.473703
Neg	6.742	526.297	LPE 22:5	[M-H]-	0.337894	-0.634151	0.47122
Pos	13.884	732.591	PC O-33:1	[M+H]+	0.338193	0.542838	0.470836
Pos	10.497	728.525	PC 32:3	[M+H]+	0.338368	0.460784	0.47061
Neg	4.887	577.377	PMeOH 26:0|PMeOH 13:0_13:0	[M-H]-	0.338815	3.1109	0.470037
Neg	7.241	466.296	LPE 17:0	[M-H]-	0.341062	0.272489	0.467167
Neg	5.969	474.265	LPE 18:3	[M-H]-	0.342222	-0.577288	0.465692
Pos	8.38	270.245	NAE 14:1	[M+H]+	0.342973	-2.98862	0.46474
Pos	9.409	606.453	LPC 24:1/0:0	[M+H]+	0.343113	0.136242	0.464563
Pos	7.912	538.39	LPC 19:0	[M+H]+	0.344073	-0.257065	0.46335
Neg	16.424	409.312	FA 28:7	[M-H]-	0.344683	0.214539	0.46258
Pos	5.88	523.349	SM 20:1;3O	[M+H]+	0.346382	-0.448129	0.460444
Pos	8.582	270.243	NAE 14:1	[M+H]+	0.346758	-2.21211	0.459973
Pos	12.537	764.706	SE 28:2/24:1	[M+NH4]+	0.346779	0.221591	0.459947
Neg	5.863	283.193	FA 16:2;2O	[M-H]-	0.352175	-0.413746	0.453241
Neg	7.017	452.28	LPE 16:0	[M-H]-	0.356778	0.423821	0.447602
Pos	12.096	706.541	PC 30:0	[M+H]+	0.359717	0.333744	0.444039
Pos	7.391	510.359	LPC 17:0/0:0	[M+H]+	0.360815	0.265912	0.442716
Neg	6.95	478.296	LPE 18:1	[M-H]-	0.362	-0.449682	0.441292
Pos	12.12	764.524	PC 35:6	[M+H]+	0.362319	-0.736112	0.440909
Pos	12.302	764.525	PE 38:6	[M+H]+	0.362524	0.304117	0.440663
Neg	5.373	293.212	FA 18:3;O	[M-H]-	0.365341	-0.404413	0.437302
Neg	6.885	299.26	FA 18:0;2O	[M-H]-	0.36558	-1.99416	0.437018
Pos	6.262	520.341	LPC 18:2	[M+H]+	0.369837	-0.364878	0.43199
Neg	5.484	283.193	FA 16:2;2O	[M-H]-	0.371637	-0.367623	0.429881
Pos	6.691	356.353	NAE 20:0	[M+H]+	0.372322	-0.163786	0.429082
Neg	4.694	311.224	FA 18:2;2O	[M-H]-	0.372346	0.649168	0.429053
Pos	13.816	756.554	PC 34:3	[M+H]+	0.372664	-0.286457	0.428682
Pos	5.883	520.341	LPC 18:2	[M+H]+	0.372877	-0.477842	0.428434
Pos	14.455	774.604	PC 35:1	[M+H]+	0.375036	0.262806	0.425927
Pos	15.241	810.599	PC 38:4	[M+H]+	0.377007	0.132071	0.423651
Pos	13.671	760.585	PC 34:1	[M+H]+	0.377718	0.219109	0.422832
Pos	7.511	468.311	LPE 17:0	[M+H]+	0.378478	0.231827	0.42196
Pos	7.245	468.312	LPE 17:0	[M+H]+	0.380084	0.150763	0.420121
Pos	23.461	310.273	NAE 17:2	[M+H]+	0.380364	0.243774	0.419801
Pos	7.423	524.372	LPC 18:0	[M+H]+	0.382913	0.347925	0.4169
Pos	13.007	768.552	PC 35:4	[M+H]+	0.383359	-0.205399	0.416394
Pos	13.367	750.546	PE P-38:5|PE P-18:1_20:4	[M+H]+	0.383584	0.143453	0.416139
Neg	7.48	341.271	FA 20:1;2O	[M-H]-	0.387906	-0.308416	0.411274
Pos	15.204	762.605	PC 34:0	[M+H]+	0.389382	-0.288882	0.409624
Pos	14.298	798.545	PC O-39:10	[M+H]+	0.392985	-0.0888231	0.405624
Pos	14.503	774.604	PC 35:1	[M+H]+	0.393097	0.214954	0.405501
Neg	6.658	349.202	FA 20:5;3O	[M-H]-	0.394903	-0.584858	0.40351
Pos	1.736	370.297	CAR 14:1	[M+H]+	0.396932	1.68567	0.401284
Neg	1.078	391.213	FA 22:6;4O	[M-H]-	0.397223	0.470796	0.400966
Neg	3.71	327.217	FA 18:2;3O	[M-H]-	0.397429	0.365801	0.400741
Neg	5.727	283.193	FA 16:2;2O	[M-H]-	0.39843	-0.36477	0.399648
Neg	6.379	500.278	LPE 20:4	[M-H]-	0.399214	-0.296599	0.398794
Pos	16.125	799.673	SM 41:2;2O	[M+H]+	0.399664	0.233847	0.398305
Pos	6.255	328.323	NAE 18:0	[M+H]+	0.401295	-0.238148	0.396536
Neg	4.425	327.218	FA 18:2;3O	[M-H]-	0.405451	0.174256	0.392061
Pos	7.415	438.298	LPE O-16:1	[M+H]+	0.405706	0.243473	0.391788
Pos	6.829	522.357	LPC 18:1/0:0	[M+H]+	0.408126	-0.243292	0.389206
Pos	6.227	578.417	LPC 22:1/0:0	[M+H]+	0.408579	1.84942	0.388724
Pos	6.496	454.374	NAE 28:7	[M+H]+	0.409016	1.73242	0.388259
Pos	13.043	796.586	PC 37:4	[M+H]+	0.40966	0.178425	0.387576
Neg	4.971	471.349	NAGlySer 20:0;O	[M-H]-	0.410076	1.88145	0.387135
Pos	5.286	630.48	CerP 35:2;2O|CerP 15:2;2O/20:0	[M+H]+	0.413972	2.03792	0.383029
Pos	15.245	812.611	PC 38:3	[M+H]+	0.414903	0.120735	0.382054
Neg	4.529	331.25	FA 18:0;3O	[M-H]-	0.415262	-0.300195	0.381678
Neg	7.069	466.296	LPE 17:0	[M-H]-	0.415673	0.306981	0.381248
Neg	3.089	301.203	FA 16:1;3O	[M-H]-	0.417163	-0.440588	0.379695
Pos	12.643	724.535	PE P-36:4|PE P-18:2_18:2	[M+H]+	0.418751	-0.332866	0.378044
Pos	12.033	764.559	PC O-36:6	[M+H]+	0.419648	0.212565	0.377114
Pos	15.039	772.524	PC O-37:9	[M+H]+	0.420066	-0.363374	0.376683
Neg	5.493	333.208	FA 20:5;2O	[M-H]-	0.428923	0.203549	0.36762
Pos	12.701	732.559	PC 32:1	[M+H]+	0.42952	0.180715	0.367016
Pos	8.91	592.437	PC O-23:1	[M+H]+	0.429588	0.235977	0.366948
Neg	6.39	297.244	FA 18:1;2O	[M-H]-	0.433367	0.782186	0.363145
Neg	1.555	301.203	FA 16:1;3O	[M-H]-	0.4336	0.433019	0.362911
Pos	5.914	638.459	CerP 36:5;2O|CerP 15:2;2O/21:3	[M+H]+	0.434239	1.86864	0.362271
Neg	8.393	329.249	FA 22:5	[M-H]-	0.437612	0.479775	0.358911
Pos	7.322	464.316	LPE O-18:2	[M+H]+	0.437751	0.267589	0.358773
Neg	13.676	744.558	DMPE 34:1|DMPE 16:0_18:1	[M-H]-	0.437878	0.212898	0.358646
Pos	7.586	550.389	LPC 20:1	[M+H]+	0.439053	-0.166779	0.357483
Neg	12.303	409.312	FA 28:7	[M-H]-	0.439554	-0.225782	0.356988
Pos	14.35	744.556	PE 36:2	[M+H]+	0.44633	-0.172991	0.350344
Neg	3.735	301.203	FA 16:1;3O	[M-H]-	0.450632	0.823993	0.346178
Neg	7.799	299.261	FA 18:0;2O	[M-H]-	0.451542	0.728733	0.345301
Pos	7.961	550.389	LPC 20:1/0:0	[M+H]+	0.451719	-0.169231	0.345132
Neg	14.744	750.547	PE O-38:5|PE O-18:1_20:4	[M-H]-	0.452855	0.285022	0.34404
Neg	6.574	283.193	FA 16:2;2O	[M-H]-	0.453506	0.230813	0.343417
Pos	23.463	338.304	NAE 19:2	[M+H]+	0.454862	0.221053	0.342121
Pos	13.712	760.585	PC 34:1	[M+H]+	0.455091	0.135195	0.341902
Neg	8.945	281.25	FA 18:1	[M-H]-	0.455095	0.311455	0.341898
Neg	5.189	299.188	FA 16:2;3O	[M-H]-	0.457509	0.721463	0.339601
Pos	12.944	774.546	PC O-37:8	[M+H]+	0.461179	0.123079	0.33613
Neg	13.671	790.543	PE 40:6|PE 18:0_22:6	[M-H]-	0.464847	0.263578	0.33269
Pos	12.962	742.542	PC 33:3	[M+H]+	0.46556	-0.159272	0.332024
Pos	6.299	342.338	NAE 19:0	[M+H]+	0.465914	-0.178031	0.331695
Pos	5.55	314.307	NAE 17:0	[M+H]+	0.470598	-0.203811	0.32735
Neg	9.737	283.265	FA 18:0	[M-H]-	0.471351	-0.248757	0.326656
Pos	4.721	516.309	LPC 18:4/0:0	[M+H]+	0.471588	-0.33595	0.326438
Pos	12.079	792.552	PC 37:6	[M+H]+	0.473167	0.0724286	0.324985
Pos	6.574	496.342	LPC 16:0/0:0	[M+H]+	0.474034	-0.152161	0.32419
Pos	8.018	354.338	NAE 20:1	[M+H]+	0.475861	-0.915227	0.32252
Pos	1.791	558.387	CerP 30:3;2O|CerP 15:3;2O/15:0	[M+H]+	0.476435	1.14293	0.321997
Pos	8.075	354.338	NAE 20:1	[M+H]+	0.476457	-0.720791	0.321977
Pos	11.278	730.54	PC 32:2	[M+H]+	0.476594	0.336336	0.321852
Pos	11.13	738.545	PC O-34:5	[M+H]+	0.477507	-0.0951274	0.32102
Pos	7.231	480.31	LPE 18:1	[M+H]+	0.477844	-0.103424	0.320714
Pos	13.262	776.563	PC O-37:7	[M+H]+	0.4793	-0.0749944	0.319392
Neg	8.343	283.192	FA 16:2;2O	[M-H]-	0.479468	0.352542	0.31924
Neg	7.868	506.325	LPE 20:1	[M-H]-	0.479875	-0.297576	0.318872
Pos	16.716	790.634	PC 36:0	[M+H]+	0.481511	-0.153439	0.317394
Neg	6.111	507.275	LPG 18:2	[M-H]-	0.483158	-0.143139	0.315911
Pos	7.113	438.3	LPE O-16:1	[M+H]+	0.484303	0.216001	0.314883
Neg	4.266	301.203	FA 16:1;3O	[M-H]-	0.484714	0.389806	0.314514
Neg	12.895	714.509	PE 34:2|PE 16:0_18:2	[M-H]-	0.485801	0.314981	0.313541
Pos	15.093	786.604	PC 36:2	[M+H]+	0.485978	0.108909	0.313384
Pos	14.647	720.595	PC O-32:0	[M+H]+	0.490963	0.11549	0.308952
Pos	16.634	800.656	PC O-38:2	[M+H]+	0.491385	-0.130641	0.308578
Neg	1.583	299.186	FA 16:2;3O	[M-H]-	0.491469	0.283999	0.308504
Neg	22.749	409.312	FA 28:7	[M-H]-	0.491484	-0.120422	0.30849
Neg	6.897	283.193	FA 16:2;2O	[M-H]-	0.492225	0.210081	0.307837
Pos	5.512	300.29	NAE 16:0	[M+H]+	0.493991	1.00047	0.306281
Neg	3.299	301.203	FA 16:1;3O	[M-H]-	0.494776	0.496084	0.305591
Neg	3.235	317.178	NAGlySer 9:0;O	[M-H]-	0.495002	0.391746	0.305393
Pos	14.033	786.604	PC 36:2	[M+H]+	0.496225	-0.137771	0.304321
Neg	12.587	283.192	FA 16:2;2O	[M-H]-	0.496985	-0.357428	0.303656
Neg	13.996	770.569	DMPE 36:2|DMPE 18:0_18:2	[M-H]-	0.498143	0.220031	0.302646
Pos	13.741	810.606	PC 38:4	[M+H]+	0.498718	0.115739	0.302145
Neg	6.028	283.192	FA 16:2;2O	[M-H]-	0.500035	-0.240949	0.301
Neg	3.944	343.213	FA 18:2;4O	[M-H]-	0.500861	1.1523	0.300283
Pos	6.289	508.341	LPC 17:1/0:0	[M+H]+	0.500985	-0.160067	0.300175
Pos	15.103	758.573	PC 34:2	[M+H]+	0.501664	-0.122866	0.299587
Pos	19.319	310.273	NAE 17:2	[M+H]+	0.501853	0.0794047	0.299424
Pos	14.454	812.617	PC 38:3	[M+H]+	0.502264	-0.170693	0.299068
Pos	5.352	500.279	LPE 20:5	[M+H]+	0.502302	-0.335935	0.299035
Pos	12.077	716.562	PC O-32:2	[M+H]+	0.503148	-0.153677	0.298304
Neg	5.36	498.263	LPE 20:5	[M-H]-	0.50654	-0.303636	0.295387
Pos	13.871	692.521	PE 32:0	[M+H]+	0.507493	0.956806	0.29457
Neg	8.828	255.233	FA 16:0	[M-H]-	0.508954	-0.170447	0.293321
Pos	15.07	798.641	PC O-38:3	[M+H]+	0.509255	0.162638	0.293065
Neg	8.113	323.261	FA 20:2;2O	[M-H]-	0.510696	0.678689	0.291838
Pos	13.958	748.585	PC 33:0	[M+H]+	0.512947	-0.222589	0.289927
Neg	3.806	281.176	FA 16:3;2O	[M-H]-	0.515521	0.21524	0.287754
Pos	11.647	718.545	PC 31:1	[M+H]+	0.51724	0.2179	0.286308
Neg	6.53	571.291	PI O-16:0	[M-H]-	0.517447	0.364419	0.286134
Neg	7.223	295.229	FA 18:2;2O	[M-H]-	0.518831	0.507087	0.284974
Neg	7.62	283.191	FA 16:2;2O	[M-H]-	0.519656	0.288085	0.284284
Pos	14.127	760.586	PC 34:1	[M+H]+	0.522721	0.105089	0.28173
Neg	6.674	452.28	LPE 16:0	[M-H]-	0.524409	0.3087	0.28033
Neg	6.705	452.28	LPE 16:0	[M-H]-	0.524931	0.308857	0.279897
Pos	12.157	742.574	PC O-34:3	[M+H]+	0.525198	-0.135047	0.279677
Neg	7.731	301.218	FA 20:5	[M-H]-	0.52638	0.316156	0.278701
Neg	8.878	351.292	FA 22:2;2O	[M-H]-	0.526931	0.889556	0.278247
Pos	7.021	454.296	LPE 16:0	[M+H]+	0.527039	0.158657	0.278158
Neg	8.514	349.278	FA 22:3;2O	[M-H]-	0.529488	0.773623	0.276144
Neg	5.738	271.229	FA 16:0;2O	[M-H]-	0.530254	-0.145437	0.275516
Pos	14.271	658.541	DG 38:6|DG 18:1_20:5	[M+NH4]+	0.531329	0.325449	0.274636
Neg	12.332	766.543	DMPE 36:4|DMPE 16:0_20:4	[M-H]-	0.533607	0.156447	0.272779
Pos	14.006	538.521	Cer 34:1;2O|Cer 18:1;2O/16:0	[M+H]+	0.535553	0.244437	0.271197
Pos	7.933	326.306	NAE 18:1	[M+H]+	0.536637	0.264777	0.270319
Neg	4.821	313.239	FA 18:1;2O	[M-H]-	0.539725	0.270641	0.267828
Pos	12.377	748.532	PE P-38:6|PE P-18:2_20:4	[M+H]+	0.540202	-0.07148	0.267444
Neg	4.831	283.192	FA 16:2;2O	[M-H]-	0.540319	0.188032	0.26735
Neg	4.11	343.213	FA 18:2;4O	[M-H]-	0.542158	0.945074	0.265874
Pos	16.562	826.674	PC O-40:3	[M+H]+	0.543168	0.232928	0.265066
Pos	7.115	510.356	LPC 17:0/0:0	[M+H]+	0.546991	0.21888	0.26202
Neg	6.584	297.208	FA 17:2;2O	[M-H]-	0.549517	0.172494	0.260019
Neg	6.053	357.265	FA 20:1;3O	[M-H]-	0.549915	0.395962	0.259704
Pos	12.329	782.569	PC 36:4	[M+H]+	0.554342	-0.0720594	0.256222
Pos	16.691	790.634	PC 36:0	[M+H]+	0.554704	-0.136772	0.255939
Pos	15.497	746.572	PC 33:1	[M+H]+	0.555169	-0.175005	0.255575
Neg	6.766	478.295	LPE 18:1	[M-H]-	0.557623	-0.198402	0.253659
Pos	11.155	464.448	NAE 28:2	[M+H]+	0.559048	0.130908	0.252551
Neg	14.294	774.547	PE O-40:7|PE O-18:1_22:6	[M-H]-	0.560127	0.18242	0.251713
Neg	7.604	299.26	FA 18:0;2O	[M-H]-	0.562814	0.47579	0.249635
Neg	6.087	283.193	FA 16:2;2O	[M-H]-	0.563757	-0.189298	0.248908
Neg	6.315	297.245	FA 18:1;2O	[M-H]-	0.566096	0.226672	0.24711
Pos	10.878	780.557	PC 36:5	[M+H]+	0.567005	0.25951	0.246413
Pos	7.623	524.372	LPC 18:0/0:0	[M+H]+	0.567229	0.133455	0.246242
Pos	6.391	356.353	NAE 20:0	[M+H]+	0.570172	-0.10393	0.243994
Pos	13.668	792.558	PE 40:6	[M+H]+	0.570515	-0.0837136	0.243733
Neg	5.906	619.292	LPI 20:4	[M-H]-	0.572963	-0.246861	0.241873
Neg	4.478	349.202	FA 20:5;3O	[M-H]-	0.573406	0.130489	0.241538
Pos	15.062	728.562	PE P-36:2|PE P-18:0_18:2	[M+H]+	0.574476	0.180211	0.240728
Neg	1.535	351.22	FA 20:4;3O	[M-H]-	0.575454	0.245649	0.239989
Pos	22.257	690.62	CE 20:4	[M+NH4]+	0.576035	0.234178	0.239551
Pos	11.288	524.372	LPC 18:0/0:0	[M+H]+	0.57888	0.172374	0.237411
Pos	12.447	755.582	SM 37:4;3O	[M+H]+	0.579338	0.347065	0.237068
Neg	8.42	455.32	NAGlySer 19:1;O	[M-H]-	0.580631	0.203082	0.2361
Pos	7.753	550.389	LPC 20:1/0:0	[M+H]+	0.580853	-0.142441	0.235934
Neg	6.899	339.255	FA 20:2;2O	[M-H]-	0.581416	-0.298751	0.235513
Neg	4.944	299.187	FA 16:2;3O	[M-H]-	0.588763	0.461392	0.23006
Pos	11.46	756.553	PC 34:3	[M+H]+	0.59351	-0.0944921	0.226572
Pos	19.538	650.647	Cer 42:1;2O|Cer 18:1;2O/24:0	[M+H]+	0.594503	0.165525	0.225846
Pos	12.687	834.603	PC 40:6	[M+H]+	0.597605	0.107155	0.223586
Pos	15.524	764.575	TG 45:9|TG 15:3_15:3_15:3	[M+NH4]+	0.599353	-0.286134	0.222318
Pos	6.634	508.341	LPC 17:1/0:0	[M+H]+	0.600608	-0.106004	0.221409
Neg	4.172	281.176	FA 16:3;2O	[M-H]-	0.60069	-0.10692	0.22135
Pos	7.564	482.325	LPE 18:0	[M+H]+	0.601091	0.121464	0.22106
Pos	8.688	552.404	LPC 20:0/0:0	[M+H]+	0.601391	0.0919092	0.220843
Neg	5.205	371.245	FA 20:2;4O	[M-H]-	0.604059	0.728257	0.218921
Pos	11.069	754.541	PC 34:4	[M+H]+	0.604397	0.132732	0.218677
Neg	5.534	329.235	FA 18:1;3O	[M-H]-	0.606058	0.379871	0.217486
Pos	13.305	772.588	PC 35:2	[M+H]+	0.609937	-0.0706982	0.214715
Neg	6.583	299.224	FA 17:1;2O	[M-H]-	0.612871	-0.135487	0.212631
Pos	13.153	656.526	DG 38:7|DG 18:2_20:5	[M+NH4]+	0.614006	0.195971	0.211828
Neg	8.36	279.234	FA 18:2	[M-H]-	0.614428	0.199188	0.211529
Pos	12.765	730.577	PC O-33:2	[M+H]+	0.617638	0.101116	0.209266
Neg	6.747	271.229	FA 16:0;2O	[M-H]-	0.618818	0.280843	0.208437
Pos	12.285	732.554	PC 32:1	[M+H]+	0.62231	0.110458	0.205993
Pos	10.114	524.372	LPC 18:0/0:0	[M+H]+	0.623546	-0.0893384	0.205132
Pos	10.351	717.557	SM 34:2;3O	[M+H]+	0.624975	-0.0886418	0.204138
Pos	11.157	482.459	Cer 30:1;2O|Cer 18:1;2O/12:0	[M+H]+	0.629092	0.101364	0.201286
Pos	10.533	778.542	PC 36:6	[M+H]+	0.630499	0.193672	0.200315
Pos	12.864	834.603	PC 40:6	[M+H]+	0.630555	-0.0683182	0.200277
Pos	15.539	566.554	Cer 36:1;2O|Cer 18:1;2O/18:0	[M+H]+	0.631357	0.339504	0.199725
Neg	2.769	369.229	FA 20:3;4O	[M-H]-	0.633289	0.541922	0.198398
Pos	12.124	742.575	PC O-34:3	[M+H]+	0.63834	-0.108721	0.194948
Neg	5.168	329.235	FA 18:1;3O	[M-H]-	0.638973	0.352309	0.194517
Pos	5.579	468.311	LPC 14:0	[M+H]+	0.640393	0.126673	0.193553
Pos	5.931	482.325	LPC 15:0/0:0	[M+H]+	0.641837	-0.0818655	0.192575
Pos	6.37	482.325	LPC 15:0/0:0	[M+H]+	0.644173	0.0808656	0.190998
Pos	16.404	796.622	PC O-38:4	[M+H]+	0.648157	0.126587	0.18832
Pos	13.604	734.574	PC 32:0	[M+H]+	0.649573	0.129413	0.187372
Pos	5.898	544.34	LPC 20:4	[M+H]+	0.649748	-0.298307	0.187255
Neg	2.293	367.214	FA 20:4;4O	[M-H]-	0.651813	0.463694	0.185877
Pos	13.567	734.569	PC 32:0	[M+H]+	0.652955	0.157651	0.185117
Neg	6.311	297.207	FA 17:2;2O	[M-H]-	0.653957	0.137861	0.184451
Pos	8.817	356.354	NAE 20:0	[M+H]+	0.655112	-0.0737953	0.183684
Pos	11.672	756.554	PC 34:3	[M+H]+	0.656015	0.178342	0.183086
Neg	3.543	341.198	FA 18:3;4O	[M-H]-	0.660411	0.386998	0.180186
Pos	15.282	788.621	PC 36:1	[M+H]+	0.663005	0.0940753	0.178483
Neg	12.081	762.513	PE 38:6|PE 16:0_22:6	[M-H]-	0.668337	-0.233523	0.175005
Neg	6.154	297.244	FA 18:1;2O	[M-H]-	0.668559	0.194737	0.17486
Pos	6.894	496.342	LPC 16:0/0:0	[M+H]+	0.671073	-0.0674243	0.17323
Neg	3.578	311.224	FA 18:2;2O	[M-H]-	0.672755	-0.186355	0.172143
Neg	5.69	295.229	FA 18:2;2O	[M-H]-	0.673745	-0.204913	0.171504
Neg	3.652	311.224	FA 18:2;2O	[M-H]-	0.681581	0.190748	0.166483
Neg	16.484	409.312	FA 28:7	[M-H]-	0.681851	0.0701023	0.16631
Neg	4.879	271.193	FA 15:1;2O	[M-H]-	0.682467	0.271063	0.165918
Pos	18.964	636.631	Cer 41:1;2O|Cer 18:1;2O/23:0	[M+H]+	0.682911	0.0722157	0.165636
Pos	8.816	524.372	LPC 18:0/0:0	[M+H]+	0.684765	0.0661502	0.164458
Neg	13.987	283.191	FA 16:2;2O	[M-H]-	0.688355	-0.148515	0.162187
Pos	16.463	758.567	PC 34:2	[M+H]+	0.688866	0.100466	0.161865
Neg	5.793	498.263	LPE 20:5	[M-H]-	0.693438	-0.164142	0.158992
Neg	6.228	297.244	FA 18:1;O	[M-H]-	0.694502	-0.166468	0.158326
Pos	4.895	328.322	NAE 18:0	[M+H]+	0.69615	0.113159	0.157297
Pos	5.596	328.322	NAE 18:0	[M+H]+	0.697099	-0.102253	0.156706
Pos	9.448	647.513	SM 30:1;2O|SM 21:1;2O/9:0	[M+H]+	0.69874	-0.0900631	0.155684
Pos	13.013	742.543	PC 33:3	[M+H]+	0.699021	-0.100044	0.15551
Pos	11.337	714.547	PC O-32:3	[M+H]+	0.699176	0.100221	0.155414
Pos	11.49	780.557	PC 36:5	[M+H]+	0.703509	0.11719	0.15273
Pos	7.109	548.374	LPC 20:2/0:0	[M+H]+	0.707841	-0.122731	0.150064
Pos	13.52	744.594	PC O-34:2	[M+H]+	0.717081	0.045393	0.144432
Neg	6.891	255.233	FA 16:0	[M-H]-	0.717956	0.0955139	0.143902
Pos	8.081	538.389	LPC 19:0/0:0	[M+H]+	0.718957	-0.140409	0.143297
Pos	9.7	647.513	SM 30:1;2O	[M+H]+	0.720693	-0.0533008	0.14225
Pos	22.81	692.636	CE 20:3	[M+NH4]+	0.722017	-0.202848	0.141453
Pos	8.773	604.437	LPC 24:2/0:0	[M+H]+	0.722109	-0.0870868	0.141397
Neg	4.992	333.208	FA 20:5;2O	[M-H]-	0.723771	-0.130938	0.140399
Neg	3.226	371.244	FA 20:2;4O	[M-H]-	0.725046	0.268319	0.139635
Pos	11.074	742.542	PC 33:3	[M+H]+	0.728466	-0.127006	0.137591
Pos	22.775	666.62	CE 18:2	[M+NH4]+	0.729638	0.0975012	0.136892
Neg	6.946	375.219	FA 22:6;3O	[M-H]-	0.729686	0.287206	0.136864
Neg	1.553	281.176	FA 16:3;2O	[M-H]-	0.733233	0.0896738	0.134758
Pos	19.465	638.645	Cer 41:0;2O|Cer 18:0;2O/23:0	[M+H]+	0.737743	-0.172654	0.132095
Pos	12.075	770.569	PC 35:3	[M+H]+	0.742206	-0.035896	0.129475
Pos	15.169	772.623	PC O-36:2	[M+H]+	0.742345	-0.0429879	0.129394
Pos	14.406	748.587	PC 33:0	[M+H]+	0.743844	0.147496	0.128518
Neg	7.227	478.295	LPE 18:1	[M-H]-	0.746644	0.0997217	0.126886
Pos	6.155	482.325	LPC 15:0	[M+H]+	0.747813	0.0529753	0.126207
Pos	14.095	734.57	PC 32:0	[M+H]+	0.748975	-0.093564	0.125533
Neg	12.892	283.193	FA 16:2;2O	[M-H]-	0.753267	-0.0964063	0.123051
Pos	8.735	578.421	LPC 22:1/0:0	[M+H]+	0.757067	-0.0548058	0.120866
Neg	1.56	257.177	FA 14:1;2O	[M-H]-	0.759929	-0.140543	0.119227
Pos	4.63	286.275	NAE 15:0	[M+H]+	0.76068	0.102881	0.118798
Pos	12.903	716.526	PE 34:2|PE 16:0_18:2	[M+H]+	0.762271	-0.0706471	0.117891
Neg	12.532	742.541	DMPE 34:2|DMPE 16:0_18:2	[M-H]-	0.763744	0.0576932	0.117052
Neg	12.023	283.193	FA 16:2;2O	[M-H]-	0.764992	0.119456	0.116343
Neg	8.085	506.328	LPE 20:1	[M-H]-	0.768819	0.0745747	0.114176
Neg	4.922	329.235	FA 18:1;3O	[M-H]-	0.775468	0.199913	0.110436
Pos	5.146	328.323	NAE 18:0	[M+H]+	0.779686	-0.0988735	0.10808
Neg	1.567	333.208	FA 20:5;2O	[M-H]-	0.781649	0.365267	0.106988
Pos	11.341	790.579	PC O-38:7	[M+H]+	0.784577	0.0943596	0.105364
Pos	6.704	454.294	LPE 16:0	[M+H]+	0.786227	0.0687705	0.104452
Neg	8.92	492.346	LPE O-20:1	[M-H]-	0.78825	-0.0577349	0.103336
Neg	7.513	309.246	FA 19:2;2O	[M-H]-	0.790662	0.215311	0.102009
Neg	5.479	315.254	FA 18:0;2O	[M-H]-	0.793869	-0.0404571	0.100251
Pos	13.618	770.609	PC O-36:3	[M+H]+	0.794	-0.0666814	0.100179
Pos	9.495	562.425	CerP 30:1;2O|CerP 18:1;2O/12:0	[M+H]+	0.798186	-0.0495309	0.0978957
Pos	12.02	772.53	PC O-37:9	[M+H]+	0.798854	-0.0281799	0.0975323
Pos	12.853	720.554	PC 31:0	[M+H]+	0.800774	0.0531223	0.0964898
Pos	5.427	518.327	LPC 18:3/0:0	[M+H]+	0.801222	0.106534	0.0962471
Pos	10.719	804.557	PC 38:7	[M+H]+	0.801597	0.089574	0.0960439
Pos	9.711	310.273	NAE 17:2	[M+H]+	0.80697	-0.0576534	0.0931428
Pos	7.308	324.291	NAE 18:2	[M+H]+	0.809009	-0.0769431	0.0920466
Neg	11.67	766.539	DMPE 36:4|DMPE 18:2_18:2	[M-H]-	0.811421	-0.0749892	0.0907539
Pos	15.091	782.56	PC 36:4	[M+H]+	0.81312	-0.0479723	0.0898453
Pos	16.545	758.572	PC 34:2	[M+H]+	0.815048	-0.04185	0.088817
Pos	6.919	548.374	LPC 20:2	[M+H]+	0.815827	-0.114006	0.0884019
Pos	16.48	774.638	PC O-36:1	[M+H]+	0.819395	-0.0459566	0.0865065
Pos	14.082	760.586	PC 34:1	[M+H]+	0.820224	0.0372717	0.0860673
Pos	14.3	776.563	PE P-40:6|PE P-18:0_22:6	[M+H]+	0.825549	-0.0242343	0.0832569
Pos	12.233	786.509	PC 37:9	[M+H]+	0.833352	0.0748231	0.0791713
Pos	14.111	658.545	DG 38:6|DG 18:2_20:4	[M+NH4]+	0.839513	-0.0481221	0.0759726
Neg	9.389	427.323	FA 28:6;2O	[M-H]-	0.839552	0.0616872	0.0759523
Neg	6.468	452.28	LPE 16:0	[M-H]-	0.839709	0.130533	0.075871
Pos	13.711	718.581	PC O-32:1	[M+H]+	0.842039	0.062386	0.0746678
Pos	11.567	790.574	PC O-38:7	[M+H]+	0.849266	0.0242612	0.0709565
Neg	10.383	409.312	FA 28:7	[M-H]-	0.850329	0.0393743	0.0704132
Pos	15.433	814.636	PC 38:2	[M+H]+	0.852314	0.0374273	0.0694005
Pos	11.688	768.558	PC 35:4	[M+H]+	0.855316	-0.0424583	0.0678732
Pos	5.808	468.309	LPC 14:0/0:0	[M+H]+	0.857081	0.0262295	0.0669784
Pos	13.589	700.531	PE P-34:2|PE P-16:0_18:2	[M+H]+	0.857483	-0.0540151	0.0667743
Pos	6.921	572.372	LPC 22:4/0:0	[M+H]+	0.858472	0.0560673	0.0662736
Pos	8.493	552.405	LPC 20:0/0:0	[M+H]+	0.859265	0.0450934	0.0658728
Neg	13.015	740.528	PE 36:3|PE 18:1_18:2	[M-H]-	0.864773	0.0446518	0.0630978
Pos	12.894	770.511	PC O-37:10	[M+H]+	0.865563	0.0264649	0.0627012
Neg	6.909	478.296	LPE 18:1	[M-H]-	0.866581	-0.102303	0.062191
Pos	12.274	786.508	PC 37:9	[M+H]+	0.866827	0.0446191	0.0620678
Neg	6.444	311.224	FA 18:2;2O	[M-H]-	0.870331	0.0653973	0.0603153
Pos	8.336	552.405	LPC 20:0	[M+H]+	0.872988	0.0533678	0.0589916
Neg	7.038	327.254	FA 19:1;2O	[M-H]-	0.873247	0.0654501	0.058863
Pos	6.472	454.293	LPE 16:0	[M+H]+	0.873828	0.051456	0.0585739
Pos	12.944	746.573	PC 33:1	[M+H]+	0.875373	0.0391897	0.0578068
Pos	6.052	508.342	LPC 17:1	[M+H]+	0.879838	0.0367172	0.0555974
Pos	11.902	822.599	PC 39:5	[M+H]+	0.884997	0.00969269	0.0530583
Pos	8.545	578.421	LPC 22:1/0:0	[M+H]+	0.885277	0.026323	0.0529209
Pos	5.446	354.338	NAE 20:1	[M+H]+	0.889006	-0.0298064	0.0510954
Pos	8.655	328.323	NAE 18:0	[M+H]+	0.89048	-0.0382266	0.0503759
Pos	13.981	786.604	PC 36:2	[M+H]+	0.894121	0.0178581	0.0486037
Neg	7.818	277.218	FA 18:3	[M-H]-	0.896034	0.0759941	0.0476757
Neg	15.322	409.312	FA 28:7	[M-H]-	0.896289	0.0207203	0.0475521
Pos	14.403	812.617	PC 38:3	[M+H]+	0.896719	-0.0328954	0.0473438
Neg	4.372	281.176	FA 16:3;2O	[M-H]-	0.900082	-0.0402123	0.045718
Pos	5.675	482.325	LPC 15:0	[M+H]+	0.902657	0.0192092	0.0444774
Pos	11.304	719.573	SM 34:1;3O	[M+H]+	0.903484	0.041757	0.0440794
Pos	11.504	719.572	SM 34:1;3O	[M+H]+	0.907165	0.0175673	0.0423138
Pos	15.315	826.579	PC O-41:10	[M+H]+	0.90938	0.0170917	0.0412544
Pos	6.323	496.342	LPC 16:0	[M+H]+	0.911839	-0.0280808	0.0400817
Pos	6.627	522.357	LPC 18:1	[M+H]+	0.915918	-0.0394642	0.0381432
Neg	5.256	361.24	FA 22:5;2O	[M-H]-	0.916023	-0.0283642	0.0380937
Neg	6.011	295.229	FA 18:2;O	[M-H]-	0.91637	0.0410955	0.0379291
Pos	6.919	510.356	LPC 17:0	[M+H]+	0.916916	0.0260728	0.0376704
Neg	5.99	333.206	FA 20:5;2O	[M-H]-	0.917896	0.0487206	0.0372068
Pos	15.22	786.604	PC 36:2	[M+H]+	0.923312	0.0100224	0.0346513
Pos	5.838	342.338	NAE 19:0	[M+H]+	0.924007	-0.0345486	0.0343246
Pos	16.327	824.655	PC O-40:4	[M+H]+	0.925277	-0.0138304	0.0337283
Neg	6.597	297.244	FA 18:1;2O	[M-H]-	0.92792	0.0385563	0.0324893
Pos	18.869	624.632	Cer 40:0;2O|Cer 18:0;2O/22:0	[M+H]+	0.930021	0.0480789	0.0315073
Pos	8.912	494.365	LPE O-20:1	[M+H]+	0.93275	0.0162835	0.030235
Pos	15.141	762.604	PC 34:0	[M+H]+	0.934368	0.0369492	0.0294821
Pos	8.288	538.389	LPC 19:0/0:0	[M+H]+	0.938325	-0.0179198	0.0276468
Neg	2.505	301.203	FA 16:1;3O	[M-H]-	0.944568	0.0346187	0.0247669
Pos	8.82	496.342	LPC 16:0/0:0	[M+H]+	0.945146	-0.00773799	0.0245009
Pos	5.599	342.338	NAE 19:0	[M+H]+	0.947802	-0.018513	0.0232822
Pos	8.344	524.375	LPC 18:0/0:0	[M+H]+	0.949091	0.0192909	0.0226922
Pos	14.347	748.586	PC 33:0	[M+H]+	0.950462	0.0226514	0.0220651
Pos	17.527	786.604	PC 36:2	[M+H]+	0.951868	0.00696082	0.0214235
Neg	1.659	299.186	FA 16:2;3O	[M-H]-	0.952528	-0.0214934	0.0211225
Pos	5.435	542.327	LPC 20:5/0:0	[M+H]+	0.9528	-0.0171006	0.0209981
Pos	12.025	703.577	SM 34:1;2O	[M+H]+	0.957255	-0.0125911	0.0189725
Pos	13.334	794.611	PC O-38:5	[M+H]+	0.958354	0.00755255	0.0184738
Pos	15.077	794.604	PC O-38:5	[M+H]+	0.959344	0.0127662	0.0180257
Neg	14.345	742.544	PE 36:2|PE 18:0_18:2	[M-H]-	0.961329	-0.0175693	0.0171278
Neg	5.025	313.239	FA 18:1;2O	[M-H]-	0.964406	0.0124629	0.0157401
Pos	14.156	734.57	PC 32:0	[M+H]+	0.965413	-0.0140777	0.0152869
Neg	5.945	498.263	LPE 20:5	[M-H]-	0.968787	-0.0198456	0.0137718
Neg	22.251	409.312	FA 28:7	[M-H]-	0.970093	0.00667601	0.0131867
Pos	12.084	805.624	SM 42:6;2O	[M+H]+	0.971906	0.00899858	0.0123758
Pos	10.51	717.556	SM 34:2;3O	[M+H]+	0.974667	0.00616043	0.0111439
Pos	7.107	522.357	LPC 18:1/0:0	[M+H]+	0.980551	-0.00680368	0.00852963
Pos	0.497	260.186	CAR 6:0	[M+H]+	0.982321	-0.00873944	0.00774649
Pos	13.673	682.542	DG 40:8|DG 18:2_22:6	[M+NH4]+	0.984549	-0.004933	0.00676262
Pos	7.846	496.342	LPC 16:0/0:0	[M+H]+	0.984989	0.00281649	0.0065688
Pos	5.17	518.33	LPC 18:3	[M+H]+	0.985653	0.00915245	0.0062761
Neg	4.191	311.224	FA 18:2;2O	[M-H]-	0.9857	0.00679989	0.00625542
Neg	6.113	297.207	FA 17:2;2O	[M-H]-	0.987045	0.00427555	0.00566303
Pos	5.21	542.327	LPC 20:5	[M+H]+	0.988347	-0.00860516	0.00509057
Pos	13.651	718.58	PC O-32:1	[M+H]+	0.989749	0.0029767	0.0044749
Pos	8.388	578.421	LPC 22:1	[M+H]+	0.991909	0.00248907	0.00352828
Pos	5.183	468.311	LPC 14:0/0:0	[M+H]+	0.992944	0.00225088	0.00307514
Pos	11.906	794.575	PC 37:5	[M+H]+	0.999427	-0.000210495	0.000248771
