# Supplementary material for: Glutathione synthesis in the mouse liver supports lipid abundance through NRF2 repression
Source: Nat Commun. 2024 Jul 21;15:6152. doi: 10.1038/s41467-024-50454-2 (PMC11271484; doi:10.1038/s41467-024-50454-2)
Supplement: Supplementary file 7 — Supplementary Data 4 [file 41467_2024_50454_MOESM7_ESM.xlsx]

## Sheet: RNA-seq
	BaseMean	log2FoldChange	stat	pvalue	padj
4933401J01Rik	0	NA	NA	NA	NA
Gm26206	0	NA	NA	NA	NA
Gm18956	0	NA	NA	NA	NA
Gm37180	0	NA	NA	NA	NA
Gm37363	0	NA	NA	NA	NA
Gm37686	0	NA	NA	NA	NA
Gm1992	0	NA	NA	NA	NA
Gm37329	0	NA	NA	NA	NA
Gm7341	0	NA	NA	NA	NA
Gm38148	0	NA	NA	NA	NA
Gm10568	0	NA	NA	NA	NA
Gm38385	0	NA	NA	NA	NA
Gm27396	0	NA	NA	NA	NA
Gm6101	0	NA	NA	NA	NA
Gm37483	0	NA	NA	NA	NA
Gm38076	0	NA	NA	NA	NA
Gm7369	0	NA	NA	NA	NA
Gm2053	0	NA	NA	NA	NA
Gm37988	0	NA	NA	NA	NA
Gm37277	0	NA	NA	NA	NA
Gm17100	0	NA	NA	NA	NA
Gm37079	0	NA	NA	NA	NA
Gm16041	0	NA	NA	NA	NA
Gm17101	0	NA	NA	NA	NA
Gm7182	0	NA	NA	NA	NA
Gm37567	0	NA	NA	NA	NA
Gm38264	0	NA	NA	NA	NA
Gm36965	0	NA	NA	NA	NA
ENSMUSG00002076544	0	NA	NA	NA	NA
Gm37429	0	NA	NA	NA	NA
Gm19214	0	NA	NA	NA	NA
Alkal1	0	NA	NA	NA	NA
Gm7417	0	NA	NA	NA	NA
St18	0	NA	NA	NA	NA
Gm42492	0	NA	NA	NA	NA
Gm7449	0	NA	NA	NA	NA
Gm37275	0	NA	NA	NA	NA
Gm37225	0	NA	NA	NA	NA
Gm37489	0	NA	NA	NA	NA
Gm26983	0	NA	NA	NA	NA
Nras-ps2	0	NA	NA	NA	NA
Gm23274	0	NA	NA	NA	NA
Gm19002	0	NA	NA	NA	NA
Gm18984	0	NA	NA	NA	NA
Gm30414	0	NA	NA	NA	NA
Gm37791	0	NA	NA	NA	NA
Gm7470	0	NA	NA	NA	NA
Rps2-ps2	0	NA	NA	NA	NA
Gm38216	0	NA	NA	NA	NA
Gm38259	0	NA	NA	NA	NA
ENSMUSG00002074990	0	NA	NA	NA	NA
Gm37005	0	NA	NA	NA	NA
Gm6152	0	NA	NA	NA	NA
Gm7445	0	NA	NA	NA	NA
Gm7493	0	NA	NA	NA	NA
Gm37629	0	NA	NA	NA	NA
Gm37143	0	NA	NA	NA	NA
Gm6187	0	NA	NA	NA	NA
Gm18299	0	NA	NA	NA	NA
Gm24765	0	NA	NA	NA	NA
Gm29520	0	NA	NA	NA	NA
Gm15818	0	NA	NA	NA	NA
1700047N06Rik	0	NA	NA	NA	NA
Cpa6	0	NA	NA	NA	NA
Gm38005	0	NA	NA	NA	NA
Gm15603	0	NA	NA	NA	NA
Gm37133	0	NA	NA	NA	NA
Gm5522	0	NA	NA	NA	NA
SNORA66	0	NA	NA	NA	NA
Gm24173	0	NA	NA	NA	NA
Gm37410	0	NA	NA	NA	NA
Gm38178	0	NA	NA	NA	NA
Gm29273	0	NA	NA	NA	NA
Gm38069	0	NA	NA	NA	NA
Mir6341	0	NA	NA	NA	NA
Gm17644	0	NA	NA	NA	NA
Gm29663	0	NA	NA	NA	NA
Gm37162	0	NA	NA	NA	NA
Gm5250	0	NA	NA	NA	NA
Gm29283	0	NA	NA	NA	NA
ENSMUSG00002076346	0	NA	NA	NA	NA
Gm37702	0	NA	NA	NA	NA
Gm26273	0	NA	NA	NA	NA
Gm36947	0	NA	NA	NA	NA
Gm37400	0	NA	NA	NA	NA
ENSMUSG00002075819	0	NA	NA	NA	NA
Gm37444	0	NA	NA	NA	NA
Gm26345	0	NA	NA	NA	NA
Gm38116	0	NA	NA	NA	NA
Gm37138	0	NA	NA	NA	NA
Gm25227	0	NA	NA	NA	NA
Gm25168	0	NA	NA	NA	NA
Gm28669	0	NA	NA	NA	NA
Gm38249	0	NA	NA	NA	NA
Gm28095	0	NA	NA	NA	NA
Gm7568	0	NA	NA	NA	NA
Gm29649	0	NA	NA	NA	NA
Gm28376	0	NA	NA	NA	NA
4921511E07Rik	0	NA	NA	NA	NA
Gm28783	0	NA	NA	NA	NA
Gm28784	0	NA	NA	NA	NA
Gm28785	0	NA	NA	NA	NA
Gm5251	0	NA	NA	NA	NA
Gm25166	0	NA	NA	NA	NA
Gm16070	0	NA	NA	NA	NA
Gm28153	0	NA	NA	NA	NA
Gm18775	0	NA	NA	NA	NA
Gm17969	0	NA	NA	NA	NA
Gm28756	0	NA	NA	NA	NA
Gm28755	0	NA	NA	NA	NA
Gm45784	0	NA	NA	NA	NA
Crisp4	0	NA	NA	NA	NA
Defb44-ps	0	NA	NA	NA	NA
Defb18	0	NA	NA	NA	NA
Defb41	0	NA	NA	NA	NA
Gm5252	0	NA	NA	NA	NA
Gm24075	0	NA	NA	NA	NA
Gm28343	0	NA	NA	NA	NA
Gm28344	0	NA	NA	NA	NA
Gm15825	0	NA	NA	NA	NA
Tfap2d	0	NA	NA	NA	NA
Tfap2b	0	NA	NA	NA	NA
Gm28340	0	NA	NA	NA	NA
Gm28341	0	NA	NA	NA	NA
SNORD29	0	NA	NA	NA	NA
Gm38382	0	NA	NA	NA	NA
4930486I03Rik	0	NA	NA	NA	NA
Gm24162	0	NA	NA	NA	NA
Mir206	0	NA	NA	NA	NA
Mir133b	0	NA	NA	NA	NA
Il17a	0	NA	NA	NA	NA
Gm20587	0	NA	NA	NA	NA
Gm28065	0	NA	NA	NA	NA
Gm24723	0	NA	NA	NA	NA
Gm24171	0	NA	NA	NA	NA
Gm28064	0	NA	NA	NA	NA
Gm7094	0	NA	NA	NA	NA
Gm21909	0	NA	NA	NA	NA
Gm16327	0	NA	NA	NA	NA
Gm2709	0	NA	NA	NA	NA
Gm16533	0	NA	NA	NA	NA
Gm16328	0	NA	NA	NA	NA
Gm36949	0	NA	NA	NA	NA
Gm38243	0	NA	NA	NA	NA
Gm5696	0	NA	NA	NA	NA
Gm28239	0	NA	NA	NA	NA
Gm26866	0	NA	NA	NA	NA
Gm7761	0	NA	NA	NA	NA
Gm29506	0	NA	NA	NA	NA
Gm24176	0	NA	NA	NA	NA
Mir30c-2	0	NA	NA	NA	NA
Gm20954	0	NA	NA	NA	NA
Gm28822	0	NA	NA	NA	NA
B3gat2	0	NA	NA	NA	NA
Gm26524	0	NA	NA	NA	NA
Col19a1	0	NA	NA	NA	NA
Gm26418	0	NA	NA	NA	NA
Gm10222	0	NA	NA	NA	NA
Gm28438	0	NA	NA	NA	NA
Gm28594	0	NA	NA	NA	NA
Gm28237	0	NA	NA	NA	NA
Gm9443	0	NA	NA	NA	NA
Gm29414	0	NA	NA	NA	NA
Adgrb3	0	NA	NA	NA	NA
Gm15702	0	NA	NA	NA	NA
Gm20172	0	NA	NA	NA	NA
Gm37543	0	NA	NA	NA	NA
Gm37331	0	NA	NA	NA	NA
Gm37211	0	NA	NA	NA	NA
Gm37862	0	NA	NA	NA	NA
Gm38286	0	NA	NA	NA	NA
Gm37880	0	NA	NA	NA	NA
Gm25294	0	NA	NA	NA	NA
Gm37011	0	NA	NA	NA	NA
Gm29214	0	NA	NA	NA	NA
Gm37051	0	NA	NA	NA	NA
Gm38260	0	NA	NA	NA	NA
Gm37628	0	NA	NA	NA	NA
8030445P17Rik	0	NA	NA	NA	NA
Gm38198	0	NA	NA	NA	NA
Gm37077	0	NA	NA	NA	NA
Gm37895	0	NA	NA	NA	NA
Gm36952	0	NA	NA	NA	NA
Gm37602	0	NA	NA	NA	NA
2900022M07Rik	0	NA	NA	NA	NA
2900002M20Rik	0	NA	NA	NA	NA
Gm9884	0	NA	NA	NA	NA
Gm18443	0	NA	NA	NA	NA
Gm19123	0	NA	NA	NA	NA
Gm24064	0	NA	NA	NA	NA
4931408C20Rik	0	NA	NA	NA	NA
Gm19641	0	NA	NA	NA	NA
Gm18776	0	NA	NA	NA	NA
Gm38089	0	NA	NA	NA	NA
Gm597	0	NA	NA	NA	NA
Gm6462	0	NA	NA	NA	NA
Gm18033	0	NA	NA	NA	NA
ENSMUSG00002076857	0	NA	NA	NA	NA
ENSMUSG00002074912	0	NA	NA	NA	NA
Mir6342	0	NA	NA	NA	NA
Gm53035	0	NA	NA	NA	NA
Gm7858	0	NA	NA	NA	NA
ENSMUSG00002075317	0	NA	NA	NA	NA
ENSMUSG00002075289	0	NA	NA	NA	NA
Gm9898	0	NA	NA	NA	NA
Gm5698	0	NA	NA	NA	NA
Dnaaf6	0	NA	NA	NA	NA
Gm26145	0	NA	NA	NA	NA
Gm4850	0	NA	NA	NA	NA
Gm28645	0	NA	NA	NA	NA
Gm6489	0	NA	NA	NA	NA
Gm23032	0	NA	NA	NA	NA
Gm7910	0	NA	NA	NA	NA
Khdrbs2	0	NA	NA	NA	NA
Gm25814	0	NA	NA	NA	NA
Gm37999	0	NA	NA	NA	NA
Gm37911	0	NA	NA	NA	NA
Gm9839	0	NA	NA	NA	NA
Gm37792	0	NA	NA	NA	NA
Gm5415	0	NA	NA	NA	NA
Gm24732	0	NA	NA	NA	NA
Gm37426	0	NA	NA	NA	NA
Gm37151	0	NA	NA	NA	NA
Gm28624	0	NA	NA	NA	NA
Gm37724	0	NA	NA	NA	NA
Gm24901	0	NA	NA	NA	NA
Gm37591	0	NA	NA	NA	NA
Gm2987	0	NA	NA	NA	NA
Gm25792	0	NA	NA	NA	NA
Gm18799	0	NA	NA	NA	NA
Gm23453	0	NA	NA	NA	NA
Gm37618	0	NA	NA	NA	NA
Gm17813	0	NA	NA	NA	NA
Gm38173	0	NA	NA	NA	NA
Gm37905	0	NA	NA	NA	NA
Gm37067	0	NA	NA	NA	NA
Gm28631	0	NA	NA	NA	NA
Gm23792	0	NA	NA	NA	NA
Mir6896	0	NA	NA	NA	NA
A930005N03Rik	0	NA	NA	NA	NA
Gm37958	0	NA	NA	NA	NA
Gm37385	0	NA	NA	NA	NA
Gm5266	0	NA	NA	NA	NA
Mir5103	0	NA	NA	NA	NA
Gm28306	0	NA	NA	NA	NA
Gm28416	0	NA	NA	NA	NA
Cfc1	0	NA	NA	NA	NA
Gm28419	0	NA	NA	NA	NA
Prss40	0	NA	NA	NA	NA
1700101I19Rik	0	NA	NA	NA	NA
Amer3	0	NA	NA	NA	NA
Gm28418	0	NA	NA	NA	NA
Gm36984	0	NA	NA	NA	NA
Gm29730	0	NA	NA	NA	NA
AA619741	0	NA	NA	NA	NA
Gm37224	0	NA	NA	NA	NA
Gm37845	0	NA	NA	NA	NA
RP23-348C6.8	0	NA	NA	NA	NA
Gm37127	0	NA	NA	NA	NA
Gm38027	0	NA	NA	NA	NA
Gm25096	0	NA	NA	NA	NA
Gm25634	0	NA	NA	NA	NA
Gm28415	0	NA	NA	NA	NA
Gm8022	0	NA	NA	NA	NA
Gm37146	0	NA	NA	NA	NA
Gm33222	0	NA	NA	NA	NA
4930535G08Rik	0	NA	NA	NA	NA
4930403P22Rik	0	NA	NA	NA	NA
Mir6898	0	NA	NA	NA	NA
ENSMUSG00002075980	0	NA	NA	NA	NA
Gm38033	0	NA	NA	NA	NA
Gm42417	0	NA	NA	NA	NA
Gm6428	0	NA	NA	NA	NA
ENSMUSG00002075377	0	NA	NA	NA	NA
Gm37506	0	NA	NA	NA	NA
Gm37020	0	NA	NA	NA	NA
1700074A21Rik	0	NA	NA	NA	NA
4930439A04Rik	0	NA	NA	NA	NA
Gm37135	0	NA	NA	NA	NA
Gm43213	0	NA	NA	NA	NA
4930556I23Rik	0	NA	NA	NA	NA
4930470B04Rik	0	NA	NA	NA	NA
Gm19863	0	NA	NA	NA	NA
Lyg2	0	NA	NA	NA	NA
Gm15457	0	NA	NA	NA	NA
Gm16150	0	NA	NA	NA	NA
Gm34727	0	NA	NA	NA	NA
Gm38135	0	NA	NA	NA	NA
2610300A13Rik	0	NA	NA	NA	NA
Gm37707	0	NA	NA	NA	NA
Nms	0	NA	NA	NA	NA
Gm37821	0	NA	NA	NA	NA
Gm37091	0	NA	NA	NA	NA
Mir6349	0	NA	NA	NA	NA
Gm24826	0	NA	NA	NA	NA
ENSMUSG00002076218	0	NA	NA	NA	NA
D930019O06Rik	0	NA	NA	NA	NA
Gm16894	0	NA	NA	NA	NA
Gm37347	0	NA	NA	NA	NA
Gm35801	0	NA	NA	NA	NA
Gm37623	0	NA	NA	NA	NA
Gm37915	0	NA	NA	NA	NA
Gm5973	0	NA	NA	NA	NA
4930448I06Rik	0	NA	NA	NA	NA
Gm28634	0	NA	NA	NA	NA
Gm29260	0	NA	NA	NA	NA
Gm8176	0	NA	NA	NA	NA
Gm9915	0	NA	NA	NA	NA
Gm29664	0	NA	NA	NA	NA
Gm28175	0	NA	NA	NA	NA
Gm28140	0	NA	NA	NA	NA
Gm37047	0	NA	NA	NA	NA
Pantr1	0	NA	NA	NA	NA
4930420N18Rik	0	NA	NA	NA	NA
Gm20646	0	NA	NA	NA	NA
Pantr2	0	NA	NA	NA	NA
Dalir	0	NA	NA	NA	NA
Gm23126	0	NA	NA	NA	NA
ENSMUSG00002075628	0	NA	NA	NA	NA
Gm28782	0	NA	NA	NA	NA
Gm8210	0	NA	NA	NA	NA
Gm29040	0	NA	NA	NA	NA
Gm29610	0	NA	NA	NA	NA
Gm29041	0	NA	NA	NA	NA
Gm37536	0	NA	NA	NA	NA
Gm29157	0	NA	NA	NA	NA
Gm8241	0	NA	NA	NA	NA
Gm26352	0	NA	NA	NA	NA
Gm15838	0	NA	NA	NA	NA
Gm29247	0	NA	NA	NA	NA
Gm5700	0	NA	NA	NA	NA
Gm28893	0	NA	NA	NA	NA
Gm16102	0	NA	NA	NA	NA
4930521E06Rik	0	NA	NA	NA	NA
Gm3489	0	NA	NA	NA	NA
Gm19480	0	NA	NA	NA	NA
Gm3496	0	NA	NA	NA	NA
ENSMUSG00002074901	0	NA	NA	NA	NA
Gm8296	0	NA	NA	NA	NA
Gm8304	0	NA	NA	NA	NA
Gm23974	0	NA	NA	NA	NA
Gm8307	0	NA	NA	NA	NA
Gm23984	0	NA	NA	NA	NA
Gm9496	0	NA	NA	NA	NA
Rpl23a-ps1	0	NA	NA	NA	NA
Gm3852	0	NA	NA	NA	NA
Stk-ps2	0	NA	NA	NA	NA
Gm18849	0	NA	NA	NA	NA
Gm37393	0	NA	NA	NA	NA
Gm28825	0	NA	NA	NA	NA
Gm28826	0	NA	NA	NA	NA
Gm4852	0	NA	NA	NA	NA
Gm38090	0	NA	NA	NA	NA
Mir6350	0	NA	NA	NA	NA
Gm18117	0	NA	NA	NA	NA
Gm37196	0	NA	NA	NA	NA
ENSMUSG00002075213	0	NA	NA	NA	NA
Gm19206	0	NA	NA	NA	NA
Gm23240	0	NA	NA	NA	NA
Gm28830	0	NA	NA	NA	NA
Gm8354	0	NA	NA	NA	NA
Gm19124	0	NA	NA	NA	NA
ENSMUSG00002076043	0	NA	NA	NA	NA
Gm28740	0	NA	NA	NA	NA
C230029F24Rik	0	NA	NA	NA	NA
Gm3605	0	NA	NA	NA	NA
Gm28388	0	NA	NA	NA	NA
Gm8384	0	NA	NA	NA	NA
4933411E06Rik	0	NA	NA	NA	NA
Gm8391	0	NA	NA	NA	NA
ENSMUSG00002075839	0	NA	NA	NA	NA
Gm29665	0	NA	NA	NA	NA
Gm20118	0	NA	NA	NA	NA
Gm28321	0	NA	NA	NA	NA
Gm28322	0	NA	NA	NA	NA
ENSMUSG00002075527	0	NA	NA	NA	NA
Gm28319	0	NA	NA	NA	NA
Gm28320	0	NA	NA	NA	NA
Gm29325	0	NA	NA	NA	NA
9330175M20Rik	0	NA	NA	NA	NA
Gm37535	0	NA	NA	NA	NA
Gm8419	0	NA	NA	NA	NA
ENSMUSG00002075355	0	NA	NA	NA	NA
Gm18301	0	NA	NA	NA	NA
Gm5975	0	NA	NA	NA	NA
Gm23460	0	NA	NA	NA	NA
Gm28178	0	NA	NA	NA	NA
Gm5527	0	NA	NA	NA	NA
Gm29670	0	NA	NA	NA	NA
Gm28650	0	NA	NA	NA	NA
Gm16107	0	NA	NA	NA	NA
Gm24349	0	NA	NA	NA	NA
Gm28777	0	NA	NA	NA	NA
Gm28778	0	NA	NA	NA	NA
Gm28551	0	NA	NA	NA	NA
Gm50478	0	NA	NA	NA	NA
Gm28779	0	NA	NA	NA	NA
Gm6799	0	NA	NA	NA	NA
Gm6801	0	NA	NA	NA	NA
Dnah7a	0	NA	NA	NA	NA
ENSMUSG00002076105	0	NA	NA	NA	NA
Gm37863	0	NA	NA	NA	NA
Mir7681	0	NA	NA	NA	NA
Gm24251	0	NA	NA	NA	NA
Gm37633	0	NA	NA	NA	NA
Gm34066	0	NA	NA	NA	NA
4930444A19Rik	0	NA	NA	NA	NA
ENSMUSG00002075552	0	NA	NA	NA	NA
Gm6822	0	NA	NA	NA	NA
Btf3-ps17	0	NA	NA	NA	NA
Gm8531	0	NA	NA	NA	NA
Gm6644	0	NA	NA	NA	NA
9130227L01Rik	0	NA	NA	NA	NA
Gm36986	0	NA	NA	NA	NA
1700003I22Rik	0	NA	NA	NA	NA
Gm28900	0	NA	NA	NA	NA
Gm28240	0	NA	NA	NA	NA
Hsfy2	0	NA	NA	NA	NA
Gm4081	0	NA	NA	NA	NA
ENSMUSG00002075847	0	NA	NA	NA	NA
1700126A01Rik	0	NA	NA	NA	NA
Gm22371	0	NA	NA	NA	NA
Gm8581	0	NA	NA	NA	NA
Gm37373	0	NA	NA	NA	NA
Gm17929	0	NA	NA	NA	NA
Gm17234	0	NA	NA	NA	NA
Gm24548	0	NA	NA	NA	NA
Gm15759	0	NA	NA	NA	NA
Gm18802	0	NA	NA	NA	NA
Cbx3-ps7	0	NA	NA	NA	NA
Gm28803	0	NA	NA	NA	NA
C2cd6	0	NA	NA	NA	NA
WI1-1860G10.1	0	NA	NA	NA	NA
Gm29018	0	NA	NA	NA	NA
Gm25502	0	NA	NA	NA	NA
Gm29017	0	NA	NA	NA	NA
Gm19125	0	NA	NA	NA	NA
Gm37737	0	NA	NA	NA	NA
1700122D07Rik	0	NA	NA	NA	NA
Gm26293	0	NA	NA	NA	NA
Gm37977	0	NA	NA	NA	NA
Gm18829	0	NA	NA	NA	NA
Gm29332	0	NA	NA	NA	NA
Gm11576	0	NA	NA	NA	NA
ENSMUSG00002075076	0	NA	NA	NA	NA
Gm11577	0	NA	NA	NA	NA
Gm11579	0	NA	NA	NA	NA
Gm37198	0	NA	NA	NA	NA
Gm11609	0	NA	NA	NA	NA
Gm11582	0	NA	NA	NA	NA
Gm11590	0	NA	NA	NA	NA
Gm11591	0	NA	NA	NA	NA
Gm28083	0	NA	NA	NA	NA
Gm11587	0	NA	NA	NA	NA
9530026F06Rik	0	NA	NA	NA	NA
Gm11588	0	NA	NA	NA	NA
Gm28449	0	NA	NA	NA	NA
Gm36943	0	NA	NA	NA	NA
Gm28094	0	NA	NA	NA	NA
4930587A21Rik	0	NA	NA	NA	NA
Gm37205	0	NA	NA	NA	NA
Gm38278	0	NA	NA	NA	NA
Pard3bos1	0	NA	NA	NA	NA
Gm29640	0	NA	NA	NA	NA
Gm29641	0	NA	NA	NA	NA
Gm29083	0	NA	NA	NA	NA
Gm44468	0	NA	NA	NA	NA
Gm24942	0	NA	NA	NA	NA
Rps13-ps7	0	NA	NA	NA	NA
ENSMUSG00002076280	0	NA	NA	NA	NA
ENSMUSG00002076939	0	NA	NA	NA	NA
snoZ196	0	NA	NA	NA	NA
ENSMUSG00002075004	0	NA	NA	NA	NA
Platr12	0	NA	NA	NA	NA
1700039I01Rik	0	NA	NA	NA	NA
Gm11608	0	NA	NA	NA	NA
ENSMUSG00002076057	0	NA	NA	NA	NA
Gm11606	0	NA	NA	NA	NA
Gm22281	0	NA	NA	NA	NA
Gm39653	0	NA	NA	NA	NA
Dytn	0	NA	NA	NA	NA
Gm12748	0	NA	NA	NA	NA
4933402D24Rik	0	NA	NA	NA	NA
Gm13751	0	NA	NA	NA	NA
Gm13754	0	NA	NA	NA	NA
Gm13749	0	NA	NA	NA	NA
Mir6899	0	NA	NA	NA	NA
Gm13748	0	NA	NA	NA	NA
Gm28981	0	NA	NA	NA	NA
ENSMUSG00002076107	0	NA	NA	NA	NA
Gm29152	0	NA	NA	NA	NA
Rpl31-ps24	0	NA	NA	NA	NA
Gm24788	0	NA	NA	NA	NA
Gm8550	0	NA	NA	NA	NA
Cryge	0	NA	NA	NA	NA
Crygd	0	NA	NA	NA	NA
Crygc	0	NA	NA	NA	NA
Crygb	0	NA	NA	NA	NA
Gm7329	0	NA	NA	NA	NA
Cryga	0	NA	NA	NA	NA
Gm28845	0	NA	NA	NA	NA
Pth2r	0	NA	NA	NA	NA
Gm28925	0	NA	NA	NA	NA
Gm28923	0	NA	NA	NA	NA
Gm28922	0	NA	NA	NA	NA
Gm28728	0	NA	NA	NA	NA
Gm5255	0	NA	NA	NA	NA
Crygf	0	NA	NA	NA	NA
Gm8809	0	NA	NA	NA	NA
Gm15659	0	NA	NA	NA	NA
Gm24729	0	NA	NA	NA	NA
Gm10558	0	NA	NA	NA	NA
Gm25411	0	NA	NA	NA	NA
Gm37181	0	NA	NA	NA	NA
Gm27934	0	NA	NA	NA	NA
Gm25832	0	NA	NA	NA	NA
Gm15826	0	NA	NA	NA	NA
Gm15668	0	NA	NA	NA	NA
Gm26342	0	NA	NA	NA	NA
Kif22-ps	0	NA	NA	NA	NA
ENSMUSG00002076414	0	NA	NA	NA	NA
Gm15669	0	NA	NA	NA	NA
Gm37957	0	NA	NA	NA	NA
ENSMUSG00002074910	0	NA	NA	NA	NA
Gm15671	0	NA	NA	NA	NA
Gm37100	0	NA	NA	NA	NA
Gm25542	0	NA	NA	NA	NA
Pced1c-ps	0	NA	NA	NA	NA
Gm28497	0	NA	NA	NA	NA
Gm29113	0	NA	NA	NA	NA
Gm29114	0	NA	NA	NA	NA
Gm29112	0	NA	NA	NA	NA
Gm37930	0	NA	NA	NA	NA
Gm23879	0	NA	NA	NA	NA
Gm38272	0	NA	NA	NA	NA
Gm37456	0	NA	NA	NA	NA
Gm23422	0	NA	NA	NA	NA
Vwc2l	0	NA	NA	NA	NA
Gm16236	0	NA	NA	NA	NA
Gm6947	0	NA	NA	NA	NA
Gm37217	0	NA	NA	NA	NA
4930556G22Rik	0	NA	NA	NA	NA
Gm15843	0	NA	NA	NA	NA
Gm45859	0	NA	NA	NA	NA
Gm38106	0	NA	NA	NA	NA
Gm29185	0	NA	NA	NA	NA
Gm29184	0	NA	NA	NA	NA
Pinc	0	NA	NA	NA	NA
ENSMUSG00002076669	0	NA	NA	NA	NA
D530049I02Rik	0	NA	NA	NA	NA
Gm9553	0	NA	NA	NA	NA
Gm29186	0	NA	NA	NA	NA
Gm29183	0	NA	NA	NA	NA
Mir6351	0	NA	NA	NA	NA
Mir1928	0	NA	NA	NA	NA
ENSMUSG00002075611	0	NA	NA	NA	NA
Gm29539	0	NA	NA	NA	NA
Gm16582	0	NA	NA	NA	NA
Mir375	0	NA	NA	NA	NA
Gm15841	0	NA	NA	NA	NA
Gm37744	0	NA	NA	NA	NA
Gm29253	0	NA	NA	NA	NA
ENSMUSG00002076477	0	NA	NA	NA	NA
Gm50472	0	NA	NA	NA	NA
Gm28902	0	NA	NA	NA	NA
Gm15178	0	NA	NA	NA	NA
Asic4	0	NA	NA	NA	NA
Gm15181	0	NA	NA	NA	NA
Gm15183	0	NA	NA	NA	NA
Gm15180	0	NA	NA	NA	NA
Gm15182	0	NA	NA	NA	NA
Gm29065	0	NA	NA	NA	NA
Gm29068	0	NA	NA	NA	NA
Gm29069	0	NA	NA	NA	NA
Mir6343	0	NA	NA	NA	NA
Gm38265	0	NA	NA	NA	NA
Mir6352	0	NA	NA	NA	NA
Gm28386	0	NA	NA	NA	NA
Gm28385	0	NA	NA	NA	NA
Gm26263	0	NA	NA	NA	NA
Gm2102	0	NA	NA	NA	NA
Gm28410	0	NA	NA	NA	NA
Gm37884	0	NA	NA	NA	NA
Gm28995	0	NA	NA	NA	NA
Gm29611	0	NA	NA	NA	NA
Gm29536	0	NA	NA	NA	NA
Gm5830	0	NA	NA	NA	NA
Gm24160	0	NA	NA	NA	NA
Gm28058	0	NA	NA	NA	NA
Gm38339	0	NA	NA	NA	NA
9830004L10Rik	0	NA	NA	NA	NA
Gm37932	0	NA	NA	NA	NA
Gm29125	0	NA	NA	NA	NA
Gm45261	0	NA	NA	NA	NA
Gm37645	0	NA	NA	NA	NA
Gm38062	0	NA	NA	NA	NA
Gm29124	0	NA	NA	NA	NA
Gm28066	0	NA	NA	NA	NA
Nyap2	0	NA	NA	NA	NA
Gm37210	0	NA	NA	NA	NA
Gm6198	0	NA	NA	NA	NA
Gm5530	0	NA	NA	NA	NA
Gm37114	0	NA	NA	NA	NA
Mir6344	0	NA	NA	NA	NA
Gm9747	0	NA	NA	NA	NA
Gm28940	0	NA	NA	NA	NA
ENSMUSG00002075724	0	NA	NA	NA	NA
Gm47791	0	NA	NA	NA	NA
Gm19257	0	NA	NA	NA	NA
Gm36999	0	NA	NA	NA	NA
ENSMUSG00002074851	0	NA	NA	NA	NA
A030014E15Rik	0	NA	NA	NA	NA
Gm6217	0	NA	NA	NA	NA
A030003K21Rik	0	NA	NA	NA	NA
Gm7544	0	NA	NA	NA	NA
Gm47955	0	NA	NA	NA	NA
Gm47959	0	NA	NA	NA	NA
Krtap28-10	0	NA	NA	NA	NA
Gm47969	0	NA	NA	NA	NA
A030005K14Rik	0	NA	NA	NA	NA
Krtap28-13	0	NA	NA	NA	NA
Gm29518	0	NA	NA	NA	NA
Gm29519	0	NA	NA	NA	NA
Gm37517	0	NA	NA	NA	NA
Gm37989	0	NA	NA	NA	NA
ENSMUSG00002076780	0	NA	NA	NA	NA
Gm24555	0	NA	NA	NA	NA
Gm18304	0	NA	NA	NA	NA
Mir6353	0	NA	NA	NA	NA
Gm37959	0	NA	NA	NA	NA
Gm37925	0	NA	NA	NA	NA
Mir5126	0	NA	NA	NA	NA
Gm29284	0	NA	NA	NA	NA
ENSMUSG00002076475	0	NA	NA	NA	NA
Gm2389	0	NA	NA	NA	NA
Gm10553	0	NA	NA	NA	NA
Gm16038	0	NA	NA	NA	NA
Gm52951	0	NA	NA	NA	NA
Gm52955	0	NA	NA	NA	NA
Gm2427	0	NA	NA	NA	NA
Gm7592	0	NA	NA	NA	NA
AC147806.2	0	NA	NA	NA	NA
G530012D18Rik	0	NA	NA	NA	NA
Gm16094	0	NA	NA	NA	NA
Mir8096	0	NA	NA	NA	NA
ENSMUSG00002076791	0	NA	NA	NA	NA
9930111H07Rik	0	NA	NA	NA	NA
Spata3	0	NA	NA	NA	NA
Gm21972	0	NA	NA	NA	NA
Gm5258	0	NA	NA	NA	NA
Gm28627	0	NA	NA	NA	NA
Snora75	0	NA	NA	NA	NA
ENSMUSG00002076827	0	NA	NA	NA	NA
Nmur1	0	NA	NA	NA	NA
Tex44	0	NA	NA	NA	NA
Gm37152	0	NA	NA	NA	NA
ENSMUSG00002075077	0	NA	NA	NA	NA
Nppc	0	NA	NA	NA	NA
Gm29097	0	NA	NA	NA	NA
Gm38010	0	NA	NA	NA	NA
Gm28375	0	NA	NA	NA	NA
Gm29371	0	NA	NA	NA	NA
Gm29372	0	NA	NA	NA	NA
Gm29374	0	NA	NA	NA	NA
Ecel1	0	NA	NA	NA	NA
Prss56	0	NA	NA	NA	NA
Gm26187	0	NA	NA	NA	NA
Efhd1os	0	NA	NA	NA	NA
Kcnj13	0	NA	NA	NA	NA
Gm17181	0	NA	NA	NA	NA
ENSMUSG00002075025	0	NA	NA	NA	NA
Gm5832	0	NA	NA	NA	NA
Gm52970	0	NA	NA	NA	NA
Gm52971	0	NA	NA	NA	NA
4930453O03Rik	0	NA	NA	NA	NA
Gm29538	0	NA	NA	NA	NA
Gm28888	0	NA	NA	NA	NA
Gm29337	0	NA	NA	NA	NA
Gm4753	0	NA	NA	NA	NA
1700067G17Rik	0	NA	NA	NA	NA
Gm18699	0	NA	NA	NA	NA
Gm38312	0	NA	NA	NA	NA
Gm28342	0	NA	NA	NA	NA
C030007H22Rik	0	NA	NA	NA	NA
4933400F21Rik	0	NA	NA	NA	NA
D130058E05Rik	0	NA	NA	NA	NA
4930434B07Rik	0	NA	NA	NA	NA
Gm28721	0	NA	NA	NA	NA
Gm28722	0	NA	NA	NA	NA
4930474B08Rik	0	NA	NA	NA	NA
Prlh	0	NA	NA	NA	NA
Gm28199	0	NA	NA	NA	NA
Gm28381	0	NA	NA	NA	NA
Gm19085	0	NA	NA	NA	NA
Gm28380	0	NA	NA	NA	NA
Gm29101	0	NA	NA	NA	NA
Gm37600	0	NA	NA	NA	NA
Gm37048	0	NA	NA	NA	NA
Gm29099	0	NA	NA	NA	NA
Gm7837	0	NA	NA	NA	NA
Mir6900	0	NA	NA	NA	NA
Olfr1416	0	NA	NA	NA	NA
Olfr1415	0	NA	NA	NA	NA
Olfr1414	0	NA	NA	NA	NA
Olfr1413	0	NA	NA	NA	NA
1700054K02Rik	0	NA	NA	NA	NA
Gm28478	0	NA	NA	NA	NA
Olfr1412	0	NA	NA	NA	NA
Gm44098	0	NA	NA	NA	NA
Olfr1411	0	NA	NA	NA	NA
Gm44099	0	NA	NA	NA	NA
Olfr1410	0	NA	NA	NA	NA
Gm29483	0	NA	NA	NA	NA
Gm29482	0	NA	NA	NA	NA
Gm29481	0	NA	NA	NA	NA
Gm29480	0	NA	NA	NA	NA
Mir149	0	NA	NA	NA	NA
Gm18697	0	NA	NA	NA	NA
Aqp12	0	NA	NA	NA	NA
Gm22089	0	NA	NA	NA	NA
Gm18666	0	NA	NA	NA	NA
Gal3st2b	0	NA	NA	NA	NA
Gal3st2c	0	NA	NA	NA	NA
Gm7891	0	NA	NA	NA	NA
Gm23389	0	NA	NA	NA	NA
4930440C22Rik	0	NA	NA	NA	NA
Gm23181	0	NA	NA	NA	NA
Gm5264	0	NA	NA	NA	NA
Gm37642	0	NA	NA	NA	NA
4930598F16Rik	0	NA	NA	NA	NA
Gm37761	0	NA	NA	NA	NA
1700063A18Rik	0	NA	NA	NA	NA
ENSMUSG00002076073	0	NA	NA	NA	NA
ENSMUSG00002075550	0	NA	NA	NA	NA
Gm37076	0	NA	NA	NA	NA
Gm29601	0	NA	NA	NA	NA
4930533P14Rik	0	NA	NA	NA	NA
Gm26078	0	NA	NA	NA	NA
Gm28901	0	NA	NA	NA	NA
Slco6c1	0	NA	NA	NA	NA
Gm7133	0	NA	NA	NA	NA
Gm7135	0	NA	NA	NA	NA
Gm37171	0	NA	NA	NA	NA
Gm53038	0	NA	NA	NA	NA
Gm29461	0	NA	NA	NA	NA
Slco6d1	0	NA	NA	NA	NA
Gm3555	0	NA	NA	NA	NA
ENSMUSG00002075992	0	NA	NA	NA	NA
Gm29460	0	NA	NA	NA	NA
Gm23434	0	NA	NA	NA	NA
Gm18248	0	NA	NA	NA	NA
Gm37877	0	NA	NA	NA	NA
Gm19029	0	NA	NA	NA	NA
Gm23602	0	NA	NA	NA	NA
Gm18700	0	NA	NA	NA	NA
Gm18185	0	NA	NA	NA	NA
Gm29334	0	NA	NA	NA	NA
ENSMUSG00002076597	0	NA	NA	NA	NA
Gm20268	0	NA	NA	NA	NA
Gm28801	0	NA	NA	NA	NA
Gm24122	0	NA	NA	NA	NA
Gm28623	0	NA	NA	NA	NA
Gm23036	0	NA	NA	NA	NA
Gm53054	0	NA	NA	NA	NA
Gm20281	0	NA	NA	NA	NA
Gm22034	0	NA	NA	NA	NA
Gm18728	0	NA	NA	NA	NA
Gm23965	0	NA	NA	NA	NA
Gm29141	0	NA	NA	NA	NA
Gm37789	0	NA	NA	NA	NA
Gm18447	0	NA	NA	NA	NA
Gm29140	0	NA	NA	NA	NA
Gm5260	0	NA	NA	NA	NA
Gm29592	0	NA	NA	NA	NA
Gm29011	0	NA	NA	NA	NA
Cdh20	0	NA	NA	NA	NA
Gm38031	0	NA	NA	NA	NA
Gm36969	0	NA	NA	NA	NA
Gm15699	0	NA	NA	NA	NA
Gm29013	0	NA	NA	NA	NA
Gm29014	0	NA	NA	NA	NA
Gm28404	0	NA	NA	NA	NA
ENSMUSG00002075378	0	NA	NA	NA	NA
Gm10193	0	NA	NA	NA	NA
Gm37779	0	NA	NA	NA	NA
Gm37372	0	NA	NA	NA	NA
Gm6651	0	NA	NA	NA	NA
D630008O14Rik	0	NA	NA	NA	NA
Mir3473f	0	NA	NA	NA	NA
Pou2f3-rs1	0	NA	NA	NA	NA
Serpinb13	0	NA	NA	NA	NA
Gm8080	0	NA	NA	NA	NA
Serpinb3a	0	NA	NA	NA	NA
Serpinb3d	0	NA	NA	NA	NA
Serpinb3b	0	NA	NA	NA	NA
Gm8084	0	NA	NA	NA	NA
Gm15390	0	NA	NA	NA	NA
Serpinb3c	0	NA	NA	NA	NA
Gm8089	0	NA	NA	NA	NA
Serpinb11	0	NA	NA	NA	NA
Gm15391	0	NA	NA	NA	NA
Gm24553	0	NA	NA	NA	NA
Gm15389	0	NA	NA	NA	NA
Gm22438	0	NA	NA	NA	NA
Gm28282	0	NA	NA	NA	NA
Gm5702	0	NA	NA	NA	NA
Gm28283	0	NA	NA	NA	NA
Gm6679	0	NA	NA	NA	NA
Gm28281	0	NA	NA	NA	NA
Gm22159	0	NA	NA	NA	NA
Cdh7	0	NA	NA	NA	NA
Gm18552	0	NA	NA	NA	NA
Gm3332	0	NA	NA	NA	NA
Gm6693	0	NA	NA	NA	NA
Gm38255	0	NA	NA	NA	NA
Gm36944	0	NA	NA	NA	NA
Gm19927	0	NA	NA	NA	NA
Gm8173	0	NA	NA	NA	NA
Gm37934	0	NA	NA	NA	NA
Gm6717	0	NA	NA	NA	NA
Gm18406	0	NA	NA	NA	NA
Gm22331	0	NA	NA	NA	NA
Gm8204	0	NA	NA	NA	NA
Gm28190	0	NA	NA	NA	NA
Gm28189	0	NA	NA	NA	NA
Gm17946	0	NA	NA	NA	NA
Gm18181	0	NA	NA	NA	NA
ENSMUSG00002075119	0	NA	NA	NA	NA
9330185C12Rik	0	NA	NA	NA	NA
Gm17916	0	NA	NA	NA	NA
ENSMUSG00002076179	0	NA	NA	NA	NA
Gm28263	0	NA	NA	NA	NA
Gm19965	0	NA	NA	NA	NA
Gm17777	0	NA	NA	NA	NA
Gm24030	0	NA	NA	NA	NA
ENSMUSG00002076328	0	NA	NA	NA	NA
Gm28361	0	NA	NA	NA	NA
Zfp813-ps	0	NA	NA	NA	NA
Gm28362	0	NA	NA	NA	NA
Gm28363	0	NA	NA	NA	NA
Gm28359	0	NA	NA	NA	NA
Gm18182	0	NA	NA	NA	NA
B020011L13Rik	0	NA	NA	NA	NA
Gm28360	0	NA	NA	NA	NA
Gm28169	0	NA	NA	NA	NA
Gm7195	0	NA	NA	NA	NA
Gm28168	0	NA	NA	NA	NA
Gm7145	0	NA	NA	NA	NA
Gm28358	0	NA	NA	NA	NA
Gm29489	0	NA	NA	NA	NA
Gm29490	0	NA	NA	NA	NA
Gm29104	0	NA	NA	NA	NA
Gm7200	0	NA	NA	NA	NA
Gm26080	0	NA	NA	NA	NA
Rnu4atac	0	NA	NA	NA	NA
Gm28466	0	NA	NA	NA	NA
Gm23497	0	NA	NA	NA	NA
Gm28467	0	NA	NA	NA	NA
Mir6346	0	NA	NA	NA	NA
Gm26831	0	NA	NA	NA	NA
Gm29456	0	NA	NA	NA	NA
Gm29455	0	NA	NA	NA	NA
Gm29454	0	NA	NA	NA	NA
Gm25322	0	NA	NA	NA	NA
Gm37745	0	NA	NA	NA	NA
Gm29657	0	NA	NA	NA	NA
Gm8338	0	NA	NA	NA	NA
Gm29658	0	NA	NA	NA	NA
Gm3551	0	NA	NA	NA	NA
Gm28209	0	NA	NA	NA	NA
Cfap221	0	NA	NA	NA	NA
Gm17973	0	NA	NA	NA	NA
1700012E03Rik	0	NA	NA	NA	NA
2610027F03Rik	0	NA	NA	NA	NA
Gm29346	0	NA	NA	NA	NA
Gm29345	0	NA	NA	NA	NA
Gm29348	0	NA	NA	NA	NA
Gm29347	0	NA	NA	NA	NA
Gm37043	0	NA	NA	NA	NA
Gm29359	0	NA	NA	NA	NA
Gm15392	0	NA	NA	NA	NA
Htr5b	0	NA	NA	NA	NA
Gm8217	0	NA	NA	NA	NA
Gm28591	0	NA	NA	NA	NA
Gm37920	0	NA	NA	NA	NA
Gm15394	0	NA	NA	NA	NA
ENSMUSG00002076253	0	NA	NA	NA	NA
Gm28590	0	NA	NA	NA	NA
Gm24547	0	NA	NA	NA	NA
Gm36982	0	NA	NA	NA	NA
Gm25771	0	NA	NA	NA	NA
Gm29192	0	NA	NA	NA	NA
Gm37970	0	NA	NA	NA	NA
Gm28911	0	NA	NA	NA	NA
Gm20058	0	NA	NA	NA	NA
Gm37478	0	NA	NA	NA	NA
Gm37221	0	NA	NA	NA	NA
Gm24791	0	NA	NA	NA	NA
Gm37066	0	NA	NA	NA	NA
Gm37781	0	NA	NA	NA	NA
Gm37396	0	NA	NA	NA	NA
Gm38263	0	NA	NA	NA	NA
Gm28929	0	NA	NA	NA	NA
Gm18875	0	NA	NA	NA	NA
Gm37551	0	NA	NA	NA	NA
Gm38073	0	NA	NA	NA	NA
Gm25578	0	NA	NA	NA	NA
Gm28299	0	NA	NA	NA	NA
Gm37717	0	NA	NA	NA	NA
1700121L03Rik	0	NA	NA	NA	NA
Gm18444	0	NA	NA	NA	NA
Gm37936	0	NA	NA	NA	NA
Gm38177	0	NA	NA	NA	NA
4930599A14Rik	0	NA	NA	NA	NA
Gm37772	0	NA	NA	NA	NA
Gm23370	0	NA	NA	NA	NA
ENSMUSG00002075922	0	NA	NA	NA	NA
Gm38301	0	NA	NA	NA	NA
Gm29383	0	NA	NA	NA	NA
Mir128-1	0	NA	NA	NA	NA
Gm23902	0	NA	NA	NA	NA
Gm29598	0	NA	NA	NA	NA
Gm29597	0	NA	NA	NA	NA
Gm25384	0	NA	NA	NA	NA
Gm29599	0	NA	NA	NA	NA
Gm26686	0	NA	NA	NA	NA
Gm23056	0	NA	NA	NA	NA
Gm38240	0	NA	NA	NA	NA
Gm38330	0	NA	NA	NA	NA
Gm36951	0	NA	NA	NA	NA
Gm37479	0	NA	NA	NA	NA
Gm37064	0	NA	NA	NA	NA
Gm37278	0	NA	NA	NA	NA
Gm29428	0	NA	NA	NA	NA
Gm16081	0	NA	NA	NA	NA
Cd55os	0	NA	NA	NA	NA
Gm37283	0	NA	NA	NA	NA
Gm23623	0	NA	NA	NA	NA
Il24	0	NA	NA	NA	NA
Il20	0	NA	NA	NA	NA
Il19	0	NA	NA	NA	NA
Gm38262	0	NA	NA	NA	NA
Gm29487	0	NA	NA	NA	NA
ENSMUSG00002076189	0	NA	NA	NA	NA
Avpr1b	0	NA	NA	NA	NA
Gm8532	0	NA	NA	NA	NA
Gm29105	0	NA	NA	NA	NA
Gm37676	0	NA	NA	NA	NA
Gm29103	0	NA	NA	NA	NA
Gm29695	0	NA	NA	NA	NA
Mir135b	0	NA	NA	NA	NA
Gm10188	0	NA	NA	NA	NA
Gm29630	0	NA	NA	NA	NA
Gm7241	0	NA	NA	NA	NA
Gm10538	0	NA	NA	NA	NA
Gm22609	0	NA	NA	NA	NA
ENSMUSG00002075842	0	NA	NA	NA	NA
Kiss1	0	NA	NA	NA	NA
Gm23939	0	NA	NA	NA	NA
Mir6903	0	NA	NA	NA	NA
Gm10537	0	NA	NA	NA	NA
Gm28441	0	NA	NA	NA	NA
Gm15851	0	NA	NA	NA	NA
Gm18970	0	NA	NA	NA	NA
Platr1	0	NA	NA	NA	NA
Gm26783	0	NA	NA	NA	NA
Syt2	0	NA	NA	NA	NA
Gm37949	0	NA	NA	NA	NA
ENSMUSG00002075458	0	NA	NA	NA	NA
Gm28892	0	NA	NA	NA	NA
Gm10535	0	NA	NA	NA	NA
Gm26642	0	NA	NA	NA	NA
Mir1231	0	NA	NA	NA	NA
2610012C04Rik	0	NA	NA	NA	NA
Gm36938	0	NA	NA	NA	NA
Ascl5	0	NA	NA	NA	NA
Gm37014	0	NA	NA	NA	NA
Gm26568	0	NA	NA	NA	NA
A430034D21Rik	0	NA	NA	NA	NA
Gm37552	0	NA	NA	NA	NA
Gm26781	0	NA	NA	NA	NA
Gm29486	0	NA	NA	NA	NA
Gm29485	0	NA	NA	NA	NA
4933409D19Rik	0	NA	NA	NA	NA
Gm23763	0	NA	NA	NA	NA
Gm25609	0	NA	NA	NA	NA
Gm37057	0	NA	NA	NA	NA
1700006P03Rik	0	NA	NA	NA	NA
Gm23534	0	NA	NA	NA	NA
Gm37903	0	NA	NA	NA	NA
Gm22727	0	NA	NA	NA	NA
Gm37099	0	NA	NA	NA	NA
Gm37293	0	NA	NA	NA	NA
Gm26979	0	NA	NA	NA	NA
Gm26936	0	NA	NA	NA	NA
Mir181a-1	0	NA	NA	NA	NA
Mir181b-1	0	NA	NA	NA	NA
Tent2-ps2	0	NA	NA	NA	NA
Gm28556	0	NA	NA	NA	NA
1700113B19Rik	0	NA	NA	NA	NA
Atp6v1g3	0	NA	NA	NA	NA
Gm28500	0	NA	NA	NA	NA
Gm28501	0	NA	NA	NA	NA
Gm5833	0	NA	NA	NA	NA
1700019P21Rik	0	NA	NA	NA	NA
Gm3933	0	NA	NA	NA	NA
Gm18553	0	NA	NA	NA	NA
Gm37655	0	NA	NA	NA	NA
Gm16304	0	NA	NA	NA	NA
Crb1	0	NA	NA	NA	NA
4933436E23Rik	0	NA	NA	NA	NA
Gm34816	0	NA	NA	NA	NA
Gm38266	0	NA	NA	NA	NA
Gm26048	0	NA	NA	NA	NA
4930590L20Rik	0	NA	NA	NA	NA
Gm37371	0	NA	NA	NA	NA
Gm37142	0	NA	NA	NA	NA
Gm37604	0	NA	NA	NA	NA
Gm18183	0	NA	NA	NA	NA
Gm28724	0	NA	NA	NA	NA
Gm37796	0	NA	NA	NA	NA
Gm25663	0	NA	NA	NA	NA
Rgs21	0	NA	NA	NA	NA
Gm22681	0	NA	NA	NA	NA
ENSMUSG00002076236	0	NA	NA	NA	NA
Gm6550	0	NA	NA	NA	NA
Gm25460	0	NA	NA	NA	NA
Gm28392	0	NA	NA	NA	NA
Gm38269	0	NA	NA	NA	NA
Gm29514	0	NA	NA	NA	NA
Gm5263	0	NA	NA	NA	NA
Gm38187	0	NA	NA	NA	NA
Gm15584	0	NA	NA	NA	NA
Gm37749	0	NA	NA	NA	NA
Gm9931	0	NA	NA	NA	NA
Gm17867	0	NA	NA	NA	NA
Gm38284	0	NA	NA	NA	NA
Gm29516	0	NA	NA	NA	NA
Gm29515	0	NA	NA	NA	NA
Gm22966	0	NA	NA	NA	NA
Gm19891	0	NA	NA	NA	NA
Gm18505	0	NA	NA	NA	NA
Gm29022	0	NA	NA	NA	NA
Gm18751	0	NA	NA	NA	NA
Gm29020	0	NA	NA	NA	NA
Gm18701	0	NA	NA	NA	NA
Gm37630	0	NA	NA	NA	NA
Gm38189	0	NA	NA	NA	NA
Gm29398	0	NA	NA	NA	NA
Gm37096	0	NA	NA	NA	NA
Gm37775	0	NA	NA	NA	NA
Gm23535	0	NA	NA	NA	NA
Gm19136	0	NA	NA	NA	NA
ENSMUSG00002076752	0	NA	NA	NA	NA
Ptgs2os	0	NA	NA	NA	NA
Gm4322	0	NA	NA	NA	NA
Pdc	0	NA	NA	NA	NA
Gm37764	0	NA	NA	NA	NA
Ska2l-ps	0	NA	NA	NA	NA
Gm20631	0	NA	NA	NA	NA
Gm37671	0	NA	NA	NA	NA
Gm19087	0	NA	NA	NA	NA
Gm47985	0	NA	NA	NA	NA
Gm8947	0	NA	NA	NA	NA
3110040M04Rik	0	NA	NA	NA	NA
Gm47996	0	NA	NA	NA	NA
Gm29072	0	NA	NA	NA	NA
Gm28181	0	NA	NA	NA	NA
Gm38238	0	NA	NA	NA	NA
Gm28792	0	NA	NA	NA	NA
Apobec4	0	NA	NA	NA	NA
1700040K01Rik	0	NA	NA	NA	NA
Gm28960	0	NA	NA	NA	NA
Gm25588	0	NA	NA	NA	NA
Gm37669	0	NA	NA	NA	NA
Gm29529	0	NA	NA	NA	NA
C230024C17Rik	0	NA	NA	NA	NA
Gm29290	0	NA	NA	NA	NA
Gm25336	0	NA	NA	NA	NA
Zfp648	0	NA	NA	NA	NA
4930452N14Rik	0	NA	NA	NA	NA
4930532M18Rik	0	NA	NA	NA	NA
Gm18727	0	NA	NA	NA	NA
Gm29282	0	NA	NA	NA	NA
Gm29441	0	NA	NA	NA	NA
Gm37622	0	NA	NA	NA	NA
ENSMUSG00002076398	0	NA	NA	NA	NA
Gm37089	0	NA	NA	NA	NA
Gm38038	0	NA	NA	NA	NA
Gm36934	0	NA	NA	NA	NA
Gm37383	0	NA	NA	NA	NA
Gm23744	0	NA	NA	NA	NA
Gm38113	0	NA	NA	NA	NA
A430050A11Rik	0	NA	NA	NA	NA
4930518J20Rik	0	NA	NA	NA	NA
Nphs2	0	NA	NA	NA	NA
Gm37648	0	NA	NA	NA	NA
Gm19918	0	NA	NA	NA	NA
Gm15428	0	NA	NA	NA	NA
Gm10531	0	NA	NA	NA	NA
Gm30694	0	NA	NA	NA	NA
Gm37578	0	NA	NA	NA	NA
Gm37682	0	NA	NA	NA	NA
Gm37713	0	NA	NA	NA	NA
Gm38213	0	NA	NA	NA	NA
Gm38256	0	NA	NA	NA	NA
Gm37861	0	NA	NA	NA	NA
Gm37679	0	NA	NA	NA	NA
Mir488	0	NA	NA	NA	NA
Gm37367	0	NA	NA	NA	NA
Gm37848	0	NA	NA	NA	NA
1600012P17Rik	0	NA	NA	NA	NA
4930562F17Rik	0	NA	NA	NA	NA
Gm7430	0	NA	NA	NA	NA
Gm37088	0	NA	NA	NA	NA
ENSMUSG00002074853	0	NA	NA	NA	NA
Mir1843b	0	NA	NA	NA	NA
Gm31256	0	NA	NA	NA	NA
Gm37757	0	NA	NA	NA	NA
Gm37731	0	NA	NA	NA	NA
Gm10530	0	NA	NA	NA	NA
Gm38039	0	NA	NA	NA	NA
Gm24719	0	NA	NA	NA	NA
4930562F07Rik	0	NA	NA	NA	NA
Tnn	0	NA	NA	NA	NA
Gm23528	0	NA	NA	NA	NA
Gm38126	0	NA	NA	NA	NA
Gm24988	0	NA	NA	NA	NA
Gm26224	0	NA	NA	NA	NA
Gm22489	0	NA	NA	NA	NA
Gm22357	0	NA	NA	NA	NA
Gm23212	0	NA	NA	NA	NA
Snord78	0	NA	NA	NA	NA
Gm50452	0	NA	NA	NA	NA
Snord80	0	NA	NA	NA	NA
ENSMUSG00002075950	0	NA	NA	NA	NA
Snord47	0	NA	NA	NA	NA
Gm25789	0	NA	NA	NA	NA
Tex50	0	NA	NA	NA	NA
Gm6185	0	NA	NA	NA	NA
Gm19057	0	NA	NA	NA	NA
Gm37638	0	NA	NA	NA	NA
Gm7496	0	NA	NA	NA	NA
Gm37767	0	NA	NA	NA	NA
Mir199a-2	0	NA	NA	NA	NA
Mir214	0	NA	NA	NA	NA
Gm16101	0	NA	NA	NA	NA
Gm10176	0	NA	NA	NA	NA
Gm5705	0	NA	NA	NA	NA
Myocos	0	NA	NA	NA	NA
Mroh9	0	NA	NA	NA	NA
Gm22671	0	NA	NA	NA	NA
Gm22434	0	NA	NA	NA	NA
Gm20471	0	NA	NA	NA	NA
Gm37644	0	NA	NA	NA	NA
Gm24940	0	NA	NA	NA	NA
Gm29500	0	NA	NA	NA	NA
Gm2343	0	NA	NA	NA	NA
Gm37119	0	NA	NA	NA	NA
Gm37754	0	NA	NA	NA	NA
Gm37853	0	NA	NA	NA	NA
1700029M03Rik	0	NA	NA	NA	NA
ENSMUSG00002075650	0	NA	NA	NA	NA
4930568G15Rik	0	NA	NA	NA	NA
Gm16550	0	NA	NA	NA	NA
Gm24637	0	NA	NA	NA	NA
Gm18186	0	NA	NA	NA	NA
ENSMUSG00002074951	0	NA	NA	NA	NA
Gm38210	0	NA	NA	NA	NA
ENSMUSG00002075583	0	NA	NA	NA	NA
Gm37073	0	NA	NA	NA	NA
Gm36972	0	NA	NA	NA	NA
Gm17976	0	NA	NA	NA	NA
Gm7626	0	NA	NA	NA	NA
Gm37923	0	NA	NA	NA	NA
Gm33354	0	NA	NA	NA	NA
Gm4846	0	NA	NA	NA	NA
Gm4847	0	NA	NA	NA	NA
Fmo9	0	NA	NA	NA	NA
Gm4954	0	NA	NA	NA	NA
Gm37904	0	NA	NA	NA	NA
Gm17868	0	NA	NA	NA	NA
Gm37994	0	NA	NA	NA	NA
Gm37982	0	NA	NA	NA	NA
Gm2453	0	NA	NA	NA	NA
Mir6347	0	NA	NA	NA	NA
Gm37232	0	NA	NA	NA	NA
ENSMUSG00002075501	0	NA	NA	NA	NA
Gm20711	0	NA	NA	NA	NA
Mir6348	0	NA	NA	NA	NA
1700063I16Rik	0	NA	NA	NA	NA
Mir6354	0	NA	NA	NA	NA
Gm37839	0	NA	NA	NA	NA
Gm5265	0	NA	NA	NA	NA
Gm18900	0	NA	NA	NA	NA
Gm36980	0	NA	NA	NA	NA
Gm37586	0	NA	NA	NA	NA
Gm37030	0	NA	NA	NA	NA
Gm26110	0	NA	NA	NA	NA
mmu-mir-6546	0	NA	NA	NA	NA
ENSMUSG00002076366	0	NA	NA	NA	NA
ENSMUSG00002075095	0	NA	NA	NA	NA
Gm25151	0	NA	NA	NA	NA
Gm9765	0	NA	NA	NA	NA
Mir7683	0	NA	NA	NA	NA
Gm37010	0	NA	NA	NA	NA
Gm37693	0	NA	NA	NA	NA
Gm19030	0	NA	NA	NA	NA
Gm37756	0	NA	NA	NA	NA
Gm10171	0	NA	NA	NA	NA
Gm37950	0	NA	NA	NA	NA
Gm7804	0	NA	NA	NA	NA
Gm24817	0	NA	NA	NA	NA
Gm26077	0	NA	NA	NA	NA
Gm42472	0	NA	NA	NA	NA
Gm42475	0	NA	NA	NA	NA
Olfr1409-ps1	0	NA	NA	NA	NA
Olfr1408	0	NA	NA	NA	NA
Olfr1407-ps1	0	NA	NA	NA	NA
Olfr1406	0	NA	NA	NA	NA
Olfr218	0	NA	NA	NA	NA
Olfr1404	0	NA	NA	NA	NA
Olfr418	0	NA	NA	NA	NA
ENSMUSG00002076661	0	NA	NA	NA	NA
ENSMUSG00002076962	0	NA	NA	NA	NA
Gm7871	0	NA	NA	NA	NA
Gm7897	0	NA	NA	NA	NA
Gm38050	0	NA	NA	NA	NA
Ifi202b	0	NA	NA	NA	NA
Gm18445	0	NA	NA	NA	NA
Olfr432	0	NA	NA	NA	NA
Olfr431-ps1	0	NA	NA	NA	NA
Olfr430	0	NA	NA	NA	NA
Olfr429	0	NA	NA	NA	NA
Olfr428-ps1	0	NA	NA	NA	NA
Olfr427	0	NA	NA	NA	NA
Olfr1566-ps1	0	NA	NA	NA	NA
Olfr231	0	NA	NA	NA	NA
Olfr424	0	NA	NA	NA	NA
Olfr258-ps1	0	NA	NA	NA	NA
Olfr421-ps1	0	NA	NA	NA	NA
Olfr420	0	NA	NA	NA	NA
Gm43440	0	NA	NA	NA	NA
Olfr419	0	NA	NA	NA	NA
Olfr417	0	NA	NA	NA	NA
Olfr416-ps1	0	NA	NA	NA	NA
Olfr248	0	NA	NA	NA	NA
Olfr414	0	NA	NA	NA	NA
Olfr220	0	NA	NA	NA	NA
5730408A14Rik	0	NA	NA	NA	NA
Gm36307	0	NA	NA	NA	NA
Gm25560	0	NA	NA	NA	NA
Gm38100	0	NA	NA	NA	NA
Gm37668	0	NA	NA	NA	NA
Gm38081	0	NA	NA	NA	NA
Gm37916	0	NA	NA	NA	NA
Gm38101	0	NA	NA	NA	NA
Gm17965	0	NA	NA	NA	NA
Gm38152	0	NA	NA	NA	NA
Gm36536	0	NA	NA	NA	NA
Gm17966	0	NA	NA	NA	NA
Gm26104	0	NA	NA	NA	NA
3110062G12Rik	0	NA	NA	NA	NA
Gm36992	0	NA	NA	NA	NA
Mir350	0	NA	NA	NA	NA
Gm38053	0	NA	NA	NA	NA
ENSMUSG00002076339	0	NA	NA	NA	NA
Gm15423	0	NA	NA	NA	NA
Gm37106	0	NA	NA	NA	NA
Gm37598	0	NA	NA	NA	NA
Gm38146	0	NA	NA	NA	NA
Gm37463	0	NA	NA	NA	NA
Gm37306	0	NA	NA	NA	NA
Gm37280	0	NA	NA	NA	NA
Catspere1	0	NA	NA	NA	NA
Gm37313	0	NA	NA	NA	NA
Gm8023	0	NA	NA	NA	NA
4930527J03Rik	0	NA	NA	NA	NA
ENSMUSG00002075531	0	NA	NA	NA	NA
Gm24919	0	NA	NA	NA	NA
Gm34176	0	NA	NA	NA	NA
Gm16564	0	NA	NA	NA	NA
Gm15480	0	NA	NA	NA	NA
Gm10518	0	NA	NA	NA	NA
Gm37390	0	NA	NA	NA	NA
Gm37984	0	NA	NA	NA	NA
Gm37768	0	NA	NA	NA	NA
Gm24836	0	NA	NA	NA	NA
Gm20305	0	NA	NA	NA	NA
Gm18036	0	NA	NA	NA	NA
Lefty2	0	NA	NA	NA	NA
2210411M09Rik	0	NA	NA	NA	NA
Gm36961	0	NA	NA	NA	NA
Gm37086	0	NA	NA	NA	NA
Gm37406	0	NA	NA	NA	NA
Gm6606	0	NA	NA	NA	NA
Fgfr3-ps	0	NA	NA	NA	NA
Rpl35a-ps2	0	NA	NA	NA	NA
Cnih3	0	NA	NA	NA	NA
2900069G24Rik	0	NA	NA	NA	NA
Gm16547	0	NA	NA	NA	NA
Gm16539	0	NA	NA	NA	NA
Ccdc121	0	NA	NA	NA	NA
Gm37664	0	NA	NA	NA	NA
Gm5533	0	NA	NA	NA	NA
2700078F05Rik	0	NA	NA	NA	NA
Gm38359	0	NA	NA	NA	NA
Gm37018	0	NA	NA	NA	NA
Gm37258	0	NA	NA	NA	NA
Gm37177	0	NA	NA	NA	NA
Gm17968	0	NA	NA	NA	NA
Vmn1r1	0	NA	NA	NA	NA
Gm8197	0	NA	NA	NA	NA
Gm37218	0	NA	NA	NA	NA
Ccdc185	0	NA	NA	NA	NA
Gm37542	0	NA	NA	NA	NA
ENSMUSG00002076589	0	NA	NA	NA	NA
Fam177b	0	NA	NA	NA	NA
Gm8214	0	NA	NA	NA	NA
Gm34068	0	NA	NA	NA	NA
Gm38108	0	NA	NA	NA	NA
Gm37223	0	NA	NA	NA	NA
Gm37712	0	NA	NA	NA	NA
2900092O11Rik	0	NA	NA	NA	NA
1700112H15Rik	0	NA	NA	NA	NA
Gm23349	0	NA	NA	NA	NA
4930488B22Rik	0	NA	NA	NA	NA
Mir1981	0	NA	NA	NA	NA
Gm38251	0	NA	NA	NA	NA
Gm34732	0	NA	NA	NA	NA
4930433J02Rik	0	NA	NA	NA	NA
Gm37662	0	NA	NA	NA	NA
ENSMUSG00002075146	0	NA	NA	NA	NA
Mir664	0	NA	NA	NA	NA
Gm34882	0	NA	NA	NA	NA
Mir215	0	NA	NA	NA	NA
9630028B13Rik	0	NA	NA	NA	NA
Gm52958	0	NA	NA	NA	NA
5033404E19Rik	0	NA	NA	NA	NA
Gm38093	0	NA	NA	NA	NA
Gm37134	0	NA	NA	NA	NA
Gm37272	0	NA	NA	NA	NA
Gm37491	0	NA	NA	NA	NA
A730004F24Rik	0	NA	NA	NA	NA
Gm26169	0	NA	NA	NA	NA
1700023G09Rik	0	NA	NA	NA	NA
Gm37912	0	NA	NA	NA	NA
D1Pas1	0	NA	NA	NA	NA
Gm19058	0	NA	NA	NA	NA
Gm15508	0	NA	NA	NA	NA
Gm15509	0	NA	NA	NA	NA
1700007P06Rik	0	NA	NA	NA	NA
Gm38155	0	NA	NA	NA	NA
Gm37929	0	NA	NA	NA	NA
Gm52967	0	NA	NA	NA	NA
9330162B11Rik	0	NA	NA	NA	NA
Gm38064	0	NA	NA	NA	NA
Gm25095	0	NA	NA	NA	NA
Gm25269	0	NA	NA	NA	NA
Gm37178	0	NA	NA	NA	NA
Gm18698	0	NA	NA	NA	NA
2900042K21Rik	0	NA	NA	NA	NA
Gm38122	0	NA	NA	NA	NA
Gm37239	0	NA	NA	NA	NA
Gm30280	0	NA	NA	NA	NA
Gm26574	0	NA	NA	NA	NA
Gm29678	0	NA	NA	NA	NA
Gm30725	0	NA	NA	NA	NA
Gm23153	0	NA	NA	NA	NA
ENSMUSG00002075368	0	NA	NA	NA	NA
Gm30932	0	NA	NA	NA	NA
Gm31373	0	NA	NA	NA	NA
A230020J21Rik	0	NA	NA	NA	NA
Gm38188	0	NA	NA	NA	NA
Gm38161	0	NA	NA	NA	NA
Fam71a	0	NA	NA	NA	NA
Gm37688	0	NA	NA	NA	NA
Gm26203	0	NA	NA	NA	NA
Gm37055	0	NA	NA	NA	NA
Kcnh1	0	NA	NA	NA	NA
Gm38360	0	NA	NA	NA	NA
1700065J18Rik	0	NA	NA	NA	NA
Gm15867	0	NA	NA	NA	NA
Gm37650	0	NA	NA	NA	NA
Gm37942	0	NA	NA	NA	NA
Gm38022	0	NA	NA	NA	NA
Gm38322	0	NA	NA	NA	NA
Mir205	0	NA	NA	NA	NA
4930503O07Rik	0	NA	NA	NA	NA
2900035J10Rik	0	NA	NA	NA	NA
Gm19777	0	NA	NA	NA	NA
Mir3962	0	NA	NA	NA	NA
Gm32250	0	NA	NA	NA	NA
Mir29b-2	0	NA	NA	NA	NA
Mir29c	0	NA	NA	NA	NA
Gm37887	0	NA	NA	NA	NA
ENSMUSG00002076810	0	NA	NA	NA	NA
ENSMUSG00002075165	0	NA	NA	NA	NA
Gm38046	0	NA	NA	NA	NA
Gm38194	0	NA	NA	NA	NA
ENSMUSG00002076739	0	NA	NA	NA	NA
Gm22005	0	NA	NA	NA	NA
Gm37525	0	NA	NA	NA	NA
Gm13185	0	NA	NA	NA	NA
Gm13180	0	NA	NA	NA	NA
Gm13191	0	NA	NA	NA	NA
Gm2639	0	NA	NA	NA	NA
Gm13188	0	NA	NA	NA	NA
Gm10862	0	NA	NA	NA	NA
Gm38085	0	NA	NA	NA	NA
1700080N15Rik	0	NA	NA	NA	NA
Gm13189	0	NA	NA	NA	NA
Gm37814	0	NA	NA	NA	NA
Gm37107	0	NA	NA	NA	NA
Gm38348	0	NA	NA	NA	NA
Gm13187	0	NA	NA	NA	NA
Gm23691	0	NA	NA	NA	NA
Gm13175	0	NA	NA	NA	NA
Gm13196	0	NA	NA	NA	NA
Gm13193	0	NA	NA	NA	NA
Ucma	0	NA	NA	NA	NA
4930551O13Rik	0	NA	NA	NA	NA
Gm23118	0	NA	NA	NA	NA
Gm13197	0	NA	NA	NA	NA
Gm13267	0	NA	NA	NA	NA
A230108P19Rik	0	NA	NA	NA	NA
Gm13383	0	NA	NA	NA	NA
Gm13388	0	NA	NA	NA	NA
Gm13389	0	NA	NA	NA	NA
Gm37340	0	NA	NA	NA	NA
Gm10115	0	NA	NA	NA	NA
Gm24340	0	NA	NA	NA	NA
Gm28641	0	NA	NA	NA	NA
Gm13210	0	NA	NA	NA	NA
Gm13211	0	NA	NA	NA	NA
Gm13254	0	NA	NA	NA	NA
Gm13255	0	NA	NA	NA	NA
Gm13217	0	NA	NA	NA	NA
1700061F12Rik	0	NA	NA	NA	NA
ENSMUSG00002076673	0	NA	NA	NA	NA
Gm13221	0	NA	NA	NA	NA
Gm13219	0	NA	NA	NA	NA
Gm13220	0	NA	NA	NA	NA
Dreg1	0	NA	NA	NA	NA
Gm37866	0	NA	NA	NA	NA
Gm13256	0	NA	NA	NA	NA
Gm13262	0	NA	NA	NA	NA
Gm23608	0	NA	NA	NA	NA
ENSMUSG00002076942	0	NA	NA	NA	NA
ENSMUSG00002075140	0	NA	NA	NA	NA
Mir466m	0	NA	NA	NA	NA
Mir466f-1	0	NA	NA	NA	NA
Mir669f	0	NA	NA	NA	NA
Mir669e	0	NA	NA	NA	NA
Mir669b	0	NA	NA	NA	NA
ENSMUSG00002075055	0	NA	NA	NA	NA
Mir669d	0	NA	NA	NA	NA
Mir466f-2	0	NA	NA	NA	NA
Mir669l	0	NA	NA	NA	NA
Mir669d-2	0	NA	NA	NA	NA
Mir466f-3	0	NA	NA	NA	NA
Mir297a-2	0	NA	NA	NA	NA
Mir466o	0	NA	NA	NA	NA
ENSMUSG00002075960	0	NA	NA	NA	NA
Mir467c	0	NA	NA	NA	NA
mmu-mir-466b-1	0	NA	NA	NA	NA
Mir669a-3	0	NA	NA	NA	NA
mmu-mir-669k	0	NA	NA	NA	NA
ENSMUSG00002075143	0	NA	NA	NA	NA
mmu-mir-467a-1	0	NA	NA	NA	NA
Mir466b-8	0	NA	NA	NA	NA
mmu-mir-669a-1	0	NA	NA	NA	NA
Mir669g	0	NA	NA	NA	NA
ENSMUSG00002076944	0	NA	NA	NA	NA
mmu-mir-669j	0	NA	NA	NA	NA
mmu-mir-467a-2	0	NA	NA	NA	NA
mmu-mir-466e	0	NA	NA	NA	NA
mmu-mir-669a-4	0	NA	NA	NA	NA
ENSMUSG00002075541	0	NA	NA	NA	NA
ENSMUSG00002076617	0	NA	NA	NA	NA
mmu-mir-467b	0	NA	NA	NA	NA
mmu-mir-466c-1	0	NA	NA	NA	NA
ENSMUSG00002076075	0	NA	NA	NA	NA
ENSMUSG00002076869	0	NA	NA	NA	NA
mmu-mir-467a-3	0	NA	NA	NA	NA
ENSMUSG00002075738	0	NA	NA	NA	NA
ENSMUSG00002075631	0	NA	NA	NA	NA
ENSMUSG00002076835	0	NA	NA	NA	NA
ENSMUSG00002076388	0	NA	NA	NA	NA
ENSMUSG00002076577	0	NA	NA	NA	NA
ENSMUSG00002075668	0	NA	NA	NA	NA
mmu-mir-669p-1	0	NA	NA	NA	NA
ENSMUSG00002075878	0	NA	NA	NA	NA
ENSMUSG00002076296	0	NA	NA	NA	NA
ENSMUSG00002076887	0	NA	NA	NA	NA
ENSMUSG00002076422	0	NA	NA	NA	NA
ENSMUSG00002076686	0	NA	NA	NA	NA
ENSMUSG00002076510	0	NA	NA	NA	NA
ENSMUSG00002076753	0	NA	NA	NA	NA
ENSMUSG00002076980	0	NA	NA	NA	NA
ENSMUSG00002076144	0	NA	NA	NA	NA
ENSMUSG00002076560	0	NA	NA	NA	NA
ENSMUSG00002076585	0	NA	NA	NA	NA
ENSMUSG00002075201	0	NA	NA	NA	NA
mmu-mir-466b-2	0	NA	NA	NA	NA
ENSMUSG00002076172	0	NA	NA	NA	NA
ENSMUSG00002075159	0	NA	NA	NA	NA
ENSMUSG00002075272	0	NA	NA	NA	NA
ENSMUSG00002076127	0	NA	NA	NA	NA
ENSMUSG00002076667	0	NA	NA	NA	NA
ENSMUSG00002076849	0	NA	NA	NA	NA
Mir466b-3	0	NA	NA	NA	NA
ENSMUSG00002076956	0	NA	NA	NA	NA
Mir467e	0	NA	NA	NA	NA
Mir466p	0	NA	NA	NA	NA
ENSMUSG00002075178	0	NA	NA	NA	NA
ENSMUSG00002075323	0	NA	NA	NA	NA
Mir467d	0	NA	NA	NA	NA
Mir466	0	NA	NA	NA	NA
ENSMUSG00002076337	0	NA	NA	NA	NA
Mir297c	0	NA	NA	NA	NA
Mir669c	0	NA	NA	NA	NA
ENSMUSG00002076099	0	NA	NA	NA	NA
ENSMUSG00002076917	0	NA	NA	NA	NA
Mir669a-2	0	NA	NA	NA	NA
ENSMUSG00002075031	0	NA	NA	NA	NA
ENSMUSG00002076116	0	NA	NA	NA	NA
ENSMUSG00002076473	0	NA	NA	NA	NA
Mir297b	0	NA	NA	NA	NA
Mir466d	0	NA	NA	NA	NA
Mir669m-1	0	NA	NA	NA	NA
Mir669m-2	0	NA	NA	NA	NA
Mir466n	0	NA	NA	NA	NA
Mir669o	0	NA	NA	NA	NA
Mir466g	0	NA	NA	NA	NA
Mir466h	0	NA	NA	NA	NA
Mir297a-3	0	NA	NA	NA	NA
Mir466l	0	NA	NA	NA	NA
Mir297a-4	0	NA	NA	NA	NA
ENSMUSG00002075177	0	NA	NA	NA	NA
Mir669i	0	NA	NA	NA	NA
Mir669h	0	NA	NA	NA	NA
Gm13265	0	NA	NA	NA	NA
Gm13263	0	NA	NA	NA	NA
Gm37343	0	NA	NA	NA	NA
Gm23877	0	NA	NA	NA	NA
Gm13264	0	NA	NA	NA	NA
Gm26478	0	NA	NA	NA	NA
Gm13297	0	NA	NA	NA	NA
Gm13294	0	NA	NA	NA	NA
Gm37766	0	NA	NA	NA	NA
Gm37851	0	NA	NA	NA	NA
Gm13293	0	NA	NA	NA	NA
4933403L11Rik	0	NA	NA	NA	NA
Gm13291	0	NA	NA	NA	NA
Gm17490	0	NA	NA	NA	NA
Gm34768	0	NA	NA	NA	NA
Gm37565	0	NA	NA	NA	NA
ENSMUSG00002074956	0	NA	NA	NA	NA
Gm37126	0	NA	NA	NA	NA
Gm13320	0	NA	NA	NA	NA
Gm37697	0	NA	NA	NA	NA
Gm13266	0	NA	NA	NA	NA
Gm38105	0	NA	NA	NA	NA
Gm13268	0	NA	NA	NA	NA
Gm13314	0	NA	NA	NA	NA
Gm13311	0	NA	NA	NA	NA
Gm10848	0	NA	NA	NA	NA
Gm37006	0	NA	NA	NA	NA
Gm38273	0	NA	NA	NA	NA
Gm13269	0	NA	NA	NA	NA
Gm13316	0	NA	NA	NA	NA
Gm37437	0	NA	NA	NA	NA
Gm13367	0	NA	NA	NA	NA
Gm13366	0	NA	NA	NA	NA
Gm13368	0	NA	NA	NA	NA
Gm37595	0	NA	NA	NA	NA
Gm6587	0	NA	NA	NA	NA
Gm37416	0	NA	NA	NA	NA
ENSMUSG00002076934	0	NA	NA	NA	NA
Gm13325	0	NA	NA	NA	NA
Gm13322	0	NA	NA	NA	NA
Gm13324	0	NA	NA	NA	NA
Mir6419	0	NA	NA	NA	NA
Gm13323	0	NA	NA	NA	NA
H2al2a	0	NA	NA	NA	NA
Gm13329	0	NA	NA	NA	NA
ENSMUSG00002076904	0	NA	NA	NA	NA
Gm13350	0	NA	NA	NA	NA
Gm13353	0	NA	NA	NA	NA
Gm13355	0	NA	NA	NA	NA
Gm13333	0	NA	NA	NA	NA
Carlr	0	NA	NA	NA	NA
Gm33940	0	NA	NA	NA	NA
Gm13344	0	NA	NA	NA	NA
Ptf1aos	0	NA	NA	NA	NA
Ptf1a	0	NA	NA	NA	NA
1810010K12Rik	0	NA	NA	NA	NA
4921504E06Rik	0	NA	NA	NA	NA
Gm13345	0	NA	NA	NA	NA
Gm13346	0	NA	NA	NA	NA
Gm24670	0	NA	NA	NA	NA
ENSMUSG00002075867	0	NA	NA	NA	NA
ENSMUSG00002076568	0	NA	NA	NA	NA
Gm13361	0	NA	NA	NA	NA
Gm13363	0	NA	NA	NA	NA
Gm17171	0	NA	NA	NA	NA
Gm13335	0	NA	NA	NA	NA
ENSMUSG00002076489	0	NA	NA	NA	NA
Gm13376	0	NA	NA	NA	NA
Gm13378	0	NA	NA	NA	NA
Gm13327	0	NA	NA	NA	NA
Gm13379	0	NA	NA	NA	NA
Gm24886	0	NA	NA	NA	NA
Gm13337	0	NA	NA	NA	NA
Mir3967	0	NA	NA	NA	NA
ENSMUSG00002076064	0	NA	NA	NA	NA
Gm13338	0	NA	NA	NA	NA
1700092C17Rik	0	NA	NA	NA	NA
Gm13356	0	NA	NA	NA	NA
ENSMUSG00002076724	0	NA	NA	NA	NA
Nxph2	0	NA	NA	NA	NA
Gm38309	0	NA	NA	NA	NA
Sh3d2c-ps1	0	NA	NA	NA	NA
Tbpl2	0	NA	NA	NA	NA
Il1f8	0	NA	NA	NA	NA
Il1f6	0	NA	NA	NA	NA
Gm37703	0	NA	NA	NA	NA
Gm13409	0	NA	NA	NA	NA
Il1f5	0	NA	NA	NA	NA
Il1f10	0	NA	NA	NA	NA
Gm13411	0	NA	NA	NA	NA
Gm27193	0	NA	NA	NA	NA
Gm13417	0	NA	NA	NA	NA
Gm13459	0	NA	NA	NA	NA
Gm38147	0	NA	NA	NA	NA
ENSMUSG00002075034	0	NA	NA	NA	NA
Gm24875	0	NA	NA	NA	NA
ENSMUSG00002075528	0	NA	NA	NA	NA
Gm22572	0	NA	NA	NA	NA
Slc34a3	0	NA	NA	NA	NA
Tmem210	0	NA	NA	NA	NA
Grin1	0	NA	NA	NA	NA
Mir3087	0	NA	NA	NA	NA
Lcn15	0	NA	NA	NA	NA
Lcn10	0	NA	NA	NA	NA
Obp2b	0	NA	NA	NA	NA
Lcn11	0	NA	NA	NA	NA
Gm13539	0	NA	NA	NA	NA
Gm13538	0	NA	NA	NA	NA
Glt6d1	0	NA	NA	NA	NA
Lcn9	0	NA	NA	NA	NA
Gm13554	0	NA	NA	NA	NA
Gm13553	0	NA	NA	NA	NA
Gm27196	0	NA	NA	NA	NA
Mir6996	0	NA	NA	NA	NA
Gm13358	0	NA	NA	NA	NA
Gm20532	0	NA	NA	NA	NA
Mir126a	0	NA	NA	NA	NA
Mir126b	0	NA	NA	NA	NA
Gm22879	0	NA	NA	NA	NA
Gm24134	0	NA	NA	NA	NA
Gm13397	0	NA	NA	NA	NA
Dbhos	0	NA	NA	NA	NA
Dbh	0	NA	NA	NA	NA
ENSMUSG00002075812	0	NA	NA	NA	NA
Gm13372	0	NA	NA	NA	NA
Gm13371	0	NA	NA	NA	NA
F730016J06Rik	0	NA	NA	NA	NA
Gm13381	0	NA	NA	NA	NA
Gm22675	0	NA	NA	NA	NA
ENSMUSG00002075803	0	NA	NA	NA	NA
Mir3088	0	NA	NA	NA	NA
Gm13385	0	NA	NA	NA	NA
Gm13386	0	NA	NA	NA	NA
Gm13393	0	NA	NA	NA	NA
Gm13396	0	NA	NA	NA	NA
Gm13402	0	NA	NA	NA	NA
Mir133c	0	NA	NA	NA	NA
Gm9823	0	NA	NA	NA	NA
Gm13547	0	NA	NA	NA	NA
Mir219a-2	0	NA	NA	NA	NA
Mir219b	0	NA	NA	NA	NA
Gm28038	0	NA	NA	NA	NA
ENSMUSG00002076344	0	NA	NA	NA	NA
Gm16323	0	NA	NA	NA	NA
Gm14487	0	NA	NA	NA	NA
Mir3089	0	NA	NA	NA	NA
4930527E20Rik	0	NA	NA	NA	NA
Gm13405	0	NA	NA	NA	NA
Gm13426	0	NA	NA	NA	NA
Gm13425	0	NA	NA	NA	NA
Prdm12	0	NA	NA	NA	NA
Gm13424	0	NA	NA	NA	NA
RP23-65P13.7	0	NA	NA	NA	NA
Gm13441	0	NA	NA	NA	NA
Gm13442	0	NA	NA	NA	NA
ENSMUSG00002076731	0	NA	NA	NA	NA
Gm23363	0	NA	NA	NA	NA
Mir199b	0	NA	NA	NA	NA
Gm37169	0	NA	NA	NA	NA
9430097D07Rik	0	NA	NA	NA	NA
Gm23369	0	NA	NA	NA	NA
ENSMUSG00002075439	0	NA	NA	NA	NA
Mir8093	0	NA	NA	NA	NA
Mir2861	0	NA	NA	NA	NA
Mir3960	0	NA	NA	NA	NA
Gm24165	0	NA	NA	NA	NA
Snora65	0	NA	NA	NA	NA
Gm13537	0	NA	NA	NA	NA
ENSMUSG00002076855	0	NA	NA	NA	NA
Gm13536	0	NA	NA	NA	NA
Gm13530	0	NA	NA	NA	NA
Gm38011	0	NA	NA	NA	NA
Nron	0	NA	NA	NA	NA
ENSMUSG00002075431	0	NA	NA	NA	NA
Gm13403	0	NA	NA	NA	NA
C79798	0	NA	NA	NA	NA
Gm13407	0	NA	NA	NA	NA
Gm13406	0	NA	NA	NA	NA
Gm13419	0	NA	NA	NA	NA
Gm13448	0	NA	NA	NA	NA
Gm24905	0	NA	NA	NA	NA
Gm13449	0	NA	NA	NA	NA
Gm13605	0	NA	NA	NA	NA
4930568D16Rik	0	NA	NA	NA	NA
Gm43761	0	NA	NA	NA	NA
Gm13444	0	NA	NA	NA	NA
Gm13445	0	NA	NA	NA	NA
Gm35202	0	NA	NA	NA	NA
Gm43760	0	NA	NA	NA	NA
9030204H09Rik	0	NA	NA	NA	NA
Gm43764	0	NA	NA	NA	NA
ENSMUSG00002075109	0	NA	NA	NA	NA
Gm13428	0	NA	NA	NA	NA
Gm43621	0	NA	NA	NA	NA
Olfr334-ps1	0	NA	NA	NA	NA
Olfr335-ps	0	NA	NA	NA	NA
Olfr336-ps1	0	NA	NA	NA	NA
Olfr337-ps1	0	NA	NA	NA	NA
Olfr338	0	NA	NA	NA	NA
Gm13430	0	NA	NA	NA	NA
Olfr339	0	NA	NA	NA	NA
Olfr340	0	NA	NA	NA	NA
Olfr341	0	NA	NA	NA	NA
Olfr342	0	NA	NA	NA	NA
Gm47783	0	NA	NA	NA	NA
Olfr343-ps1	0	NA	NA	NA	NA
Olfr344	0	NA	NA	NA	NA
Olfr345	0	NA	NA	NA	NA
Olfr346	0	NA	NA	NA	NA
Olfr347	0	NA	NA	NA	NA
Gm13438	0	NA	NA	NA	NA
Olfr348	0	NA	NA	NA	NA
Olfr50	0	NA	NA	NA	NA
Olfr3	0	NA	NA	NA	NA
Olfr349-ps1	0	NA	NA	NA	NA
Olfr350	0	NA	NA	NA	NA
Olfr351	0	NA	NA	NA	NA
Olfr352	0	NA	NA	NA	NA
Olfr353	0	NA	NA	NA	NA
Olfr354	0	NA	NA	NA	NA
Btf3-ps9	0	NA	NA	NA	NA
Olfr355	0	NA	NA	NA	NA
Olfr356	0	NA	NA	NA	NA
Olfr357	0	NA	NA	NA	NA
Olfr358	0	NA	NA	NA	NA
Olfr359-ps1	0	NA	NA	NA	NA
Gm13439	0	NA	NA	NA	NA
Olfr360	0	NA	NA	NA	NA
Olfr361	0	NA	NA	NA	NA
Olfr362	0	NA	NA	NA	NA
Olfr363-ps	0	NA	NA	NA	NA
Olfr364-ps1	0	NA	NA	NA	NA
Olfr365	0	NA	NA	NA	NA
Olfr366	0	NA	NA	NA	NA
Olfr367-ps	0	NA	NA	NA	NA
Olfr368	0	NA	NA	NA	NA
Snord90	0	NA	NA	NA	NA
Gm44063	0	NA	NA	NA	NA
Gm13543	0	NA	NA	NA	NA
Mir5128	0	NA	NA	NA	NA
Gm44443	0	NA	NA	NA	NA
ENSMUSG00002075141	0	NA	NA	NA	NA
Gm13556	0	NA	NA	NA	NA
Gm13584	0	NA	NA	NA	NA
Gm13589	0	NA	NA	NA	NA
Gm25081	0	NA	NA	NA	NA
Gm13588	0	NA	NA	NA	NA
Gm35808	0	NA	NA	NA	NA
Gm44183	0	NA	NA	NA	NA
Gm13586	0	NA	NA	NA	NA
ENSMUSG00002076647	0	NA	NA	NA	NA
Adgrd2-ps	0	NA	NA	NA	NA
Nr5a1os	0	NA	NA	NA	NA
Rpl15-ps4	0	NA	NA	NA	NA
Mir181a-2	0	NA	NA	NA	NA
Mir181b-2	0	NA	NA	NA	NA
5730507A11Rik	0	NA	NA	NA	NA
Gm13473	0	NA	NA	NA	NA
Gm18791	0	NA	NA	NA	NA
Gm13504	0	NA	NA	NA	NA
Vmn2r-ps2	0	NA	NA	NA	NA
Gm13506	0	NA	NA	NA	NA
Gm13454	0	NA	NA	NA	NA
Gm13451	0	NA	NA	NA	NA
Gm13452	0	NA	NA	NA	NA
Gm43944	0	NA	NA	NA	NA
Gm43970	0	NA	NA	NA	NA
Gm13457	0	NA	NA	NA	NA
Gm13458	0	NA	NA	NA	NA
Gm13455	0	NA	NA	NA	NA
Gm24467	0	NA	NA	NA	NA
ENSMUSG00002076281	0	NA	NA	NA	NA
Gm13462	0	NA	NA	NA	NA
Gm13463	0	NA	NA	NA	NA
Mir6336	0	NA	NA	NA	NA
ENSMUSG00000119112	0	NA	NA	NA	NA
ENSMUSG00000119431	0	NA	NA	NA	NA
Gm13477	0	NA	NA	NA	NA
Mir5129	0	NA	NA	NA	NA
ENSMUSG00002074931	0	NA	NA	NA	NA
ENSMUSG00002076472	0	NA	NA	NA	NA
ENSMUSG00002076317	0	NA	NA	NA	NA
Gm13475	0	NA	NA	NA	NA
Gm13478	0	NA	NA	NA	NA
1700019E08Rik	0	NA	NA	NA	NA
Gm13465	0	NA	NA	NA	NA
Gm13467	0	NA	NA	NA	NA
Gm23072	0	NA	NA	NA	NA
Gm13469	0	NA	NA	NA	NA
Gm25264	0	NA	NA	NA	NA
ENSMUSG00002075748	0	NA	NA	NA	NA
Gm13471	0	NA	NA	NA	NA
Gm13482	0	NA	NA	NA	NA
Gm25338	0	NA	NA	NA	NA
Gm13489	0	NA	NA	NA	NA
Gm13510	0	NA	NA	NA	NA
Gm13508	0	NA	NA	NA	NA
Gm25215	0	NA	NA	NA	NA
Gm13480	0	NA	NA	NA	NA
Gm13488	0	NA	NA	NA	NA
Gm13485	0	NA	NA	NA	NA
Gm13484	0	NA	NA	NA	NA
Gm28639	0	NA	NA	NA	NA
Gm13497	0	NA	NA	NA	NA
Gm13499	0	NA	NA	NA	NA
1700057H21Rik	0	NA	NA	NA	NA
Gm23505	0	NA	NA	NA	NA
Gm13491	0	NA	NA	NA	NA
Tas2r134	0	NA	NA	NA	NA
ENSMUSG00002075472	0	NA	NA	NA	NA
Gm13541	0	NA	NA	NA	NA
Gm13548	0	NA	NA	NA	NA
Gm25898	0	NA	NA	NA	NA
Gm23315	0	NA	NA	NA	NA
Rprm	0	NA	NA	NA	NA
Gm22298	0	NA	NA	NA	NA
Gm13505	0	NA	NA	NA	NA
Gm14034	0	NA	NA	NA	NA
Galnt13	0	NA	NA	NA	NA
Gm24549	0	NA	NA	NA	NA
Gm25489	0	NA	NA	NA	NA
Kcnj3	0	NA	NA	NA	NA
Gm13517	0	NA	NA	NA	NA
Gm13615	0	NA	NA	NA	NA
Mir195b	0	NA	NA	NA	NA
4930555B11Rik	0	NA	NA	NA	NA
Gm13526	0	NA	NA	NA	NA
Gm13531	0	NA	NA	NA	NA
Gm13533	0	NA	NA	NA	NA
Gm25388	0	NA	NA	NA	NA
Gm33594	0	NA	NA	NA	NA
Ermn	0	NA	NA	NA	NA
Gm13534	0	NA	NA	NA	NA
Gm13544	0	NA	NA	NA	NA
Gm17409	0	NA	NA	NA	NA
Gm11099	0	NA	NA	NA	NA
Gm13560	0	NA	NA	NA	NA
Gm13557	0	NA	NA	NA	NA
Gm13550	0	NA	NA	NA	NA
Gm13551	0	NA	NA	NA	NA
Gm13549	0	NA	NA	NA	NA
Gm13574	0	NA	NA	NA	NA
Ldha-ps	0	NA	NA	NA	NA
Gm13583	0	NA	NA	NA	NA
Gm13579	0	NA	NA	NA	NA
Gm13581	0	NA	NA	NA	NA
ENSMUSG00000119486	0	NA	NA	NA	NA
SNORA75	0	NA	NA	NA	NA
ENSMUSG00002075556	0	NA	NA	NA	NA
Gm13555	0	NA	NA	NA	NA
Gm13561	0	NA	NA	NA	NA
Gm13564	0	NA	NA	NA	NA
Gm13590	0	NA	NA	NA	NA
Kcnh7	0	NA	NA	NA	NA
Gm22020	0	NA	NA	NA	NA
Gm13569	0	NA	NA	NA	NA
Gm52982	0	NA	NA	NA	NA
Gm13575	0	NA	NA	NA	NA
Gm13576	0	NA	NA	NA	NA
Gm13593	0	NA	NA	NA	NA
Mir6337	0	NA	NA	NA	NA
Gm24138	0	NA	NA	NA	NA
Gm13595	0	NA	NA	NA	NA
Gm52953	0	NA	NA	NA	NA
Csrnp3	0	NA	NA	NA	NA
Gm13619	0	NA	NA	NA	NA
Gm13617	0	NA	NA	NA	NA
Gm28638	0	NA	NA	NA	NA
Gm13616	0	NA	NA	NA	NA
Gm13618	0	NA	NA	NA	NA
Scn1a	0	NA	NA	NA	NA
Gm13630	0	NA	NA	NA	NA
Gm13629	0	NA	NA	NA	NA
Rpl35-ps1	0	NA	NA	NA	NA
Gm13627	0	NA	NA	NA	NA
Gm13600	0	NA	NA	NA	NA
Gm13602	0	NA	NA	NA	NA
Gm13598	0	NA	NA	NA	NA
Gm13599	0	NA	NA	NA	NA
Gm21830	0	NA	NA	NA	NA
Gm23328	0	NA	NA	NA	NA
Gm13601	0	NA	NA	NA	NA
Mir7224	0	NA	NA	NA	NA
Gm26743	0	NA	NA	NA	NA
Gm13603	0	NA	NA	NA	NA
Mir6335	0	NA	NA	NA	NA
Gm49461	0	NA	NA	NA	NA
Gm49462	0	NA	NA	NA	NA
Gm36002	0	NA	NA	NA	NA
4933409G03Rik	0	NA	NA	NA	NA
4932414N04Rik	0	NA	NA	NA	NA
Gm13614	0	NA	NA	NA	NA
Gm13622	0	NA	NA	NA	NA
Gm13624	0	NA	NA	NA	NA
Gm13631	0	NA	NA	NA	NA
Gm37026	0	NA	NA	NA	NA
Gm16510	0	NA	NA	NA	NA
Gm13633	0	NA	NA	NA	NA
Gm13632	0	NA	NA	NA	NA
Gm13642	0	NA	NA	NA	NA
Dlx1as	0	NA	NA	NA	NA
Gm13647	0	NA	NA	NA	NA
Gm13663	0	NA	NA	NA	NA
Gm13662	0	NA	NA	NA	NA
Gm13739	0	NA	NA	NA	NA
Gm13746	0	NA	NA	NA	NA
Gm26408	0	NA	NA	NA	NA
Rpl36a-ps4	0	NA	NA	NA	NA
Rps13-ps8	0	NA	NA	NA	NA
8430437L04Rik	0	NA	NA	NA	NA
ENSMUSG00002075865	0	NA	NA	NA	NA
Hspe1-ps5	0	NA	NA	NA	NA
Gm11084	0	NA	NA	NA	NA
Gm13664	0	NA	NA	NA	NA
Gm13709	0	NA	NA	NA	NA
Gm13708	0	NA	NA	NA	NA
Chn1os1	0	NA	NA	NA	NA
Gm13640	0	NA	NA	NA	NA
ENSMUSG00002074852	0	NA	NA	NA	NA
A630050E04Rik	0	NA	NA	NA	NA
Gm28640	0	NA	NA	NA	NA
Gm13667	0	NA	NA	NA	NA
4930441J16Rik	0	NA	NA	NA	NA
4930445N08Rik	0	NA	NA	NA	NA
Gm13672	0	NA	NA	NA	NA
Evx2	0	NA	NA	NA	NA
Hoxd13	0	NA	NA	NA	NA
Hoxd12	0	NA	NA	NA	NA
Hoxd11	0	NA	NA	NA	NA
Gm28309	0	NA	NA	NA	NA
Hoxd10	0	NA	NA	NA	NA
Gm14396	0	NA	NA	NA	NA
Gm28793	0	NA	NA	NA	NA
ENSMUSG00002076500	0	NA	NA	NA	NA
Mir10b	0	NA	NA	NA	NA
Gm28230	0	NA	NA	NA	NA
Gm14424	0	NA	NA	NA	NA
Gm14426	0	NA	NA	NA	NA
Hoxd1	0	NA	NA	NA	NA
Gm14427	0	NA	NA	NA	NA
Gm13652	0	NA	NA	NA	NA
Gm18494	0	NA	NA	NA	NA
Gm37243	0	NA	NA	NA	NA
Gm13658	0	NA	NA	NA	NA
Gm13660	0	NA	NA	NA	NA
Gm24574	0	NA	NA	NA	NA
Gm13656	0	NA	NA	NA	NA
Gm13670	0	NA	NA	NA	NA
ENSMUSG00002076140	0	NA	NA	NA	NA
ENSMUSG00002075085	0	NA	NA	NA	NA
Gm13938	0	NA	NA	NA	NA
Gm13943	0	NA	NA	NA	NA
Gm13944	0	NA	NA	NA	NA
Gm13661	0	NA	NA	NA	NA
4930440I19Rik	0	NA	NA	NA	NA
Gm14461	0	NA	NA	NA	NA
Gm14460	0	NA	NA	NA	NA
[truncated: 51,820 more rows]

## Sheet: AllMSigDB_Liver_GSEA_Gclc_L-KO
GeneSet	comparison	pathway	P value	padj	log2err	ES	NES	size	genes
AllMSigDB	Liver_TBG_Gclc_KO	GO_CONTRACTILE_FIBER	5.40234e-21	9.7361e-17	1.18665	-0.678875	-2.43912	221	MYOM2,MYOZ2,C10orf71,KCNN2,ACTA1,TNNT3,TTN,CMYA5,MYH1,TNNI2,MYH2,MYBPC1,NRAP,OBSCN,TCAP,MYH4,ACTN2,RYR1,XIRP2,TPM2,LDB3,ANKRD2,MYLPF,MYO18B,TNNC2,HRC,MYBPC2,FERMT2,KLHL41,MYL1,FLNC,ANK1,CACNA1S,CASQ2,CASQ1,MYH7,TNNT1,DES,ITGB1BP2,ACTC1,JPH2,NEB,MYOZ1,JPH1,TMOD1,MYL3,PDE4B,SYNM,MYOM1,LMOD2,SYNPO2,CACNA1D,LMOD3,MYPN,SMPX,CRYAB,KY,MYL2,TMOD4,ANKRD23,MYLK2,CAPN3,MYOT,NEXN,FHOD3,CAVIN4,PDLIM3,OBSL1,MY…
AllMSigDB	Liver_TBG_Gclc_KO	GO_MUSCLE_CONTRACTION	2.2979e-19	2.07064e-15	1.13309	-0.606398	-2.2652	324	MYOM2,KCNN2,ACTA1,ATP2A1,TMEM38B,TNNT3,TTN,MB,MYH1,TNNI2,MYH2,MYBPC1,TCAP,MYH4,ACTN2,RYR1,PABPN1,TPM2,MAP2K6,ANKRD2,MYLPF,TNNC2,HRC,MYBPC2,KLHL41,MYL1,ATP1A2,SLC6A8,PGAM2,CACNA1S,CASQ2,CASQ1,MYH7,CKMT2,TNNT1,DES,DTNA,ACTC1,SCN4A,ATP1B1,NEB,ACTN3,TRDN,STAC3,TMOD1,MYL3,PDE4B,SYNM,MYLK,MYOM1,JSRP1,LMOD2,CACNA1D,LMOD3,SORBS3,SMPX,CRYAB,CACNA2D1,MYL2,TMOD4,SCN4B,MYLK2,MYOT,SRSF1,PLN,FXYD1,SGCA,P2RX6,T…
AllMSigDB	Liver_TBG_Gclc_KO	GSE19888_ADENOSINE_A3R_INH_PRETREAT_AND_ACT_BY_A3R_VS_TCELL_MEMBRANES_ACT_MAST_CELL_UP	5.77237e-19	3.46766e-15	1.12391	0.721468	2.42384	189	RSAD2,MX1,CXCL10,MPEG1,TAPBP,SNX10,GLA,CMPK2,CCL2,PARP12,UBD,MLKL,GCH1,GBP6,CD180,IRF7,OASL,IL18BP,RBM43,AREL1,FCGR3A,TRIM25,NAMPT,HERC6,PSMB8,LAIR1,TRAFD1,IRGM,TRIM5,IFIT2,PARP14,IFI44,LCP2,TOR3A,USP18,ZNFX1,DCK,EIF4E3,FCGR1A,HCK,TOR1AIP2,LY6E,DAXX,P2RY13,ISG15,EIF2AK2,PARP11,CCR5,OAS3,HK3,ZUP1,CD274,IFIH1,GBP2,PSME1,EPSTI1,NAAA,IFIT3,BTK,IKZF1,AOAH,UBXN8,GBP4,LYN,TAPBPL,SLAMF8,ZBP1,XAF1,P4HA1,A…
AllMSigDB	Liver_TBG_Gclc_KO	CTAWWWATA_RSRFC4_Q2	6.45081e-17	2.90641e-13	1.05746	-0.583843	-2.18582	329	ADAM11,MYOM2,MYOZ2,C10orf71,ACTA1,CKM,MB,HAO1,MYH2,MYH4,EEF1A2,RARA,TPM2,MID1IP1,CYP2E1,TNNC2,HRC,MYBPC2,KLHL41,MCU,MYL1,LZTS2,XIRP1,CASQ2,CASQ1,SLC2A4,PLEKHA6,DES,MYOZ1,SPTB,ACTN3,TRDN,ALPK2,PVALB,ITGA7,LMCD1,SLC25A4,PRRX1,SMPX,PPARGC1A,KY,AMPD1,BCL9L,SLC12A5,CACNB1,TSC22D1,SCN4B,ANKRD23,CAPN3,SH3GLB2,LSMEM2,ASB16,SYNPO2L,EYA1,FGB,ART5,ENO3,HES1,S1PR1,TRPM4,HOXC4,AHNAK,TSPAN13,SLC8A3,SMYD1,HOXB4…
AllMSigDB	Liver_TBG_Gclc_KO	OHGUCHI_LIVER_HNF4A_TARGETS_DN	2.1823e-16	7.8659e-13	1.04763	-0.690958	-2.37977	157	ZFAND4,SUCNR1,KCNN2,C8A,LIPC,SDR9C7,ADH4,SC5D,SERPINF1,HAO1,AADAC,SLC3A1,FAAH,PRKD3,ELOVL3,SPATA2L,UGT2A3,SLC17A3,NLRP12,C8B,AGMAT,HSD17B2,HAAO,NOX4,PZP,SAA4,ABCC6,SRD5A1,F11,RDH5,MCM10,SLC22A7,CIDEB,C9,BDH1,NLRP6,IL1RAP,PGLYRP2,F12,HSD3B7,PROZ,ALDH8A1,PNPLA7,TNFAIP8L1,VWCE,HEBP1,SLC23A1,PCYT2,ENPP3,TFR2,SLC30A10,HYKK,SERPINA12,XYLB,ALAS2,EGFR,ADRA1B,PRODH2,AQP8,SLC27A5,ENTPD8,C8G,SERPINA1,C6,PDZ…
AllMSigDB	Liver_TBG_Gclc_KO	GO_MUSCLE_SYSTEM_PROCESS	3.69228e-16	1.10904e-12	1.0377	-0.544063	-2.07033	414	MYOM2,MYOZ2,KCNN2,PDE9A,ACTA1,ATP2A1,TMEM38B,TNNT3,TTN,MB,MYH1,TNNI2,MYH2,MYBPC1,TCAP,MYH4,ACTN2,RYR1,PABPN1,TPM2,MAP2K6,ANKRD2,MYLPF,TNNC2,HRC,MYBPC2,KLHL41,MYL1,ATP1A2,SLC6A8,PGAM2,CACNA1S,CASQ2,CASQ1,MYH7,CKMT2,TNNT1,DES,DTNA,ACTC1,SCN4A,ATP1B1,NEB,MYOZ1,ACTN3,TRDN,STAC3,TMOD1,MYL3,IGFBP5,PDE4B,SYNM,MYLK,MYOM1,JSRP1,LMOD2,LMCD1,CACNA1D,LMOD3,SORBS3,SMPX,PPARGC1A,CRYAB,CACNA2D1,MYL2,TMOD4,KLF15…
AllMSigDB	Liver_TBG_Gclc_KO	SENESE_HDAC1_TARGETS_UP	6.07821e-16	1.56488e-12	1.02767	0.576619	2.10244	413	ABCC4,GSR,DEGS1,CCL2,SQSTM1,LCP1,MLKL,GCH1,TPR,TFRC,TFE3,LPXN,NABP1,SLC7A11,HSP90AB1,TGFBR2,NAMPT,G3BP2,GPAT3,BACH1,NFKB2,GLYR1,MAOA,EPG5,SUPT6H,GPR65,DCP2,LRRC58,TASOR2,STIP1,TMEM64,IQGAP1,PSME4,ARHGDIA,CDC42SE2,PCGF5,CNOT1,TOR1AIP1,SLC39A6,DNAJB14,MAFF,CD44,UHMK1,TEX261,MOB1A,USP16,ZNF655,FOSL1,DESI2,ZMAT3,GNA13,IFI16,MCM4,SLC7A1,SCYL2,NFS1,KLHL21,DNAJB9,ZFR,PRDM2,MSANTD4,FBXO38,DDX3X,MFAP3,RRN…
AllMSigDB	Liver_TBG_Gclc_KO	REACTOME_MUSCLE_CONTRACTION	8.38502e-16	1.88894e-12	1.02767	-0.659138	-2.31987	188	ACTA1,ATP2A1,TNNT3,TTN,TNNI2,MYBPC1,KCNK10,TCAP,ACTN2,RYR1,TPM2,MYLPF,TNNC2,MYBPC2,MYL1,ATP1A2,KCNK5,NPR2,CACNA1S,CASQ2,CASQ1,TNNT1,DES,ACTC1,SCN4A,ATP1B1,NEB,ACTN3,TRDN,TMOD1,MYL3,MYLK,CACNA1D,SORBS3,CACNA2D1,MYL2,TMOD4,CACNB1,SCN4B,PLN,FXYD3,FXYD1,CAMK2A,NOS1,SLN,TRIM72,SCN1B,CAV3,SLC8A3,LMOD1,ATP2A3,CACNG1,KCNJ2,ATP1B2
AllMSigDB	Liver_TBG_Gclc_KO	GSE18281_SUBCAPSULAR_VS_CENTRAL_CORTICAL_REGION_OF_THYMUS_DN	2.49164e-15	4.98938e-12	1.00732	0.68286	2.29697	193	RSAD2,FTH1,MVP,TAPBP,SNX10,CMPK2,LGALS3BP,CYBB,ANXA7,IRF7,CLEC6A,OASL,RGS1,RELB,PSMB8,CDKN1A,TMEM140,TRAFD1,IRGM,SUSD6,IFIT2,TBRG1,PARP14,IFI44,TOR3A,CCT6A,USP18,ZNFX1,EIF2S1,HCK,STIP1,OGFR,TOR1AIP2,DDX60,SLFN12L,UBE2F,ALAS1,CD86,RRP12,DDX24,FGR,CTTNBP2NL,KLF6,CSTB,CD274,IFIT3,HAT1,AOAH,PTPN12,MEFV,CXCL16,TAPBPL,TOMM70,SLAMF8,ZBP1,F11R,MYC,AIDA,EEF1E1,CLIC4,TNFAIP3,FPR1,PUS7,GBP7,PROCR,FLNB,TAP1,…
AllMSigDB	Liver_TBG_Gclc_KO	GO_I_BAND	5.97577e-15	1.07695e-11	0.996986	-0.711393	-2.37852	132	MYOM2,MYOZ2,C10orf71,KCNN2,TTN,MYBPC1,NRAP,OBSCN,TCAP,ACTN2,RYR1,XIRP2,LDB3,ANKRD2,MYO18B,HRC,MYBPC2,FERMT2,FLNC,ANK1,CACNA1S,CASQ2,CASQ1,MYH7,DES,ITGB1BP2,ACTC1,JPH2,NEB,MYOZ1,JPH1,MYL3,PDE4B,MYOM1,SYNPO2,CACNA1D,MYPN,CRYAB,KY,CAPN3,MYOT,NEXN,FHOD3,CAVIN4,PDLIM3,OBSL1,MYOM3,NOS1,FHL3,SYNPO2L,PSEN2,SYNC,KRT19,FBP2,CAV3,MYOZ3,AHNAK2,KCNA5,PPP1R12B,SMTNL1,FHL2
AllMSigDB	Liver_TBG_Gclc_KO	GO_MUSCLE_FILAMENT_SLIDING	1.30187e-14	2.13294e-11	0.986546	-0.903878	-2.48228	38	ACTA1,TNNT3,TTN,TNNI2,MYH2,MYBPC1,TCAP,MYH4,ACTN2,TPM2,TNNC2,MYBPC2,MYL1,MYH7,TNNT1,DES,ACTC1,NEB,ACTN3,TMOD1,MYL3,MYL2,MYLK2
AllMSigDB	Liver_TBG_Gclc_KO	GSE34006_A2AR_KO_VS_A2AR_AGONIST_TREATED_TREG_UP	1.77047e-14	2.65896e-11	0.975995	0.674834	2.26965	190	RSAD2,MX1,CXCL10,TAPBP,NUB1,CMPK2,PARP12,LGALS3BP,ANKFY1,GBP6,IRF7,DOP1B,KEAP1,OASL,RBM43,TRIM25,NAMPT,PSMB8,CRBN,TMEM140,TRAFD1,IRGM,IFIT2,TBRG1,PARP14,IFI44,TOR3A,TEX2,USP18,ZNFX1,PATJ,TASOR2,OGFR,LIPA,TOR1AIP2,DDX60,SLFN12L,DAXX,WDR43,TOR1AIP1,DDX24,ISG15,EIF2AK2,NIF3L1,OAS3,MAP2K1,ZUP1,CD274,DCAF11,TLR7,MORC3,IFIH1,CHMP4B,GBP2,TDRD7,PSME1,FBXO38,IFIT3,RIPK1,TDRP,GBP4,RNF14,TRNT1,LGALS8,ZBP1,A…
AllMSigDB	Liver_TBG_Gclc_KO	GSE5589_LPS_AND_IL10_VS_LPS_AND_IL6_STIM_IL6_KO_MACROPHAGE_45MIN_UP	2.46841e-14	3.42197e-11	0.975995	0.67081	2.25644	193	RSAD2,CXCL10,MSR1,ZC3HAV1,CLEC7A,CCL2,S1PR2,PARP12,MLKL,GCH1,GBP6,LPXN,RBM43,NAA25,CD83,CDKN1A,CD300LD,LAIR1,TRAFD1,C1QA,PARP14,TOR3A,PSEN1,GPR65,ZNFX1,MS4A6A,DCK,FCGR1A,AHSA1,PSME4,DDX60,SLFN12L,CD86,ISG15,FYB1,CCR5,OAS3,NCOA7,ZUP1,CCL7,AFTPH,TLR7,CHMP4B,CD300LF,EPSTI1,MMP13,DBNL,CFP,DOCK2,CXCL16,LYN,RNF14,PTPRO,SLAMF9,ZBP1,LARP1,P4HA1,AIDA,GPR35,TMEM184B,AIF1,GBP7,PRPF38A,PML,PARP9,FRMD4A,TAP1,…
AllMSigDB	Liver_TBG_Gclc_KO	GSE38681_WT_VS_LYL1_KO_LYMPHOID_PRIMED_MULTIPOTENT_PROGENITOR_DN	3.02518e-14	3.89427e-11	0.965328	0.670215	2.25444	193	RSAD2,TXNRD1,MX1,CXCL10,TAPBP,CMPK2,PARP12,LYSMD2,LGALS3BP,ANKFY1,GCH1,GBP6,IRF7,OASL,NABP1,RGS1,RBM43,TRIM25,NAMPT,TMEM140,TRAFD1,IRGM,TRMT10A,NUP153,IFIT2,GRINA,TBRG1,PARP14,TOR3A,FAM102A,USP18,GPR65,ZNFX1,GHITM,TASOR2,OGFR,TOR1AIP2,SLFN12L,ARF6,DAXX,TOR1AIP1,DDX24,ISG15,DNAJC13,SH3BGRL2,ILRUN,PUS10,CCR5,ZUP1,CD274,MORC3,IFIH1,GBP2,TDRD7,IFIT3,RIPK1,GBP4,LGALS8,ZBP1,AIDA,CLIC4,SFT2D2,TMEM184B,W…
AllMSigDB	Liver_TBG_Gclc_KO	ICHIBA_GRAFT_VERSUS_HOST_DISEASE_35D_UP	5.879e-14	7.06343e-11	0.954542	0.735592	2.34933	131	CD5L,MMP12,LGMN,MSR1,MPEG1,TAPBP,SNX10,ADGRE1,CCL2,C1QC,LAPTM5,CTPS1,CTSS,LYZ,CYBB,UBD,C1QB,COLGALT1,NABP1,IL18BP,NAMPT,VCAM1,RND2,CSF1R,LITAF,ITGB2,IRGM,C1QA,GRN,SIRPA,LCP2,MS4A6A,PLD3,FCGR1A,HCK,SPTLC2,IQGAP1,PTPN1,SLFN12L,TYROBP,MNDA,MCM4,LILRA5,LILRB4,GBP2,PLD4,CFP,CD53,SERPINA3,APBB1IP,SELPLG,RNASE2,CD14,LGALS3,CHIA,CYTIP,BTG2,FPR1,AIF1,PROCR,STX3,TAP1,CD52,SHISA5,PTPRC
AllMSigDB	Liver_TBG_Gclc_KO	SERVITJA_LIVER_HNF1A_TARGETS_DN	2.01214e-13	2.26642e-10	0.943632	-0.659504	-2.25522	153	ADGRF1,C8A,CELA1,NRBP2,CYP4F2,ADH4,HAO1,SLC3A1,PRKD3,EEF1A2,ELOVL3,UGT2A3,SERPINA9,SLC17A3,FTCD,CHRNA4,C8B,MAD1L1,HSD17B2,SPSB4,SYT1,NOX4,SAA4,F11,SNTG2,MCM10,SLC22A7,C9,FABP1,IL1R1,HES6,NIT2,IL1RAP,SERPING1,CADPS2,PNPLA3,SLC23A1,SLC30A10,SERPINA12,HSD11B1,PLG,RTP3,CAMK1D,HOPX,ALAS2,EGFR,ADRA1B,PRODH2,SLCO1B3,CRP,LOXL4,PIGR,TFF3,SERPINA1,C6,IGF1,BDH2,CES3,SCARA5,FRAS1,FGFR4,NR1H4,LECT2,AFM,FPGS,I…
AllMSigDB	Liver_TBG_Gclc_KO	HALLMARK_MYOGENESIS	2.71408e-13	2.87725e-10	0.932595	-0.624215	-2.21327	197	MYOM2,ACTA1,ATP2A1,CKM,TNNT3,MB,TPD52L1,MYH1,TNNI2,MYH2,TCAP,MYH4,ACTN2,RYR1,AK1,FST,TPM2,LDB3,COX6A2,ANKRD2,MYLPF,TNNC2,HRC,PYGM,MYL1,SLC6A8,PGAM2,CASQ2,CASQ1,MYH7,FABP3,FOXO4,CKMT2,TNNT1,DES,DTNA,ACTC1,MYOZ1,ACTN3,COX7A1,MYL3,PKIA,MYLK,MYOM1,PVALB,ITGA7,PTP4A3,SORBS3,SH3BGR,CRYAB,CFD,DAPK2,MYL2,SGCG,KLF5,FXYD1,SGCA,MAPK12,FDPS,PFKM,SPDEF,NOS1,ACHE,GSN,SPEG,PSEN2,ENO3,CNN3,SLN,GPX3,CAV3,LPIN1,CA…
AllMSigDB	Liver_TBG_Gclc_KO	GO_MYELOID_LEUKOCYTE_MEDIATED_IMMUNITY	3.58133e-13	3.5857e-10	0.932595	0.525582	1.94565	499	HMOX1,CREG1,FTL,FTH1,MVP,GSTP1,STK10,DEGS1,GLA,CLEC12A,CD68,TLR2,CTSS,LYZ,CYBB,MLEC,DYNC1H1,HSP90AB1,HSP90AA1,CTSD,TUBB4B,PLEKHO2,AP2A2,PSAP,PGRMC1,ITGB2,LAIR1,PSMD2,CD300A,PSMD14,METTL7A,GRN,SIRPA,ITGAL,SLC11A1,GCA,PSEN1,HSPA1B,NHLRC3,CD84,PSMA5,MAPK14,C3AR1,ATP6V0A1,NFAM1,FCGR2A,IQGAP1,CEP290,TYROBP,NCKAP1L,GHDC,ALDH3B1,YPEL5,UBR4,FGR,DNAJC13,DDX21,TMBIM1,GAA,MNDA,NRAS,CD44,PSMD11,VCP,SNAP29,CS…
AllMSigDB	Liver_TBG_Gclc_KO	RICKMAN_HEAD_AND_NECK_CANCER_F	3.81081e-13	3.61466e-10	0.932595	-0.844116	-2.45336	54	ACTA1,CKM,TTN,MB,CMYA5,MYH1,TNNI2,MYH2,MYBPC1,ACTN2,XIRP2,EEF1A2,TPM2,MYLPF,TNNC2,MYBPC2,KLHL41,MYL1,CASQ2,DES,ACTC1,NEB,PKIA,SYNPO2,SMPX,MYL2,MYOT,NEXN,ENO3,SLN,IGF1,THBS4,ANKRD39,CHGB,APOD,TNNI1
AllMSigDB	Liver_TBG_Gclc_KO	GO_MYOFIBRIL_ASSEMBLY	4.19647e-13	3.78144e-10	0.932595	-0.796922	-2.39558	65	MYOM2,MYOZ2,ACTA1,TNNT3,TTN,MYBPC1,NRAP,OBSCN,TCAP,ACTN2,LDB3,MYBPC2,KLHL41,CASQ2,CASQ1,TNNT1,ACTC1,NEB,MYOZ1,TMOD1,MYOM1,LMOD2,LMOD3,MYPN,MYL2,TMOD4,CAPN3,FHOD3,OBSL1,MYOM3,SYNPO2L,KRT19,CAV3,LMOD1,MEF2C
AllMSigDB	Liver_TBG_Gclc_KO	GO_STRUCTURAL_CONSTITUENT_OF_MUSCLE	5.01605e-13	4.30473e-10	0.921426	-0.873676	-2.4189	41	MYOM2,TTN,MYBPC1,OBSCN,TCAP,ACTN2,TPM2,ANKRD2,MYLPF,MYBPC2,MYL1,NEB,ACTN3,JPH1,MYL3,SYNM,MYOM1,MYL2,CAPN3,MYOT,NEXN,PDLIM3,OBSL1,MYOM3,KRT19
AllMSigDB	Liver_TBG_Gclc_KO	GSE36527_CD69_NEG_VS_POS_TREG_CD62L_LOS_KLRG1_NEG_UP	5.99823e-13	4.91364e-10	0.921426	0.6621	2.22246	188	RSAD2,MX1,CXCL10,TAPBP,CMPK2,PARP12,LYSMD2,LGALS3BP,ANKFY1,GCH1,GBP6,IRF7,KEAP1,OASL,RBM43,TRIM25,NAMPT,SH3BP2,ICAM1,PSMB8,TMEM140,TRAFD1,IRGM,NUP153,IFIT2,PARP14,IFI44,TOR3A,TEX2,FAM102A,USP18,ZNFX1,TASOR2,OGFR,LIPA,TOR1AIP2,CDC42SE2,DDX60,SLFN12L,DAXX,TOR1AIP1,DDX24,ISG15,EIF2AK2,MAP2K1,ZUP1,CD274,TLR7,MORC3,IFIH1,CHMP4B,GBP2,TDRD7,EPSTI1,IFIT3,RIPK1,GBP4,RNF14,ETS2,LGALS8,ZBP1,AIDA,CLIC4,TMEM1…
AllMSigDB	Liver_TBG_Gclc_KO	MONNIER_POSTRADIATION_TUMOR_ESCAPE_UP	1.24506e-12	9.75585e-10	0.91012	0.551343	1.995	385	NQO1,SLC48A1,G6PD,TXNRD1,GCLM,GSR,PGD,TSR1,SLC15A3,EAF1,ZNF101,MAP2K3,MLEC,GTF2H1,PPP1R10,USP20,TFRC,NPLOC4,BTAF1,OASL,SAMD4A,POLR1A,G3BP2,PIGL,NAA25,UBIAD1,NOL8,SMARCA4,URB2,RLIM,ELAC2,SLC25A44,FAM102A,HSPA1B,SLC10A3,ETF1,RRP12,BMS1,SLC39A6,POP1,KANSL2,MTMR9,ILRUN,TEX261,PTGS1,FOSL1,HSPA4L,ZMAT3,GSPT1,ZMPSTE24,SEC23IP,FTSJ3,PWP2,SMARCC1,INTS2,ZDHHC3,RBM27,SEC22C,PRPF4,DDX3X,NMT2,GRWD1,PCYT1A,ZMY…
AllMSigDB	Liver_TBG_Gclc_KO	YAUCH_HEDGEHOG_SIGNALING_PARACRINE_DN	1.34002e-12	1.00624e-09	0.91012	-0.605557	-2.16894	212	MYOM2,ACTA1,ATP2A1,CKM,TNNT3,MB,MYH1,TNNI2,MYBPC1,ACTN2,MYLPF,TNNC2,MYBPC2,KLHL41,PYGM,MYL1,CASQ2,GNGT1,CKMT2,NEB,TRDN,STAC3,PVALB,MYPN,FABP1,SH3BGR,CECR2,TMOD4,ANKRD23,MYOT,PDLIM3,AQP5,EPHA1,SPEG,EYA1,OSBPL6,MEIOB,UPK1B,LRRC39,CTXN3,NR6A1,SERPINA1,OTC,THBS4,SMTNL1,GDPD3,PCNT,TRIM63,THEM5,BCLAF1,TTR,ASB15
AllMSigDB	Liver_TBG_Gclc_KO	GO_IMMUNE_RESPONSE_REGULATING_CELL_SURFACE_RECEPTOR_SIGNALING_PATHWAY	1.76504e-12	1.27238e-09	0.91012	0.555214	2.00312	367	VTCN1,PSMD5,PSMA1,CLEC6A,LPXN,HSP90AB1,IKBKG,RELB,HSP90AA1,FCGR3A,THEMIS,NCKAP1,PSMB8,PSMD2,CD300A,PSMD14,LCP2,PIK3CB,PSEN1,VAV1,MAPK9,PSMA5,C3AR1,FCGR1A,HCK,NFAM1,SKP1,PLCG2,FCGR2A,PSME4,NCKAP1L,FGR,FYB1,APPL1,MNDA,NRAS,GPLD1,PSMD11,BCL10,CMKLR1,PSMC1,WIPF3,PLEKHA1,LILRB4,WASF2,PSME1,PSMD12,TRAF6,RELA,CYLD,INPP5D,PDPK1,WNK1,PSMC6,PSMD1,CLEC4A,FBXW11,PSMD7,RC3H1,BTK,PAK2,DOCK1,PLCG1,LYN,PIK3CA,GA…
AllMSigDB	Liver_TBG_Gclc_KO	GSE21360_PRIMARY_VS_QUATERNARY_MEMORY_CD8_TCELL_UP	2.10609e-12	1.45985e-09	0.898671	0.661674	2.21046	179	NQO1,SRXN1,GSTM1,RSAD2,CLEC7A,CMPK2,CCL2,SQSTM1,ATF3,ZFAND2A,LGALS3BP,CYBB,MLKL,CD180,IRF7,CLEC6A,TFRC,EGR2,RGS1,IKBKG,TRIM25,GPNMB,TREML4,CD83,CCL23,IFIT2,IFI44,LY9,RAB7B,USP18,ZNFX1,PLD3,ATP6V0A1,LY6E,DDX60,CD300LB,ALAS1,ENTPD1,MYO1F,CSTB,GNS,SLC7A1,HPSE,PPARG,ASCC3,MMP13,IFIT3,IL6ST,VAT1,PACS2,ANXA5,LRP12,XAF1,PLEKHM1,LGALS3,CYTIP,CLIC4,ZC3H12C,MFSD12,C3,TGFBR1,PML,GABARAPL1,IL2RG
AllMSigDB	Liver_TBG_Gclc_KO	LIAN_LIPA_TARGETS_6M	2.71205e-12	1.81024e-09	0.898671	0.797413	2.34547	74	HMOX1,CD5L,SLC40A1,MMP12,MSR1,MPEG1,SLC15A3,C1QC,C1QB,CLEC6A,RGS1,GPNMB,PLA2G7,MARCO,TREM2,C1QA,SLC11A1,LY9,RAB7B,MS4A6A,CD84,C3AR1,FABP7,FCGR2A,IGSF6,DST,TLR7,LILRA5,LILRB4,MMP13,CFP
AllMSigDB	Liver_TBG_Gclc_KO	GSE22935_UNSTIM_VS_24H_MBOVIS_BCG_STIM_MYD88_KO_MACROPHAGE_UP	4.32375e-12	2.78295e-09	0.887075	0.642189	2.16304	197	HMOX1,FTH1,CXCL10,SLC1A4,BLVRB,MAP2K3,LPXN,BTAF1,NABP1,ZBTB21,RELB,ITGA9,GPAT3,SIDT2,CD83,ROCK2,CCSER2,PLEK,TMEM43,MAFK,PPP4R1,CDC42SE1,CD300LB,PCGF5,YPEL5,BCL10,ZNF655,PAFAH1B1,ABHD2,IL6ST,TTPAL,KPNA4,ATXN1L,USP22,BDP1,RAB43,HILPDA,ANKIB1,GNAQ,MEX3C,MPZL3,PIP4K2C,PRDM4,ELL2,PUS3,UHRF2,TLK2,TNIP1,TAB3,CAST,KIAA1522,ITPRIPL2,SOWAHC,KRAS,TAF7,HS6ST1,UBOX5,ASF1A,TAX1BP1,IFRD1,RYBP,GABPA,LRP8,RNF11,D…
AllMSigDB	Liver_TBG_Gclc_KO	GSE13485_CTRL_VS_DAY7_YF17D_VACCINE_PBMC_DN	4.96702e-12	3.08675e-09	0.887075	0.656607	2.19354	179	RSAD2,CBR1,MX1,CXCL10,MSR1,CMPK2,PARP12,ZWINT,LGALS3BP,ANKFY1,GCH1,IRF7,REC8,OASL,SAMD4A,TOR1B,PI4K2B,TRIM25,HERC6,SPATS2L,PSMB8,ACP2,LAIR1,PARP10,TRIM5,IFIT2,PARP14,IFI44,LCP2,USP18,RBBP8,C3AR1,SPTLC2,LY6E,DDX60,SIGLEC1,ISG15,EIF2AK2,CCR5,FOSL1,OAS3,NCOA7,AXL,IFI16,IFIH1,TDRD7,EPSTI1,PHF11,IFIT3,CX3CR1,GBP4,RGL1,ZBP1,XAF1,TRIM69,NLRP3,PARP9,TAP1,PLSCR1,ADAP2,SHISA5,SASH1,IFI27,RTCB,RTP4,MYOF,CD3…
AllMSigDB	Liver_TBG_Gclc_KO	GNF2_TTN	6.54965e-12	3.9346e-09	0.887075	-0.926841	-2.35878	26	ATP2A1,CKM,TNNT3,TTN,MYH1,TNNI2,MYH2,MYBPC1,RYR1,LDB3,ANKRD2,TNNC2,MYBPC2,KLHL41,PYGM,MYL1,CASQ1,TNNT1,NEB,MYOZ1,ACTN3,MYOT,ENO3,SLN
AllMSigDB	Liver_TBG_Gclc_KO	GSE22886_NAIVE_TCELL_VS_DC_DN	7.51188e-12	4.27887e-09	0.875325	0.639231	2.15462	195	NQO1,SLC48A1,CREG1,FTL,PIR,TXNRD1,PGD,DEGS1,GLA,SQSTM1,BLVRB,PPP1R10,M6PR,PLA2G7,RIT1,TREM2,SLC7A8,PRDX1,MAOA,C1QA,SIRPA,GCA,EHD4,MFSD1,LIPA,EPB41L3,GAA,ENTPD1,IGSF6,PTGS1,CSTB,DHCR24,STAM2,TPI1,FPGT,DEF8,PSMD1,LARP4,ADAM17,CCDC47,HSPA4,RCOR1,ITFG1,PPT1,SLAMF8,LRP12,CTNNA1,SNX13,KIAA0930,DSE,TIGAR,AP3B1,MREG,E2F6,SDCBP,RAB7A,ATP6V1E1,ADAP2,PI4K2A,PSMB5,KCTD12,TOP1,CYB5R4
AllMSigDB	Liver_TBG_Gclc_KO	GSE10325_MYELOID_VS_LUPUS_MYELOID_DN	7.59759e-12	4.27887e-09	0.875325	0.641124	2.14562	184	RSAD2,CBR1,MX1,CXCL10,CCL2,PARP12,LGALS3BP,C1QB,IRF7,OASL,CDS2,CTSD,TOR1B,HERC6,MT1X,SPATS2L,MARCO,PLEK,ACP2,LAIR1,TOR1A,GLG1,IFIT2,GRINA,NAIP,TXN,IFI44,USP18,EHD4,PEF1,EPB41L3,SPTLC2,LY6E,DDX60,CTBS,UBE2K,SIGLEC1,ISG15,EIF2AK2,NRAS,IGSF6,CDK7,PAFAH1B1,IFI16,IFIH1,IFIT3,ADAM17,RAB8B,RGL1,EMC7,XAF1,ADO,IGF2R,ADM,DHX8,PSMF1,SHC1,SRP54,TAP1,PLSCR1,ERO1A,MAPK6,TOP1,CDC73,IFI27,CEMIP2,RTP4,MILR1,GABPA…
AllMSigDB	Liver_TBG_Gclc_KO	GO_MUSCLE_TISSUE_DEVELOPMENT	8.02664e-12	4.38352e-09	0.875325	-0.508025	-1.91583	370	MYOM2,MYOZ2,IHH,ACTA1,VEGFA,TTN,MYBPC1,NRAP,BMP4,VAMP5,GTF3C5,TCAP,ACTN2,RYR1,XIRP2,RARA,ANKRD2,MYLPF,MYO18B,MYBPC2,KLHL41,FZD7,CASQ1,MYH7,ALPK3,TBX1,ACTC1,NOX4,JPH2,NEB,MYOZ1,ACTN3,STAC3,MYL3,IGFBP5,YBX3,MYLK,MYOM1,SEMA3C,LMOD3,RBM24,PPARGC1A,MYL2,BCL9L,NUPR1,MYLK2,SGCG,FHOD3,PLN,KLF5,DLL1,RBP4,BCL9,TAZ,OBSL1,CCM2L,CAV1,MYOM3,NDRG4,EYA1,S1PR1,ZFPM1,ASB2,CAV3,FLCN,MIR17HG,SRPK3,SOX17,SMYD1,ALDH1A…
AllMSigDB	Liver_TBG_Gclc_KO	MIKKELSEN_MEF_HCP_WITH_H3K27ME3	9.20689e-12	4.88019e-09	0.875325	-0.487177	-1.86178	461	ADAM11,SLC9A3,IHH,OLIG1,ACTN2,CPN1,EEF1A2,ELOVL3,DMGDH,FNDC5,RSPO1,CHRNA4,SLC27A2,DES,ACSL6,BHMT2,SRD5A2,ODF3B,MYO5C,KY,DCLK3,SLC12A5,MCF2L,CSPG5,SPTBN2,SLC6A7,AQP5,ACHE,KCNC3,JAG2,LARGE2,SYPL2,HTRA3,FOXA2,LGI2,VSTM2B,DEGS2,RFX4,SLC5A1,KCNA5,PADI2,RASGRP2,THBS4,DNAJC22,ALOX15,DOK7,CHGB,GRID1,FGFR4,CA4,PHF24,SLC5A5,MARVELD3,B3GALT5,AQP3,CNTN2,HOXB3,NRTN,MAL,APOA5,TTC22,TCF15,SLC6A20,TNXB,WNT4,PDX1…
AllMSigDB	Liver_TBG_Gclc_KO	GSE43260_BTLA_POS_VS_NEG_INTRATUMORAL_CD8_TCELL_UP	1.47032e-11	7.5709e-09	0.863415	0.635157	2.13935	197	NQO1,HTATIP2,HMOX1,PIR,GCLM,GSR,CES1,MSR1,GSTP1,STK10,DEGS1,POR,AFG3L2,SQSTM1,BLVRB,ZNF101,LYZ,HEXA,KEAP1,CTSD,GPNMB,ITGB2,RAN,RNF4,IBTK,GRN,ETF1,CD163,ALAS1,RRP12,BSG,PSMD11,VCP,FOSL1,MAPRE1,MCFD2,PPARG,LILRB4,DDX10,PSMD7,OSBP,AOAH,UAP1,EIF4G1,RNASE2,PLEKHM1
AllMSigDB	Liver_TBG_Gclc_KO	REACTOME_NEUTROPHIL_DEGRANULATION	1.66125e-11	8.31642e-09	0.863415	0.525968	1.92588	433	CREG1,FTL,FTH1,MVP,GSTP1,STK10,DEGS1,GLA,CLEC12A,CD68,TLR2,CTSS,LYZ,CYBB,MLEC,DYNC1H1,HSP90AB1,HSP90AA1,CTSD,TUBB4B,PLEKHO2,AP2A2,PSAP,PGRMC1,ITGB2,LAIR1,PSMD2,CD300A,PSMD14,METTL7A,GRN,SIRPA,ITGAL,SLC11A1,GCA,PSEN1,HSPA1B,NHLRC3,PSMA5,MAPK14,C3AR1,ATP6V0A1,NFAM1,FCGR2A,IQGAP1,CEP290,TYROBP,NCKAP1L,GHDC,ALDH3B1,YPEL5,UBR4,FGR,DNAJC13,TMBIM1,GAA,MNDA,NRAS,CD44,PSMD11,VCP,SNAP29,CSTB,GNS,HK3,HPSE,D…
AllMSigDB	Liver_TBG_Gclc_KO	GSE22886_NAIVE_CD8_TCELL_VS_MONOCYTE_DN	2.23019e-11	1.08629e-08	0.863415	0.647665	2.16817	183	HMOX1,CREG1,FTL,PGD,SLC15A3,CLEC7A,TLR2,LAPTM5,SAT1,CTSS,LYZ,CYBB,PPM1H,ARID3A,TFE3,BACH1,CSF1R,PSAP,ATP6V1A,CAPZA1,GRN,SIRPA,SLC11A1,GCA,AKR1A1,MS4A6A,MFSD1,HCK,PLCG2,FCGR2A,TYROBP,LEPROT,FGR,PILRA,CSF2RB,MNDA,TOR4A,IGSF6,PTGS1,GNS,IFNGR2,CLEC4A,CFP,LYN,TMEM127,GAB2,DUSP6,EXT1,NCOA4,CTNNA1,CD14,LGALS3,WASHC4,TNFRSF1B,FPR1,RAB31,IFI30,CEBPD,IRF8,PPFIA1,SDCBP,ADAP2,NCF2,FCER1G,KCTD12
AllMSigDB	Liver_TBG_Gclc_KO	HALLMARK_INTERFERON_GAMMA_RESPONSE	2.63784e-11	1.25103e-08	0.863415	0.635734	2.13965	192	RSAD2,MX1,CXCL10,MVP,TAPBP,CMPK2,CCL2,PARP12,LYSMD2,LGALS3BP,GCH1,GBP6,IRF7,OASL,IL18BP,TOR1B,TRIM25,NAMPT,VCAM1,ICAM1,HERC6,PSMB8,CDKN1A,TRAFD1,IFIT2,PARP14,IFI44,LCP2,USP18,ZNFX1,EIF4E3,FCGR1A,OGFR,NOD1,PTPN1,LY6E,DDX60,CD86,ISG15,EIF2AK2,CSF2RB,CMKLR1,OAS3,CCL7,CD274,IFIH1,TDRD7,PSME1,EPSTI1,IFIT3,RIPK1,HIF1A,IL4R,PLA2G4A,GBP4,ZBP1,XAF1,TNFAIP3,FPR1,IFI30,IRF8,PML,TAP1,PLSCR1,BANK1,IL10RA,IFI2…
AllMSigDB	Liver_TBG_Gclc_KO	GSE41176_WT_VS_TAK1_KO_ANTI_IGM_STIM_BCELL_24H_UP	2.94549e-11	1.36112e-08	0.851339	0.635143	2.14009	196	NQO1,HTATIP2,HMOX1,CREG1,TXNRD1,GCLM,UGDH,GSR,PGD,DEGS1,GLA,POR,AFG3L2,SQSTM1,BLVRB,GBE1,JOSD1,TFE3,KEAP1,CDS2,TUBB4B,PLEKHO2,RIT1,RNF4,SLC10A3,CD163,TBXAS1,VCP,TUBB2A,FOSL1,NDEL1,SEC16A,ZFAND5,KLHL21,MCFD2,DNAJB9,LY86,PPARG,TPI1,PCYT1A,STRN,PSMD7,HDLBP,IL6ST,ME2,MTFR1,TKT,PLEKHM1,MAPKAPK2,ARIH1,ADM,JMJD1C,BAHD1,UBN1,FLNB,ZBED4,ZNF516,SETD3,SERTAD2
AllMSigDB	Liver_TBG_Gclc_KO	REACTOME_STRIATED_MUSCLE_CONTRACTION	3.42405e-11	1.52898e-08	0.851339	-0.881347	-2.38249	35	ACTA1,TNNT3,TTN,TNNI2,MYBPC1,TCAP,ACTN2,TPM2,TNNC2,MYBPC2,MYL1,TNNT1,DES,ACTC1,NEB,ACTN3,TMOD1,MYL3,MYL2,TMOD4
AllMSigDB	Liver_TBG_Gclc_KO	LIAN_LIPA_TARGETS_3M	3.47843e-11	1.52898e-08	0.851339	0.809762	2.28995	61	HMOX1,CD5L,SLC40A1,MMP12,MSR1,MPEG1,SLC15A3,C1QC,C1QB,CLEC6A,RGS1,GPNMB,PLA2G7,MARCO,TREM2,C1QA,SLC11A1,LY9,MS4A6A,C3AR1,FABP7,FCGR2A,IGSF6,TLR7,LILRA5,LILRB4,CFP
AllMSigDB	Liver_TBG_Gclc_KO	ICHIBA_GRAFT_VERSUS_HOST_DISEASE_D7_UP	4.02616e-11	1.7276e-08	0.851339	0.742107	2.29	100	CD5L,CXCL10,MSR1,MPEG1,TAPBP,SNX10,ADGRE1,CCL2,C1QC,CTSS,LGALS3BP,LYZ,C1QB,IRF7,IL18BP,NAMPT,VCAM1,ICAM1,LITAF,MARCO,PSMB8,IRGM,LCP2,SLC11A1,RPS6KC1,PLD3,HCK,PTPN1,CDC42SE2,TYROBP,ITPK1,ISG15,MNDA,PTGS1,CCL7,NEK9,LILRA5,LY86,GBP2,PSME1,IFIT3,PLD4,IL6ST,CD53,SERPINA3,FKBP5,RNASE2,CD14,PROCR,IRF8,AKAP9,TAP1,IFIT1B
AllMSigDB	Liver_TBG_Gclc_KO	GSE33424_CD161_INT_VS_NEG_CD8_TCELL_UP	4.16747e-11	1.74665e-08	0.851339	0.638436	2.14197	191	RSAD2,MX1,CXCL10,PGD,MPEG1,TAPBP,CMPK2,PARP12,LGALS3BP,CYBB,GBP6,IRF7,LPXN,GNL3,OASL,NAMPT,HERC6,NOP58,TMEM140,TRAFD1,IRGM,TRIM5,IFIT2,PARP14,IFI44,TOR3A,USP18,NIFK,GPR65,HCK,TOR1AIP2,DDX60,SLFN12L,DAXX,CD86,ISG15,DNAJC13,EIF2AK2,PARP11,PSMD11,OAS3,NCOA7,ZUP1,CD274,TLR7,LY86,IFIH1,CD300LF,GBP2,TDRD7,EVI2A,EPSTI1,IFIT3,BAZ1A,TOMM70,PABPC1,ZBP1,XAF1,LARP1,POLR3B,TMA16,PKIB,GBP7,CCT5,PML,PARP9,IFIT1…
AllMSigDB	Liver_TBG_Gclc_KO	GSE13485_PRE_VS_POST_YF17D_VACCINATION_PBMC_DN	4.67931e-11	1.9166e-08	0.851339	0.642002	2.14519	180	RSAD2,MX1,CXCL10,MSR1,CMPK2,PARP12,GSS,LGALS3BP,GTF2H1,IRF7,OASL,SAMD4A,IDE,HERC6,SIDT2,SPATS2L,PSMB8,ACP2,LAIR1,PARP10,C1QA,METTL7A,TRIM5,IFIT2,PARP14,IFI44,USP18,RCAN1,C3AR1,LY6E,DDX60,SIGLEC1,ISG15,DNAJC13,EIF2AK2,FOSL1,OAS3,IFI16,DNAJC16,ALDH3A2,IFIH1,MEGF9,KIF16B,TDRD7,EPSTI1,IFIT3,CX3CR1,BTK,MTMR12,RGL1,ZBP1,XAF1,TRIM69,VPS45,TLR8,ELP3,CREBL2,FAM13A,IMMT,PARP9,TAP1,ADAP2,ATP6V1D,VPS35,IFI27…
AllMSigDB	Liver_TBG_Gclc_KO	GO_ANTIGEN_PROCESSING_AND_PRESENTATION	5.66315e-11	2.26803e-08	0.851339	0.620827	2.09369	198	LGMN,PSMD5,TAPBP,CD68,HFE,CTSS,CYBB,PSMA1,DYNC1H1,IKBKG,RELB,CTSD,ICAM1,KIF3B,AP2A2,TREM2,PSMB8,ITGB5,PSMD2,PSMD14,CAPZA1,SLC11A1,SEC24B,AP2B1,NCF1,PSMA5,FCGR1A,NOD1,PSME4,CLTC,PSMD11,PSMC1,CAPZA2,PSME1,PSMD12,TRAF6,PSMC6,THBS1,PSMD1,CLEC4A,PSMD7,SNAP23,RAB8B,TAPBPL,AP2M1,PSMD3,DCTN4,PSMC2,AP1G1,DYNC1LI1,ITGAV,AP3B1,IFI30,PSMF1,KIF15,WAS,SEC23A,PSMD10,PSMD8,TAP1,RAB7A,NCF2,PSME3,FCER1G,PSMB5,CYBA…
AllMSigDB	Liver_TBG_Gclc_KO	GO_REGULATION_OF_INNATE_IMMUNE_RESPONSE	6.48602e-11	2.54111e-08	0.839089	0.52469	1.90736	395	RSAD2,MMP12,LGMN,PSMD5,CLEC7A,TLR2,CTSS,TBK1,PSMA1,IRF7,CLEC6A,NPLOC4,HSPD1,HSP90AB1,IKBKG,RELB,TREML4,VSIG4,MARCO,ITGB2,PSMB8,TRAFD1,IRGM,PSMD2,CD300A,PSMD14,GRN,TRIM5,PARP14,TLR5,RAB7B,USP18,VAV1,HSPA1B,PSMA5,HCK,NOD1,SKP1,PLCG2,PSME4,PTPN1,DDX60,UBB,UBE2K,FGR,APPL1,MNDA,MED1,NRAS,PSMD11,BCL10,PSMC1,IFI16,TLR7,IFIH1,PPARG,CD300LF,PSME1,RNF125,PSMD12,TRAF6,RELA,CYLD,PDPK1,RIPK1,PSMC6,IFNGR2,PSMD…
AllMSigDB	Liver_TBG_Gclc_KO	DOUGLAS_BMI1_TARGETS_DN	7.10431e-11	2.72413e-08	0.839089	0.56637	1.99953	290	ABHD4,PSMD5,MVP,C2CD2,SQSTM1,LCP1,M6PR,TBCEL,WEE1,SLC7A11,CTSD,TOR1B,ICAM1,HERC6,SIDT2,NFKB2,TCTA,TDRKH,ATP6V1A,KATNAL1,IFIT2,PPCS,STYXL1,RNF168,PIK3CB,DCP2,MFSD1,SPRYD3,CYB5D2,DCAF12,UNKL,CCNG2,TMBIM1,ZFYVE1,OAS3,UBE4B,NECAP1,ARHGAP19,PHKB,PLEKHA1,DNAJC16,SOAT1,IFIT3,DBNL,PCYT1A,ANAPC1,JKAMP,TMEM127,RAB8B,VEZT,GNAI3,TM7SF3,CGGBP1,AZIN1,CLCN3,RRAGC,KLHL18,PIP4K2C,NSRP1,TNFAIP3,COX15,PGAP2,CREBL2,…
AllMSigDB	Liver_TBG_Gclc_KO	LEE_LIVER_CANCER_ACOX1_DN	7.31081e-11	2.7449e-08	0.839089	-0.783531	-2.32908	63	ETNK2,ATP2A1,PIPOX,TNNT3,LIPC,CYP4F2,MYH1,SLC29A1,CA3,TPM2,HPD,TNNC2,HGD,CKMT2,OAT,MCM10,LMCD1,NR1H3,IL1RAP,RNASE4,ORM1,RGN,HSD11B1,HAL,EGFR,SLC27A5,APOC4,SERPINA1,AKR1C1,PRODH,OTC,SLCO2B1,MASP1,LECT2,ITIH1
AllMSigDB	Liver_TBG_Gclc_KO	GSE19888_CTRL_VS_TCELL_MEMBRANES_ACT_MAST_CELL_PRETREAT_A3R_INH_DN	7.80885e-11	2.87206e-08	0.839089	0.634524	2.12885	191	RSAD2,MOCOS,CXCL10,MPEG1,TAPBP,SNX10,GLA,CMPK2,CCL2,TLR2,ANKFY1,GCH1,IRF7,IL18BP,RGS1,RBM43,AREL1,TRIM25,VCAM1,SPATS2L,GRN,TRIM5,SLC25A44,IFIT2,PARP14,ITGAL,TOR3A,USP18,DCK,EIF4E3,TOR1AIP2,DDX60,TOR1AIP1,EIF2AK2,ABCG1,PARP11,ZUP1,CD274,C19orf38,IFIH1,CD300LF,TDRD7,NAAA,MMP13,IKZF1,PTPRO,SLAMF8,SLAMF9,LARP1,AIDA,KLHL18,CLIC4,BTG2,GBP7,DDX4,PARP9,IL2RG,PRKX,SHISA5,RTP4,BST2,SFMBT1,SLAMF7,CD72,DTX3L…
AllMSigDB	Liver_TBG_Gclc_KO	GO_FC_RECEPTOR_SIGNALING_PATHWAY	8.02618e-11	2.89295e-08	0.839089	0.632237	2.12222	188	PSMD5,PSMA1,HSP90AB1,IKBKG,HSP90AA1,FCGR3A,NCKAP1,PSMB8,PSMD2,PSMD14,LCP2,PIK3CB,VAV1,MAPK9,PSMA5,FCGR1A,HCK,SKP1,PLCG2,FCGR2A,PSME4,NCKAP1L,FGR,APPL1,PSMD11,BCL10,PSMC1,WIPF3,WASF2,PSME1,PSMD12,TRAF6,RELA,PDPK1,PSMC6,PSMD1,FBXW11,PSMD7,BTK,PAK2,DOCK1,PLCG1,LYN,PIK3CA,GAB2,NFATC3,PSMD3,CYFIP1,MAPK8,PSMC2,NCK1,MAP2K4,WIPF1,WASL,MYO1C,PSMF1,PPP3R1,PTK2,TAB3,WAS,PSMD10,SHC1,PSMD8,PSME3,FCER1G,PSMB5,…
AllMSigDB	Liver_TBG_Gclc_KO	GO_MUSCLE_CELL_DIFFERENTIATION	8.64185e-11	3.05379e-08	0.839089	-0.519235	-1.94747	331	MYOM2,MYOZ2,ACTA1,VEGFA,TNNT3,TTN,AVPR1A,MYBPC1,NRAP,OBSCN,BMP4,PDCD4,TCAP,ACTN2,RYR1,RARA,LDB3,ANKRD2,MYO18B,MYBPC2,KLHL41,FZD7,FLNC,CASQ2,CASQ1,FOXO4,FLT3LG,TNNT1,ALPK3,BARX2,TBX1,ACTC1,NOX4,NEB,MYOZ1,STAC3,TMOD1,IGFBP5,MYOM1,LMOD2,LMOD3,MYPN,RBM24,BNIP2,SMARCD3,MYL2,TMOD4,CAPN3,FHOD3,DLL1,MAPK12,BCL9,OBSL1,CDH15,MYOM3,CAMK1,NOS1,SYNPO2L,SPEG,EPC1,MAMSTR,HES1,KRT19,TRIM72,CAV3,CCN3,SMYD1,LMOD1,…
AllMSigDB	Liver_TBG_Gclc_KO	GSE34006_WT_VS_A2AR_KO_TREG_DN	9.05348e-11	3.13773e-08	0.839089	0.62446	2.10023	190	RSAD2,MX1,CXCL10,TAPBP,CMPK2,PARP12,ANKFY1,PPP1R10,GCH1,GBP6,IRF7,KEAP1,OASL,RBM43,TRIM25,PSMB8,TMEM140,TRAFD1,IRGM,IFIT2,GRINA,PARP14,TOR3A,USP18,GPR65,ZNFX1,EIF4E3,USP38,OGFR,PLS1,NRG4,TOR1AIP2,DDX60,SLFN12L,DAXX,TOR1AIP1,DDX24,ISG15,DNAJC13,ILRUN,OAS3,ZUP1,SLC7A1,CD274,DCAF11,TLR7,PWP2,MORC3,IFIH1,GBP2,TDRD7,PSME1,IFIT3,RIPK1,TDRP,GBP4,MTAP,TAPBPL,ZBP1,AIDA,TMEM184B,GBP7,PML,PARP9,PNPLA2,TAP1,…
AllMSigDB	Liver_TBG_Gclc_KO	GSE19888_ADENOSINE_A3R_INH_VS_ACT_WITH_INHIBITOR_PRETREATMENT_IN_MAST_CELL_UP	1.13153e-10	3.84764e-08	0.839089	0.638871	2.1253	171	RSAD2,MX1,CXCL10,MPEG1,SNX10,CMPK2,PARP12,GCH1,GBP6,IRF7,OASL,IL18BP,AREL1,FCGR3A,HERC6,PSMB8,IRGM,TRIM5,IFIT2,PARP14,IFI44,USP18,ZNFX1,DCK,FCGR1A,HCK,NOD1,LY6E,DAXX,ISG15,EIF2AK2,PARP11,OAS3,MAP2K1,ZUP1,CCL7,CD274,IFIH1,GBP2,PSME1,IFIT3,GBP4,SLAMF8,ZBP1,XAF1,TNFRSF11A,AIDA,CLIC4,FPR1,GBP7,DDX4,PML,PARP9,TAP1,IFIT1B,ETNK1,SHISA5,RTP4,THEMIS2,DTX3L,SLFN5,CD40,NPC2,ADAR,TRIM21,BATF2,PSMB9,TDO2,SECT…
AllMSigDB	Liver_TBG_Gclc_KO	MARKEY_RB1_ACUTE_LOF_DN	1.16747e-10	3.89634e-08	0.826657	0.600474	2.05196	218	LGMN,CXCL10,MPEG1,TAPBP,ADGRE1,CMPK2,C1QC,SAT1,LGALS3BP,LYZ,LCP1,C1QB,HCLS1,IRF7,UCK2,IL18BP,NAMPT,SPECC1,PLA2G7,CSF1R,ITGB2,PSMB8,ACP2,IRGM,CCL23,GRN,TRIM5,IFIT2,SMPDL3A,GRINA,ATP6V1B2,MKRN1,TOR3A,VAV1,ZNFX1,NCF1,MS4A6A,C3AR1,FCGR1A,HCK,TOR1AIP2,TGOLN2,IQGAP1,SLFN12L,TYROBP,DAXX,NCKAP1L,CD300C,ISG15,ABCG1,SH3BGRL2,MNDA,EIF2S3,CCL7,LILRA5,IFIH1,LILRB4,GBP2,EVI2A,IFIT3,PCYT1A,CFP,FERMT3,RAB8B,SELP…
AllMSigDB	Liver_TBG_Gclc_KO	GSE22140_HEALTHY_VS_ARTHRITIC_GERMFREE_MOUSE_CD4_TCELL_DN	1.37003e-10	4.48921e-08	0.826657	0.622113	2.09233	190	NQO1,HMOX1,TXNRD1,LGMN,MX1,GCLM,BLVRB,TLR2,MAP2K3,FOLR2,OASL,SLC7A11,RGS1,TUBB4B,TRIM25,GPNMB,ICAM1,NFKB2,VSIG4,SLC7A8,CDKN1A,LAIR1,TNFSF14,IFIT2,IFI44,LCP2,CD163,FCGR2A,TGFA,TEX261,TUBB2A,KLF6,CCL7,IFIT3,PRPF4,GOSR2,THBS1,CGRRF1,HIVEP2,SELENOP,UAP1,PMAIP1,TNFRSF11A,TNFRSF1B,ELL2,BTG2,PPP1R15A,IRF8,CCL3,SERTAD2,DOCK10,VASP,GPR107,SERPINE1,TGFBI,TIMP1,MRC1,ABL2,DNMBP
AllMSigDB	Liver_TBG_Gclc_KO	GO_STRIATED_MUSCLE_CONTRACTION	1.39581e-10	4.49201e-08	0.826657	-0.62052	-2.14458	160	KCNN2,ATP2A1,TMEM38B,TNNT3,TTN,MB,TNNI2,TCAP,MAP2K6,TNNC2,HRC,KLHL41,MYL1,ATP1A2,PGAM2,CASQ2,CASQ1,MYH7,TNNT1,DTNA,ACTC1,SCN4A,ATP1B1,ACTN3,STAC3,MYL3,PDE4B,SYNM,JSRP1,CACNA1D,LMOD3,SMPX,CACNA2D1,MYL2,SCN4B,MYLK2,SRSF1,PLN,TAZ,CAV1,TMEM38A,NOS1,TRPM4,GSTM2,SCN1B,CAV3,SLC8A3,ADRA1B,KCNJ2,ACE2,KCNA5,C12orf57,VEGFB,SNTA1,NEDD4L
AllMSigDB	Liver_TBG_Gclc_KO	NFE2L2.V2	1.44431e-10	4.56655e-08	0.826657	0.533459	1.92862	377	NQO1,SRXN1,SLC48A1,GSTA5,CBR1,HTATIP2,HMOX1,BCL2L11,G6PD,FTL,FTH1,PIR,CBR3,TXNRD1,GCLM,UGDH,GSR,ABHD4,EPHX1,PGD,IMPACT,SLC1A4,GLA,SQSTM1,ME1,TFRC,OSGIN1,SLC7A11,SIAE,ABCC2,UGT1A8,ECPAS,IDE,GPNMB,DDC,ABCB6,PATJ,CDC45,TMEM64,NRG4,UNKL,CFAP97,ETNPPL
AllMSigDB	Liver_TBG_Gclc_KO	CONCANNON_APOPTOSIS_BY_EPOXOMICIN_UP	1.50928e-10	4.68971e-08	0.826657	0.595203	2.03936	223	NQO1,HMOX1,BCL2L11,BAK1,GCLM,GSR,MAP3K14,EPB41,GLA,SQSTM1,ATF3,BLVRB,SAT1,HSPH1,ME1,DYNC1H1,LPXN,SLC7A11,TGFBR2,IDE,DNAJB1,RIT1,CDKN1A,TTC39A,DUSP4,SKIL,PLD3,PSMA5,STIP1,TTC1,PRKCZ,UBR4,ZRSR2,ABCG1,UBFD1,MAFF,CD44,PSMD11,KLF6,HSPA4L,DNAJB6,SLC7A1,KLHL21,ZFR,EIF5,PRDM2,PSMD12,INPP5D,GOSR2,PCYT1A,PSMD1,ABHD3,HSPA4,YKT6,SPATA2,NSFL1C,CLTB,N4BP2L2,LGALS8,SMOX,CEP170B,RAB21,KIAA0930
AllMSigDB	Liver_TBG_Gclc_KO	GO_DEFENSE_RESPONSE_TO_OTHER_ORGANISM	1.61186e-10	4.92355e-08	0.826657	0.522414	1.8864	375	RSAD2,MMP12,MX1,CXCL10,ZC3HAV1,MAP3K14,MPEG1,CLEC7A,TLR2,IL22RA1,LYZ,TBK1,GBP6,IRF7,CLEC6A,NPLOC4,OASL,TRIM25,IRGM,GRN,LRSAM1,TRIM5,IFIT2,TNFRSF1A,TLR5,SLC11A1,NOD1,DDX60,ABCF3,SYT11,FGR,ISG15,EIF2AK2,DDX21,OAS3,IFI16,ZMPSTE24,TLR7,IFIH1,RNF125,RELA,CXCL13,IFIT3,ADAM17,IL4R,CFP,SETD2,PDE12,TRAF3,NLRP1,SLAMF8,PMAIP1,LGALS8,ANKRD17,RNASE2,POLR3B,TLR8,TNFAIP3,TRIM56,RNF216,NLRP3,IRF8,PML,PARP9,TLR9,…
AllMSigDB	Liver_TBG_Gclc_KO	OSMAN_BLADDER_CANCER_UP	1.74906e-10	5.2536e-08	0.826657	0.53333	1.9283	373	GCLM,NRIP1,IMPACT,TAPBP,SLC1A4,GBE1,CYBB,UBXN4,HSP90AA1,CTSD,TUBB4B,SPI1,CCSER2,ITGB2,GLYR1,LAIR1,LPGAT1,RPS6KC1,MAPK14,UBQLN2,C3AR1,EIF2S1,TGOLN2,ABRAXAS2,IQGAP1,PSME4,PTCD3,NCKAP1L,ALDH3B1,FOXN2,FYB1,MED19,APPL1,DNAJB14,THUMPD3,BSG,BLOC1S6,NOL9,CD44,UHMK1,TM9SF4,MOB1A,USP16,AGPS,ZDHHC5,DESI2,ZMAT3,SCAF11,VTA1,USP47,OTUD6B,HIPK2,ZYG11B,EIF5,DCUN1D1,FPGT,YLPM1,ENPP4,TNPO3,TTC33,STK4,STRN,PLA2G4A,…
AllMSigDB	Liver_TBG_Gclc_KO	GSE17721_0.5H_VS_24H_CPG_BMDC_DN	1.79925e-10	5.31575e-08	0.826657	0.618779	2.08142	193	GSTM1,PPFIBP2,SLC48A1,CBR3,GCLM,ABCC3,SLC15A3,SNX10,UHRF1BP1,ADGRE1,HSPH1,ME1,HCLS1,GBP6,TBCEL,OASL,RGS1,CCT3,PKP4,FCGR3A,MARCO,CRBN,SLA,IRGM,PARP14,SLC11A1,USP18,HSPA1B,GHITM,TOR1AIP2,FAM160A2,FYB1,SLC39A4,DNAJB6,H6PD,GBP2,ENPP4,SACM1L,CX3CR1,PLA2G4A,AOAH,GBP4,CDKN2B,IGF2BP2,PC,SLAMF9,ELL2,GOLGA7,FPR1,SERINC1,BCL2L13,TNIP1,PROCR
AllMSigDB	Liver_TBG_Gclc_KO	GSE22886_NAIVE_CD4_TCELL_VS_DC_DN	1.8965e-10	5.45483e-08	0.826657	0.618136	2.07926	193	CREG1,FTL,TXNRD1,PGD,CLEC7A,GSTP1,GLA,SQSTM1,HACD3,M6PR,TUBA1C,KEAP1,SLC7A8,PRDX1,GRN,ATP6V1B2,PSEN1,MFSD1,GHITM,LIPA,LARP4B,PLCG2,MNDA,RHEB,PRDX3,SNAP29,CSTB,ATP6V0E1,ZMPSTE24,ALDH3A2,STAM2,TM9SF1,MFAP1,ANXA5,PPT1,AP2M1,EIF4G1,PLOD1,CTNNA1,RAB21,SLC30A1,KIAA0930,MTMR6,TIGAR,CLIC4,ITPRID2,RAB31,IFI30,MREG,HTT,ARL8B,MGAT2,TMEM33,SDCBP,RAB7A,ATP6V1E1,PI4K2A,NCF2,ATP6V1D,PSMB5,OPN3,ATP6AP2,TGFBI,PGA…
AllMSigDB	Liver_TBG_Gclc_KO	GSE35685_CD34POS_CD38NEG_VS_CD34POS_CD10POS_BONE_MARROW_DN	1.90686e-10	5.45483e-08	0.826657	0.627865	2.10937	189	TXNRD1,GCLM,CXCL10,CCL2,SLC2A1,GCH1,UBXN4,RMDN3,NAMPT,BACH1,LITAF,CD83,NOP58,TRAFD1,IRGM,SUSD6,RNF149,IFIT2,YWHAG,TNFRSF1A,LCP2,TOR3A,USP18,ZNFX1,DCK,FCGR1A,SPTLC2,TOR1AIP2,PTPN1,CD86,PCGF5,DDX24,ISG15,CSF2RB,ILRUN,CCR5,VTA1,CCL7,ZFAND5,FBXL5,IFIH1,CHMP4B,GBP2,TRAF6,IL4R,PLA2G4A,UBXN8,GBP4,LYN,ANKRD17,LARP1,GCNT2,JAK1,TBC1D14,GBP7,AGFG1,CEBPD,IRF8,PML,AFF1,CLDND1,DR1,TAP1,PLSCR1,RIOK3,ETNK1,MCOLN…
AllMSigDB	Liver_TBG_Gclc_KO	GO_STRIATED_MUSCLE_CELL_DIFFERENTIATION	2.21442e-10	6.23566e-08	0.826657	-0.54872	-2.00621	253	MYOM2,MYOZ2,ACTA1,VEGFA,TNNT3,TTN,AVPR1A,MYBPC1,NRAP,OBSCN,BMP4,TCAP,ACTN2,RYR1,RARA,LDB3,ANKRD2,MYO18B,MYBPC2,KLHL41,FZD7,FLNC,CASQ2,CASQ1,FLT3LG,TNNT1,ALPK3,BARX2,TBX1,ACTC1,NOX4,NEB,MYOZ1,STAC3,TMOD1,IGFBP5,MYOM1,LMOD2,LMOD3,MYPN,RBM24,MYL2,TMOD4,CAPN3,FHOD3,DLL1,BCL9,OBSL1,MYOM3,NOS1,SYNPO2L,MAMSTR,KRT19,TRIM72,CAV3,CCN3,SMYD1,LMOD1,MEF2C,CBY1,XBP1,MMP14,POPDC2,BVES,AKAP6,IGF1,RBM38,FHL2,CALR…
AllMSigDB	Liver_TBG_Gclc_KO	GSE42724_NAIVE_BCELL_VS_PLASMABLAST_UP	2.34403e-10	6.43883e-08	0.814036	0.64148	2.1397	172	RSAD2,MX1,GCLM,CXCL10,NRIP1,MVP,NUB1,CMPK2,SQSTM1,PARP12,LGALS3BP,GCH1,FAM234B,IRF7,OASL,SAMD4A,TRIM25,TIMD4,HERC6,SPATS2L,MCM5,TMEM140,TRAFD1,PARP10,TRIM5,IFIT2,PARP14,IFI44,USP18,ZNFX1,UBAP1,SWT1,LY6E,DDX60,PCGF5,SIGLEC1,ISG15,EIF2AK2,OAS3,AXL,DNAJB9,IFIH1,TDRD7,PSME1,EPSTI1,IFIT3,RIPK1,GBP4,TAPBPL,ZBP1,XAF1,SLC22A4,PML,PARP9,TAP1,PLSCR1,FUT4,MAD2L1BP,SHISA5,DNAJB4,IFI27,RTP4,MASTL,CD38,BST2
AllMSigDB	Liver_TBG_Gclc_KO	KUNINGER_IGF1_VS_PDGFB_TARGETS_UP	2.35802e-10	6.43883e-08	0.814036	-0.730635	-2.29988	81	HDAC11,MYOM2,ACTA1,ATP2A1,TNNT3,RYR1,FST,TPM2,LDB3,COX6A2,KLHL41,PYGM,MYL1,FNDC5,PGAM2,XIRP1,SRL,TNNT1,ITGB1BP2,ACTC1,ACTN3,ENAH,PKIA,LMOD2,SMPX,UNC45B,SGCG,SGCA,TMEM182,TMEM38A,SYNPO2L,HJV,FBXO17,SMYD1,HSPB2
AllMSigDB	Liver_TBG_Gclc_KO	FULCHER_INFLAMMATORY_RESPONSE_LECTIN_VS_LPS_DN	2.5111e-10	6.75447e-08	0.814036	0.518242	1.88715	398	RSAD2,HMOX1,LGMN,MX1,CXCL10,CES1,ALDH1A1,NRIP1,METTL16,ADGRE1,CMPK2,BLVRB,LYSMD2,SAT1,LGALS3BP,ME1,GCH1,OASL,SAMD4A,TGFBR2,CTSD,TOR1B,FCGR3A,NAMPT,GPNMB,BACH1,HERC6,AP2A2,MARCO,TMEM140,LAIR1,PARP10,CD300A,METTL7A,TRIM5,IFIT2,IFI44,LCP2,NUP62,LY9,USP18,HSPA1B,NCF1,MS4A6A,CD84,C3AR1,FCGR1A,NFAM1,CD163,SPTLC2,LY6E,XRN2,SIGLEC1,FYB1,MNDA,AGPS,CMKLR1,KLF6,CCR5,OAS3,PCM1,NCOA7,GNS,IFI16,RHBDF2,LY86,IFI…
AllMSigDB	Liver_TBG_Gclc_KO	MIKKELSEN_MCV6_HCP_WITH_H3K27ME3	2.60856e-10	6.91345e-08	0.814036	-0.498201	-1.87205	356	SLC9A3,IHH,OAF,ELOVL3,FNDC5,RSPO1,ANK1,ABLIM3,IRF5,CACNA1D,NKD1,SCN4B,RBP4,TMEM54,KRT7,SPTBN2,SLC30A10,SLC6A7,HS3ST6,AQP5,ACHE,KCNC3,PODXL2,CCN3,SEMA7A,KCNC4,LGI2,C1QL4,KCNQ4,ALOX15,FAM184A,GRID1,PHF24,YBX2,SLC38A3,B3GALT5,CNTN2,ACE,AFAP1L1,PDX1,SCTR,GATA5,VGLL2,CLDN7,CACNA1G,KLHL40,KCNMA1,FAM83F,MAFB,NTRK3,SIX2,SFRP5,AK5,EPHB1,NKD2,TRHDE,IGSF21,ATP2B2,NKX6-2,KCNH2,RASL12,AEBP1,HOXD8,COL8A2,CYP46…
AllMSigDB	Liver_TBG_Gclc_KO	GSE13485_DAY1_VS_DAY7_YF17D_VACCINE_PBMC_DN	3.30108e-10	8.53708e-08	0.814036	0.639404	2.13277	172	RSAD2,HMOX1,MX1,CXCL10,CMPK2,PARP12,ZWINT,LYSMD2,LGALS3BP,GCH1,IRF7,OASL,SAMD4A,TOR1B,PI4K2B,HERC6,SPATS2L,CAPZA1,TRIM5,IFIT2,PARP14,IFI44,USP18,RBBP8,PSMA5,C3AR1,DDX60,SIGLEC1,ISG15,EIF2AK2,CCR5,OAS3,NCOA7,ATP6V0E1,TLR7,IFIH1,TDRD7,EPSTI1,PHF11,IFIT3,TM9SF1,GBP4,DUSP6,RGL1,COPS5,ZBP1,XAF1,TRIM69,PARP9,TAP1,CCDC90B,PLSCR1,ATP6V1D,IFI27,RTCB,RTP4,MYOF,TLR1,CD38,SMC2,PSME2,MSH2,DTX3L,SNX6,MS4A4A,SL…
AllMSigDB	Liver_TBG_Gclc_KO	GO_ACTIN_MEDIATED_CELL_CONTRACTION	3.31592e-10	8.53708e-08	0.814036	-0.674769	-2.21605	112	KCNN2,ACTA1,TNNT3,TTN,TNNI2,MYH2,MYBPC1,TCAP,MYH4,ACTN2,TPM2,TNNC2,MYBPC2,MYL1,ATP1A2,MYH7,TNNT1,DES,ACTC1,NEB,ACTN3,TMOD1,MYL3,PDE4B,VIL1,CACNA1D,CACNA2D1,MYL2,SCN4B,MYLK2,PLN,CAV1,TRPM4,SCN1B,CAV3,KCNJ2,KCNA5,SNTA1,NEDD4L,PDPN
AllMSigDB	Liver_TBG_Gclc_KO	SHEN_SMARCA2_TARGETS_UP	3.42917e-10	8.7043e-08	0.814036	0.516087	1.8811	407	CREG1,GBE1,ANXA7,DENND4C,SNX5,ECPAS,PKP4,IDE,NCKAP1,HIBCH,ERCC3,SEC24B,DCP2,MAPK9,UBQLN2,MFSD6,TASOR2,SKP1,MKKS,TGOLN2,ARFGEF2,SCAF8,LEPROT,TOR1AIP1,YPEL5,USP9X,EIF2AK2,SLC30A5,CUL4A,CAPZA2,SMAD2,PAFAH1B1,TRIP12,ATP6V0E1,PEX3,PHKB,SEC23IP,CLINT1,ZDHHC17,FBXL5,STAM2,PSMD12,PEX19,WDR11,PSMC6,TTC33,RHOT1,NCOR1,FBXW11,HAT1,SUMO1,ITFG1,NSFL1C,RNF14,FEM1B,PTPN11,DCTN4,LGALS8,TRAPPC11,TWF1,ANKRD17,MED21…
AllMSigDB	Liver_TBG_Gclc_KO	RUTELLA_RESPONSE_TO_HGF_UP	3.88186e-10	9.71651e-08	0.814036	0.513617	1.86711	395	NQO1,CREG1,FTH1,PIR,MMP12,GCLM,CXCL10,GSR,CES1,ABCC3,SLC1A4,SNX10,GLA,CCL2,SQSTM1,CYBB,ME1,TUBA1C,TFRC,LPXN,CDS2,SLC7A11,CTSD,GPNMB,PLA2G7,MT1X,LITAF,VSIG4,CCSER2,MCM5,PRDX1,LAIR1,MAOA,ATP6V1H,C1QA,TXN,TEX2,CD84,C3AR1,EIF2S1,FCGR1A,ATP6V0A1,ELOA,EPB41L3,CHPF2,ALAS1,CTBS,LEPROT,PACSIN2,POGLUT1,ABCG1,ILRUN,TM9SF4,MOB1A,ENTPD1,CMKLR1,ANOS1,CCR5,GNS,ATP6V0E1,DNAJB6,DHCR24,ALDH3A2,LILRB4,ATP6V1C1,IL6S…
AllMSigDB	Liver_TBG_Gclc_KO	MEF2_02	4.18113e-10	1.02631e-07	0.814036	-0.570341	-2.0394	213	ADAM11,MYOM2,MYOZ2,C10orf71,CKM,TNNI2,GABRB3,TPM2,TNNC2,KLHL41,MYL1,ATP1A2,LZTS2,CASQ2,CASQ1,SLC2A4,CKMT2,PLEKHA6,ACTC1,ADCY2,SPTB,TRDN,ALPK2,ITGA7,SLC25A4,SMPX,PPARGC1A,KY,MYL2,AMPD1,BCL9L,TSC22D1,CAPN3,TMEM182,ASB16,CAMK1,SYNPO2L,EYA1,ART5,S1PR1,HJV,LRRC39,SLC8A3,ABRA,HOXB4,ATP2A3,MEF2C,CLCN1,RFX4,ATP1B2,CUX1,FOXP1,HDAC7,PPP1R3A,TNNI1,KCNQ5,CNPY2,CA7,NREP,MLLT3,NDRG2,SCAI,NFAT5,KLHL40,FBXO40,TC…
AllMSigDB	Liver_TBG_Gclc_KO	RSRFC4_01	4.22879e-10	1.02631e-07	0.814036	-0.551334	-1.97804	231	ADAM11,MYOZ2,C10orf71,ACTA1,CKM,TNNI2,HAO1,INPP4A,EEF1A2,FST,MID1IP1,CYP2E1,TNNC2,KLHL41,CNMD,LZTS2,CASQ2,CASQ1,PLEKHA6,ACTC1,ADCY2,TRDN,MYL3,ALPK2,ITGA7,SMPX,MYL2,AMPD1,TSC22D1,GCK,CAPN3,SH3GLB2,LSMEM2,ASB16,EYA1,ART5,ENO3,S1PR1,HOXC4,CAV3,HJV,TSPAN13,LRRC39,SLC8A3,SMYD1,HOXB4,ATP2A3,PRKAG1,MEF2C,CLCN1,ATP1B2,SLC44A1,CUX1,ACTR3B,ARHGEF15,FOXP1,DKK2,CDC42EP3,KCNQ5,CA7,NDRG2,SCAI,NFAT5,KLHL40,FBXO…
AllMSigDB	Liver_TBG_Gclc_KO	GO_ANTIGEN_RECEPTOR_MEDIATED_SIGNALING_PATHWAY	4.27107e-10	1.02631e-07	0.814036	0.58774	2.02922	230	VTCN1,PSMD5,PSMA1,LPXN,IKBKG,THEMIS,PSMB8,PSMD2,CD300A,PSMD14,LCP2,PIK3CB,PSEN1,PSMA5,NFAM1,SKP1,PLCG2,PSME4,NCKAP1L,FYB1,MNDA,PSMD11,BCL10,PSMC1,PLEKHA1,LILRB4,PSME1,PSMD12,TRAF6,RELA,CYLD,INPP5D,PDPK1,WNK1,PSMC6,PSMD1,FBXW11,PSMD7,RC3H1,BTK,PAK2,PLCG1,LYN,PIK3CA,PSMD3,CRKL,PLCL2,PSMC2,LGALS3,NCK1,PAWR,PSMF1,WAS,PSMD10,PDE4D,PSMD8,PSME3,PSMB5,DENND1B,PTPRC,TEC,ELF1,RIPK2,CD38,ELF2,CD276,MAPK1,TH…
AllMSigDB	Liver_TBG_Gclc_KO	GO_ANTIGEN_PROCESSING_AND_PRESENTATION_OF_PEPTIDE_ANTIGEN	4.51354e-10	1.0703e-07	0.814036	0.635805	2.11317	170	LGMN,PSMD5,TAPBP,HFE,CTSS,CYBB,PSMA1,DYNC1H1,IKBKG,CTSD,KIF3B,AP2A2,TREM2,PSMB8,ITGB5,PSMD2,PSMD14,CAPZA1,SLC11A1,SEC24B,AP2B1,NCF1,PSMA5,FCGR1A,PSME4,CLTC,PSMD11,PSMC1,CAPZA2,PSME1,PSMD12,TRAF6,PSMC6,PSMD1,CLEC4A,PSMD7,SNAP23,TAPBPL,AP2M1,PSMD3,DCTN4,PSMC2,AP1G1,DYNC1LI1,ITGAV,IFI30,PSMF1,KIF15,SEC23A,PSMD10,PSMD8,TAP1,RAB7A,NCF2,PSME3,FCER1G,PSMB5,CYBA,CTSV,DYNC1I2,PSME2,ARF1,KIF2C,KIF11,CENPE,…
AllMSigDB	Liver_TBG_Gclc_KO	GSE7509_UNSTIM_VS_IFNA_STIM_IMMATURE_DC_DN	4.57848e-10	1.0716e-07	0.814036	0.627604	2.09709	180	MX1,CXCL10,TAPBP,PARP12,TLR2,UBD,C6orf62,MLKL,HIVEP1,GBP6,IL18BP,RBM43,AREL1,TRIM25,SH3BP2,VCAM1,ICAM1,SDC3,PSMB8,TRIM5,IFIT2,ITGAL,IFI44,USP18,PIK3CB,CMIP,EIF4E3,NOD1,NCKAP1L,CD300C,ISG15,PPP6R1,PARP11,RNF115,OAS3,CTSO,HPSE,FBXL5,EPSTI1,CYLD,PHF11,IFIT3,IL4R,PLA2G4A,VSIR,XAF1,DOK2,ELL2,ICOS,SLC2A6,AAR2
AllMSigDB	Liver_TBG_Gclc_KO	BOYAULT_LIVER_CANCER_SUBCLASS_G3_UP	4.74983e-10	1.09745e-07	0.801216	0.624343	2.09062	185	G6PD,FTH1,PGD,GLA,UCK2,GNL3,RIT1,DNAJC10,PSMD14,NDC1,TXN,EIF2S1,ATIC,TAF2,HGS,ARPP19,MED1,NRAS,PSMD11,EMC1,SMAD2,NSF,MAPRE1,SLC7A1,SNX7,USP14,PSMC6,CCT4,CCDC86,CCT2,GMFB,SNRPA1,DHX15,COPS5,LRP12,TOPBP1,IPO5,PTGES3,PUS7,FNBP1L,CCT5,KPNB1,KIF1B,NOL11,CSNK1D,DR1,CCNA2,PAPOLA,PSME3,WASHC5,TACC3,PAK1IP1,MRTO4,PWP1,SLC52A2,GNB1,IPO7,BOP1,GTF3C3,UTP18,KIF2C,PRMT5,LANCL1,DKC1,NUP155,DUSP3,TGIF1,NCAPG,BUB…
AllMSigDB	Liver_TBG_Gclc_KO	JISON_SICKLE_CELL_DISEASE_UP	5.34897e-10	1.2091e-07	0.801216	0.628808	2.09183	171	RSAD2,HTATIP2,HMOX1,TXNRD1,MX1,CXCL10,ATF3,BLVRB,OASL,CDS2,RIT1,TCTA,VSIG4,MARCO,PSMB8,CDKN1A,PLEK,PRDX1,ITGB5,UBE3C,IFIT2,TXN,IFI44,AKR1A1,FCGR1A,ATP6V0A1,LIPA,SPTLC2,LY6E,LEPROT,INTS4,TUBB2A,AXL,PPP2CB,ZMPSTE24,GBP2,TDRD7,IFIT3,PTPRO,RGL1,SMOX,NGFR,RNASE2,CLIC4,ADM,CCR2,YWHAH,GTF2B,IFI30,SLC22A4,PTK2,TAP1,ATP6V1D,RRP7A,NAB1,CHP2,TIMP1,GSTO1,BST2
AllMSigDB	Liver_TBG_Gclc_KO	RUTELLA_RESPONSE_TO_HGF_VS_CSF2RB_AND_IL4_UP	5.36722e-10	1.2091e-07	0.801216	0.520516	1.88349	383	NQO1,RSAD2,FTH1,PIR,GCLM,CXCL10,GSR,CES1,ABCC3,SLC1A4,SNX10,GLA,MAPRE2,CCL2,SQSTM1,CYBB,ME1,TFRC,LPXN,CDS2,SLC7A11,CTSD,NAMPT,GPNMB,PLA2G7,MT1X,VSIG4,PRDX1,LAIR1,ATP6V1H,C1QA,CD300A,ITGAL,TEX2,C3AR1,EIF2S1,FCGR1A,ATP6V0A1,ELOA,CD163,EPB41L3,SPTLC2,CHPF2,ALAS1,CTBS,LEPROT,ITPK1,FYB1,PACSIN2,EIF2AK2,ILRUN,TM9SF4,ENTPD1,CMKLR1,ANOS1,CCR5,GNS,ATP6V0E1,DHCR24,ALDH3A2,LY86,FBXL5,LILRB4,ATP6V1C1,CX3CR1,…
AllMSigDB	Liver_TBG_Gclc_KO	GSE21546_WT_VS_SAP1A_KO_DP_THYMOCYTES_UP	5.61739e-10	1.24983e-07	0.801216	0.649437	2.13853	160	RSAD2,MX1,CXCL10,ZC3HAV1,NUB1,UHRF1BP1,CMPK2,PARP12,SAT1,LGALS3BP,ANKFY1,IRF7,OASL,RBM43,TRIM25,HERC6,SIDT2,MT1X,SPATS2L,PSMB8,TMEM140,TRIM5,IFIT2,PARP14,IFI44,USP18,EHD4,ZNFX1,OGFR,DDX60,ISG15,DNAJC13,EIF2AK2,OAS3,IFI16,CD274,ABHD2,IFIH1,TDRD7,PSME1,CYLD,PHF11,IFIT3,TAPBPL,BAZ1A,XAF1,ANKIB1,TRIM69,BCL2L13,DNAJA1,TRIM56,PML,PARP9,TAP1,PLSCR1,CDK5RAP1,IFI27,FAM111A,SERPINE1,BST2,THEMIS2,PSME2,CRYZ…
AllMSigDB	Liver_TBG_Gclc_KO	GARY_CD5_TARGETS_DN	5.79886e-10	1.27448e-07	0.801216	0.509039	1.85454	411	UGDH,ZWINT,HSPH1,CYBB,GTF2H1,TPR,TFRC,FRMD8,WDR3,IDE,MT1X,DNAJC10,PLAA,UMPS,RAN,NOP58,RRP15,TRMT10A,OIP5,RLIM,CCT6A,LCMT2,HSPA1B,FOXO1,EIF2S1,STIP1,SBDS,ELOA,ETF1,TWNK,UBE2F,CD86,UBE2K,SLC30A5,USP16,CUL4A,ATR,PAFAH1B1,ATP6V0E1,DNAJB6,BLZF1,OTUD6B,SEC23IP,DDX18,RNF20,EIF5,ASCC3,INTS2,GFM1,SOAT1,MSANTD4,ATP6V1C1,FPGT,PSMC6,PSMD1,LARP4,GTPBP4,NLN,HSPA4,IKZF1,GMFB,CDK12,CDC27,GAR1,MRPL15,MESD,TWF1,HN…
AllMSigDB	Liver_TBG_Gclc_KO	GSE7509_DC_VS_MONOCYTE_WITH_FCGRIIB_STIM_DN	7.07879e-10	1.53704e-07	0.801216	0.621532	2.0812	185	RSAD2,BAK1,USPL1,MX1,ZC3HAV1,NRIP1,CCL2,ATF3,IRF7,OASL,TOR1B,TRIM25,NAMPT,ATG12,CCSER2,TRAFD1,IFIT2,TNFRSF1A,PPP4R1,IFI44,LCP2,NUP62,GCA,HCK,FBXO7,ARF6,CD86,ISG15,ARHGAP25,AXL,CCL7,STK17B,TDRD7,IFIT3,RIPK1,STRN,HIVEP2,DHX15,LYN,BAZ1A,DUSP6,RGL1,TWF1,XAF1,P2RY6,CGGBP1,MTMR6,RBM34,ADM,GTF2B,RIF1,SFT2D2,TLK2,DNAJA1,CLDND1,AMD1,KBTBD2,PLSCR1,FUT4,TOP1,SASH1,RTCB,BST2,ABL2,THEMIS2,ARAP2,PPP2R2A,PPFIBP…
AllMSigDB	Liver_TBG_Gclc_KO	GSE7548_NAIVE_VS_DAY7_PCC_IMMUNIZATION_CD4_TCELL_DN	7.81963e-10	1.67768e-07	0.801216	0.627301	2.09887	182	RSAD2,CBR1,BAK1,MX1,CXCL10,ZC3HAV1,MVP,C6orf62,GCH1,IRF7,OASL,SAMD4A,TOR1B,TRAFD1,NUP153,IFIT2,IFI44,GCA,OGFR,ISG15,CSF2RB,MNDA,CMKLR1,KLF6,IFI16,STK17B,TDRD7,IFIT3,RIPK1,HIVEP2,DHX15,LYN,BAZ1A,RGL1,ETS2,SLC30A1,XAF1,IGF2R,ADM,GTF2B,RIF1,SFT2D2,TLK2,DNAJA1,SHOC2,PML,SETX,CLDND1,TAP1,PLSCR1,FUT4,RAPGEF2,IL10RA,TOP1,SASH1,TNPO1,IFI27,RTCB
AllMSigDB	Liver_TBG_Gclc_KO	HALLMARK_INTERFERON_ALPHA_RESPONSE	8.64454e-10	1.83285e-07	0.801216	0.722951	2.215	93	RSAD2,MX1,CXCL10,NUB1,CMPK2,PARP12,LGALS3BP,IRF7,OASL,TRIM25,HERC6,PSMB8,TMEM140,TRAFD1,TRIM5,IFIT2,PARP14,IFI44,USP18,OGFR,LY6E,DDX60,ISG15,EIF2AK2,NCOA7,IFIH1,GBP2,TDRD7,PSME1,EPSTI1,IFIT3,IL4R,GBP4,IFI30,PROCR,PARP9,TAP1,PLSCR1,IFI27,CSF1,ELF1,RTP4,RIPK2,BST2,PSME2,ADAR,TRIM21,BATF2,PSMB9
AllMSigDB	Liver_TBG_Gclc_KO	GSE42021_CD24HI_VS_CD24INT_TREG_THYMUS_DN	8.95365e-10	1.86675e-07	0.801216	0.630606	2.11027	175	CBR3,MX1,TAPBP,SLC15A3,TMEM62,ADGRE1,PARP12,CTSS,LGALS3BP,FOSL2,IRF7,OASL,TRIM25,BACH1,HERC6,SPATS2L,PSMB8,TMEM140,TRAFD1,TRIM5,IFIT2,IFI44,USP18,TASOR2,OGFR,LY6E,DDX60,ISG15,OAS3,IFI16,IFIH1,TDRD7,PSME1,PHF11,IFIT3,IL6ST,TAPBPL,EXT1,P4HA1,GPATCH1,BCL2L13,C3,IFI30,IRF8,PML,TAP1,PLSCR1,DRAM1,IFI27,FAM111A,RTP4,TGM2,CD38,TCIRG1,BST2,ADAP1,USO1,APOL3,PSME2,SQOR,MCL1,RNF19B,ADAR,HLA-B,TRIM21,PSMB9,SE…
AllMSigDB	Liver_TBG_Gclc_KO	GO_SARCOMERE_ORGANIZATION	9.0116e-10	1.86675e-07	0.801216	-0.818892	-2.27747	44	MYOM2,MYOZ2,TNNT3,TTN,MYBPC1,OBSCN,TCAP,ACTN2,LDB3,MYBPC2,KLHL41,CASQ2,CASQ1,TNNT1,MYOZ1,MYOM1,LMOD2,MYPN,CAPN3,FHOD3,OBSL1,MYOM3,SYNPO2L,KRT19,CAV3,MEF2C
AllMSigDB	Liver_TBG_Gclc_KO	GO_FC_EPSILON_RECEPTOR_SIGNALING_PATHWAY	9.4834e-10	1.94216e-07	0.788187	0.680142	2.15834	122	PSMD5,PSMA1,IKBKG,PSMB8,PSMD2,PSMD14,LCP2,PIK3CB,VAV1,MAPK9,PSMA5,SKP1,PLCG2,PSME4,PSMD11,BCL10,PSMC1,PSME1,PSMD12,TRAF6,RELA,PDPK1,PSMC6,PSMD1,FBXW11,PSMD7,BTK,PAK2,PLCG1,LYN,PIK3CA,GAB2,NFATC3,PSMD3,MAPK8,PSMC2,MAP2K4,PSMF1,PPP3R1,TAB3,PSMD10,SHC1,PSMD8,PSME3,FCER1G,PSMB5,TEC,MAPK1,PSME2,GRB2,JUN,PSMA8,PSMB9,MAP3K7,PSMD13,PSMB4,PSMC3,PSMA7,PSMB7,PSMC4,SYK
AllMSigDB	Liver_TBG_Gclc_KO	GSE12392_CD8A_POS_VS_NEG_SPLEEN_IFNB_KO_DC_UP	1.11234e-09	2.23767e-07	0.788187	0.613278	2.06407	192	HMOX1,CREG1,MMP12,GCLM,TAPBP,LY6D,LGALS3BP,CYBB,M6PR,ESD,PSMA1,TBCEL,LSG1,SIAE,PRDX1,EVL,VPS26C,GLG1,SIRPA,PI4KA,TOR3A,LY9,USP18,RANBP9,AHCYL1,DCAF12,CD300C,EIF2AK2,CMTR2,CSTB,VTA1,NMT1,POLR2G,TPI1,PSME1,TRAF6,ARFGEF1,PSMD1,SACM1L,OSBPL11,NCOA4,PCYOX1,RFK,SPART,EIF3A,PROCR,RARS2,TAP1,SCPEP1,MAD2L1BP,PSMB5,TMEM230,DNAJC2,DNMT1,PGAM1,DDX52,TUBGCP4,VPS41,CTSV,MAK16,PON3,NPC2,ADAM2,CAMLG,CAPG,TCF12,A…
AllMSigDB	Liver_TBG_Gclc_KO	GO_MUSCLE_ORGAN_DEVELOPMENT	1.11747e-09	2.23767e-07	0.788187	-0.488377	-1.8437	375	MYOM2,MYOZ2,ACTA1,TTN,MYBPC1,BMP4,VAMP5,GTF3C5,TCAP,RYR1,XIRP2,ANKRD2,MYLPF,MYBPC2,KLHL41,FZD7,CASQ1,MYH7,FOXO4,ITGB1BP2,TBX1,ACTC1,JPH2,NEB,MYOZ1,ACTN3,STAC3,JPH1,MYL3,YBX3,MYLK,MYOM1,ITGA7,LMOD3,RBM24,CRYAB,UNC45B,MYL2,BCL9L,PRR14,NUPR1,ID3,MYLK2,CAPN3,SGCG,CAVIN4,KLF5,DLL1,SGCA,MAPK12,RBP4,BCL9,TAZ,OBSL1,CCM2L,CAV1,MYOM3,ACHE,FHL3,SPEG,S1PR1,SGCE,TRIM72,ZFPM1,ASB2,CAV3,MIR17HG,SRPK3,SOX17,SMYD…
AllMSigDB	Liver_TBG_Gclc_KO	GSE14769_UNSTIM_VS_80MIN_LPS_BMDM_DN	1.19505e-09	2.36672e-07	0.788187	0.616655	2.06889	191	BCL2L11,SLC15A3,SQSTM1,ATF3,TLR2,FOSL2,EGR2,NABP1,RGS1,NAMPT,ICAM1,CD83,PLEK,TNFSF14,DUSP4,USP18,HSPA1B,ARIH2,SBDS,ETF1,IRGQ,SLFN12L,ZRSR2,FBXO30,ISG15,MAFF,USP16,BCL10,KLF6,NDEL1,SUCO,ZFAND5,DNAJA2,GBP2,MMP13,HILPDA,MED21,MYC,AEBP2,ANKRD33B,JMJD1C,ZC3H12C,ADAMTS1,BTG2,GTF2B,ITGAV,PLSCR1,RAPGEF2,C9orf72,KCTD12,IL10RA,SASH1,FEM1C,SERPINE1,RIPK2,TGM2,HNRNPLL,SELE,SDE2,ABL2,SLAMF7,STX11,MCL1,RNF19B,…
AllMSigDB	Liver_TBG_Gclc_KO	GSE22886_NAIVE_BCELL_VS_MONOCYTE_DN	1.24929e-09	2.44726e-07	0.788187	0.609039	2.04296	187	CREG1,G6PD,FTL,PGD,CLEC7A,TLR2,LYZ,CTSD,PSAP,ATP6V1A,RAB5IF,CD300A,GRN,TNFRSF1A,ITGAL,NUP62,SLC11A1,GCA,CCT6A,AKR1A1,HCK,FCGR2A,TYROBP,CLTC,UBR4,CSF2RB,MNDA,PICALM,MYO1F,SNAP29,GNS,ABR,TPI1,EVI2A,RTN4,PPT1,TKT,DUSP6,EXT1,EIF4G1,CD14,LGALS3,RTN3,IGF2R,TNFRSF1B,CERS6,RAB31,IFI30,PPFIA1,IMMT,SDCBP,GLRX,NCF2,FCER1G,KCTD12,IL10RA,TOP1,HIPK1,PAK1IP1,VASP,ADAP1,THEMIS2,S100A10,RBM47,NAGK,DUSP3,HADHB,CAP…
AllMSigDB	Liver_TBG_Gclc_KO	POOLA_INVASIVE_BREAST_CANCER_UP	1.46774e-09	2.84426e-07	0.788187	0.57386	2.00031	254	ABCC4,RSAD2,BCL2L11,MMP12,CXCL10,CLEC7A,HHIPL2,LAPTM5,CTSS,LYZ,HCLS1,LPXN,FCGR3A,PLA2G7,VCAM1,ITGB2,PLEK,SLA,OIP5,LCP2,GPR65,FCGR1A,CD163,FCGR2A,CD86,FYB1,ARHGAP25,CSF2RB,MNDA,MCM4,STK17B,LILRB4,SOAT1,EVI2A,CYLD,MMP13,CXCL13,BTK,DOCK2,GAB2,CD53,CD48,KIF20A,SELPLG,SLAMF8,PRC1,NEK2,CYTIP,AIF1,IFI30,IRF8,KIF15,CCL3,ADAMDEC1,IL2RG,GINS2,SAMSN1,CD52,CCNA2,NCF2,BANK1,FCER1G,PTPRC,TOP2A,SERPINE1,NUSAP1,…
AllMSigDB	Liver_TBG_Gclc_KO	GSE37533_PPARG1_FOXP3_VS_FOXP3_TRANSDUCED_CD4_TCELL_DN	1.48886e-09	2.85449e-07	0.788187	0.630295	2.1067	174	RSAD2,BAK1,CBR3,LGMN,MX1,CXCL10,ZC3HAV1,SLC15A3,TMEM62,PARP12,ANKFY1,GCH1,HIVEP1,IRF7,OASL,HERC6,SIDT2,SPATS2L,PSMB8,TMEM140,TRAFD1,IFIT2,IFI44,USP18,RPS6KC1,EHD4,OGFR,SPTLC2,LY6E,DDX60,ISG15,EIF2AK2,TMBIM1,OAS3,IFI16,RHBDF2,IFIH1,GBP2,TDRD7,PSME1,CYLD,PHF11,IFIT3,RIPK1,BAZ1A,LGALS8,XAF1,WASHC4,GTF2B,BCL2L13,DNAJA1,PLEKHA4,IFI30,PML,TAP1,PLSCR1,IFI27,CSF1,ELF1,RTP4,RIPK2,BST2,USP25,THEMIS2,APOL3,…
AllMSigDB	Liver_TBG_Gclc_KO	GO_DEFENSE_RESPONSE_TO_VIRUS	1.5898e-09	3.01594e-07	0.788187	0.599589	2.01853	194	RSAD2,MMP12,MX1,CXCL10,ZC3HAV1,MAP3K14,TBK1,IRF7,NPLOC4,OASL,TRIM25,TRIM5,IFIT2,DDX60,ABCF3,ISG15,EIF2AK2,DDX21,OAS3,IFI16,ZMPSTE24,TLR7,IFIH1,RNF125,RELA,IFIT3,SETD2,PDE12,TRAF3,PMAIP1,ANKRD17,RNASE2,POLR3B,TLR8,TNFAIP3,TRIM56,RNF216,NLRP3,PML,PARP9,TLR9,IFIT1B,SERINC3,PLSCR1,DDX1,RIOK3,PTPRC,TRIM44,SLFN11,IFI27,FAM111A,RTP4,BST2,DTX3L,CD40,TKFC,IL1B,ADAR,IL23A,TRAF3IP2,ITCH,PUM1,SKP2,POLR3C,DHX…
AllMSigDB	Liver_TBG_Gclc_KO	GSE42021_TREG_VS_TCONV_PLN_UP	1.74779e-09	3.28111e-07	0.788187	0.624562	2.0901	176	RSAD2,CBR3,MX1,CXCL10,TAPBP,CCL2,PARP12,ATF3,IL22RA1,CTSS,LGALS3BP,FOSL2,IRF7,OASL,HERC6,SPATS2L,PSMB8,TMEM140,TRAFD1,TRIM5,IFIT2,IFI44,USP18,RPS6KC1,EHD4,TASOR2,OGFR,NOD1,DDX60,ZRSR2,ISG15,EIF2AK2,MAFF,OAS3,IFI16,IFIH1,GBP2,TDRD7,PHF11,IFIT3,PMAIP1,XAF1,RRAGC,GTF2B,TLK2,BCL2L13,IFI30,CEBPD,IRF8,PML,TAP1,PLSCR1,DRAM1,TOP1,IFI27,CSF1,FAM111A,RTP4,BST2,THEMIS2,APOL3,PSME2,SQOR,RNF19B,ADAR,HLA-B,TRI…
AllMSigDB	Liver_TBG_Gclc_KO	REACTOME_FC_EPSILON_RECEPTOR_FCERI_SIGNALING	2.05346e-09	3.8152e-07	0.774939	0.651721	2.10695	140	PSMD5,PSMA1,IKBKG,PSMB8,PSMD2,PSMD14,LCP2,PIK3CB,VAV1,MAPK9,AHCYL1,PSMA5,SKP1,PLCG2,PSME4,UBB,NRAS,PSMD11,BCL10,PSMC1,PSME1,PSMD12,TRAF6,RELA,PDPK1,PSMC6,PSMD1,FBXW11,PSMD7,BTK,PAK2,PLCG1,LYN,PIK3CA,GAB2,CDC34,NFATC3,PSMD3,MAPK8,PSMC2,ITPR2,MAP2K4,PSMF1,PPP3R1,TAB3,PSMD10,SHC1,PSMD8,PSME3,FCER1G,PSMB5,KRAS,TEC,MAPK1,PSME2,GRB2,JUN,RASGRP1,PSMA8,PSMB9,MAP3K7,PSMD13,PSMB4,PSMC3,PSMA7,PSMB7,PSMC4,SYK
AllMSigDB	Liver_TBG_Gclc_KO	GO_T_CELL_RECEPTOR_SIGNALING_PATHWAY	2.08439e-09	3.83315e-07	0.774939	0.620635	2.07842	177	VTCN1,PSMD5,PSMA1,IKBKG,THEMIS,PSMB8,PSMD2,CD300A,PSMD14,LCP2,PIK3CB,PSEN1,PSMA5,SKP1,PLCG2,PSME4,FYB1,PSMD11,BCL10,PSMC1,LILRB4,PSME1,PSMD12,TRAF6,RELA,CYLD,INPP5D,PDPK1,WNK1,PSMC6,PSMD1,FBXW11,PSMD7,RC3H1,BTK,PAK2,PLCG1,PIK3CA,PSMD3,CRKL,PSMC2,LGALS3,NCK1,PAWR,PSMF1,WAS,PSMD10,PDE4D,PSMD8,PSME3,PSMB5,DENND1B,PTPRC,TEC,ELF1,RIPK2,CD276,MAPK1,THEMIS2,PSME2,PAG1,DUSP3,PSMA8,PSMB9,CACNA1F,MAP3K7,PS…
AllMSigDB	Liver_TBG_Gclc_KO	GSE14769_UNSTIM_VS_60MIN_LPS_BMDM_DN	2.11884e-09	3.83787e-07	0.774939	0.601043	2.02176	193	BCL2L11,NRIP1,SQSTM1,ATF3,TLR2,FOSL2,NFKBIB,EGR2,RELB,ICAM1,CD83,PLEK,DUSP4,SKIL,HSPA1B,FOXO1,TMCC1,ETF1,IRGQ,SLFN12L,PICALM,USP16,BCL10,KLF6,NDEL1,CCL7,ZFAND5,DNAJA2,MMP13,HIF1A,STK35,MTMR12,DHX15,CDKN2B,TMEM248,UAP1,HILPDA,MAPK8,CD14,MYC,MEX3C,MAPKAPK2,ANKRD33B,ZC3H12C,BTG2,GTF2B,FRMD4A,CLDND1,PLSCR1,HMGB2,SOWAHC,C9orf72,KCTD12,IL10RA,ITPKC,DNAJB4,TAF7,FEM1C,RIPK2,IFRD1,HNRNPLL,SELE,SDE2,RYBP,C…
AllMSigDB	Liver_TBG_Gclc_KO	GSE45365_NK_CELL_VS_CD11B_DC_DN	2.13108e-09	3.83787e-07	0.774939	0.597702	2.01464	195	BCL2L11,MPEG1,TSR1,SLC15A3,CLEC7A,ZFAND2A,SMIM3,GCH1,FOSL2,SH3BP2,SPI1,ICAM1,ITGB2,NOP58,RRP15,RNF149,CD300LB,CD86,PILRA,CSF2RB,MAFF,CD44,BCL10,MYO1F,FOSL1,ARHGDIB,FTSJ3,INHBB,CD300LF,CCDC86,PTPN12,GEMIN5,MEFV,LYN,BAZ1A,GAR1,IGF2BP2,SELPLG,UAP1,ETS2,NOP2,CD14,C12orf45,MSN,CYTIP,CLIC4,GCNT2,TNFAIP3,BTG2,JAK1,RAB31,TNIP1,PLSCR1,VASP,CEMIP2,MRTO4,ADAMTS4,NOLC1,WDR36,SERPINE1,TGM2,CYTH4,TIMP1,SELE,JD…
AllMSigDB	Liver_TBG_Gclc_KO	GSE34156_UNTREATED_VS_6H_NOD2_AND_TLR1_TLR2_LIGAND_TREATED_MONOCYTE_DN	2.15084e-09	3.83787e-07	0.774939	0.634277	2.08596	161	RSAD2,MX1,CXCL10,PARP12,GBP6,IRF7,OASL,NABP1,KIF3B,IRGM,TRIM5,IFIT2,IFI44,USP18,PSEN1,EHD4,MS4A6A,FCGR1A,LY6E,DDX60,ITPK1,EIF2AK2,RIPK4,PARP11,MOB1A,OAS3,NSF,IFIH1,TDRD7,DCUN1D1,PHF11,IFIT3,MFAP3,IKZF1,ZBP1,XAF1,FNBP1L,FAM91A1,TAP1,SAMSN1,PHF8,RAPGEF2,ETNK1,PAPOLA,CTR9,ABI1,RTP4,TLR1,CD72,MAN1B1,TGS1,SLFN5,MS4A4A,ADAR,TMEM229B,SPPL2A,TRIM21,ARHGAP30,IFI27L2,PSMB9,TMOD3,STAP1,RND3,ATP11B,TRIM14,PP…
AllMSigDB	Liver_TBG_Gclc_KO	MODULE_329	2.17815e-09	3.8485e-07	0.774939	-0.788929	-2.27152	51	MYOM2,ACTA1,TNNT3,TNNI2,MYBPC1,RYR1,HRC,MYL1,CASQ2,MYH7,CKMT2,ACTC1,NEB,MYOM1,CRYAB,SGCG,PLN,FXYD1,NOS1,SPEG,CACNG1,SSPN,PPP1R12B,IGF1,MYL7,CHRNB1
AllMSigDB	Liver_TBG_Gclc_KO	GSE15930_STIM_VS_STIM_AND_IFNAB_48H_CD8_T_CELL_DN	2.28796e-09	4.00327e-07	0.774939	0.602916	2.02777	190	RSAD2,CREG1,MX1,CXCL10,PGD,MPEG1,TAPBP,UHRF1BP1,CMPK2,LYSMD2,CTPS1,LGALS3BP,C1QB,IRF7,SLC7A11,TOR1B,NAMPT,NFKB2,TRAFD1,IRGM,IFIT2,SKIL,USP18,GPR65,ZNFX1,NCF1,OGFR,TOR1AIP2,SLFN12L,FAF1,DAXX,DDX24,ISG15,EIF2AK2,ADPRM,TLR7,IFIH1,STAM2,MID2,IFIT3,PSMD1,GEMIN5,EIF2AK3,BAZ1B,NOP2,CLIC4,PML,TAP1,IFIT1B,SPATS2,ETNK1,PI4K2A,GNG12,IL10RA,TGM2,NAB1,KPNA6,MTDH,E2F1,USP25,RNF11,PGS1,PREPL,RNF19B,ADAR,HLA-B,T…
AllMSigDB	Liver_TBG_Gclc_KO	GO_RESPONSE_TO_VIRUS	2.44695e-09	4.24029e-07	0.774939	0.54868	1.92689	276	RSAD2,BCL2L11,MMP12,MX1,CXCL10,ZC3HAV1,MAP3K14,TBK1,IRF7,NPLOC4,OASL,IKBKG,TRIM25,IRGM,TRIM5,IFIT2,IFI44,MAPK14,DDX60,ABCF3,FGR,ISG15,EIF2AK2,DDX21,FOSL1,OAS3,IFI16,ZMPSTE24,TLR7,IFIH1,RNF125,RELA,IFIT3,DDX3X,IFNGR2,SETD2,PDE12,TRAF3,CCL22,PMAIP1,LGALS8,ANKRD17,RNASE2,POLR3B,CYP1A1,CDK6,TLR8,TNFAIP3,GBF1,TRIM56,RNF216,NLRP3,CCT5,PML,PARP9,TLR9,IFIT1B,SERINC3,PLSCR1,DDX1,RIOK3,PTPRC,TRIM44,SLFN11,…
AllMSigDB	Liver_TBG_Gclc_KO	GSE21360_NAIVE_VS_SECONDARY_MEMORY_CD8_TCELL_DN	2.49868e-09	4.28868e-07	0.774939	0.622533	2.08331	176	SLC40A1,MX1,CXCL10,TAPBP,CLEC7A,POR,PARP12,ATF3,ZFAND2A,LGALS3BP,C6orf62,GBP6,IRF7,TFRC,KEAP1,OASL,CLEC1B,CDS2,RGS1,TRIM25,PSMB8,TRAFD1,IRGM,CD300A,TRIM5,IFIT2,ATP6V1B2,IFI44,RAB7B,AKR1A1,ZNFX1,PLD3,GAS2L3,IQGAP1,DDX60,UNKL,MBNL2,PARP11,ENTPD1,MYO1F,OAS3,GNS,HK3,KLHL21,SOAT1,IFIT3,PCYT1A,IL6ST,PACS2,PTPRO,ZBP1,XAF1,PLEKHM1,LGALS3,RRAGC,IGF2R,CDK6,CLIC4,ITPRID2,ABCG2,GABARAPL1,ARL8B,PNPLA2,KCNJ10,…
AllMSigDB	Liver_TBG_Gclc_KO	GSE18791_CTRL_VS_NEWCASTLE_VIRUS_DC_6H_DN	2.52744e-09	4.29713e-07	0.774939	0.614187	2.05182	179	RSAD2,USPL1,MX1,CXCL10,UHRF1BP1,CMPK2,PARP12,ANKFY1,GCH1,IRF7,OASL,TOR1B,TRIM25,NAMPT,HERC6,TMEM140,TRIM5,IFIT2,PARP14,IFI44,USP18,ZNFX1,DDX60,SIGLEC1,ISG15,OAS3,NCOA7,GNA13,CD274,MORC3,IFIH1,EPSTI1,CYLD,PHF11,IFIT3,UBE2Z,PMAIP1,RGL1,ZBP1,XAF1,TRIM69,PAWR,ADM,PELO,GTF2B,SFT2D2,TLK2,TRIM56,PML,PARP9,RLF,TAP1,PLSCR1,FUT4,GLRX,SMCHD1,DNAJB4,FEM1C,RTCB,RTP4,MASTL
AllMSigDB	Liver_TBG_Gclc_KO	GSE2770_TGFB_AND_IL4_VS_IL4_TREATED_ACT_CD4_TCELL_48H_UP	2.86896e-09	4.83218e-07	0.774939	0.611642	2.04338	181	CREG1,FTH1,PIR,TXNRD1,LGMN,GSR,CES1,ABHD4,HHIPL2,GLA,PPP1R10,SLC35F5,NABP1,HSP90AB1,PLA2G7,RIT1,NUP62,PSEN1,ZNFX1,EYA3,STARD3NL,STIP1,VCP,CCR5,ZFYVE1,ATP6V0E1,DNAJB6,CCL7,HIPK2,TMCO3,STAM2,PSMD1,CLN5,ADAM17,MFAP1,POLR2A,TRAF3,RPP14,WDR1,RRAGC,IGF2R,ZC3H12C,ELL2,SERINC1,DNAJA1,C3,KPNB1,KIF1B,STX3,SRP54,SNX9,ITPRIPL2,G3BP1,ALCAM,UST,PDGFA,IL1A,HSPA8,CEMIP2,PDCD6IP,CYBA,RNF185,GSTO1,SQOR,MMUT,BET1,T…
AllMSigDB	Liver_TBG_Gclc_KO	MODULE_201	2.91341e-09	4.86162e-07	0.774939	-0.792889	-2.27798	50	MYOM2,ACTA1,TNNT3,TNNI2,MYBPC1,RYR1,MYLPF,HRC,MYBPC2,MYL1,CASQ2,MYH7,CKMT2,ACTC1,NEB,ACTN3,MYL3,MYOM1,CRYAB,PLN,FXYD1,NOS1,CNN3,CACNG1,SSPN,PPP1R12B,MYL7,CHRNB1
AllMSigDB	Liver_TBG_Gclc_KO	REACTOME_HIV_INFECTION	3.22682e-09	5.26565e-07	0.774939	0.593925	2.03207	222	PSMD5,CHMP7,GTF2H1,TPR,PSMA1,GTF2E1,AP2A2,PSMB8,RAN,PSMD2,ATP6V1H,NUP153,PSMD14,NDC1,ERCC3,NUP62,AP2B1,NUP98,UBAP1,PSMA5,HCK,SUPT5H,ELOA,SKP1,PSME4,TAF2,RANBP2,UBB,TAF4B,CCNK,PSMD11,PSMC1,NUP50,CCR5,CDK7,VTA1,NMT1,POLR2G,CHMP4B,PSME1,PSMD12,PSMC6,NMT2,PSMD1,PSMD7,RNMT,PAK2,DOCK2,POLR2A,AP2M1,PSMD3,PSMC2,CCNT1,NCBP1,CHMP2B,POM121,AP1G1,SSRP1,GTF2B,PSMF1,KPNB1,NUP214,GTF2E2,PSMD10,PSMD8,POLR2B,PSME…
AllMSigDB	Liver_TBG_Gclc_KO	MODULE_387	3.23913e-09	5.26565e-07	0.774939	-0.791848	-2.25946	49	MYOM2,ACTA1,TNNT3,TNNI2,MYBPC1,RYR1,HRC,MYL1,CASQ2,MYH7,CKMT2,ACTC1,NEB,MYOM1,CRYAB,SGCG,PLN,FXYD1,NOS1,SPEG,SSPN,PPP1R12B,IGF1,MYL7,CHRNB1
AllMSigDB	Liver_TBG_Gclc_KO	GNF2_MYL2	3.24318e-09	5.26565e-07	0.774939	-0.87288	-2.29525	31	MYOZ2,MB,TCAP,ACTN2,COX6A2,HRC,FLNC,PGAM2,CASQ2,MYH7,FABP3,RPL3L,CKMT2,HSPB7,DES,ACTC1,COX7A1,MYL3,PTP4A3,SLC25A4,MYL2,SYNPO2L
AllMSigDB	Liver_TBG_Gclc_KO	GSE29618_MONOCYTE_VS_MDC_UP	3.448e-09	5.5482e-07	0.774939	0.611761	2.04372	179	HMOX1,CREG1,FTL,ALDH1A1,PGD,ADGRE1,CD68,CTSS,CYBB,EGR2,CTSD,NAMPT,PLA2G7,BACH1,RIT1,PSAP,MARCO,RAB5IF,SLC11A1,CD163,FCGR2A,TYROBP,FGR,FYB1,PILRA,CD44,HCAR3,GNS,HPSE,FBXL5,EVI2A,IFNGR2,HIF1A,AOAH,TKT,TMEM127,GAB2,DUSP6,EXT1,CD14,RTN3,IGF2R,ADM,TNFRSF1B,ELL2,BTG2,FPR1,AIF1,IFI30,NLRP3,LTA4H,SLC22A4,PNPLA2,SDCBP,FUT4,DRAM1,SCPEP1,NCF2,FCER1G,PLAGL2,GRK6,ATP6AP2,ADIPOR1,BIN2
AllMSigDB	Liver_TBG_Gclc_KO	IVANOVA_HEMATOPOIESIS_LATE_PROGENITOR	3.52606e-09	5.6236e-07	0.774939	0.485221	1.78585	479	G6PD,UGDH,GSR,ALDH1A1,MPEG1,C12orf49,EAF1,CLEC12A,MTHFD1L,BLVRB,SAT1,GBE1,CTSS,CYBB,CES2,TFRC,PLEK,TMEM43,CD300A,CCL23,MCM2,ZMYND12,UBAP1,MS4A6A,EIF2S1,GHITM,RFWD3,FCGR1A,HCK,ETF1,SPTLC2,SLFN12L,PTCD3,TYROBP,HARBI1,ALAS1,TRMT12,CPTP,PACSIN2,BSG,CSF2RB,PRDX3,INTS4,AGPS,PSMC1,RNF115,COA5,FBXO33,MAP2K1,ATP6V0E1,CLPTM1L,PPP2CB,HPSE,CLINT1,ALDH3A2,LY86,USP14,SLC25A51,C19orf38,ABR,SOAT1,EVI2A,GAREM1,AT…
AllMSigDB	Liver_TBG_Gclc_KO	RSRFC4_Q2	3.80617e-09	6.01709e-07	0.761461	-0.552488	-1.96171	204	ADAM11,MYOZ2,CKM,HAO1,INPP4A,MYH4,ARHGEF37,EEF1A2,TPM2,MID1IP1,CYP2E1,TNNC2,KLHL41,MYL1,CNMD,LZTS2,CASQ2,CASQ1,SLC2A4,PLEKHA6,ACTC1,TRDN,MYL3,ITGA7,SMPX,KY,MYL2,AMPD1,BCL9L,TSC22D1,CAPN3,ASB16,EYA1,ART5,S1PR1,HOXC4,HJV,TSPAN13,SLC8A3,SMYD1,ATP2A3,PRKAG1,SSPN,CLCN1,SLC29A2,ATP1B2,HIBADH,CUX1,ACTR3B,ARHGEF15,HDAC7,TGFB3,DKK2,CDC42EP3,TNNI1,KCNQ5,CA7,RTL3,SCAI,NFAT5,KLHL40,FBXO40,TCEA3,MEOX2,TRIM55,…
AllMSigDB	Liver_TBG_Gclc_KO	GSE45365_NK_CELL_VS_BCELL_UP	3.96788e-09	6.21818e-07	0.761461	0.602124	2.02653	192	CBR3,ZC3HAV1,TSR1,ATF3,SLC2A1,TBK1,GNL3,NABP1,WDR3,HSP90AA1,SH3BP2,VCAM1,ICAM1,BACH1,CD83,C11orf24,ATP6V1A,SLC30A4,ATP6V1H,RLIM,NIFK,TASOR2,TMEM87B,SLC39A6,PICALM,BCL10,ZNF655,FOSL1,NDEL1,ZDHHC5,CLPTM1L,SLC7A1,H6PD,RELA,RGS2,THBS1,MOB3A,IL6ST,PAK2,TTPAL,FEM1B,DUSP6,BDP1,WDR1,RHOD,NCBP1,TNFAIP3,GAK,PKIB,DNAJA1,AGFG1,MAPK6,WWTR1,DOCK10,GNG12,SF3B3,SLBP,VASP,SPTY2D1,SERPINE1,IFRD1,WDR75,SDE2,ABL2,AG…
AllMSigDB	Liver_TBG_Gclc_KO	IVANOVA_HEMATOPOIESIS_MATURE_CELL	4.14043e-09	6.43265e-07	0.761461	0.55202	1.93685	273	HTATIP2,SLC40A1,LGMN,CES1,DEGS1,ADGRE1,CYBB,C1QB,TBCEL,GPX4,PI4K2B,SPECC1,AP2A2,C11orf24,ITGB2,SLC7A8,ANO10,SLC25A44,GRINA,MKRN1,SLC11A1,PIK3CB,ABCB6,DCK,TMCC1,ATP6V0A1,MGST3,P2RY13,YPEL5,FGR,PICALM,HSPA4L,ARHGAP19,STK17B,EPS15,LILRA5,CMAS,TSPAN17,TMEM170A,NAAA,LYVE1,THBS1,BMPR1A,SACM1L,MTF1,GAPVD1,TMPO,DCAF10,XPO7,PC,PRC1,SMOX,RAB43,SNX13,RNASE2,CD14,PIGQ,LRRC28,HERPUD2,GPATCH1,FPR1,HECTD1,SPDL1…
AllMSigDB	Liver_TBG_Gclc_KO	GSE37301_MULTIPOTENT_PROGENITOR_VS_GRAN_MONO_PROGENITOR_DN	4.56107e-09	7.02561e-07	0.761461	0.603776	2.02669	188	RSAD2,CXCL10,TAPBP,TSR1,NUB1,SNX10,CMPK2,LYSMD2,LGALS3BP,GTF2H1,TBK1,IRF7,NAMPT,G3BP2,ICAM1,NFKB2,PSMB8,TRAFD1,IRGM,IFIT2,USP18,PSEN1,ZNFX1,FCGR1A,SLC10A3,OGFR,TOR1AIP2,DAXX,UBR4,CCNG2,ISG15,EIF2AK2,ABCG1,KLF6,HIP1R,CCL7,IFIH1,GBP2,RELA,MMP13,IFIT3,RIPK1,DBNL,BMPR1A,IL6ST,PLA2G4A,GBP4,POLR2A,LYN,AP1AR,MYO5B,NOP2,NCK1,PAWR,CLIC4,GBP7,PROCR,AGFG1,IRF8,PML,EXO1,TAP1,IFIT1B,TFDP1
AllMSigDB	Liver_TBG_Gclc_KO	MODULE_512	4.72975e-09	7.22369e-07	0.761461	-0.836531	-2.27842	36	MYOM2,ACTA1,TNNT3,TNNI2,RYR1,HRC,MYL1,CASQ2,MYH7,CKMT2,ACTC1,NEB,MYOM1,CRYAB,SGCG,PLN,FXYD1,NOS1,SSPN,PPP1R12B
AllMSigDB	Liver_TBG_Gclc_KO	GSE25085_FETAL_BM_VS_ADULT_BM_SP4_THYMIC_IMPLANT_UP	4.9664e-09	7.52138e-07	0.761461	0.591373	1.99331	195	PPFIBP2,RSAD2,MVP,TAPBP,TSR1,DEGS1,CMPK2,PARP12,ATF3,CD180,IRF7,OASL,RMDN3,RELB,TGFBR2,GALNT11,CCT3,PLEKHO2,IDE,HERC6,PSMB8,GLG1,IFIT2,PARP14,LCP2,LY9,OGFR,AHSA1,LIPA,LY6E,DDX60,CD86,PCGF5,ISG15,ZUP1,TMCC3,HPSE,ZFAND5,DDX18,IFIH1,CHMP4B,AKAP10,TDRD7,PSME1,MMP13,IFIT3,ENPP4,GBP4,TRAF3,TAPBPL,IGF2BP2,LRP12,ZBP1,AIDA,PAWR,ZC3H12C,CERS6,ELL2,PPP1R15A,MAFG,FNBP1L,IFIT1B,TRMT61A,GLRX,TMEM230,TRIM44,MRP…
AllMSigDB	Liver_TBG_Gclc_KO	REACTOME_CLEC7A_DECTIN_1_SIGNALING	5.13299e-09	7.70889e-07	0.761461	0.705897	2.17427	99	PSMD5,MAP3K14,CLEC7A,PSMA1,IKBKG,RELB,NFKB2,PSMB8,PSMD2,PSMD14,AHCYL1,PSMA5,SKP1,PLCG2,PSME4,UBB,PSMD11,BCL10,PSMC1,PSME1,PSMD12,TRAF6,RELA,PDPK1,PSMC6,PSMD1,FBXW11,PSMD7,CDC34,NFATC3,PSMD3,CCL22,PSMC2,ITPR2,PSMF1,PPP3R1,TAB3,PSMD10,PSMD8,PSME3,PSMB5,UBA3,PSME2,IL1B,PSMA8,PSMB9,MAP3K7,PSMD13,PSMB4,PSMC3,PSMA7,PSMB7,PSMC4,SYK
AllMSigDB	Liver_TBG_Gclc_KO	GSE22886_NAIVE_CD4_TCELL_VS_MONOCYTE_DN	5.27307e-09	7.85382e-07	0.761461	0.606086	2.02948	185	CREG1,FTL,PGD,SLC15A3,CLEC7A,SNX10,TLR2,CTSS,LYZ,CYBB,SPI1,PSAP,ATP6V1A,CAPZA1,GRN,SIRPA,NUP62,SLC11A1,GCA,AKR1A1,MFSD1,HCK,PLCG2,FCGR2A,FGR,PILRA,CSF2RB,MNDA,IGSF6,PTGS1,E2F3,GNS,HK3,NSF,SH2B3,MEGF9,IFNGR2,CLEC4A,GAB2,DUSP6,NCOA4,TUT7,CTNNA1,CD14,LGALS3,EIF4E2,WASHC4,FPR1,RAB31,IFI30,CEBPD,IRF8,PPFIA1,SDCBP,PLSCR1,FUT4,ADAP2,GLRX,SCPEP1,NCF2,FCER1G,KCTD12,UBA3
AllMSigDB	Liver_TBG_Gclc_KO	GSE24634_TREG_VS_TCONV_POST_DAY3_IL4_CONVERSION_DN	5.91943e-09	8.66778e-07	0.761461	0.601869	2.02029	188	CREG1,ABCC3,C2CD2,SLC15A3,GLA,CCL2,HEXA,C1QB,PLA2G7,BACH1,RIT1,PSAP,ITGB2,CDKN1A,PLEK,LAIR1,C1QA,METTL7A,IFI44,SLC11A1,GCA,EHD4,TMCC1,HCK,EPB41L3,FCGR2A,CD86,P2RY13,MNDA,MOB1A,CMKLR1,CTSO,DNAJB9,BLCAP,SNX27,MEGF9,TDRD7,ATP6V1C1,IFNGR2,PPT1,DSE,LGALS3,VPS11,CREBL2,CEBPD,SERINC3,COPA,ATP6V1D,VPS35L,KCTD12,UST,SASH1,TRAPPC12,ADIPOR1,SNX4,TGM2,TLR1,TCIRG1,TIMP1,SLAMF7,NAGK,SNX6,DUSP3,EMC3,ASAH1,ARMH3…
AllMSigDB	Liver_TBG_Gclc_KO	GSE19888_ADENOSINE_A3R_INH_VS_TCELL_MEMBRANES_ACT_MAST_CELL_UP	6.0242e-09	8.66778e-07	0.761461	0.60153	2.01915	188	RSAD2,MX1,CXCL10,ZC3HAV1,MVP,TAPBP,CMPK2,PARP12,UBD,GBP6,IL18BP,RBM43,AREL1,FCGR3A,TRIM25,HERC6,MYO9B,PSMB8,IRGM,TRIM5,IFIT2,PARP14,IFI44,USP18,DCP2,DCK,TOR1AIP2,DAXX,PCGF5,ISG15,PLEKHM3,PARP11,ZUP1,CD274,IFIH1,AKAP10,GBP2,PSME1,IFIT3,GBP4,TUT7,ZBP1,XAF1,CLIC4,TTC21B,FPR1,THAP2,TLK2,GBP7,TRIM56,DDX4,PML,PARP9,STX3,TAP1,IFIT1B,ETNK1,PRKX,SHISA5,DZANK1,RTP4,RHBDD1,CCDC18,ATM,PSME2,CD72,DTX3L,SLFN5,…
AllMSigDB	Liver_TBG_Gclc_KO	REACTOME_CELLULAR_RESPONSES_TO_EXTERNAL_STIMULI	6.03074e-09	8.66778e-07	0.761461	0.488457	1.78796	440	TXNRD1,GSR,PSMD5,CHMP7,GSTP1,SQSTM1,HSPH1,CYBB,MAP2K3,TPR,HSPB8,PSMA1,TUBA1C,DYNC1H1,HSP90AB1,HSP90AA1,TUBB4B,DNAJB1,ATG12,MT1X,MT1A,PSMB8,CDKN1A,PRDX1,PSMD2,NUP153,PSMD14,CAPZA1,NDC1,PRKAA2,TXN,NUP62,GPX7,NUP98,HSPA1B,NCF1,MAPK9,PSMA5,MAPK14,MTOR,STIP1,PRKAA1,PSME4,RANBP2,UBB,HIKESHI,AJUBA,TOMM20,RHEB,PSMD11,VCP,PRDX3,TUBB2A,PSMC1,NUP50,E2F3,RPTOR,CAPZA2,HSPA4L,ATR,DNAJB6,DNAJA2,TOMM5,CHMP4B,GPX…
AllMSigDB	Liver_TBG_Gclc_KO	GSE18791_UNSTIM_VS_NEWCATSLE_VIRUS_DC_6H_DN	6.04748e-09	8.66778e-07	0.761461	0.621268	2.05025	163	RSAD2,CBR1,USPL1,MX1,CXCL10,ZC3HAV1,CMPK2,LGALS3BP,GCH1,IRF7,OASL,TOR1B,PI4K2B,TRIM25,HERC6,TRAFD1,TRIM5,IFIT2,PARP14,IFI44,USP18,ZNFX1,SWT1,DDX60,SIGLEC1,ISG15,EIF2AK2,PARP11,OAS3,IFI16,CD274,IFIH1,EPSTI1,PHF11,GAREM1,IFIT3,RIPK1,UBE2Z,RGL1,ZBP1,XAF1,TRIM69,GTF2B,SFT2D2,TRIM56,PML,PARP9,TAP1,PLSCR1,FUT4,CCNA2
AllMSigDB	Liver_TBG_Gclc_KO	CAR_HPX	6.06004e-09	8.66778e-07	0.761461	-0.729685	-2.19346	65	C8A,APOA1,AADAC,HPD,CYP2E1,C8B,SLC27A2,SAA4,CDO1,AQP9,C9,HGFAC,F12,RBP4,AMBP,ORM1,TFR2,HSD17B6,FGB,PLG,SDS,FGG,CPS1,ARG1,FGA,SERPINC1,F2,SERPIND1,C6,SERPINF2,LECT2,AFM,ITIH1,APOC1,APOF,F9,CFH,SLC22A1,CPB2
AllMSigDB	Liver_TBG_Gclc_KO	GSE2770_TGFB_AND_IL4_ACT_VS_ACT_CD4_TCELL_2H_DN	6.29525e-09	8.93331e-07	0.761461	0.60551	2.0229	181	CXCL10,NUB1,PARP12,SAT1,MLKL,GCH1,IRF7,OASL,CDS2,NABP1,TOR1B,C21orf91,TRIM25,SPATS2L,TRAFD1,PARP10,RAB5IF,IFIT2,IFI44,ZNFX1,NOD1,SPTLC2,FBXO7,LY6E,DDX60,UBE2F,ISG15,EIF2AK2,CCNK,MNDA,RHEB,TUBB2A,OAS3,NCOA7,IFI16,BLZF1,IFIH1,ARL8A,TDRD7,EPSTI1,PHF11,SNW1,OSBPL2,DCTN4,ZBP1,XAF1,RRAGC,GTF2B,TRIM56,IRF8,PARP9,PLSCR1,SMCHD1,SHISA5,IFI27,ELF1,CD38,BST2,USP25,DTX3L,PARP4,SLFN12,AFG1L,TRIM21,B3GNT2,STAP1…
AllMSigDB	Liver_TBG_Gclc_KO	GSE13485_CTRL_VS_DAY3_YF17D_VACCINE_PBMC_DN	6.74658e-09	9.49897e-07	0.761461	0.610655	2.045	177	RSAD2,MX1,CXCL10,CMPK2,PARP12,GTF2H1,C1QB,GCH1,IRF7,OASL,SAMD4A,TOR1B,HERC6,SIDT2,SPATS2L,C11orf24,PARP10,C1QA,METTL7A,TRIM5,IFIT2,PARP14,IFI44,LCP2,TLR5,USP18,C3AR1,LY6E,DDX60,SIGLEC1,ISG15,DNAJC13,EIF2AK2,OAS3,GNS,IFIH1,MEGF9,EPSTI1,PHF11,IFIT3,CX3CR1,BTK,VIPAS39,SELPLG,RGL1,XAF1,LARP1,TRIM69,VPS45,FAM13A,IRF8,PML,IMMT,PARP9,TAP1,PLSCR1,ADAP2,SASH1,IFI27,RTCB,RTP4,KIAA1841,MYOF,B3GALT6,BST2,PSM…
AllMSigDB	Liver_TBG_Gclc_KO	GO_CELLULAR_COMPONENT_ASSEMBLY_INVOLVED_IN_MORPHOGENESIS	7.39441e-09	1.03304e-06	0.761461	-0.653278	-2.1227	103	MYOM2,MYOZ2,IHH,ACTA1,TNNT3,TTN,MYBPC1,NRAP,OBSCN,TCAP,ACTN2,LDB3,MYBPC2,KLHL41,CASQ2,CASQ1,TNNT1,ACTC1,NEB,MYOZ1,TMOD1,MYOM1,LMOD2,LMOD3,MYPN,MYL2,TMOD4,CAPN3,FHOD3,OBSL1,MYOM3,SYNPO2L,KRT19,CAV3,LMOD1,MEF2C,GPC1,NFASC
AllMSigDB	Liver_TBG_Gclc_KO	GSE34156_NOD2_LIGAND_VS_TLR1_TLR2_LIGAND_6H_TREATED_MONOCYTE_UP	7.90827e-09	1.09633e-06	0.74774	0.589907	1.98594	194	RSAD2,MX1,CXCL10,MPEG1,TAPBP,NUB1,CTPS1,LY6D,LGALS3BP,ANKFY1,IRF7,DYNC1H1,RMDN3,IL18BP,IKBKG,TRIM25,NAMPT,PSMB8,TRAFD1,IRGM,MAFK,SLC25A44,IFIT2,GRINA,TBRG1,TOR3A,USP18,ZNFX1,OGFR,SPTLC2,TOR1AIP2,LY6E,SLFN12L,DAXX,PCGF5,DDX24,ISG15,OSER1,EIF2AK2,C2CD3,GNA13,MAP2K1,IFIH1,GBP2,PSME1,IFIT3,FBXW11,PSMD7,GBP4,TSPYL1,CCDC6,TUT7,ANKRD17,PTPN13,CLIC4,TNFRSF1B,RORC,GBP7,PML,STX3,TAP1,IFIT1B,RNPEPL1,ETNK1,P…
AllMSigDB	Liver_TBG_Gclc_KO	REACTOME_CELL_CYCLE_MITOTIC	8.15076e-09	1.12132e-06	0.74774	0.480246	1.76468	459	PSMD5,ZWINT,TPR,PSMA1,TUBA1C,DYNC1H1,WEE1,HSP90AB1,HSP90AA1,TUBB4B,PSMB8,CDKN1A,MCM5,CEP192,PSMD2,NUP153,PSMD14,NDC1,YWHAG,NEDD1,MCM2,NUP62,NUP98,CENPT,HAUS8,PSMA5,CLASP1,CDC45,SKP1,PSME4,RANBP2,ESCO1,CEP290,UBB,AJUBA,ARPP19,PSMD11,RFC1,TUBB2A,PSMC1,NUP50,E2F3,CDK7,PCM1,NDEL1,PAFAH1B1,MAPRE1,MCM4,PPP2CB,BLZF1,MCM6,MIS12,OFD1,NEK9,PSME1,PSMD12,PSMC6,PSMD1,FBXW11,PSMD7,ANAPC1,TMPO,LYN,CDKN2B,CDC27,…
AllMSigDB	Liver_TBG_Gclc_KO	GSE6259_FLT3L_INDUCED_DEC205_POS_DC_VS_CD8_TCELL_DN	8.62931e-09	1.17816e-06	0.74774	0.615865	2.06094	175	ZC3HAV1,CMPK2,PARP12,LGALS3BP,ANKFY1,MLKL,IRF7,KEAP1,IL18BP,TRIM25,NAMPT,G3BP2,ICAM1,SDC3,CDKN1A,IRGM,TRIM5,PARP14,DCP2,EHD4,MS4A6A,FCGR1A,OGFR,NOD1,TOR1AIP2,DDX60,SLFN12L,ISG15,NOL9,EIF6,CSTB,HPSE,CD274,SMCR8,GBP2,TDRD7,PSME1,EPSTI1,MMP13,PHF11,IFIT3,AOAH,GBP4,SLAMF8,ZBP1,CENPJ,LGALS3,CERS6,C3,PML,ATAD3A,TLR9,RAPGEF2,SMCHD1,CSF1,DDX54,GPR107,RTP4,CYBA,POLDIP3,ADAP1,THEMIS2,PSME2,LRP8,ZFYVE26,SLF…
AllMSigDB	Liver_TBG_Gclc_KO	GO_HEART_PROCESS	8.73273e-09	1.18332e-06	0.74774	-0.518624	-1.89097	262	KCNN2,ATP2A1,TMEM38B,TNNT3,TTN,AVPR1A,TNNI2,TCAP,RYR1,SREBF1,MAP2K6,HRC,MYL1,ATP1A2,NPR2,CACNA1S,CASQ2,CASQ1,MYH7,TNNT1,HSPB7,DES,ACTC1,NOX4,ATP1B1,TRDN,MYL3,PDE4B,CACNA1D,CACNA2D1,MYL2,CACNB1,SCN4B,MYLK2,SGCG,SRSF1,PLN,FXYD3,FXYD1,TAZ,CAV1,TMEM38A,NOS1,TRPM4,ADA,GSTM2,SCN1B,CAV3,SLC8A3,ADRA1B,ATP2A3,CACNG1,KCNJ2,ATP1B2,ACE2,KCNA5,POPDC2,BVES,VEGFB,SNTA1,NEDD4L,CACNG6,FXYD7,ACE,NPR1,NPFF,CAMK2D,K…
AllMSigDB	Liver_TBG_Gclc_KO	GO_MUSCLE_CELL_DEVELOPMENT	9.3845e-09	1.26215e-06	0.74774	-0.582451	-2.01727	166	MYOM2,MYOZ2,ACTA1,VEGFA,TNNT3,TTN,MYBPC1,NRAP,OBSCN,BMP4,TCAP,ACTN2,RYR1,LDB3,MYO18B,MYBPC2,KLHL41,FLNC,CASQ2,CASQ1,TNNT1,ALPK3,ACTC1,NEB,MYOZ1,STAC3,TMOD1,MYOM1,LMOD2,LMOD3,MYPN,MYL2,TMOD4,CAPN3,FHOD3,OBSL1,MYOM3,SYNPO2L,HES1,KRT19,CAV3,LMOD1,MEF2C,BVES,AKAP6,IGF1,FHL2,CHRNB1,TRIM54,SIX4,TBX3,NFATC4,TMOD2,UCHL1,SIX1,KLHL40,RIPOR2,MYORG
AllMSigDB	Liver_TBG_Gclc_KO	GSE32533_WT_VS_MIR17_OVEREXPRESS_ACT_CD4_TCELL_DN	9.64109e-09	1.28705e-06	0.74774	-0.560795	-1.98533	193	AMY2A,PLXNB1,MYOZ2,MB,CMYA5,VAMP5,ARHGEF37,LDB3,COX6A2,CAMK2N1,PYGM,MYL1,ATP1A2,FNDC5,ABLIM3,CAP2,CASQ2,TNNT1,ITGB1BP2,ACTC1,PHYH,LDHB,ALPK2,LIMCH1,LMOD2,SYNPO2,SLC25A4,MYPN,RBM24,SMPX,PPARGC1A,HHATL,NKD1,TXLNB,DPYD,ACBD4,SGCG,NEXN,SERPING1,APOBEC2,MYOC,SGCA,DOCK6,TMEM182,CAV1,PFKM,ASB11,KBTBD13,KLHL30,SLN,C4orf54,WDSUB1,ZNF628,HSPB6,HSPB2,MACROD1,IDH3G,PODN,GPC1,POPDC2,BVES,PDZK1,CABCOCO1,DEAF1,…
AllMSigDB	Liver_TBG_Gclc_KO	GSE7219_WT_VS_NIK_NFKB2_KO_DC_UP	1.0038e-08	1.33019e-06	0.74774	0.604358	2.0232	183	RSAD2,FTH1,CXCL10,NRIP1,GLA,ATF3,FOSL2,IRF7,LPXN,HSPD1,HSP90AB1,PLK3,RGS1,HSP90AA1,DNAJB1,SIDT2,TRAFD1,GRINA,IFI44,FAM102A,SKIL,USP18,NUP98,CD86,ENTPD1,NKRF,OAS3,CD274,TLR7,ZYG11B,ABR,LILRB4,RNF125,NAAA,WNK1,HIF1A,ATAD2,IL6ST,IL4R,ERN1,DUSP6,PMAIP1,ETS2,SMOX,HILPDA,ZBP1,NEDD9,MEX3C,CLIC4,TNFRSF1B,TFIP11,PPP1R15A,TMEM184B,PPP2R1A,CCL3,PDE4D,AMD1,GLRX,SERTAD2,IDI1,LAMC1,DNAJB4,TOP2A,CEMIP2
AllMSigDB	Liver_TBG_Gclc_KO	GSE29618_MONOCYTE_VS_PDC_UP	1.04414e-08	1.37354e-06	0.74774	0.609442	2.03911	182	HMOX1,CREG1,FTL,ALDH1A1,CLEC7A,BLVRB,TLR2,CTSS,NAMPT,SPI1,PLA2G7,CSF1R,MARCO,ITGB2,SLA,SIRPA,NAIP,HCK,CD163,EPB41L3,CDC42SE1,TYROBP,CD86,ALDH3B1,P2RY13,TBXAS1,ITPK1,FGR,FYB1,PILRA,CD44,ENTPD1,PTGS1,MYO1F,HCAR3,HPSE,ARHGDIB,ALDH3A2,LY86,FBXL5,MEGF9,GBP2,IFNGR2,HIF1A,CLEC4A,AOAH,CFP,TKT,NLRP1,RNASE2,CD14,LGALS3,MSN,TNFRSF1B,FPR1,RAB31,AIF1,NLRP3,NUP214,CAST,SDCBP,SCPEP1,NCF2
AllMSigDB	Liver_TBG_Gclc_KO	GO_PROTEASOMAL_PROTEIN_CATABOLIC_PROCESS	1.11458e-08	1.45558e-06	0.74774	0.48318	1.77529	449	PSMD5,NUB1,HFE,ZFAND2A,STT3B,PSMA1,UBXN4,NPLOC4,KEAP1,HSP90AB1,ECPAS,PLK3,AREL1,TRIM25,USP5,DNAJC10,PLAA,TREM2,PSMB8,CRBN,TOR1A,PSMD2,RNF4,PSMD14,PSEN1,HSPA1B,ARIH2,NHLRC3,MAPK9,PSMA5,UBQLN2,SKP1,PSME4,FAF1,UBB,TNFAIP1,BBS7,UBE2K,UBE4A,DNAJB14,PSMD11,VCP,PRPF19,PSMC1,KLHL22,CUL4A,FBXO33,UBE4B,MAEA,DDB1,PPP2CB,DCAF11,SMARCC1,DNAJB9,USP14,FBXL5,BFAR,PSME1,PSMD12,UBQLN4,PSMC6,CLEC16A,PSMD1,FBXW11,PS…
AllMSigDB	Liver_TBG_Gclc_KO	GSE9316_IL6_KO_VS_IFNG_KO_INVIVO_EXPANDED_CD4_TCELL_DN	1.13581e-08	1.47263e-06	0.74774	0.590397	1.98567	190	TXNRD1,MX1,CXCL10,MVP,TAPBP,SLC15A3,CCL2,PARP12,ATF3,NEPRO,CTPS1,LGALS3BP,IRF7,LSG1,OASL,RMDN3,ICAM1,LITAF,MARCO,CDKN1A,TMEM140,TRAFD1,TOR3A,OGFR,TOR1AIP2,NOP14,TOR1AIP1,UBR4,MAFF,TMEM209,CCL7,DDX18,INHBB,CHMP4B,GBP2,PSME1,MMP13,THUMPD1,AOAH,RABL3,PSAT1,HILPDA,ZBP1,F11R,CD14,AEBP2,CLIC4,TNFAIP3,NUDT5,RRAS2,HTT,ELP1,FLNB,TAP1,MAPK6,CEMIP2,PWP1,SERPINE1,RTP4,RIPK2,IFRD1,TIMP1,BST2,PRPF31,PSME2,TRUB…
AllMSigDB	Liver_TBG_Gclc_KO	GSE32034_LY6C_HIGH_VS_LOW_MONOCYTE_DN	1.20743e-08	1.55431e-06	0.74774	0.587846	1.97737	193	BCL2L11,CHMP7,CMPK2,PARP12,LGALS3BP,GCH1,GBP6,DOP1B,POLR1A,PSMB8,TMEM140,ELAC2,IFIT2,PARP14,USP18,LCMT2,NIFK,UBAP1,HAUS8,PATJ,DDHD2,AHSA1,DDX60,WDR43,RRP12,DDX24,DCAF11,NEK9,GTF3C4,GBP2,PSME1,EPSTI1,ARFGEF1,RELA,INPP5D,IFIT3,RRN3,UBE2Z,TDRP,OSBP,USP12,MESD,ZNF790,AVL9,LAS1L,RAB40C,LARP1,VPS11,TNIP1,KIF1B,PARP9,ORC2,IFIT1B,GOLGA5,ATP6V1E1,RTP4,RNF185,PRPF6,PITHD1,BST2,AXIN1,ZNF394,CTDP1,MARVELD2,R…
AllMSigDB	Liver_TBG_Gclc_KO	GSE37533_PPARG1_FOXP3_VS_PPARG2_FOXP3_TRANSDUCED_CD4_TCELL_PIOGLITAZONE_TREATED_DN	1.25495e-08	1.59734e-06	0.74774	0.608425	2.03571	182	RSAD2,BAK1,CBR3,MX1,GCLM,CXCL10,ZC3HAV1,SLC15A3,PARP12,ATF3,GCH1,FOSL2,UBXN4,PKP4,DNAJB1,BACH1,HERC6,PSMB8,TRAFD1,SUSD6,IFIT2,ATP6V1B2,IFI44,USP18,RCAN1,OGFR,DDX60,TNFAIP1,ISG15,EIF2AK2,OAS3,DNAJA2,IFIH1,GBP2,TDRD7,PSME1,CYLD,PHF11,IFIT3,RIPK1,BAZ1A,HDAC4,PMAIP1,MED21,XAF1,FKBP5,SFT2D2,BCL2L13,DNAJA1,IFI30,IRF8,PML,AFF1,SETX,TAP1,PLSCR1,DRAM1,MRTFB,CSF1,AHCYL2,RTP4,RIPK2
AllMSigDB	Liver_TBG_Gclc_KO	HNF1_01	1.25858e-08	1.59734e-06	0.74774	-0.539875	-1.93487	215	KCP,ADAM11,SUCNR1,SERPINA7,CKM,LIPC,HAO1,CHRD,SLC3A1,CYP2E1,PBX2,UGT2A3,NECTIN1,HNF1B,HOXC6,CDH17,CDK2,LUC7L3,TLCD1,SEMA4G,HGFAC,GUCA2B,DPYD,MYL2,EVA1A,RNASE4,ZNF827,BCL9,GAN,SLC7A9,ERRFI1,CUEDC1,PLG,HOXC4,LEAP2,KLHDC7A,LGALS2,MSH5,P2RX5,ALB,FOXA2,FGA,ZMYND8,SLC39A14,SLC5A1,SRSF7,SPTSSB,NRP1,FGFR4,TM4SF20,NR1H4,SOAT2,RNF186,HNF1A,LECT2,AFM,HOXA4,NFIX,UGT1A4,SFRP4,PLA1A,PDZK1IP1,CDAN1,CHCHD7
AllMSigDB	Liver_TBG_Gclc_KO	GSE5679_CTRL_VS_PPARG_LIGAND_ROSIGLITAZONE_AND_RARA_AGONIST_AM580_TREATED_DC_UP	1.28231e-08	1.61607e-06	0.74774	0.585803	1.96047	184	RSAD2,CXCL10,SNX10,UHRF1BP1,ADGRE1,GLA,CYBB,UBD,MLEC,IRF7,PKP4,NAMPT,ICAM1,SDC3,ROCK2,PSMB8,PRDX1,IRGM,SUSD6,PI4KA,LCP2,NUP62,USP18,ZNFX1,DCK,ETF1,LY6E,SLFN12L,DAXX,BMS1,ISG15,ENTPD1,AXL,IFIH1,ARFGEF1,IFIT3,NMT2,DDX10,HIF1A,MTF1,IKZF1,AOAH,GBP4,ITPR2,CLIC4,ZC3H12C,FPR1,GBP7,WAC,C3,SLC4A1AP,IRF8,AFF1,KIAA1522,TAP1,IFIT1B
AllMSigDB	Liver_TBG_Gclc_KO	GSE24634_TEFF_VS_TCONV_DAY3_IN_CULTURE_DN	1.39285e-08	1.7432e-06	0.74774	0.60113	2.00821	179	PPFIBP2,HMOX1,PGD,CHMP7,GSTA1,CRYL1,CCL2,CD68,TLR2,LGALS3BP,CYBB,HEXA,VSIG4,MARCO,CDKN1A,ACP2,LAIR1,ITGB5,C1QA,EVL,SLC11A1,AKR1A1,CD84,MFSD1,HCK,LIPA,CD163,EPB41L3,FCGR2A,P2RY13,FGR,PILRA,ABCG1,MNDA,PDGFC,KLF6,CCR5,GNS,CTSO,LILRB4,THBS1,TM9SF1,CLEC4A,AOAH,SLAMF8,RGL1,CD14,GPR35,ADM,TLR8,CREBL2,IFI30,ADAP2,YIPF1,DRAM1,NCF2,FCER1G,KCTD12,OPN3
AllMSigDB	Liver_TBG_Gclc_KO	GO_CELLULAR_RESPONSE_TO_TOXIC_SUBSTANCE	1.52913e-08	1.90055e-06	0.733762	0.568572	1.94743	220	NQO1,SRXN1,GSTM1,HMOX1,TXNRD1,GSR,IMPACT,GSTA1,GSTP1,CYBB,GCH1,ESD,GPX4,IL18BP,SPI1,PSAP,SESN2,PRDX1,UBIAD1,SIRPA,TXN,GPX7,AKR1A1,FOXO1,ECT2,APOM,PRKAA1,MGST3,DAXX,PRDX3,PTGS1,TP53INP1,AXL,HGF,CCL7,PLEKHA1,GPX2,RELA,RIPK1
AllMSigDB	Liver_TBG_Gclc_KO	T3R_Q6	1.59117e-08	1.95097e-06	0.733762	-0.523345	-1.87763	231	VAMP2,KCNN2,PIPOX,ACSL5,TNS2,OBSCN,MYBPC2,ATP1A2,PCBP4,SEMA6C,ME3,JPH2,FOXA1,LDHB,LUC7L3,IGDCC4,RBM24,TSHZ2,MLLT6,HHATL,TPPP3,ALPI,MYLK2,PTMS,BCL9,KCNAB3,MANF,THPO,MYOM3,SYNGR1,RARG,AHNAK,SLC8A3,NYAP1,PRKAG1,SSPN,NR6A1,HNRNPL,KCNG4,ZMYND8,CDK2AP2,GPR162,LRRN1,RGL2,DRP2,ACKR3,TCF7,XYLT2,BCL6,SMOC1,NFIX,HAS3,TBX3,TNXB,ESRP2,RELL2,APBB1,ELOVL6,KRT10,FBXL22,TMEM8B,NNAT,TRIM55,BNC2,KCNN3,CYC1,TENT5C,K…
AllMSigDB	Liver_TBG_Gclc_KO	AP4_Q6_01	1.59135e-08	1.95097e-06	0.733762	-0.522836	-1.89372	242	RAB3A,KCNN2,ACTA1,VEGFA,CKM,TNNI2,CHRD,TNNC2,RTKN,FNDC5,ANK1,PCBP4,DES,SOX12,BARX2,CLDN15,ALPK2,MYLK,LINC01089,MYPN,HES6,TPPP3,TMOD4,RUFY3,HSD3B7,APOBEC2,LNX1,TAZ,THPO,PROSER3,MSS51,CCL27,EYA1,SPOCK2,EFNA1,RAPSN,HSPB6,HJV,KCNJ2,ASB5,NEURL1,ZMYND8,SPOP,GPR162,CDKN1B,MASP1,TGFB3,DRP2,KCNQ5,RUFY1,CNTN2,ZNF385A,SYTL2,KLHL40,RGS12,CREB3L1,RXRG,MLIP,NDUFA4L2,RBFOX1,PLPP7,HOXA3,BNC2,MYCN,TFAP4,RASL12,ER…
AllMSigDB	Liver_TBG_Gclc_KO	GSE26890_CXCR1_NEG_VS_POS_EFFECTOR_CD8_TCELL_UP	1.62691e-08	1.98109e-06	0.733762	0.593452	1.99105	191	RSAD2,CXCL10,MPEG1,CMPK2,PARP12,LGALS3BP,CYBB,MLEC,GBP6,IRF7,LPXN,TUT4,OASL,NAMPT,ATG12,G3BP2,HERC6,TMEM140,TRAFD1,IFIT2,PARP14,IFI44,TOR3A,USP18,CCDC171,DDX60,DAXX,CD86,ISG15,DNAJC13,EIF2AK2,PARP11,OAS3,NCOA7,AXL,ZUP1,CD274,TLR7,IFIH1,GBP2,TDRD7,EVI2A,EPSTI1,TM9SF1,LYN,BAZ1A,TOMM70,PABPC1,ZBP1,XAF1,APPBP2,LARP1,AIDA,PTGES3,COX15,GBP7,MREG,PML,ZSCAN29,PARP9,CLDND1,KBTBD2,ANKLE2,IFIT1B,IDI1,SHISA5…
AllMSigDB	Liver_TBG_Gclc_KO	GSE42021_TREG_PLN_VS_TREG_PRECURSORS_THYMUS_DN	1.77643e-08	2.14864e-06	0.733762	0.613479	2.04874	173	RSAD2,MX1,ZC3HAV1,TAPBP,SLC15A3,TMEM62,ADGRE1,PARP12,IL22RA1,LGALS3BP,ANKFY1,IRF7,REC8,OASL,TRIM25,HERC6,SPATS2L,PSMB8,TMEM140,TRAFD1,TRIM5,IFIT2,IFI44,USP18,EHD4,OGFR,LY6E,DDX60,ISG15,EIF2AK2,MAFF,OAS3,IFI16,BLZF1,DSP,IFIH1,TDRD7,PSME1,PHF11,IFIT3,SERPINA3,EXT1,ETS2,XAF1,TLK2,BCL2L13,WASL,IFI30,PML,TAP1,PLSCR1,IFI27,ELF1,TCIRG1,BST2,THEMIS2,PSME2,SQOR,PARP4,SMARCA5,RNF19B,ADAR,HLA-B,TRIM21,PSMB9
AllMSigDB	Liver_TBG_Gclc_KO	GSE7509_DC_VS_MONOCYTE_UP	1.93401e-08	2.32365e-06	0.733762	0.583122	1.96148	193	CREG1,CD5L,MMP12,POR,CD68,C1QC,ATF3,HFE,HACD3,HEXA,FOLR2,C1QB,CTSD,CCT3,DAP,ATP5IF1,KIAA0319L,LITAF,PSAP,ITGB5,C1QA,TRIAP1,EVL,PTPRA,AKR1A1,UBAP1,C3AR1,ALAS1,CSF2RB,NICN1,ENTPD1,TUBB2A,PTGS1,CCR5,MINDY1,FTSJ3,LY86,RGS2,IL6ST,ANXA5,JKAMP,POLR2A,FOXO3,CDT1,MESD,KIAA0930,LAS1L,MKNK2,PES1,LGALS3,GTF2B,GBF1,LTA4H,ATP7A,KPNB1,GABARAPL1,ARL8B,DHRS1,PI4K2A,ANTXR2,TEC,CSF1,ACTG1,KPNA6,PITHD1
AllMSigDB	Liver_TBG_Gclc_KO	ALTEMEIER_RESPONSE_TO_LPS_WITH_MECHANICAL_VENTILATION	1.97466e-08	2.35677e-06	0.733762	0.672652	2.10794	114	CXCL10,SLC15A3,CMPK2,CCL2,ATF3,TLR2,CTPS1,CYBB,GCH1,IRF7,CLEC6A,RELB,PLA2G7,LITAF,PLEK,SLA,IRGM,CCL23,TRIM5,IFIT2,LCP2,GPR65,RCAN1,MS4A6A,FCGR1A,FCGR2A,SLFN12L,ISG15,CSF2RB,MAFF,OAS3,IFIH1,GBP2,THBS1,MEFV,CD14,ADM,CCR2,TNFAIP3,CEBPD,CCL3,IFIT1B,FCER1G,IL1A,ADAMTS4,SERPINE1,TIMP1
AllMSigDB	Liver_TBG_Gclc_KO	GSE27859_MACROPHAGE_VS_CD11C_INT_F480_HI_MACROPHAGE_UP	2.11279e-08	2.50505e-06	0.733762	0.599433	2.00742	177	MX1,GSR,SNX10,ATF3,CTPS1,RMDN3,RELB,PLEKHO2,C21orf91,TREML4,NAA25,PLEK,SLA,RLIM,PARP14,LCP2,GCA,UBAP1,TASOR2,SBDS,NOD1,ETF1,LARP4B,NRG4,TOR1AIP2,SLFN12L,FOXN2,TOMM20,CD44,PSMD11,DOCK5,GSPT1,SMCR8,PPARG,RELA,PHF11,PTPN12,APBB1IP,EXT1,BDP1,APPBP2,MAPK8,NCK1,MAP2K4,PPP1R15A,TLK2,NLRP3,SOWAHC,PCGF3,WDR59,G3BP1,CENPH,PLAGL2,PRPF40A,DAAM1,PAK1IP1,VASP,CEMIP2,PWP1,SLC30A6,MAN2A1,MTDH,ABL2,VPS37A,IL23A,S…
AllMSigDB	Liver_TBG_Gclc_KO	GSE35825_UNTREATED_VS_IFNA_STIM_MACROPHAGE_DN	2.20475e-08	2.59699e-06	0.733762	0.601419	1.99888	170	SNX10,CMPK2,PARP12,ATF3,PPP1R10,GCH1,GBP6,NFKBIB,RMDN3,IL18BP,NFKB2,DDC,SLC30A4,IRGM,MAFK,USP18,ZNFX1,FCGR1A,SBDS,SLFN12L,DAXX,PCGF5,MYCL,ISG15,PARP11,MNDA,ATP9A,NDEL1,GNA13,ZFAND5,PHF11,IFIT3,ENPP4,DBNL,HIF1A,SNW1,GBP4,HIVEP2,LYN,TNFRSF12A,XAF1,F11R,P4HA1,GCNT2,ZC3H12C,TNFAIP3,ALDH1B1,AP3B1,PROCR,FLNB,TAP1,SAMSN1,IFIT1B,TBC1D13,PLAGL2,CEMIP2,SERPINE1,TGM2,NAB1,TIMP1,PAFAH1B2,RNF19B,BATF2,SNX18,N…
AllMSigDB	Liver_TBG_Gclc_KO	GSE37533_PPARG2_FOXP3_VS_FOXP3_TRANSDUCED_CD4_TCELL_DN	2.34508e-08	2.74435e-06	0.733762	0.607812	2.0274	172	RSAD2,BAK1,CBR3,MX1,CXCL10,SLC15A3,TMEM62,PARP12,GCH1,IRF7,OASL,PIGL,HERC6,SIDT2,SPATS2L,PSMB8,TTC39A,TRAFD1,IFIT2,IFI44,USP18,RCAN1,OGFR,SPTLC2,LY6E,DDX60,ISG15,EIF2AK2,OAS3,RHBDF2,BLZF1,IFIH1,TDRD7,PSME1,CYLD,PHF11,IFIT3,RIPK1,PMAIP1,LGALS8,XAF1,MFSD12,GTF2B,BCL2L13,DNAJA1,PLEKHA4,IFI30,PML,SETX,TAP1,PLSCR1,FUT4,FAM20B,CSF1,ELF1,RTP4,RIPK2,USP25,THEMIS2,APOL3,PSME2,SQOR,ZFYVE26,SLFN12,MCL1,RNF1…
AllMSigDB	Liver_TBG_Gclc_KO	GO_ANTIGEN_PROCESSING_AND_PRESENTATION_OF_EXOGENOUS_PEPTIDE_ANTIGEN_VIA_MHC_CLASS_I	2.36864e-08	2.75404e-06	0.733762	0.72924	2.14495	74	PSMD5,TAPBP,CYBB,PSMA1,IKBKG,PSMB8,ITGB5,PSMD2,PSMD14,NCF1,PSMA5,FCGR1A,PSME4,PSMD11,PSMC1,PSME1,PSMD12,PSMC6,PSMD1,CLEC4A,PSMD7,SNAP23,PSMD3,PSMC2,ITGAV,IFI30,PSMF1,PSMD10,PSMD8,TAP1,NCF2,PSME3,FCER1G,PSMB5,CYBA,PSME2,SEC22B,PSMA8,HLA-B,PSMB9,PSMD13,PSMB4,PSMC3,PSMA7,NCF4,PSMB7,PSMC4
AllMSigDB	Liver_TBG_Gclc_KO	LEE_LIVER_CANCER_CIPROFIBRATE_DN	2.50574e-08	2.89478e-06	0.733762	-0.7378	-2.1812	61	ETNK2,CMAHP,PIPOX,TNNT3,TNNI2,CA3,HPD,CYP2E1,TNNC2,SLC17A3,OAT,SLC1A2,MCM10,NR1H3,PCK1,IL1RAP,RNASE4,HSD11B1,HAL,EGFR,AKR1C1,PRODH,PON1,ACADSB,OTC
AllMSigDB	Liver_TBG_Gclc_KO	REACTOME_TNFR2_NON_CANONICAL_NF_KB_PATHWAY	2.55855e-08	2.91171e-06	0.733762	0.698564	2.15226	96	PSMD5,MAP3K14,PSMA1,RELB,NFKB2,PSMB8,PSMD2,TNFSF14,PSMD14,TNFRSF1A,PSMA5,SKP1,PSME4,UBB,PSMD11,EDA,PSMC1,PSME1,PSMD12,PSMC6,PSMD1,FBXW11,PSMD7,TRAF3,TNFRSF12A,PSMD3,PSMC2,TNFRSF11A,TNFRSF1B,PSMF1,PSMD10,PSMD8,PSME3,PSMB5,UBA3,PSME2,CD40,PSMA8,PSMB9,PSMD13,PSMB4,PSMC3,PSMA7,PSMB7,PSMC4,BIRC3,TNF,PSMD4
AllMSigDB	Liver_TBG_Gclc_KO	HALLMARK_REACTIVE_OXYGEN_SPECIES_PATHWAY	2.56623e-08	2.91171e-06	0.733762	0.805622	2.19229	49	NQO1,SRXN1,G6PD,FTL,TXNRD1,GCLM,GSR,GPX4,PRDX1,TXN,PDLIM1
AllMSigDB	Liver_TBG_Gclc_KO	GSE18281_CORTICAL_VS_MEDULLARY_THYMOCYTE_UP	2.56887e-08	2.91171e-06	0.733762	0.592009	1.9889	189	RSAD2,G6PD,MX1,CXCL10,MPEG1,CMPK2,SQSTM1,ATF3,ZFAND2A,CTSS,LGALS3BP,GCH1,NFKBIB,IRF7,IL18BP,ICAM1,UMPS,PSMB8,NOP58,TRAFD1,IRGM,IFIT2,USP18,ZNFX1,LY6E,SLFN12L,ISG15,EIF2AK2,EIF6,KLF6,GNA13,AXL,POLR2G,IFIH1,GBP2,PSME1,IFIT3,BTK,GBP4,DUSP6,EXT1,F11R,LARP1,CD14,CLIC4,TNFRSF1B,PPP1R15A,C3,CEBPD,TAP1,IFIT1B,GLRX,LAMB3,RRP7A,KRAS,CSF1,CYBA,TGM2,S100A10,RPS6KA4,NPC2,SLFN12,JUN,RNF19B,GK,ADAR,HLA-B,TRIM21…
AllMSigDB	Liver_TBG_Gclc_KO	GSE34205_HEALTHY_VS_FLU_INF_INFANT_PBMC_DN	2.64084e-08	2.97458e-06	0.733762	0.596427	1.99735	177	RSAD2,CREG1,FTL,MX1,CMPK2,MTHFD1L,PARP12,C1QC,TLR2,SAT1,LGALS3BP,IRF7,TUBA1C,TFRC,REC8,OASL,RELB,CTSD,HERC6,SPATS2L,RAB5IF,GRN,IFI44,USP18,SPTLC2,LY6E,DDX60,UBE2F,ALAS1,SIGLEC1,ISG15,EIF2AK2,CCNK,RHEB,OAS3,NCOA7,HPSE,ARL8A,EPSTI1,FERMT3,PRC1,ZBP1,XAF1,RNASE2,KLHL18,ADM,PELO
AllMSigDB	Liver_TBG_Gclc_KO	VERHAAK_AML_WITH_NPM1_MUTATED_UP	2.70236e-08	3.02497e-06	0.733762	0.613885	2.0298	165	ABCC4,HMOX1,CXCL10,MVP,SLC15A3,SNX10,ADGRE1,SAT1,LGALS3BP,C1QB,GCH1,CTSD,FCGR3A,NAMPT,NFKB2,PLEK,C1QA,CCL23,SMPDL3A,NCF1,C3AR1,HCK,CD163,PLS1,EPB41L3,FCGR2A,CD86,CD300C,TBXAS1,FGR,PILRA,HCAR3,GNS,HK3,ABHD2,LILRA5,PRDM2,THBS1,CX3CR1,PLA2G4A,SELENOP,NAP1L1,ETS2,CD14,IGF2R,TNFAIP3,FPR1,SLC2A6,IFI30,CCL3,CAST
AllMSigDB	Liver_TBG_Gclc_KO	GSE29618_MONOCYTE_VS_MDC_DAY7_FLU_VACCINE_UP	2.82825e-08	3.14634e-06	0.733762	0.593639	1.99037	186	HMOX1,CREG1,FTL,ALDH1A1,PGD,CLEC7A,ADGRE1,SQSTM1,CD68,SAT1,CTSS,CYBB,FOLR2,CTSD,NAMPT,PLA2G7,ICAM1,PSAP,MARCO,LAIR1,SMPDL3A,ATP6V1B2,SLC11A1,C3AR1,CD163,FCGR2A,TBXAS1,PILRA,TMBIM1,CD44,HCAR3,GNS,PRRG4,LILRA5,FBXL5,EVI2A,NAAA,TKT,CNIH4,TMEM127,DUSP6,EXT1,CD14,LGALS3,RTN3,IGF2R,TNFRSF1B,ELL2,BTG2,SERINC1,AIF1,AGFG1,LTA4H,CAST,SDCBP,FUT4,GLRX,DRAM1,SCPEP1,NCF2,CDIPT,SASH1,ATP6AP2,BIN2
AllMSigDB	Liver_TBG_Gclc_KO	GSE13485_DAY3_VS_DAY7_YF17D_VACCINE_PBMC_DN	2.84628e-08	3.14697e-06	0.733762	0.615549	2.02312	158	RSAD2,MX1,CXCL10,NRIP1,CMPK2,CCL2,S1PR2,PARP12,LGALS3BP,GCH1,IRF7,REC8,OASL,SAMD4A,TOR1B,PI4K2B,TRIM25,HERC6,SPATS2L,SLC1A1,ACP2,IFIT2,TNFRSF1A,PARP14,IFI44,USP18,ZNFX1,C3AR1,CDC45,LY6E,DDX60,SIGLEC1,ISG15,EIF2AK2,CCR5,OAS3,NCOA7,AXL,IFI16,VTA1,IFIH1,TDRD7,EPSTI1,PHF11,IFIT3,PRPS1,RGL1,SMOX,ZBP1,XAF1,TRIM69
AllMSigDB	Liver_TBG_Gclc_KO	REACTOME_UB_SPECIFIC_PROCESSING_PROTEASES	2.89943e-08	3.17848e-06	0.733762	0.611448	2.01088	161	PSMD5,USP20,PSMA1,KEAP1,IKBKG,IDE,USP5,PSMB8,PSMD2,PSMD14,USP18,PSMA5,PSME4,UBB,USP9X,HGS,TOMM20,TRRAP,PSMD11,USP16,PSMC1,SMAD2,USP47,USP14,IFIH1,STAM2,PSME1,PSMD12,TRAF6,CYLD,RIPK1,PSMC6,HIF1A,RHOT1,PSMD1,RUVBL1,PSMD7,USP12,USP10,TADA2B,TOMM70,PSMD3,USP22,PSMC2,MYC,SMAD4,MDM2,PSMF1,TGFBR1,PSMD10,PSMD8,CCNA2,PSME3,PSMB5,RNF123,CLSPN,AXIN1,USP25,PSME2,USP8,TNKS,USP4,PSMA8,PSMB9,ADRM1,MAP3K7,PSMD13…
AllMSigDB	Liver_TBG_Gclc_KO	GSE18791_UNSTIM_VS_NEWCATSLE_VIRUS_DC_10H_DN	2.91855e-08	3.17848e-06	0.733762	0.612682	2.02582	165	RSAD2,MX1,CXCL10,ZC3HAV1,NRIP1,ADGRE1,CMPK2,LYSMD2,LGALS3BP,GCH1,IRF7,OASL,TOR1B,PI4K2B,C21orf91,HERC6,NAA25,TRIM5,IFIT2,PARP14,IFI44,USP18,ZNFX1,DDX60,SIGLEC1,ISG15,OAS3,IFIH1,EPSTI1,PHF11,IFIT3,UBE2Z,GBP4,HIVEP2,PMAIP1,RGL1,ZBP1,XAF1,TRIM69,NEDD9,CYP1A1,GTF2B,TLK2,PML,PARP9,TAP1,PLSCR1,USP6NL,FUT4,IL10RA,SASH1,RTCB,FAM111A,RTP4,CSRP2,MASTL,CD38
AllMSigDB	Liver_TBG_Gclc_KO	GSE22140_GERMFREE_VS_SPF_ARTHRITIC_MOUSE_CD4_TCELL_UP	2.92768e-08	3.17848e-06	0.733762	0.595154	1.9883	181	NQO1,RSAD2,MX1,GCLM,CXCL10,ZC3HAV1,EPHX1,DEGS1,SQSTM1,ZNF101,IRF7,OASL,GPNMB,SLC7A8,PLEK,ITGB5,IBTK,IFIT2,IFI44,TLR5,PLD3,EIF2S1,DHX30,ISG15,POP1,NUP50,BLZF1,SEC23IP,DNAJB9,IFIT3,THBS1,CCT2,IKZF1,MTFR1,SELENOP,RGL1,XAF1,WDR1,ELL2,PML,FUT4,ADD1,TMF1,VASP,RTCB,RAB35,MRC1,PCSK6,IPO7,DNMBP,GTF2H3,LETMD1,ATP6AP1,TCF12,SRP72,MPP1,DMXL1,PLAU,APLP2,UBAP2L,CEBPZ,TRIM27
AllMSigDB	Liver_TBG_Gclc_KO	REACTOME_INTERFERON_SIGNALING	3.03815e-08	3.27865e-06	0.719513	0.602363	1.98724	162	RSAD2,MX1,TPR,GBP6,IRF7,OASL,TRIM25,VCAM1,ICAM1,PSMB8,NUP153,NDC1,TRIM5,IFIT2,NUP62,USP18,NUP98,EIF4E3,FCGR1A,PTPN1,RANBP2,UBB,ISG15,EIF2AK2,CD44,NUP50,OAS3,GBP2,IFIT3,IFNGR2,EIF4G2,GBP4,SUMO1,PDE12,PLCG1,PTPN11,KPNA4,EIF4G1,XAF1,EIF4A2,TRIM45,EIF4E2,ARIH1,POM121,JAK1,GBP7,IFI30,IRF8,KPNB1,PML,NUP214,FLNB
AllMSigDB	Liver_TBG_Gclc_KO	GO_POSITIVE_REGULATION_OF_DEFENSE_RESPONSE	3.29205e-08	3.53151e-06	0.719513	0.472731	1.73672	445	RSAD2,MMP12,LGMN,PSMD5,CLEC7A,TLR2,CTSS,TBK1,PSMA1,IRF7,CLEC6A,NPLOC4,HSPD1,IKBKG,RELB,PLA2G7,TREML4,MARCO,TREM2,ITGB2,PSMB8,IRGM,PSMD2,C1QA,CD300A,PSMD14,GRN,LRSAM1,TRIM5,TNFRSF1A,TLR5,RAB7B,VAV1,HSPA1B,PSMA5,HCK,NOD1,SKP1,PLCG2,PSME4,DDX60,UBB,UBE2K,APPL1,MNDA,MED1,NRAS,PSMD11,BCL10,PSMC1,IFI16,TLR7,LILRA5,IFIH1,CD300LF,PSME1,RNF125,PSMD12,TRAF6,RELA,CYLD,PDPK1,RIPK1,PSMC6,IL17RB,PSMD1,CLEC4A,F…
AllMSigDB	Liver_TBG_Gclc_KO	DACOSTA_UV_RESPONSE_VIA_ERCC3_COMMON_DN	3.42949e-08	3.65718e-06	0.719513	0.477648	1.7529	450	G6PD,NRIP1,C2CD2,GBE1,HIVEP1,DOP1B,UCK2,TUT4,CDS2,SAMD4A,PKP4,ROCK2,CCSER2,TRIM37,NUP153,IBTK,PTPRA,SEC24B,NUP98,CLASP1,CHD1,MTREX,LARP4B,SCAF8,WDR43,USP9X,DNAJC13,TRRAP,PRKCI,PICALM,KLF6,E2F3,C2CD3,ATR,PAFAH1B1,TRIP12,MAP2K1,SLC7A1,PEX3,DST,ZDHHC17,EPS15,ASCC3,CDYL,KDM5A,TDRD7,ARFGEF1,TJP2,NMT2,CLEC16A,FBXW11,LARP4,PHLPP2,BRCA1,GAPVD1,USP12,TRIM33,RCOR1,SETD2,PTPN12,HIVEP2,DHX15,LYN,FOXO3,BAZ1A,…
AllMSigDB	Liver_TBG_Gclc_KO	ZHANG_BREAST_CANCER_PROGENITORS_UP	3.47918e-08	3.6711e-06	0.719513	0.486434	1.77301	407	UGDH,PHF14,STRBP,ACYP1,C1orf131,TFRC,SNX5,WEE1,WDR3,PKP4,C21orf91,G3BP2,TRIM37,CEP192,NEK1,CHCHD4,MCM2,RBBP8,DCK,CRLS1,ECT2,TAF2,TGFA,PACSIN2,AJUBA,ARPP19,TRRAP,CFAP97,NRAS,RFC1,CAPZA2,ATR,TMEM209,SLC7A1,CDC40,ASXL1,KIF16B,INTS2,SEC22C,PDZD8,WDR11,ZBTB44,RNMT,BRCA1,HAT1,ANAPC1,TMPO,TOMM70,PSAT1,TOPBP1,PLEKHB1,PCYOX1,APPBP2,AZIN1,NCBP1,AEBP2,DNAJC9,KBTBD8,LRRC40,RIF1,DNAJA1,PPP2R1A,ERCC6L2,SETX,AN…
AllMSigDB	Liver_TBG_Gclc_KO	GSE6259_DEC205_POS_DC_VS_BCELL_DN	3.48329e-08	3.6711e-06	0.719513	0.593265	1.98193	179	MSR1,SLC15A3,LGALS3BP,GBP6,IRF7,KEAP1,REXO4,SH3BP2,ICAM1,USP5,LITAF,PSMB8,IRGM,GRN,TRIM5,IFIT2,PARP14,IFI44,IFT52,AKR1A1,ZNFX1,MAPK9,MS4A6A,FCGR1A,NOD1,DDX60,SLFN12L,RANBP2,DAXX,ISG15,EIF2AK2,POGLUT1,GFM2,MNDA,TBCK,SMCR8,DENND6A,POLR2G,CHMP4B,LILRB4,GBP2,TDRD7,PSME1,PHF11,PSMC6,BROX,AOAH,GBP4,SLAMF8,SLAMF9,ZBP1,XAF1,CACUL1,POLR3B,AIDA,LGALS3,EEF1E1,AIF1,TNIP1,IFI30,PML,TLR9,POMT2,RAPGEF2,ETNK1,SM…
AllMSigDB	Liver_TBG_Gclc_KO	GSE19401_PLN_VS_PEYERS_PATCH_FOLLICULAR_DC_DN	3.56291e-08	3.71771e-06	0.719513	0.588924	1.96598	178	RSAD2,MX1,CCL2,LGALS3BP,NFKBIB,UCK2,OASL,TOR1B,PSMB8,CDKN1A,TRAFD1,IFIT2,PPP4R1,IFI44,NUP62,AHSA1,SPTLC2,MAFF,PSMD11,PSMC1,C2CD3,NDEL1,CCL7,LILRB4,TDRD7,IFIT3,PRPF4,GOSR2,TNPO3,SNW1,PSMD1,LARP4,ME2,GMFB,TRAF3,PSMD3,RGL1,RPP38,XAF1,ELL2,PPP1R15A,RAB31,TLK2,PROCR,GOSR1,PSMD8,SRP54,TAP1,ATP6V1E1,ALCAM,MAD2L1BP,PSMB5,UPF2,SNX4,PGAM1,TGM2,S100A10,LRP8,PPP2R2A,TUSC2,BET1,STX11,RNF19B,IL1B,TRIM21,CRK
AllMSigDB	Liver_TBG_Gclc_KO	GSE37534_UNTREATED_VS_ROSIGLITAZONE_TREATED_CD4_TCELL_PPARG1_AND_FOXP3_TRASDUCED_DN	3.56877e-08	3.71771e-06	0.719513	0.593371	1.98234	181	BAK1,MOCOS,MX1,CXCL10,SLC15A3,PARP12,ATF3,FOSL2,HSPB8,TRIM25,NAMPT,ICAM1,HERC6,SLC30A4,PSMB8,TMEM140,TRAFD1,PTPRA,IFIT2,USP18,OGFR,DYRK3,EIF2AK2,MAFF,MOB1A,ADPRM,PTGS1,GNA13,SCAF11,CCL7,SH2B3,MBTPS2,MID2,TDRD7,SOAT1,CYLD,IFIT3,NMT2,PTPN12,LYN,PIK3CA,PMAIP1,LGALS8,HAUS2,XAF1,AFF4,BCL2L13,ZNF609,ZFP64,TAP1,PLSCR1,CSTF2T,ZBED4,NKAPD1,DOCK10,KCTD20,DBF4,IFI27,CSF1,ELF1,RIPK2,BST2,NRBF2,THEMIS2,AMFR
AllMSigDB	Liver_TBG_Gclc_KO	SHETH_LIVER_CANCER_VS_TXNIP_LOSS_PAM4	3.66738e-08	3.79848e-06	0.719513	-0.502351	-1.85272	273	RAB3A,PDE9A,CYP4F2,GHR,AGXT,GAS1,OLIG1,ADH4,MAST3,CA3,TK1,SCNN1A,MAGIX,SERPINE2,SLC17A2,UGT2A3,DMGDH,KCNK5,CNMD,SLC6A12,ATP11A,AGMAT,HAAO,PNKD,CKMT2,PECR,INMT,CA1,ABCC6,GLO1,MCM10,BHMT2,SLC22A7,IGFBP5,CRYAB,IL1RAP,DPYD,QDPR,EVA1A,ALDH8A1,ABCB10,HEBP1,SPDEF,SPPL2B,SLC10A1,ADTRP,SIRT3,CLEC3B,CLCN2,LEAP2,STK19,REPIN1,ACSS2,N4BP2L1,MACROD1,COQ8A,SLC27A5,HAGH,HIBADH,CPHXL,SHROOM1,PRKAG2,ACADSB,IGF1,CE…
AllMSigDB	Liver_TBG_Gclc_KO	REACTOME_ANTIGEN_PROCESSING_CROSS_PRESENTATION	3.73462e-08	3.82952e-06	0.719513	0.690837	2.11508	94	PSMD5,TAPBP,TLR2,CTSS,CYBB,PSMA1,IKBKG,PSMB8,ITGB5,PSMD2,PSMD14,NCF1,PSMA5,FCGR1A,PSME4,UBB,PSMD11,PSMC1,PSME1,PSMD12,PSMC6,PSMD1,PSMD7,BTK,SNAP23,PSMD3,CD14,PSMC2,ITGAV,PSMF1,PSMD10,PSMD8,TAP1,NCF2,PSME3,PSMB5,CYBA,TLR1,CTSV,MRC1,PSME2,SEC22B,PSMA8,HLA-B,PSMB9,PSMD13,PSMB4,PSMC3,PSMA7,NCF4,PSMB7,PSMC4,TIRAP,TLR6
AllMSigDB	Liver_TBG_Gclc_KO	SENESE_HDAC3_TARGETS_UP	3.75956e-08	3.82952e-06	0.719513	0.474479	1.74332	449	ABCC4,CXCL10,METTL16,STK10,CCL2,SQSTM1,ATF3,SAT1,GCH1,TPR,CD180,TFRC,LPXN,WEE1,OASL,SLC7A11,HSP90AB1,TGFBR2,NAMPT,G3BP2,BACH1,NFKB2,ATP6V1A,GLYR1,SUPT6H,IFIT2,DCP2,MAPK14,TASOR2,STIP1,IQGAP1,PSME4,ARHGDIA,UBE2F,RANBP2,CEP120,DNAJC13,SLC39A6,DNAJB14,MBNL2,CD44,UHMK1,ILRUN,TM9SF4,USP16,PDGFC,KLF6,ZMAT3,GNA13,IFI16,MCM4,SLC7A1,SCYL2,DST,MAN1A2,SMARCC1,IFIT3,DDX3X,STK4,FBXW11,STRN,HSPA4,IL6ST,USP10,P…
AllMSigDB	Liver_TBG_Gclc_KO	REACTOME_ASSEMBLY_OF_THE_PRE_REPLICATIVE_COMPLEX	3.7611e-08	3.82952e-06	0.719513	0.741471	2.15255	68	PSMD5,PSMA1,PSMB8,MCM5,PSMD2,PSMD14,MCM2,PSMA5,PSME4,UBB,PSMD11,PSMC1,E2F3,MCM4,MCM6,PSME1,PSMD12,PSMC6,PSMD1,PSMD7,PSMD3,CDT1,PSMC2,PSMF1,PSMD10,PSMD8,ORC2,MCM3,PSME3,PSMB5,MCM8,E2F1,PSME2,PSMA8,PSMB9,PSMD13,PSMB4,PSMC3,PSMA7,PSMB7,ORC1,PSMC4,ORC5
AllMSigDB	Liver_TBG_Gclc_KO	GSE3982_DC_VS_CENT_MEMORY_CD4_TCELL_UP	3.87247e-08	3.92077e-06	0.719513	0.586552	1.96887	188	SLC48A1,FTH1,PIR,TXNRD1,CDCP1,ALDH1A1,ABCC3,SLC15A3,CYBB,TFE3,SNX5,CTSD,GPNMB,CD83,CDKN1A,MAOA,RAB5IF,GRN,SLC25A44,TOR3A,MS4A6A,PLCG2,FGR,RIPK4,CDC42BPB,PRDX3,IGSF6,PDGFC,PTGS1,FOSL1,HK3,DHCR24,TLR7,PPARG,BTK,PEPD,CTTN,SLAMF8,PLOD1,CTNNA1,SLC30A1,P4HA1,RAB31,IRF8,ABCG2,STX3,ATP6V1D,PDGFA,CSF1,TGFBI,CPT2,MYOF,VPS41,BASP1,PCOLCE2,MAPK1
AllMSigDB	Liver_TBG_Gclc_KO	GO_A_BAND	4.00007e-08	4.02733e-06	0.719513	-0.79315	-2.19709	39	MYOM2,TTN,CMYA5,MYH1,MYBPC1,OBSCN,MYBPC2,KLHL41,ANK1,MYL3,MYOM1,LMOD2,LMOD3,SMPX,CRYAB,MYL2,OBSL1,MYOM3,LRRC39,PPP1R12B,SMTNL1,FHL2,MYL7,TRIM63
AllMSigDB	Liver_TBG_Gclc_KO	REACTOME_SIGNALING_BY_THE_B_CELL_RECEPTOR_BCR	4.03684e-08	4.04177e-06	0.719513	0.651105	2.06398	121	PSMD5,PSMA1,NFKBIB,IKBKG,PSMB8,PSMD2,PSMD14,VAV1,AHCYL1,PSMA5,SKP1,PLCG2,PSME4,UBB,NRAS,PSMD11,BCL10,PSMC1,PSME1,PSMD12,RELA,PSMC6,PSMD1,FBXW11,PSMD7,BTK,LYN,NFATC3,PSMD3,PSMC2,ITPR2,NCK1,PSMF1,PPP3R1,PSMD10,PSMD8,PSME3,PSMB5,KRAS,PSME2,GRB2,RASGRP1,PSMA8,PRKCB,PSMB9,MAP3K7,PSMD13,PSMB4,PSMC3,PIK3CD,PSMA7,PSMB7,PSMC4,SYK
AllMSigDB	Liver_TBG_Gclc_KO	BROWN_MYELOID_CELL_DEVELOPMENT_UP	4.06565e-08	4.04813e-06	0.719513	0.606671	1.98735	155	NQO1,GSTM1,G6PD,PGD,MPEG1,SLC15A3,DEGS1,TLR2,SAT1,CTSS,CYBB,CLEC6A,DOP1B,PLK3,TREM2,ITGB2,GRN,SIRPA,TNFRSF1A,GRINA,ATP6V1B2,PIK3CB,FCGR1A,HCK,NFAM1,FCGR2A,IQGAP1,SLFN12L,TYROBP,TIFAB,FGR,CD44,TP53INP1,GNS,LILRA5,LILRB4,SOAT1,AOAH,ANXA5,VSIR,CCR2,FPR1,DSTN,C3,CEBPD,ATP6V1E1,GLRX,CD52,ALCAM,ANTXR2,SLC30A6,TGFBI,CD80
AllMSigDB	Liver_TBG_Gclc_KO	GSE21360_TERTIARY_VS_QUATERNARY_MEMORY_CD8_TCELL_DN	4.10413e-08	4.06399e-06	0.719513	0.590268	1.97907	186	NQO1,SRXN1,G6PD,TXNRD1,EAF1,CMPK2,CLEC12A,SQSTM1,TLR2,LY6D,CYBB,ME1,MLKL,GBP6,NPLOC4,HSPD1,RELB,ICAM1,CEP83,CD83,NOP58,CD300LD,SUSD6,RNF149,TMEM26,LCP2,USP18,TES,PLEKHA1,HIF1A,ADAM17,MEFV,IGF2BP2,PC,HILPDA,WDR1,RIMS3,MAPKAPK2,TNFRSF1B,TMA16,PGAP2,C3,PROCR,NLRP3,PSMD8,IL2RG,SAMSN1
AllMSigDB	Liver_TBG_Gclc_KO	GO_ACTININ_BINDING	4.24435e-08	4.13592e-06	0.719513	-0.814082	-2.21728	36	MYOM2,KCNN2,TTN,MYBPC1,NRAP,XIRP2,RARA,LDB3,MYBPC2,MYOM1,SYNPO2,CACNA1D,MYPN,MYOT,OBSL1,MYOM3
AllMSigDB	Liver_TBG_Gclc_KO	GSE17721_0.5H_VS_4H_POLYIC_BMDC_DN	4.24562e-08	4.13592e-06	0.719513	0.583408	1.96354	192	SRXN1,RSAD2,GSR,NUB1,CCL2,SQSTM1,ATF3,CYBB,C6orf62,ANXA7,GCH1,DOP1B,KEAP1,RBM43,NAMPT,CDKN1A,ATP6V0A2,ZNFX1,UBAP1,MS4A6A,ETF1,SPTLC2,CDC42SE1,XRN2,BLOC1S6,ZDHHC5,PEX13,MAN1A2,ABR,BFAR,GBP2,TDRD7,FBXW11,OSBPL11,IL6ST,STX18,UBXN8,PTPRO,CCDC6,ZDHHC20,ATE1,SMOX,WASHC4,MSN,PPP1R15A,RAB31,GOSR1,CLDND1,KBTBD2,TFDP1,ADAP2,C9orf72,POLR2B,KRCC1,XPO4,CSF1,CD38,ENDOD1,LMBRD1,CPSF2,USO1,USP25,PON3,USP8,PARP4,…
AllMSigDB	Liver_TBG_Gclc_KO	GSE32986_CURDLAN_LOWDOSE_VS_CURDLAN_HIGHDOSE_STIM_DC_DN	4.24562e-08	4.13592e-06	0.719513	0.583558	1.96404	192	SRXN1,RSAD2,PIR,TSR1,CCL2,SQSTM1,SLC2A1,HIVEP1,CHAMP1,SLC7A11,PLK3,SPI1,SUSD6,IFIT2,TMEM26,LCP2,TOR3A,GCA,HCK,UBE2F,ALAS1,UBE4A,FGR,EIF6,NCOA7,RHBDF2,GSPT1,SEC23IP,DNAJA2,RELA,IFIT3,GRWD1,ZSWIM4,IL6ST,CXCL16,TRAF3,EXT1,SLAMF8,UAP1,NOP2,ARIH1,ITPRID2,TNFRSF1B,PPP1R15A,SLC2A6,MDM2,C3,FNBP1L,PROCR,MREG,PRDM1,SRP54,IFIT1B,RAPGEF2,SOWAHC,ZNF516,SERTAD2,PLAGL2,TOP1,PDGFA,CD80,IFRD1,TGM2,SDE2,CDYL2,ADAP…
AllMSigDB	Liver_TBG_Gclc_KO	GSE10325_LUPUS_CD4_TCELL_VS_LUPUS_MYELOID_DN	4.30269e-08	4.16899e-06	0.719513	0.596785	1.99677	182	HMOX1,CREG1,FTL,SLC15A3,CLEC7A,SNX10,GLA,BLVRB,TLR2,CYBB,CTSD,CSF1R,PSAP,MARCO,GRN,SIRPA,ATP6V1B2,NAIP,SLC11A1,GCA,HCK,PLCG2,EPB41L3,FCGR2A,TYROBP,CD86,ALDH3B1,TBXAS1,PILRA,CSF2RB,GAA,TOR4A,IGSF6,HK3,RHBDF2,CLEC4A,BTK,CFP,LYN,GAB2,DUSP6,CYFIP1,CTNNA1,KIAA0930,CD14,DSE,LGALS3,CLIC4,FPR1,APOBR,SLC2A6,RAB31,AIF1,IFI30,NLRP3,CEBPD,IRF8,EIF4EBP1,SDCBP,ADAP2,NCF2,FCER1G,KCTD12,TGFBI,MYOF,MILR1,BASP1,RB…
AllMSigDB	Liver_TBG_Gclc_KO	GO_ACTIN_CYTOSKELETON	4.34358e-08	4.1861e-06	0.719513	-0.43217	-1.65314	465	MYOM2,MYOZ2,CARMIL1,ACTA1,TNNT3,TTN,MYH1,BMF,TNNI2,MYH2,MYBPC1,MYH4,ACTN2,XIRP2,RARA,TPM2,MYLPF,MYO18B,TNNC2,MYBPC2,FERMT2,MYL1,RTKN,RFLNB,ABLIM3,SMTNL2,XIRP1,CAP2,MYH7,TNNT1,HSPB7,ACTC1,NOX4,NEB,MYOZ1,SPTB,ACTN3,CIB2,TMOD1,MYL3,LIMCH1,MYLK,MYOM1,VIL1,PVALB,LMOD2,SYNPO2,MST1R,GYS2,LMOD3,MYO1A,CRYAB,MSRA,MYO5C,WHRN,MYL2,TMOD4,ARPC1B,ANKRD23,PKNOX2,MYOT,FHOD3,PDLIM3,ZNF185,DCDC2B,LLGL2,SLC9A3R1,ABL…
AllMSigDB	Liver_TBG_Gclc_KO	BOSCO_INTERFERON_INDUCED_ANTIVIRAL_MODULE	4.58169e-08	4.39209e-06	0.719513	0.739104	2.14568	68	RSAD2,MX1,NUB1,CCL2,PARP12,GCH1,IRF7,OASL,SDC3,TRAFD1,IFI44,MS4A6A,NOD1,DDX60,EIF2AK2,OAS3,NCOA7,CD274,IFIH1,TDRD7,EPSTI1,IFIT3,UBE2Z,GBP4,ZBP1,XAF1,GBP7,PML
AllMSigDB	Liver_TBG_Gclc_KO	GO_PROTEIN_POLYUBIQUITINATION	5.09248e-08	4.85591e-06	0.719513	0.527762	1.86327	289	PSMD5,PSMA1,AREL1,HERC6,DZIP3,UBE2O,PLAA,PSMB8,PSMD2,RNF4,PARP10,PSMD14,UBE3C,RLIM,LRSAM1,TRIM5,MKRN1,RNF168,ARIH2,NHLRC3,PSMA5,SKP1,PSME4,FBXO7,UNKL,LONRF1,UBB,UBE2K,UBE4A,FBXO30,PSMD11,PRPF19,PSMC1,RNF115,UBE4B,TRIP12,BLMH,RNF20,FBXL5,BFAR,PSME1,RNF125,PSMD12,TRAF6,PSMC6,PSMD1,FBXW11,PSMD7,RC3H1,UBE2G2,BRCA1,ANAPC1,RNF14,CDC27,CDC34,TPP2,PSMD3,ANKIB1,PSMC2,TRIM69,ARIH1,TNFAIP3,HECTD1,TRIM56,RNF…
AllMSigDB	Liver_TBG_Gclc_KO	REACTOME_INFECTIOUS_DISEASE	5.48276e-08	5.20054e-06	0.719513	0.490554	1.76687	360	TXNRD1,PSMD5,CHMP7,MAP2K3,GTF2H1,TPR,PSMA1,HSP90AB1,HSP90AA1,GTF2E1,AP2A2,PSMB8,RAN,PSMD2,ATP6V1H,NUP153,PSMD14,NDC1,ERCC3,NUP62,AP2B1,NUP98,UBAP1,PSMA5,HCK,SUPT5H,ELOA,SKP1,PSME4,TAF2,RANBP2,UBB,CLTC,TAF4B,ISG15,HGS,EIF2AK2,CCNK,PSMD11,PSMC1,NUP50,CCR5,CDK7,MAP2K1,VTA1,NMT1,EPS15,POLR2G,CHMP4B,STAM2,PSME1,PSMD12,PSMC6,NMT2,PSMD1,PSMD7,RNMT,PAK2,EEF2,DOCK2,POLR2A,AP2M1,PSMD3,KPNA4,PSMC2,CCNT1,IPO…
AllMSigDB	Liver_TBG_Gclc_KO	GSE21360_NAIVE_VS_QUATERNARY_MEMORY_CD8_TCELL_UP	5.59895e-08	5.26092e-06	0.719513	0.587764	1.97068	186	RSAD2,MX1,PARP12,IRF7,OASL,TRIM25,HERC6,NOL8,IBTK,NOC3L,IFIT2,IFI44,USP18,EHD4,TWNK,DDX60,ARFGEF2,SLC39A9,ISG15,EIF2AK2,INTS12,USP16,OAS3,MIS12,SRR,EIF5,IFIH1,CMAS,TDRD7,PHF11,IFIT3,RIPK1,DDX10,CD48,DCTN4,SELENOP,XAF1,LARP1,TGDS,TRAPPC4,GTF2B,RIF1,IRF8,NIPAL3,TMEM33,PLSCR1,EXOSC2,SLC35A5,TOP1,DENND1B,CDC73,IFI27,ELF1,RTP4,ARMC8,IFRD1,CD38,VCPIP1,BST2,BMP8B,MAK16,PPP2R2A,FBXO28,RAP1B,MGA,ADAR,DCAF…
AllMSigDB	Liver_TBG_Gclc_KO	GO_PROTEIN_MODIFICATION_BY_SMALL_PROTEIN_REMOVAL	5.60479e-08	5.26092e-06	0.719513	0.535073	1.87605	271	USPL1,PSMD5,USP20,PSMA1,JOSD1,KEAP1,IKBKG,USP5,PSMB8,TOR1A,PSMD2,PSMD14,USP18,PSMA5,USP38,ABRAXAS2,PSME4,UBB,USP9X,HGS,TOMM20,TRRAP,PSMD11,VCP,USP16,PSMC1,SMAD2,DESI2,USP47,MINDY1,OTUD6B,ASXL1,USP14,IFIH1,STAM2,PSME1,PSMD12,TRAF6,CYLD,RIPK1,PSMC6,HIF1A,RHOT1,PSMD1,RUVBL1,PSMD7,BRCA1,USP12,USP10,SPATA2,BAP1,TRAF3,TADA2B,PSMD3,USP22,COPS5,PSMC2,MYC,SMAD4,TNFAIP3,MDM2,TNIP1,PSMF1,NLRP3,TGFBR1,PSMD10…
AllMSigDB	Liver_TBG_Gclc_KO	REACTOME_C_TYPE_LECTIN_RECEPTORS_CLRS	5.81773e-08	5.4325e-06	0.719513	0.636878	2.03573	132	PSMD5,MAP3K14,CLEC7A,PSMA1,CLEC6A,IKBKG,RELB,NFKB2,PSMB8,PSMD2,PSMD14,AHCYL1,PSMA5,SKP1,PLCG2,PSME4,UBB,NRAS,PSMD11,BCL10,PSMC1,PSME1,PSMD12,TRAF6,RELA,PDPK1,PSMC6,PSMD1,CLEC4A,FBXW11,PSMD7,PAK2,LYN,CDC34,NFATC3,PSMD3,CCL22,PSMC2,ITPR2,PSMF1,PPP3R1,TAB3,PSMD10,PSMD8,PSME3,FCER1G,PSMB5,UBA3,KRAS,PSME2,IL1B,PSMA8,PSMB9,PRKACB,MAP3K7,PSMD13,PSMB4,PSMC3,PSMA7,CLEC4C,PSMB7,PSMC4,SYK
AllMSigDB	Liver_TBG_Gclc_KO	GSE26030_TH1_VS_TH17_DAY5_POST_POLARIZATION_UP	5.9969e-08	5.57094e-06	0.704976	0.583002	1.95696	188	RSAD2,MX1,CXCL10,MPEG1,SLC15A3,CMPK2,PARP12,LGALS3BP,GBP6,IRF7,DOP1B,KEAP1,OASL,NAMPT,HERC6,RRP15,TMEM140,TRAFD1,IRGM,TRIM5,NOC3L,IFIT2,PARP14,IFI44,TOR3A,USP18,GPR65,EYA3,GHITM,HCK,TOR1AIP2,DDX60,SLFN12L,DAXX,CD86,UBR4,ISG15,EIF2AK2,PARP11,NIF3L1,OAS3,VTA1,ZUP1,PRRG4,TLR7,IFIH1,CHMP4B,GBP2,TDRD7,EVI2A,EPSTI1,IFIT3,RUVBL1,ZBP1,XAF1,LARP1,POLR3B,TMA16,PKIB,GBP7,PML,PARP9,IFIT1B
AllMSigDB	Liver_TBG_Gclc_KO	GSE22886_NAIVE_CD8_TCELL_VS_DC_DN	6.07607e-08	5.5886e-06	0.704976	0.5723	1.92667	194	NQO1,CREG1,FTL,FTH1,PGD,CLEC7A,CTSS,M6PR,TUBA1C,SNX5,EGR2,RIT1,CD83,ATP6V1A,SLC7A8,ATP6V1B2,TXN,GCA,PSEN1,MFSD1,PLCG2,MNDA,TOR4A,ENTPD1,PTGS1,CAPZA2,ATP6V0E1,SOAT1,FPGT,TM9SF1,CCDC47,HSPA4,ANXA5,RCOR1,PPT1,AP2M1,CYFIP1,PLOD1,CTNNA1,SNX13,KIAA0930,DSE,ITPRID2,SPART,RAB31,AP3B1,IFI30,HTT,ARL8B,ATP6V1E1,RAPGEF2,PI4K2A,FCER1G,PSMB5,TOP1,ATP6AP2,TMEM70,TGFBI,PGAM1,VPS41,BASP1,SELENOT
AllMSigDB	Liver_TBG_Gclc_KO	GO_VIRAL_LIFE_CYCLE	6.07793e-08	5.5886e-06	0.704976	0.517443	1.82915	299	RSAD2,MX1,ZC3HAV1,CHMP7,CCL2,HACD3,TPR,TFRC,OASL,HSP90AB1,TRIM25,IDE,ICAM1,ROCK2,RAN,ITGB5,PARP10,NUP153,LRSAM1,NDC1,PI4KA,TRIM5,NUP62,NUP98,HSPA1B,UBAP1,RANBP2,CD86,UBB,ISG15,EIF2AK2,CCNK,VCP,NUP50,CCR5,OAS3,AXL,IFI16,VTA1,DDB1,EPS15,CHMP4B,MID2,UBP1,DDX3X,NMT2,VPS18,PDE12,PABPC1,SELPLG,PC,RAB43,F11R,LARP1,CHMP2B,POM121,ITGAV,TNIP1,PKN2,KPNB1,PML,NUP214,PLSCR1,USP6NL,RAB7A,TRIM32,TOP2A,IFI27,SLC…
AllMSigDB	Liver_TBG_Gclc_KO	GO_ANTIGEN_PROCESSING_AND_PRESENTATION_OF_PEPTIDE_ANTIGEN_VIA_MHC_CLASS_I	6.27657e-08	5.74194e-06	0.704976	0.70243	2.13134	89	PSMD5,TAPBP,HFE,CYBB,PSMA1,IKBKG,PSMB8,ITGB5,PSMD2,PSMD14,SEC24B,NCF1,PSMA5,FCGR1A,PSME4,PSMD11,PSMC1,PSME1,PSMD12,PSMC6,PSMD1,CLEC4A,PSMD7,SNAP23,TAPBPL,PSMD3,PSMC2,ITGAV,IFI30,PSMF1,SEC23A,PSMD10,PSMD8,TAP1,NCF2,PSME3,FCER1G,PSMB5,CYBA,PSME2,SEC22B,PSMA8,HLA-B,PSMB9,PSMD13,PSMB4,PSMC3,PSMA7,NCF4,ERAP1,SEC24D,PSMB7,PSMC4
AllMSigDB	Liver_TBG_Gclc_KO	GO_SARCOPLASM	6.58793e-08	5.99634e-06	0.704976	-0.688495	-2.12773	76	ATP2A1,TMEM38B,CMYA5,RYR1,HRC,KLHL41,FLNC,ANK1,CASQ2,CASQ1,SRL,FABP3,SLC2A4,JPH2,RTN2,TRDN,JPH1,JSRP1,ART1,CACNA2D1,PLN,MANF,TMEM38A,NOS1,GSN,GSTM2,SLN,SLC8A3,FSD2,ATP2A3,MEF2C,AKAP6,THBS4,HK2,CALR
AllMSigDB	Liver_TBG_Gclc_KO	GO_ALPHA_ACTININ_BINDING	6.80996e-08	6.1544e-06	0.704976	-0.854268	-2.22529	29	MYOM2,KCNN2,TTN,MYBPC1,NRAP,XIRP2,RARA,LDB3,MYBPC2,MYOM1,SYNPO2,CACNA1D,MYPN,MYOT,OBSL1,MYOM3
AllMSigDB	Liver_TBG_Gclc_KO	GSE42088_UNINF_VS_LEISHMANIA_INF_DC_4H_UP	6.83319e-08	6.1544e-06	0.704976	0.578896	1.94221	191	NQO1,FTH1,PIR,TXNRD1,GCLM,ABHD4,PGD,GLA,PARP12,KEAP1,SLC7A11,HSP90AB1,TUBB4B,PLA2G7,GLYR1,PRDX1,MAOA,SUSD6,ATP6V1H,EVL,TXN,STIP1,C1QTNF1,TGFA,PILRA,SLC39A6,NSUN3,ILRUN,VCP,CSTB,DHCR24,NMT2,CLEC16A,PSMD1,CLN5,BAZ1B,CCL22,PPME1,RGL1,LRP12,TRIP11,P4HA1,IGF2R,CLIC4,CREBL2,DNAJA1,MREG,TBC1D13,ATP6V1E1,ATP2C1,PSMB5,OPN3,RASAL2,MPP5,GPR107,RTP4,CD80,MRC1,USO1,GOLGA3,SLAMF7,SQOR,LRP8
AllMSigDB	Liver_TBG_Gclc_KO	GSE29618_MONOCYTE_VS_PDC_DAY7_FLU_VACCINE_UP	6.90373e-08	6.1544e-06	0.704976	0.577771	1.9432	190	HMOX1,CREG1,FTL,ALDH1A1,CLEC7A,BLVRB,TLR2,SAT1,CTSS,GCH1,NAMPT,SH3BP2,CSF1R,ITGB2,SIRPA,TNFRSF1A,NAIP,HCK,CD163,EPB41L3,CD86,ALDH3B1,TBXAS1,FGR,PILRA,TMBIM1,CD44,PICALM,ENTPD1,IGSF6,DOCK5,MYO1F,HCAR3,HPSE,ALDH3A2,FBXL5,MEGF9,GBP2,EVI2A,IFNGR2,AOAH,PTPN12,TKT,CNIH4,TMEM127,CYFIP1,RNASE2,CD14,MSN,TNFRSF1B,FPR1,AIF1,IFI30,AGFG1,NLRP3,LTA4H,CEBPD,PPM1F,NUP214,ADAP2,SCPEP1,NCF2
AllMSigDB	Liver_TBG_Gclc_KO	HECKER_IFNB1_TARGETS	6.94231e-08	6.1544e-06	0.704976	0.723094	2.14319	77	RSAD2,MX1,CXCL10,CMPK2,CCL2,PARP12,C1QC,LGALS3BP,C1QB,IRF7,EGR2,OASL,HERC6,TMEM140,C1QA,IFIT2,IFI44,C3AR1,CD163,LY6E,DDX60,SIGLEC1,ISG15,EIF2AK2,SH3BGRL2,OAS3,EPSTI1,IFIT3
AllMSigDB	Liver_TBG_Gclc_KO	GO_ACTIVATION_OF_INNATE_IMMUNE_RESPONSE	6.95562e-08	6.1544e-06	0.704976	0.522084	1.84329	288	RSAD2,LGMN,PSMD5,CLEC7A,TLR2,CTSS,TBK1,PSMA1,IRF7,CLEC6A,NPLOC4,HSPD1,IKBKG,RELB,TREML4,MARCO,ITGB2,PSMB8,IRGM,PSMD2,CD300A,PSMD14,TRIM5,TLR5,RAB7B,HSPA1B,PSMA5,HCK,NOD1,SKP1,PLCG2,PSME4,DDX60,UBB,APPL1,MNDA,NRAS,PSMD11,BCL10,PSMC1,IFI16,TLR7,IFIH1,CD300LF,PSME1,RNF125,PSMD12,TRAF6,RELA,CYLD,PDPK1,RIPK1,PSMC6,PSMD1,CLEC4A,FBXW11,PSMD7,BTK,PAK2,RTN4,UBQLN1,TRAF3,LYN,PSMD3,ANKRD17,CD14,PSMC2,MAPKAP…
AllMSigDB	Liver_TBG_Gclc_KO	REACTOME_CELLULAR_RESPONSES_TO_STRESS	6.96647e-08	6.1544e-06	0.704976	0.497837	1.79034	355	TXNRD1,GSR,PSMD5,GSTP1,HSPH1,CYBB,MAP2K3,TPR,HSPB8,PSMA1,TUBA1C,DYNC1H1,HSP90AB1,HSP90AA1,TUBB4B,DNAJB1,PSMB8,CDKN1A,PRDX1,PSMD2,NUP153,PSMD14,CAPZA1,NDC1,TXN,NUP62,GPX7,NUP98,HSPA1B,NCF1,MAPK9,PSMA5,MAPK14,MTOR,STIP1,PSME4,RANBP2,UBB,HIKESHI,AJUBA,PSMD11,VCP,PRDX3,TUBB2A,PSMC1,NUP50,E2F3,RPTOR,CAPZA2,HSPA4L,ATR,DNAJB6,DNAJA2,GPX2,PSME1,PSMD12,RELA,PSMC6,HIF1A,PSMD1,PSMD7,HSPA4,ANAPC1,CDKN2B,MRE1…
AllMSigDB	Liver_TBG_Gclc_KO	NEMETH_INFLAMMATORY_RESPONSE_LPS_UP	7.01082e-08	6.16337e-06	0.704976	0.714153	2.13811	83	TXNRD1,MSR1,STK10,DEGS1,SQSTM1,ATF3,SLC2A1,SAT1,GCH1,HCLS1,TRIM25,CDKN1A,IRGM,CCL23,LCP2,SLC11A1,C3AR1,HCK,ETF1,SLFN12L,MNDA,CD44,MAP2K1,LILRA5,APBB1IP,ETS2,MAPKAPK2,TNFRSF1B,TNIP1,CEBPD,PML,CCL3,TAP1,GLRX,TOP1,IFRD1,RNF11,SLFN12,GK,ADAR,TGFB1
AllMSigDB	Liver_TBG_Gclc_KO	WIELAND_UP_BY_HBV_INFECTION	7.28446e-08	6.35989e-06	0.704976	0.700464	2.12537	89	CD5L,CXCL10,TAPBP,ADGRE1,PARP12,LAPTM5,LYZ,C1QB,LPXN,GPNMB,VSIG4,CD83,C3AR1,FCGR1A,TYROBP,IGSF6,IFI16,ARHGDIB,MCM6,GBP2,PSME1,PPT1,CD53,CD48,RGL1,PRC1,LGALS3,RAB31,IFI30,DRAM1,FCER1G,IL10RA,IFI27,CD38,RAC2,THEMIS2,APOL3,CXCR4,S100A10,PSME2,COTL1,HLA-B,PSMB9,CCL5,PIK3CD
AllMSigDB	Liver_TBG_Gclc_KO	PODAR_RESPONSE_TO_ADAPHOSTIN_UP	7.30495e-08	6.35989e-06	0.704976	0.634063	2.02674	132	HMOX1,FTH1,PIR,GCLM,GLA,SQSTM1,ATF3,SAT1,SLC7A11,DNAJB1,BACH1,CCSER2,PLEK,TMEM140,MACO1,NEK1,RPS6KC1,HSPA1B,BSDC1,YPEL5,CCNG2,OSER1,TES,MBNL2,MAFF,CD44,TUBB2A,KLF6,ZFAND5,KLHL21,MORC3,DNAJB9,TMCO3,RGS2,ADAM17,HDLBP,GAB2,EIF2AK3,NLRP1,PMAIP1,NAP1L1,PSAT1,CYTIP,PRDM4,PPP1R15A,MAFG,GABARAPL1,MGAT2,STX3,GLRX,RB1CC1,NCF2,DNAJB4,DNAJB2,ASF1A,IFRD1,WDR26,HBP1,DGKG,C16orf72,JUN,NEAT1,GADD45A,IL23A,NCOA2
AllMSigDB	Liver_TBG_Gclc_KO	GNF2_CASP1	7.49361e-08	6.49278e-06	0.704976	0.676107	2.07999	101	TLR2,CTSS,CYBB,HCLS1,PSAP,ITGB2,RAB5IF,NAIP,MS4A6A,MFSD1,HCK,IQGAP1,TYROBP,CD86,TBXAS1,FGR,PILRA,MNDA,CD44,IGSF6,MYO1F,HK3,FBXL5,EVI2A,NAAA,RGS2,CLEC4A,AOAH,CFP,PPT1,TKT,TMEM127,TLR8,TNFRSF1B,AIF1,RIN3,PLSCR1,NCF2,FCER1G,IL10RA,TCIRG1,THEMIS2,COTL1,KRR1,STX11,MCL1,OTULINL
AllMSigDB	Liver_TBG_Gclc_KO	GO_MONOVALENT_INORGANIC_CATION_TRANSPORT	7.86485e-08	6.78183e-06	0.704976	-0.429869	-1.6427	458	SLC10A2,SLC13A2,SLC9A3,VAMP2,KCNN2,ATP2A1,TMEM38B,MT-CYB,KCNK10,ACTN2,MT-ND4,SCNN1A,COX6A2,SERPINE2,SLC17A2,MT-CO1,ATP4A,SLC17A3,ATP1A2,KCNK5,SLC6A8,CASQ2,SCN4A,ATP1B1,COX7A1,CDK2,CACNA1D,MLLT6,AMIGO1,SLC12A5,SCN4B,GCK,FXYD3,FXYD1,SLC23A1,SLC9A3R1,WNK2,KCNAB3,CAV1,SLC10A1,TMEM38A,NOS1,KCNC3,SLC9A2,TRPM4,SLC17A8,SCN1B,CAV3,SLC12A7,VPS9D1,SLC8A3,SLC2A10,ATP2A3,KCNJ2,KCNC4,KCNG4,SLC46A1,SLC36A2,ATP1…
AllMSigDB	Liver_TBG_Gclc_KO	GSE24634_TREG_VS_TCONV_POST_DAY7_IL4_CONVERSION_DN	8.29355e-08	7.11745e-06	0.704976	0.580676	1.94915	188	PPFIBP2,CREG1,FTL,FTH1,MMP12,SLC15A3,CCL2,SQSTM1,CD68,SAT1,CTSS,LYZ,CYBB,PLA2G7,PSAP,MARCO,CDKN1A,C1QA,CCL23,GLG1,SIRPA,LY9,TEX2,HCK,LIPA,CD163,TYROBP,P2RY13,LEPROT,MNDA,MAFF,CMKLR1,PDGFC,RHBDF2,CTSO,LILRB4,RELA,IFNGR2,CCL22,RGL1,CYFIP1,LRP12,SLC30A1,CD14,LGALS3,VPS11,PRDM4,SLC2A6,C7orf26,NLRP3,MREG,IRF8
AllMSigDB	Liver_TBG_Gclc_KO	GSE6269_FLU_VS_STREP_PNEUMO_INF_PBMC_UP	8.34439e-08	7.12714e-06	0.704976	0.59976	1.96471	155	RSAD2,MX1,PARP12,LGALS3BP,HACD3,MLEC,GCH1,IRF7,UBXN4,REC8,OASL,HERC6,SPATS2L,GLYR1,SMARCA4,GLG1,IFI44,NUP62,USP18,RFWD3,LY6E,DDX60,CEP290,DDX24,SIGLEC1,ISG15,EIF2AK2,ACTN4,PARP11,MED1,OAS3,C2CD3,DESI2,SCAF11,IFI16,IFIH1,PHF11,IFIT3,SMG7,EIF4G1,ZBP1,XAF1,TRAPPC4,POM121,SPDL1,ZNF609,KPNB1,PML,SETX,IL2RG,PDHX,PRPF40A,PTPRC,RTP4,ERGIC2,ESF1,WDHD1,PSME2,TGS1,NAA15,ADAR,ZWILCH,USP1,HLA-B,PSMB9,SMG1
AllMSigDB	Liver_TBG_Gclc_KO	GSE15624_CTRL_VS_3H_HALOFUGINONE_TREATED_CD4_TCELL_UP	8.3892e-08	7.13161e-06	0.704976	0.590621	1.96299	170	NQO1,SLC48A1,HTATIP2,TAPBP,BTBD19,STRBP,IRF7,PLK3,TRAFD1,PPP4R1,PARP14,ZMYND12,ARIH2,MAPK14,IQGAP1,PICALM,SMUG1,SMAD2,SEC16A,CLINT1,NEK9,AKAP10,GBP2,PHF11,IFIT3,IFNGR2,IL4R,RCOR1,NFATC3,XAF1,POLR3B,WASHC4,ANGEL2,TNFAIP3,SFT2D2,FAM91A1,TGFBR1,PNPLA2,E2F6,SDCBP,DOCK10,KRAS,ATG2A,MTMR3,RNF6,LMBRD1,CHP1,FBXO28,SLFN5,TNKS,UBL3,TGIF1,PGM2L1,CRK,GZMM,KHDRBS1
AllMSigDB	Liver_TBG_Gclc_KO	LEE_LIVER_CANCER_MYC_E2F1_DN	8.70472e-08	7.36509e-06	0.704976	-0.72014	-2.14064	63	ETNK2,IGFBP2,CYP4F2,GHR,HAO1,HPD,CYP2E1,TNNC2,SLC27A2,OAT,MCM10,FABP1,NR1H3,PCK1,IL1RAP,G0S2,ALAD,ORM1,RGN,HSD11B1,HAL,EGFR,ELOVL5,APOC4,IGF1,OTC
AllMSigDB	Liver_TBG_Gclc_KO	GSE2770_IL12_AND_TGFB_ACT_VS_ACT_CD4_TCELL_48H_DN	8.74778e-08	7.36694e-06	0.704976	0.568929	1.91532	194	NQO1,METTL16,CTPS1,HSPH1,M6PR,GNL3,HSPD1,NOP58,NDC1,RNF168,LY6E,ATIC,PSMD11,CLPTM1L,KTI12,OTUD6B,FTSJ3,ALDH3A2,KCTD3,THUMPD1,IPPK,GRWD1,ENPP4,METAP1,HIF1A,GTPBP4,INTS14,FAM185A,GAR1,LIN54,CDT1,KPNA4,TWF1,TOPBP1,CEP170B,ELL2,KBTBD8,FAM91A1,KPNB1,ATAD3A,EXO1,ARL8B,SAE1,DDX27,DDX1,ATP6V1E1,HSPA9,PRPF40A,CDC73,DBF4,MRPS2,ARMC8,RNF217,HOOK1,ZNF644,WDHD1,BOP1,ZDHHC6,TPX2,DKC1,UBA6,SLFN12,DDIAS,SPTLC1,M…
AllMSigDB	Liver_TBG_Gclc_KO	GO_MYOFILAMENT	9.36702e-08	7.82759e-06	0.704976	-0.842171	-2.20808	30	MYOM2,ACTA1,TNNT3,TTN,TNNI2,MYBPC1,TPM2,TNNC2,MYBPC2,TNNT1,TMOD1,MYOM1,LMOD2,LMOD3,TMOD4,FHOD3,OBSL1,MYOM3,LMOD1
AllMSigDB	Liver_TBG_Gclc_KO	REACTOME_DEUBIQUITINATION	9.38165e-08	7.82759e-06	0.704976	0.552793	1.91956	237	PSMD5,USP20,PSMA1,JOSD1,KEAP1,IKBKG,TGFBR2,TRIM25,IDE,USP5,PSMB8,PSMD2,PSMD14,USP18,PSMA5,NOD1,ABRAXAS2,PSME4,UBB,USP9X,HGS,TOMM20,TRRAP,PSMD11,VCP,USP16,PSMC1,SMAD2,USP47,ASXL1,USP14,IFIH1,STAM2,PSME1,PSMD12,TRAF6,CYLD,RIPK1,PSMC6,HIF1A,RHOT1,PSMD1,RUVBL1,PSMD7,BRCA1,USP12,USP10,BAP1,TRAF3,TADA2B,TOMM70,PSMD3,USP22,PSMC2,MYC,SMAD4,TNFAIP3,MDM2,TNIP1,PSMF1,NLRP3,TGFBR1,PSMD10,PSMD8,CCNA2,PSME3,PS…
AllMSigDB	Liver_TBG_Gclc_KO	MOSERLE_IFNA_RESPONSE	9.608e-08	7.97951e-06	0.704976	0.889062	2.12248	23	RSAD2,MX1,CXCL10,ZC3HAV1,CMPK2,OASL,IFIT2,IFI44,USP18,DDX60,IFI16,CD274,IFIH1,EPSTI1,IFIT3
AllMSigDB	Liver_TBG_Gclc_KO	SINGH_NFE2L2_TARGETS	9.78662e-08	8.09057e-06	0.704976	0.960169	2.05091	14	NQO1,GSTM4,HMOX1,G6PD,TXNRD1,GCLM,GSR,ME1,ABCC2,PRDX1,TXN
AllMSigDB	Liver_TBG_Gclc_KO	GARGALOVIC_RESPONSE_TO_OXIDIZED_PHOSPHOLIPIDS_BLUE_UP	1.00696e-07	8.28647e-06	0.704976	0.635692	2.02532	127	SRXN1,GLA,ATF3,ZFAND2A,HSPH1,HSPB8,ZBTB21,RELB,DNAJB1,GPAT3,BACH1,SESN2,MAFK,MACO1,RSL1D1,HSPA1B,RCAN1,STIP1,AHSA1,EID3,CCNG2,OSER1,FOSL1,HSPA4L,GNA13,DNAJB6,KLHL21,DNAJB9,SMCR8,EIF5,PCYT1A,KIF21A,BAG3,N4BP2L2,PMAIP1,ZC3H12C,KBTBD8,MAFG,DNAJA1,KIF1B,FRS2,E2F6,SAMSN1,SOWAHC,RRP7A,CHORDC1,IFRD1,VCPIP1,RYBP,ZNF394,C16orf72,PNPLA8,VPS37A,FGFR1OP2,CNST
AllMSigDB	Liver_TBG_Gclc_KO	GSE13485_DAY7_VS_DAY21_YF17D_VACCINE_PBMC_UP	1.03266e-07	8.42108e-06	0.704976	0.58485	1.95858	177	RSAD2,HMOX1,MX1,UHRF1BP1,PARP12,COLGALT1,IRF7,REC8,OASL,SAMD4A,CHAF1A,TRIM25,HERC6,SPATS2L,CDKN1A,SLU7,PARP14,USP18,RBBP8,ZNFX1,HAUS8,CLASP1,LY6E,DDX60,SIGLEC1,ISG15,EIF2AK2,PARP11,OAS3,NCOA7,HPSE,SH2B3,EPSTI1,ZDHHC3,RELA,PHF11,IFIT3,BAP1,LYN,CTTN,EXT1,RGL1,TXNDC11,ZBP1,XAF1,TRIM69,EMILIN2,VPS11,MAFG,WASL,PTK2,PML,ASAP2,RIN3,PARP9,PLSCR1
AllMSigDB	Liver_TBG_Gclc_KO	GSE34156_TLR1_TLR2_LIGAND_VS_NOD2_AND_TLR1_TLR2_LIGAND_24H_TREATED_MONOCYTE_UP	1.03266e-07	8.42108e-06	0.704976	0.584885	1.9587	177	HMOX1,CREG1,FTL,ABCD1,MSR1,MPEG1,TLR2,SAT1,CYBB,NABP1,CTSD,PLEKHO2,CSF1R,PSAP,GRN,SIRPA,ATP6V1B2,SLC11A1,C3AR1,HCK,CD163,EPB41L3,FCGR2A,TYROBP,CD86,PILRA,CSF2RB,IGSF6,HCAR3,GNS,CLPTM1L,TMCC3,HPSE,PPARG,CD300LF,LILRB4,UBE2Z,ANXA5,MEFV,CXCL16,FERMT3,LYN,DUSP6,NCOA4,SLAMF9,CD14,DSE,LGALS3,CHIA,CLIC4,RAB31,IFI30,RAB7A,NCF2,TGFBI,MYOF,TIMP1,RBM47,DUSP3,NCAPG,GK,CAPG,MPP1,SLC25A37,ASAH1,PITPNA,PLAU,TNS…
AllMSigDB	Liver_TBG_Gclc_KO	GSE17974_1.5H_VS_72H_IL4_AND_ANTI_IL12_ACT_CD4_TCELL_UP	1.04112e-07	8.45186e-06	0.704976	0.579998	1.94213	185	USPL1,CHMP7,CTPS1,BTBD19,HIVEP1,PLK3,SLC35D1,HERC6,CD83,RRP15,SLU7,URB2,FAM102A,NUP98,SAMD4B,ELOA,CHPF2,RRP12,MED19,NOL9,MTMR9,FAM117B,ADPRM,MPP7,TP53INP1,KTI12,CTSO,SMCR8,DENND6A,TRAPPC13,CSNK1G3,CDK12,SPATA2,PIK3CA,TADA2B,RBSN,NATD1,NLRP1,RPP38,NOP2,MTMR6,ANGEL2,TNFAIP3,ELL2,BTG2,PUS3,GOSR1,CSNK1D,TRMT6,FLNB,PRDM1,DDX27,DPP8,RB1CC1,RALGAPB,SDE2,FBXO28,CERK,PAG1,DTX3L,MNT,ATMIN,IL23A,CRK,PLK2,MY…
AllMSigDB	Liver_TBG_Gclc_KO	GSE46606_UNSTIM_VS_CD40L_IL2_IL5_3DAY_STIMULATED_IRF4_KO_BCELL_DN	1.05321e-07	8.51163e-06	0.704976	0.591134	1.9502	162	CBR1,CXCL10,MSR1,PSMD5,PARP12,ME1,POLR1A,HERC6,CEP83,MYO9B,TMEM140,ABHD12,EHHADH,ZNFX1,TAF2,PCGF5,EIF2AK2,INTS12,CTTNBP2NL,GSPT1,DHCR24,IFIH1,IFIT3,DDX10,AP1AR,FEM1B,RGL1,CYFIP1,TRIM69,LGALS3,GCNT2,ITPRID2,SLC35A4,LRRC40,RASA1,CLCN5,MREG,FAM91A1,C12orf66,THAP12,FUT4,G3BP1,SLC35F2,RRP7A,SHISA5,COG6,IFI27,MYOF,DCAF1,DTX3L,SNX24,NPC2,POLK,HLA-B,ZNF202,EFR3A,DMXL1,C12orf29,OTUD4,IFI35,DICER1,C1orf109…
AllMSigDB	Liver_TBG_Gclc_KO	GSE22886_NAIVE_TCELL_VS_MONOCYTE_DN	1.09275e-07	8.79175e-06	0.704976	0.579828	1.94156	185	CREG1,FTL,PGD,SLC15A3,CLEC7A,SNX10,TLR2,LAPTM5,CYBB,BACH1,PSAP,ATP6V1A,GRN,SIRPA,ATP6V1B2,SLC11A1,GCA,AKR1A1,MFSD1,FCGR2A,FGR,PILRA,CSF2RB,MNDA,PICALM,TOR4A,IGSF6,PTGS1,GNS,HK3,ZFAND5,SH2B3,IFNGR2,DEF8,CLEC4A,TMEM127,GAB2,DUSP6,EXT1,NCOA4,CTNNA1,CD14,LGALS3,WASHC4,TNFRSF1B,FPR1,APOBR,IFI30,NLRP3,CEBPD,STX3,SDCBP,PLSCR1,FUT4,ADAP2,GLRX,SCPEP1,NCF2,KCTD12,RBM47,NAGK,NPC2,DUSP3,CAPG,ASAH1,APLP2,FEZ2…
AllMSigDB	Liver_TBG_Gclc_KO	GO_ENDOPEPTIDASE_COMPLEX	1.14872e-07	9.20102e-06	0.704976	0.746125	2.13141	64	PSMD5,ZFAND2A,PSMA1,ECPAS,IDE,PSMB8,PSMD2,PSMD14,UBE3C,PSMA5,PSME4,PSMD11,VCP,PSMC1,USP14,PSME1,PSMD12,UBQLN4,PSMC6,PSMD1,PSMD7,UBQLN1,PSMD3,PSMC2,PSMF1,PSMD10,PSMD8,PSME3,PSMB5,DNAJB2,PSME2,PSMA8,TXNL1,PSMB9,ADRM1,PSMD13,PSMB4,PSMC3,PSMA7,PSMB7,UBE3A,PSMC4
AllMSigDB	Liver_TBG_Gclc_KO	GO_TRANSPORTER_COMPLEX	1.19926e-07	9.56331e-06	0.690132	-0.484377	-1.78387	285	VAMP2,ATP2A1,GABRB3,RYR1,SCNN1A,GRIA3,DLG3,MCU,ATP1A2,CHRNA4,CACNA1S,CASQ2,SCN4A,ATP1B1,STAC3,PDE4B,CACNA1D,AMIGO1,CACNA2D1,CACNA1A,CACNB1,SCN4B,PORCN,CLIC3,PLN,FXYD1,NOS1,KCNC3,CLCN2,TRPM4,CHRNE,SCN1B,CACNG1,KCNJ2,KCNC4,CLCN1,KCNG4,ATP1B2,KCNA5,KCNQ4,SHANK2,AKAP6,ABCA7,OLFM2,CACNG6,ABHD6,TRPC3,CHRNB1,KCNQ5,ABCD4,HERPUD1,CNTN2,CHRNA1,CPT1C,KCND1,RYR3,CACNA1G,KCNMA1,TTYH1,TIMM10B,KCNJ11,SCN7A,KCNC…
AllMSigDB	Liver_TBG_Gclc_KO	GO_GLUTATHIONE_METABOLIC_PROCESS	1.22308e-07	9.71025e-06	0.690132	0.832496	2.14871	34	GSTM1,GSTA5,GSTM4,G6PD,GSR,GSTA1,GSTP1,GPX4,SLC7A11,ALDH5A1
AllMSigDB	Liver_TBG_Gclc_KO	GO_CELLULAR_RESPONSE_TO_OXIDATIVE_STRESS	1.24927e-07	9.87473e-06	0.690132	0.528921	1.85618	275	NQO1,SRXN1,HMOX1,G6PD,TXNRD1,GSR,ABCD1,IMPACT,GSTP1,CYBB,GCH1,SLC7A11,IL18BP,PSAP,ADNP2,SESN2,PRDX1,CHCHD4,SIRPA,PRKAA2,TXN,GPX7,HSPA1B,NCF1,FOXO1,MAPK9,EIF2S1,ECT2,PRKAA1,FBXO7,ALDH3B1,PRDX3,NCOA7,TP53INP1,AXL,HGF,PLEKHA1,GPX2,RELA,RIPK1,HIF1A,BTK,UBQLN1,FOXO3,ETV5,MAPK8,ATP13A2,PAWR,TNFAIP3,MDM2,AIF1,ATP7A,PML,ERCC6L2,ARNTL,SETX,ERO1A,AKT1,CCNA2,NCF2,APEX1
AllMSigDB	Liver_TBG_Gclc_KO	MODULE_84	1.27021e-07	9.9762e-06	0.690132	0.463226	1.71085	490	GSTM1,CREG1,CD5L,SLC40A1,LGMN,MX1,CES1,CCL2,PARP12,C1QC,TLR2,LAPTM5,CTSS,LYZ,CYBB,UBD,LCP1,ANKFY1,FOLR2,M6PR,C1QB,GCH1,HCLS1,SLC7A11,RGS1,IKBKG,TGFBR2,PLEKHO2,FCGR3A,NAMPT,GPNMB,PLA2G7,VCAM1,ICAM1,CSF1R,VSIG4,MARCO,ITGB2,SLC7A8,CDKN1A,PLEK,LAIR1,SLA,CD300A,GRN,PARP14,ITGAL,IFI44,LCP2,GPR65,C3AR1,HCK,LIPA,CD163,EPB41L3,FCGR2A,TYROBP,CD86,TBXAS1,FGR,ISG15,MNDA,IGSF6,EDA,IFI16,HK3,CCL7,ARHGDIB,STK17…
AllMSigDB	Liver_TBG_Gclc_KO	GSE34392_ST2_KO_VS_WT_DAY8_LCMV_EFFECTOR_CD8_TCELL_DN	1.27318e-07	9.9762e-06	0.690132	0.565518	1.90384	194	SRXN1,RSAD2,SLC15A3,CMPK2,ATF3,SLC2A1,TLR2,GCH1,FOSL2,CLEC6A,EGR2,PLK3,RELB,PLEKHO2,NFKB2,SLC7A8,PLEK,IFIT2,DUSP4,PARP14,TMEM26,TOR3A,SKIL,USP18,PIK3CB,ZNFX1,RCAN1,UBE2F,LONRF1,ALAS1,CD86,ISG15,PILRA,SLC22A5,PCYT1A,ZSWIM4,ADAM17,ANXA5,TRAF3,FEM1B,EXT1,UAP1,HILPDA,WDR1,ZC3H12C,TMA16,SLC2A6,RAB30,C3,PROCR,NLRP3,HTT,PSMD10,IL2RG,IFIT1B,PDGFA,VASP,CSF1,ZHX2,RIPK2,TGM2,JDP2,LRP8,RNF11,CLEC5A,STX11,IL1…
AllMSigDB	Liver_TBG_Gclc_KO	HSIAO_LIVER_SPECIFIC_GENES	1.30229e-07	1.01601e-05	0.690132	-0.513196	-1.84504	233	TAT,C8A,SERPINA7,LIPC,CYP4F2,GHR,AGXT,ADH4,SC5D,SERPINF1,APOA1,AADAC,FST,HPD,CYP2E1,VTN,C8B,HGD,PZP,SAA4,ABCC6,CDO1,F11,C9,GYS2,FABP1,NNMT,PCK1,BDH1,HGFAC,F12,ACAA2,KLKB1,TST,SERPING1,UGT2B4,GSTZ1,PRDX4,RBP4,ORM1,RGN,SLC10A1,CYP27A1,AZGP1,FGB,HSD11B1,PLG,PROC,F7,HAL,SDS,ITIH2,FGG,CPS1,KNG1,ALB,CRP,ARG1,FGA,F10,SERPINC1,F2,ITIH4,APOC4,SLC39A14,C8G,APOA2,SERPIND1,SERPINA1,APOH,AKR1C1,ACADSB,OTC,LGA…
AllMSigDB	Liver_TBG_Gclc_KO	REACTOME_MITOTIC_G2_G2_M_PHASES	1.31215e-07	1.0193e-05	0.690132	0.577501	1.94016	189	PSMD5,PSMA1,TUBA1C,DYNC1H1,WEE1,HSP90AB1,HSP90AA1,TUBB4B,PSMB8,CDKN1A,CEP192,PSMD2,PSMD14,YWHAG,NEDD1,HAUS8,PSMA5,CLASP1,SKP1,PSME4,CEP290,UBB,AJUBA,PSMD11,TUBB2A,PSMC1,E2F3,CDK7,PCM1,PAFAH1B1,MAPRE1,PPP2CB,OFD1,PSME1,PSMD12,PSMC6,PSMD1,FBXW11,PSMD7,PSMD3,LIN54,PPME1,HAUS2,CENPJ,PSMC2,NEK2,CEP76,HAUS6,PSMF1,PPP2R1A,PSMD10,CSNK1D,PSMD8,AKAP9,CCNA2,PSME3,PSMB5,CEP164,TUBGCP4,PPP2CA,E2F1,DYNC1I2,PSM…
AllMSigDB	Liver_TBG_Gclc_KO	GSE2770_TGFB_AND_IL4_ACT_VS_ACT_CD4_TCELL_48H_UP	1.36808e-07	1.05818e-05	0.690132	0.565258	1.89172	184	RSAD2,CREG1,LGMN,GCLM,PSMA1,LMAN2L,SLC35F5,DYNC1H1,HSP90AB1,HSP90AA1,ZNF691,CDKN1A,SUSD6,ATP6V1H,PSMD14,ATP6V1B2,PSMA5,EYA3,UBR4,PSMD11,VCP,PSMC1,CCR5,ZFYVE1,PAFAH1B1,ATP6V0E1,CD274,ATP6V1C1,PSMD1,ADAM17,MFAP1,PTPN12,HIVEP2,POLR2A,GPR35,IGF2R,PELO,ZC3H12C,DNAJA1,TNIP1,C3,ADAMDEC1,E2F6,STX3,IL2RG,SRP54,RAB7A,SNX9,ALCAM,IL1A,HSPA8,ACTR3,RTP4,GSTO1,DCAF1,SQOR,TGS1,IL1B,HLA-B,TRIM21
AllMSigDB	Liver_TBG_Gclc_KO	RODWELL_AGING_KIDNEY_UP	1.41919e-07	1.09302e-05	0.690132	0.470344	1.72376	438	HTATIP2,VTCN1,SLC40A1,MSR1,PRUNE1,MVP,MPEG1,TAPBP,SLC15A3,NUB1,CLEC7A,STK10,DEGS1,CCL2,MTHFD1L,PARP12,C1QC,LAPTM5,LYSMD2,LYZ,C1QB,HCLS1,RGS1,GPNMB,VCAM1,CSF1R,ITGB2,PSMB8,TRAFD1,TMEM43,C1QA,GRN,PARP14,LCP2,NUP62,NCF1,MS4A6A,CHPF2,LY6E,TYROBP,RRP12,DPP3,HIKESHI,LEPROT,TBXAS1,FYB1,ARHGAP25,TOR4A,SYMPK,MYO1F,ZMAT3,AXL,HGF,ARHGDIB,RNF125,EVI2A,APRT,CLEC4A,CX3CR1,IKZF1,DOCK2,CXCL16,TKT,LYN,RAB8B,CD53,…
AllMSigDB	Liver_TBG_Gclc_KO	GO_ACTIN_FILAMENT_BASED_MOVEMENT	1.43852e-07	1.10319e-05	0.690132	-0.587443	-1.96824	134	KCNN2,ACTA1,TNNT3,TTN,TNNI2,MYH2,MYBPC1,TCAP,MYH4,ACTN2,TPM2,TNNC2,MYBPC2,MYL1,ATP1A2,MYH7,TNNT1,DES,ACTC1,NEB,ACTN3,TMOD1,MYL3,PDE4B,VIL1,CACNA1D,CACNA2D1,MYL2,SCN4B,MYLK2,PLN,CAV1,TRPM4,SCN1B,CAV3,KCNJ2,KCNA5,SNTA1,NEDD4L,PDPN
AllMSigDB	Liver_TBG_Gclc_KO	GSE2770_IL12_ACT_VS_ACT_CD4_TCELL_2H_DN	1.55228e-07	1.18539e-05	0.690132	0.582375	1.9496	183	CREG1,LGMN,GSR,CES1,PPP1R10,LMAN2L,DYNC1H1,TUBB4B,AREL1,ZNF691,SIRPA,ATP6V1B2,PSEN1,ZNFX1,EYA3,SWT1,STARD3NL,BSDC1,CLTC,USP9X,PSMD11,PSMC1,CCR5,ZFYVE1,PAFAH1B1,ATP6V0E1,DNAJB6,TMCO3,ATP6V1C1,NMT2,PSMD1,ADAM17,OSBPL11,PTPN12,HIVEP2,TRAF3,CAMSAP2,CHMP2B,IGF2R,ZC3H12C,SFT2D2,DNAJA1,C3,MREG,KIF1B,STX3,RAB7A,ITPRIPL2,SOWAHC,RAB3GAP1,ALCAM,UXS1,TOP1,PDGFA,IL1A,HSPA8,CEMIP2,ANKRD12,PDCD6IP,RNF185,GSTO1
AllMSigDB	Liver_TBG_Gclc_KO	GCM_RAB10	1.56845e-07	1.18911e-05	0.690132	0.593821	1.9611	164	ANKFY1,SNX5,RMDN3,SNRNP200,NCKAP1,SLC25A44,YWHAG,AHCYL1,UBQLN2,UBE2K,SLC39A9,CFAP97,CTTNBP2NL,MAEA,NACC1,TBCK,NEK9,FBXL5,UBP1,WDR11,TNPO3,MFAP3,OSBPL2,FBXW11,GAPVD1,JKAMP,UBQLN1,RNF14,TMEM248,FAM168B,DCTN4,VEZT,ANKRD17,EIF3J,VPS13B,VPS52,CLCN3,ADO,ERBIN,HECTD1,ZC3H14,ASAP2,ELP1,GTPBP3,CSNK1D,CAND1,TTI1,UBA3,HIPK1,STARD7,SNX12,GPR107,ZNF644,MTMR1,DYNC1I2,CEP350,PRRC2C,RAB22A,FOXJ3,FBXO45,NMD3,SPTL…
AllMSigDB	Liver_TBG_Gclc_KO	GO_GATED_CHANNEL_ACTIVITY	1.57035e-07	1.18911e-05	0.690132	-0.482182	-1.77816	284	KCNN2,MCOLN1,GABRB3,KCNK10,RYR1,SCNN1A,GRIA3,SLC17A3,KCNK5,CLCA1,CHRNA4,CACNA1S,JPH2,SCN4A,JPH1,CACNA1D,ANO5,CACNA2D1,CACNA1A,ANO9,CACNB1,SCN4B,CLIC3,P2RX6,KCNAB3,TMEM63B,KCNC3,CLCN2,TRPM4,CHRNE,TMC4,SCN1B,ANO7,P2RX5,CACNG1,KCNJ2,KCNC4,CLCN1,KCNG4,KCNA5,KCNQ4,TMC5,GRID1,CACNG6,CHRNB1,TMEM63A,KCNQ5,CHRNA1,ANO8,KCND1,RYR3,CACNA1G,KCNMA1,TTYH1,KCNJ11,HPN,SCN7A,KCNC1,KCNN3,GAS6,KCNB1,GABRR2,TRPM5,KCN…
AllMSigDB	Liver_TBG_Gclc_KO	GSE3982_CTRL_VS_LPS_48H_DC_DN	1.61299e-07	1.21629e-05	0.690132	0.5805	1.94401	177	NQO1,RSAD2,TXNRD1,MX1,CXCL10,CES1,PGD,HHIPL2,SQSTM1,PARP12,ATF3,LGALS3BP,C1QB,IRF7,TOR1B,CCL23,TNFSF14,IFI44,SPTLC2,ALAS1,TGFA,SIGLEC1,ISG15,POGLUT1,NSUN3,RHBDF2,INHBB,OGFOD1,IFIT3,YLPM1,RAB8B,CTTN,SLC35E1,EIF4G1,P2RY6,TNFAIP3,JAK1,TLK2,TNIP1,TBC1D13,DRAM1,LAMB3,TSKU,IFI27,CSF1,SERPINE1,CD80,MTMR3,CD38,BASP1,OSGEPL1,SLAMF7,PSME2,DPP4
AllMSigDB	Liver_TBG_Gclc_KO	GSE3920_UNTREATED_VS_IFNA_TREATED_ENDOTHELIAL_CELL_UP	1.64611e-07	1.23271e-05	0.690132	0.570313	1.91812	190	HMOX1,SLC15A3,CD68,SMIM3,SNX5,TMEM86A,PLK3,RGS1,PLEKHO2,ATP5IF1,TREM2,ITGB2,PLEK,RAB7B,EHD4,LRRC58,FABP7,LIPA,DGLUCY,SPTLC2,CD86,LEPROT,TBXAS1,INTS12,MMP27,TOR4A,PTGS1,NDEL1,TMCC3,CCL7,DST,TLR7,MCFD2,CD300LF,CGRRF1,ADAM17,IL4R,LYN,SNAP23,GAB2,DUSP6,CTNNA1,SNX13,CACUL1,ITGAV,MAFG,ARL8B,SAMSN1,SDCBP,ATP6V1E1,GLRX,ALCAM,SNX29,DCLRE1C,GUSB,PDGFA,PPHLN1,VPS35,PROS1,ATP6AP2,CSF1,KIAA1841,BASP1,MRC1,THE…
AllMSigDB	Liver_TBG_Gclc_KO	GSE7509_FCGRIIB_VS_TNFA_IL1B_IL6_PGE_STIM_DC_DN	1.64844e-07	1.23271e-05	0.690132	-0.564331	-1.93723	155	VAMP2,NRBP2,MBD6,SCARF1,LUC7L2,ADAMTSL5,MALAT1,LUC7L3,LENG8,KMT5C,ZNF76,WHRN,KRBA1,CNTRL,SHISA2,PANK4,DOCK6,TLE2,FAM193B,CLCN2,PNPLA6,ALAS2,MYOZ3,CCNL2,ARHGEF1,CLK2,FNBP4,ZNF579,PPP1R12B,BVES,NSMCE3,CCDC85C,GDPD3,AKAP5,APPL2,ADAMTS10,GRAMD1A,ZNF335,ABCD4,HOXA4,TRABD2B,GABBR1,WNT4,DTX3,GTPBP6,REXO1,NPFF,ANKRD24,ZNF276,SCARF2,ANKS3,ARFGAP1,SYNGAP1,CROCC,CIZ1,IFFO1,PPP1R9A,DENND6B,LRRC45,TENT5C,PHF2…
AllMSigDB	Liver_TBG_Gclc_KO	GO_SKELETAL_MYOFIBRIL_ASSEMBLY	1.86241e-07	1.38142e-05	0.690132	-0.923846	-2.07758	15	MYOM2,ACTA1,TTN,MYBPC1,TCAP,MYBPC2,ACTC1,MYOM1,LMOD3,OBSL1,MYOM3
AllMSigDB	Liver_TBG_Gclc_KO	GSE22886_NAIVE_BCELL_VS_DC_DN	1.86264e-07	1.38142e-05	0.690132	0.561506	1.89033	194	HMOX1,PIR,TXNRD1,PGD,CLEC7A,GLA,SLC7A11,ECPAS,AREL1,PLA2G7,RIT1,TREM2,SLC7A8,MAOA,SIRPA,SLC25A44,TNFRSF1A,EHD4,EPB41L3,MGST3,DPP3,LEPROT,PILRA,GAA,VCP,PSMC1,SNAP29,GNS,DNAJB6,DDB1,ABR,TPI1,SOAT1,PSMD1,TM9SF1,CCDC47,HDLBP,MFAP1,RTN4,ITFG1,RNF14,MRPL15,EIF4G1,ANKRD17,LRP12,CTNNA1,ROGDI,DSE,MTMR6,NCBP1,RTN3,YWHAH,IFI30,GABARAPL1,SAMSN1,ATP6V1E1,RAPGEF2,FCER1G,PSMB5,TOP1,DENND1B,TGFBI,SMC2,ADAP1,RBM4…
AllMSigDB	Liver_TBG_Gclc_KO	GSE6674_ANTI_IGM_VS_CPG_STIM_BCELL_DN	1.88811e-07	1.39457e-05	0.690132	0.572005	1.92516	192	USPL1,TXNRD1,TSR1,DEGS1,ATF3,CTPS1,GNL3,WDR3,RGS1,CDKN1A,CHCHD4,NEDD1,TEX2,NIFK,TWNK,WDR43,FBXO30,TAF4B,SLC39A6,THUMPD3,NOL9,KANSL2,KTI12,SLC7A1,CLINT1,CDYL,SLC37A3,THUMPD1,GRWD1,METAP1,CCDC86,LARP4,ZMYND19,HSPA4,IL4R,USP10,MTAP,BAZ1A,CD48,RPP14,BDP1,HSD17B7,NOP2,LARP1,UTP4,MYC,GNAQ,EEF1E1,CDK6,PUS7,ATAD3A,MGAT2,ZNF608,DDX54,AHCYL2,NOLC1,EIF1AY,WDR75,SURF6,MAK16,LRP8,MPHOSPH10,UTP18,KRR1,TUBA4A,U…
AllMSigDB	Liver_TBG_Gclc_KO	MCLACHLAN_DENTAL_CARIES_UP	1.91646e-07	1.40973e-05	0.690132	0.541815	1.85644	223	MSR1,SLC1A4,CLEC7A,CCL2,LAPTM5,SAT1,CTSS,LYZ,CYBB,LCP1,C1QB,HCLS1,SLC7A11,NAMPT,GPNMB,PLA2G7,VCAM1,ICAM1,CSF1R,MT1X,ITGB2,PLEK,SLA,C1QA,LCP2,MS4A6A,CD84,C3AR1,HCK,CD163,FCGR2A,TYROBP,FYB1,CSF2RB,MNDA,MAFF,CD44,HCAR3,ARHGDIB,EVI2A,CXCL13,RGS2,LYN,CD53,CD48,SERPINA3,SLAMF8,NAP1L1,CD14,CYP1A1,CYTIP,ADM,CCR2,TNFRSF1B,TNFAIP3,FPR1,RAB31,C3,IFI30,CEBPD,IRF8,CCL3,ADAMDEC1,SAMSN1,GLRX,NCF2,FCER1G,IL10RA,…
AllMSigDB	Liver_TBG_Gclc_KO	GO_M_BAND	1.95844e-07	1.43475e-05	0.690132	-0.843668	-2.18626	28	MYOM2,TTN,CMYA5,MYBPC1,OBSCN,MYBPC2,KLHL41,ANK1,MYOM1,LMOD2,LMOD3,SMPX,CRYAB,OBSL1,MYOM3,LRRC39,SMTNL1,FHL2,TRIM63
AllMSigDB	Liver_TBG_Gclc_KO	DEBIASI_APOPTOSIS_BY_REOVIRUS_INFECTION_UP	1.99578e-07	1.45102e-05	0.690132	0.523412	1.83516	271	RSAD2,PIR,CXCL10,ZC3HAV1,NRIP1,ATF3,ZWINT,IRF7,WEE1,OASL,BACH1,IFI44,NUP98,RCAN1,TMCC1,OGFR,ABRAXAS2,PRKAA1,ISG15,USP9X,OSER1,ARPP19,NRAS,BCL10,CPEB3,KLF6,CAPZA2,NECAP1,GNA13,IFI16,DNAJB6,BLZF1,PEX13,STK17B,DNAJB9,MBTPS2,AKAP10,TDRD7,THUMPD1,IFIT3,RNMT,BRCA1,SPATA2,ZNF518A,CDC27,PMAIP1,CCDC6,MED21,RAB21,GNAQ,TGDS,WASHC4,PAWR,ADM,TNFAIP3,MAP2K4,PPP1R15A,RRAS2,WASL,SHOC2,AGFG1,PML,TBC1D9,GABARAPL1,…
AllMSigDB	Liver_TBG_Gclc_KO	REACTOME_G2_M_CHECKPOINTS	1.99674e-07	1.45102e-05	0.690132	0.610395	1.95182	134	PSMD5,PSMA1,WEE1,PSMB8,MCM5,PSMD2,PSMD14,YWHAG,MCM2,RNF168,RBBP8,PSMA5,CDC45,PSME4,UBB,PSMD11,PSMC1,ATR,MCM4,MCM6,PSME1,PSMD12,PSMC6,PSMD1,PSMD7,BRCA1,SUMO1,MRE11,PSMD3,TOPBP1,PSMC2,YWHAH,PSMF1,EXO1,PSMD10,PSMD8,ORC2,MCM3,PSME3,PSMB5,RPA1,DBF4,MCM8,WRN,CHEK1,CLSPN,RAD17,ATM,PSME2,PSMA8,PSMB9,MDC1,PSMD13,PSMB4,PSMC3,RAD1,PSMA7,NSD2,PSMB7,ORC1,PSMC4,ORC5,RMI2
AllMSigDB	Liver_TBG_Gclc_KO	GO_MUSCLE_FIBER_DEVELOPMENT	2.00682e-07	1.45249e-05	0.690132	-0.695778	-2.09906	66	MYOM2,ACTA1,VEGFA,TTN,MYBPC1,NRAP,BMP4,TCAP,RYR1,MYO18B,MYBPC2,KLHL41,FLNC,NEB,STAC3,MYOM1,LMOD3,MYL2,OBSL1,MYOM3
AllMSigDB	Liver_TBG_Gclc_KO	GSE7768_OVA_ALONE_VS_OVA_WITH_LPS_IMMUNIZED_MOUSE_WHOLE_SPLEEN_6H_DN	2.09597e-07	1.51094e-05	0.690132	0.571323	1.90723	178	RSAD2,MVP,SQSTM1,CYBB,GCH1,RELB,REXO4,ICAM1,PLEK,CCL23,SKIL,HCK,SBDS,NOD1,SLFN12L,UBE2F,NDFIP2,MNDA,CD44,IGSF6,GNA13,RHBDF2,CCL7,CD274,DNAJA2,ABR,GBP2,CLN5,RC3H1,MEFV,RNF14,RGL1,MED21,CD14,DSE,MEX3C,MAPKAPK2,NCK1,ATG9A,CERS6,BTG2,GTF2B,TMA16,NLRP3,ERICH6,PSMD10,KBTBD2,SAMSN1,PLSCR1,RAPGEF2,MAPK6,MCOLN2,DOCK10,RIC1,MPP5,CD38,RNF6,LMBRD1,SDE2
AllMSigDB	Liver_TBG_Gclc_KO	GO_SARCOLEMMA	2.1072e-07	1.51299e-05	0.690132	-0.585899	-1.9613	133	PDE9A,OBSCN,RYR1,ATP1A2,FLNC,ANK1,CACNA1S,CASQ1,SLC2A4,DES,DTNA,ATP1B1,RTN2,CIB2,STAC3,SNTG2,SYNM,CACNA1D,CACNA2D1,CACNB1,CAPN3,SGCG,MYOT,CAVIN4,FXYD1,SGCA,CAV1,NOS1,SYNC,SGCE,KRT19,TRIM72,AHNAK,SCN1B,CAV3,PEMT,SLC8A3,CACNG1,KCNJ2,SSPN,CLCN1,AHNAK2,POPDC2,BVES,SLC38A2,AKAP6,CIB1,SNTA1,CACNG6,TGFB3,COL6A1,CAMK2D,SLC8B1,RYR3,KCNJ11,SGCD,PGM5,MLIP,POPDC3
AllMSigDB	Liver_TBG_Gclc_KO	GNF2_HPN	2.27482e-07	1.62686e-05	0.690132	-0.59139	-1.96388	124	TAT,C8A,PIPOX,CYP4F2,AGXT,APOA1,HPD,CYP2E1,FTCD,VTN,C8B,HAAO,ANGPTL8,SAA4,ABCC6,SLC22A7,CIDEB,TMPRSS6,NNMT,PCK1,HGFAC,F12,ZG16,TST,SERPING1,GSTZ1,RBP4,AMBP,ORM1,SLC10A1,HSD17B6,CYP27A1,PLG,PROC,GSTM2,SDS,PEMT,PRODH2,F10,SERPINC1,F2,ITIH4,SLC27A5,APOC4,C8G,APOA2,SERPIND1,C6,APOH,PON1,ALDH4A1,UPB1,MASP2,RARRES2,SLC38A3,SERPINF2,APOC2,TM4SF5,ITIH1,ASL,APOC1,APOF
AllMSigDB	Liver_TBG_Gclc_KO	GSE16755_CTRL_VS_IFNA_TREATED_MAC_DN	2.40381e-07	1.71231e-05	0.674963	0.573086	1.91898	185	CXCL10,ZC3HAV1,NUB1,CMPK2,PARP12,TOR1B,RBM43,VCAM1,ICAM1,HERC6,CCSER2,PSMB8,CDKN1A,TRAFD1,IFI44,PSEN1,CDC42SE1,DYRK3,ISG15,EIF2AK2,ADPRM,RNF115,OAS3,NCOA7,DNAJB6,CD274,IFIH1,GBP2,TDRD7,RELA,CYLD,HIVEP2,LYN,RAB8B,LRP12,ACVR1B,GPR35,ELL2,RIF1,SLC2A6,SFT2D2,BCL2L13,TRIM56,PML,FUT4,MAD2L1BP,MCOLN2,PLAGL2,IL10RA,SYT12,PDGFA,FEM1C,C4orf46,MASTL,CD38,BASP1,APOL3,PPP2R2A,DTX3L,STX11,CD40,RNF19B,GK,TRIM21…
AllMSigDB	Liver_TBG_Gclc_KO	GSE13485_DAY1_VS_DAY3_YF17D_VACCINE_PBMC_DN	2.43839e-07	1.73011e-05	0.674963	0.559876	1.87371	184	RSAD2,CMPK2,CLEC12A,LYSMD2,GCH1,ODR4,TMX2,SAMD4A,TOR1B,PI4K2B,HERC6,SIDT2,CEP83,CYP20A1,IFI44,USP18,RBBP8,DDX60,SIGLEC1,ISG15,EIF2AK2,BLOC1S6,RHEB,BCL10,FANCM,DESI2,ATP6V0E1,ZMPSTE24,TLR7,RNF20,IFIH1,EPSTI1,PHF11,IFIT3,PRPF4,SNW1,SNX14,MTF1,ME2,BPNT1,DUSP6,ABITRAM,COPS5,XAF1,TRIM69,NEDD9,NCK1,PARP9,MRPL50,FRS2,TAP1,CCDC90B,PLSCR1,SETD3,GRSF1,TLR1,SMC2,METTL21A,PSME2,ZPR1,SLFN12,POLK,TXNL1,CRK,IFN…
AllMSigDB	Liver_TBG_Gclc_KO	GO_CARDIAC_MYOFIBRIL_ASSEMBLY	2.48084e-07	1.7466e-05	0.674963	-0.868087	-2.17868	23	MYOM2,TTN,MYBPC1,NRAP,TCAP,MYBPC2,ACTC1,NEB,MYOM1,MYL2,FHOD3,OBSL1,MYOM3
AllMSigDB	Liver_TBG_Gclc_KO	REACTOME_DOWNSTREAM_SIGNALING_EVENTS_OF_B_CELL_RECEPTOR_BCR	2.48103e-07	1.7466e-05	0.674963	0.702492	2.09948	81	PSMD5,PSMA1,NFKBIB,IKBKG,PSMB8,PSMD2,PSMD14,PSMA5,SKP1,PSME4,UBB,NRAS,PSMD11,BCL10,PSMC1,PSME1,PSMD12,RELA,PSMC6,PSMD1,FBXW11,PSMD7,NFATC3,PSMD3,PSMC2,PSMF1,PPP3R1,PSMD10,PSMD8,PSME3,PSMB5,KRAS,PSME2,RASGRP1,PSMA8,PRKCB,PSMB9,MAP3K7,PSMD13,PSMB4,PSMC3,PSMA7,PSMB7,PSMC4
AllMSigDB	Liver_TBG_Gclc_KO	GNF2_MYL3	2.52361e-07	1.76967e-05	0.674963	-0.842109	-2.19361	29	MYOZ2,AK1,COX6A2,HRC,PGAM2,CASQ2,MYH7,FABP3,CKMT2,HSPB7,DES,ACTC1,COX7A1,MYL3,PTP4A3,MYL2,SGCA,SYNPO2L,POPDC2,FHL2,MYL7
AllMSigDB	Liver_TBG_Gclc_KO	MEF2_Q6_01	3.0101e-07	2.10263e-05	0.674963	-0.504407	-1.81316	232	ADAM11,MYOZ2,C10orf71,CKM,INPP4A,ARHGEF37,EEF1A2,RARA,TPM2,TNNC2,KLHL41,MYL1,CNMD,XIRP1,CASQ2,CASQ1,SLC2A4,CKMT2,ACTC1,TRDN,STAC3,USP13,ITGA7,SMPX,PPARGC1A,KY,MYL2,TSC22D1,CAPN3,TMEM182,GAN,CAMK1,ART5,HJV,LRRC2,SLC8A3,ATP2A3,P2RX5,SSPN,CLCN1,ATP1B2,SLC44A1,CUX1,ACTR3B,ADCY6,FOXP1,HDAC7,CDC42EP3,KCNQ5,CA7,EPHX4,GRB14,SCAI,SIX1,ART3,KLHL40,TCEA3,CPT1B,MAFA,TSPEAR,PLPP7,FILIP1,BNC2,ARHGAP26,WFDC1,KC…
AllMSigDB	Liver_TBG_Gclc_KO	GSE22886_CTRL_VS_LPS_24H_DC_DN	3.0615e-07	2.13028e-05	0.674963	0.582137	1.9318	169	RSAD2,MVP,SQSTM1,LGALS3BP,GCH1,IRF7,GPX4,OASL,ICAM1,VANGL1,HERC6,NFKB2,CD83,PSMB8,IFIT2,GRINA,TXN,IFI44,USP18,TASOR2,ABRAXAS2,DDX60,ISG15,EIF2AK2,MOB1A,OAS3,RHBDF2,IFIH1,PHF11,IFIT3,STK4,UBE2Z,CFP,HIVEP2,RAB8B,PMAIP1,XAF1,EZH1,TNFAIP3,PPP1R15A,TLK2,DNAJA1,TNIP1,TBC1D9,CLDND1,TAP1,SAMSN1,TBC1D13,IFI27,RTP4,CSRP2,RIPK2,BST2,SLAMF7,CXCR4,PSME2,TGIF1,ADAR,RASGRP1,HLA-B,PSMB9,CCL5,IFI35,RUBCN,DUSP5,DD…
AllMSigDB	Liver_TBG_Gclc_KO	REACTOME_DNA_REPLICATION_PRE_INITIATION	3.09262e-07	2.14366e-05	0.674963	0.674509	2.02278	84	PSMD5,PSMA1,PSMB8,MCM5,PSMD2,PSMD14,MCM2,PSMA5,CDC45,PSME4,UBB,PSMD11,PSMC1,E2F3,MCM4,MCM6,PSME1,PSMD12,PSMC6,PSMD1,PSMD7,PSMD3,CDT1,PSMC2,POLE,PSMF1,PSMD10,PSMD8,ORC2,MCM3,PSME3,PSMB5,RPA1,DBF4,MCM8,E2F1,PSME2,PSMA8,PSMB9,PSMD13,PSMB4,PSMC3,PSMA7,PSMB7,POLA1,ORC1,PSMC4,ORC5
AllMSigDB	Liver_TBG_Gclc_KO	GSE22103_LPS_VS_GMCSF_AND_IFNG_STIM_NEUTROPHIL_DN	3.15953e-07	2.18165e-05	0.674963	0.564054	1.90056	196	HMOX1,BLVRB,MAP2K3,NFKBIB,UBXN4,IKBKG,RELB,TOR1B,GPAT3,MTRR,LITAF,PEX12,ROCK2,C11orf24,PSMD2,URB2,NOC3L,PPP4R1,BSDC1,DCAF12,ARF6,MBNL2,CDC42BPB,SMUG1,BCL10,ZNF655,CSTB,SNX27,TJP2,THUMPD1,PACS2,CXCL16,UBQLN1,TMEM127,CDKN2B,DCTN4,KPNA4,CCDC6,CTNNA1,LARP1,MKNK2,UTP4,TRIM45,ARHGAP35,SPART,ELL2,DNAJC14,AGFG1,SLC25A46,GABARAPL1,IMMT,KIAA1522,GOLGA5,DAAM1,TRIM44,ARID2,EXO5,ARHGAP1,LIMD1,DGCR8,AMFR,PPFIB…
AllMSigDB	Liver_TBG_Gclc_KO	GSE21360_NAIVE_VS_PRIMARY_MEMORY_CD8_TCELL_DN	3.20455e-07	2.19795e-05	0.674963	0.563274	1.89445	190	GSTM1,RSAD2,CD5L,MMP12,ABCC3,CLEC7A,GLA,CD68,ATF3,LAPTM5,ZFAND2A,SAT1,CTSS,LGALS3BP,SLC35F5,RGS1,TRIM25,ATP6V1A,PTPRA,TRIM5,IFIT2,SMPDL3A,ATP6V1B2,RAB7B,ABHD12,AKR1A1,DCK,FCGR1A,LIPA,TYROBP,DAXX,ABCG1,PTGS1,LY86,CD300LF,AKAP10,IFIT3,RGS2,CX3CR1,OSBPL11,PLD4,IL6ST,VAT1,PACS2,VSIR,LRP12,PLEKHM1,RRAGC,CMTM4,ITGAV,PKIB,TMEM184B,IRF8,TGFBR1
AllMSigDB	Liver_TBG_Gclc_KO	GSE42021_TREG_PLN_VS_CD24INT_TREG_THYMUS_DN	3.2076e-07	2.19795e-05	0.674963	0.582783	1.9479	174	MX1,TAPBP,ADGRE1,PARP12,SAT1,CTSS,LGALS3BP,GCH1,FOSL2,OASL,TRIM25,NAMPT,SPATS2L,PSMB8,TRAFD1,IFI44,TASOR2,OGFR,LY6E,DDX60,ISG15,OAS3,PCM1,IFI16,IFIH1,GBP2,PSME1,PHF11,IFIT3,UBE2Z,TAPBPL,PMAIP1,PELO,TNFRSF1B,C3,IFI30,MREG,IRF8,PML,TAP1,PLSCR1,DRAM1,IFI27,FAM111A,RTP4,RIPK2,TGM2,CD38,TCIRG1,GSTO1,BST2,ADAP1,USO1,APOL3,PSME2,SQOR,SMARCA5,MCL1,RNF19B,ADAR,HLA-B,TRIM21,PSMB9,SECTM1,RBM7,ERAP1,TRIM14,I…
AllMSigDB	Liver_TBG_Gclc_KO	GO_REGULATION_OF_CELL_CYCLE_PHASE_TRANSITION	3.21972e-07	2.19795e-05	0.674963	0.460519	1.68133	424	PSMD5,RIOK2,CCL2,UBD,TPR,PSMA1,ARID3A,DYNC1H1,WEE1,PLK3,HSP90AA1,TUBB4B,GPNMB,PSMB8,CDKN1A,CEP192,PSMD2,PSMD14,TRIAP1,ERCC3,YWHAG,NEDD1,MSH6,HAUS8,PSMA5,CLASP1,RFWD3,CDC45,SKP1,PSME4,FBXO7,CEP290,CNOT1,DYRK3,PSMD11,PSMC1,KLHL22,XPC,CUL4A,RPTOR,ZNF655,PCM1,PAFAH1B1,USP47,MAPRE1,DDB1,OFD1,PSME1,PSMD12,DDX3X,RIPK1,PSMC6,PSMD1,ADAM17,PSMD7,BRCA1,ANAPC1,CDKN2B,MRE11,CDC27,PSMD3,CDT1,ECD,EIF4G1,ANKRD17…
AllMSigDB	Liver_TBG_Gclc_KO	GSE32986_GMCSF_VS_GMCSF_AND_CURDLAN_LOWDOSE_STIM_DC_UP	3.23389e-07	2.19929e-05	0.674963	0.558069	1.86766	184	NQO1,G6PD,BAK1,TXNRD1,GLA,TFRC,TFE3,SNX5,LPXN,WEE1,TUBB4B,PLEKHO2,MCM2,AKR1A1,SYT11,NCKAP1L,CLTC,ACTN4,PRDX3,NCOA7,TP53INP1,DHCR24,ANXA5,TKT,RAB8B,ANKRD28,TMEM120A,CDC34,EMC7,CTNNA1,ELL2,RAPGEF2,YIPF1,MCOLN2,ICMT,SLFN11,REEP3,NUSAP1,CHEK1,LIMD1,RNF135,UHRF1,CHP1,KIF11,GK,ACAT1,CD81,RNF19A,NCF4,WSB2,GBA,CORO1C,IFI35
AllMSigDB	Liver_TBG_Gclc_KO	QI_PLASMACYTOMA_UP	3.45396e-07	2.34012e-05	0.674963	0.527576	1.83712	242	RSAD2,CD5L,STK10,SNX10,LCP1,HCLS1,IL18BP,RGS1,RELB,DNAJB1,SH3BP2,CSF1R,MARCO,ITGB2,PSMB8,PLEK,SLA,IRGM,TRIM5,MKRN1,VAV1,HCK,NFAM1,PTPN1,CDC42SE1,FGR,MOB1A,PTGS1,CCR5,AXL,ARHGDIB,STK17B,LY86,GBP2,IL17RB,IL4R,MFAP1,CD53,RGL1,PTPN13,WDR1,PLCL2,CCR2,TNFAIP3,RRAS2,FBXW8,IRF8,CCL3,TLR9,IL2RG,PLSCR1,BAG2,PAK1IP1,VASP,TGM2,TLR1,RAC2,PCSK6,ARAP2,DPP4,GRB2,CNR2,GNA15,CD40,TGFB1,TRIM21,APAF1,CAPG,PSMB9,LIMK…
AllMSigDB	Liver_TBG_Gclc_KO	GNF2_LCAT	3.49088e-07	2.35628e-05	0.674963	-0.602964	-1.9895	115	TAT,C8A,PIPOX,CYP4F2,AGXT,APOA1,HPD,CYP2E1,FTCD,VTN,HAAO,ANGPTL8,SAA4,ABCC6,SLC22A7,CIDEB,TMPRSS6,NNMT,PCK1,HGFAC,F12,ZG16,TST,SERPING1,GSTZ1,RBP4,AMBP,ORM1,TFR2,SLC10A1,HSD17B6,CYP27A1,PROC,GSTM2,SDS,PEMT,F10,SERPINC1,F2,ITIH4,SLC27A5,APOC4,C8G,APOA2,SERPIND1,C6,PON1,ALDH4A1,UPB1,MASP2,RARRES2,SLC38A3,SERPINF2,APOC2,TM4SF5,ITIH1,ASL,APOC1,APOF
AllMSigDB	Liver_TBG_Gclc_KO	GNF2_HPX	3.51636e-07	2.36462e-05	0.674963	-0.595718	-1.98012	125	TAT,C8A,PIPOX,CYP4F2,AGXT,APOA1,HPD,CYP2E1,FTCD,VTN,C8B,HAAO,ANGPTL8,SAA4,ABCC6,SLC22A7,CIDEB,TMPRSS6,NNMT,PCK1,HGFAC,F12,ZG16,TST,SERPING1,GSTZ1,RBP4,AMBP,ORM1,SLC10A1,HSD17B6,CYP27A1,PLG,PROC,GSTM2,SDS,PEMT,ALB,F10,SERPINC1,F2,ITIH4,SLC27A5,APOC4,C8G,APOA2,SERPIND1,C6,APOH,PON1,ALDH4A1,UPB1,MASP2,RARRES2,SLC38A3,SERPINF2,APOC2,TM4SF5,LECT2,ITIH1,ASL,APOC1,APOF
AllMSigDB	Liver_TBG_Gclc_KO	GO_CARDIAC_CONDUCTION	3.55042e-07	2.37022e-05	0.674963	-0.587494	-1.95853	127	KCNN2,ATP2A1,RYR1,HRC,ATP1A2,NPR2,CACNA1S,CASQ2,CASQ1,ATP1B1,TRDN,CACNA1D,CACNA2D1,CACNB1,SCN4B,PLN,FXYD3,FXYD1,CAV1,NOS1,TRPM4,SCN1B,SLC8A3,ATP2A3,CACNG1,KCNJ2,ATP1B2,ACE2,KCNA5,CACNG6,FXYD7,NPR1,CAMK2D,KCND1,RYR3,CTNNA3,CACNA1G
AllMSigDB	Liver_TBG_Gclc_KO	GSE10325_CD4_TCELL_VS_LUPUS_CD4_TCELL_DN	3.55099e-07	2.37022e-05	0.674963	0.584354	1.95148	173	RSAD2,MX1,TAPBP,PARP12,SAT1,LGALS3BP,TBK1,GCH1,IRF7,REC8,OASL,RGS1,PLA2G7,VANGL1,HERC6,MT1X,SPATS2L,DDC,ATP6V1A,TRAFD1,CAPZA1,DUSP4,IFI44,TLR5,USP18,DDX60,SYT11,UBB,UAP1L1,ISG15,EIF2AK2,OAS3,RPGRIP1L,IFI16,IFIH1,PSME1,CXCL13,PHF11,IFIT3,PCYT1A,ME2,PMAIP1,XAF1,RNASE2
AllMSigDB	Liver_TBG_Gclc_KO	GSE36891_UNSTIM_VS_POLYIC_TLR3_STIM_PERITONEAL_MACROPHAGE_DN	3.58597e-07	2.38474e-05	0.674963	0.563844	1.89769	192	CXCL10,CCL2,PARP12,LGALS3BP,SMIM3,LPXN,AREL1,G3BP2,SLC7A8,CDKN1A,GPR65,MS4A6A,EIF2S1,HCK,OGFR,TOR1AIP2,CCNG2,XRN2,ITPK1,ABCG1,PARP11,PUS10,CCR5,OAS3,NECAP1,AXL,TMCC3,DNAJA2,MORC3,CHMP4B,ASCC3,BFAR,TDRD7,PSME1,DBNL,PCYT1A,SNW1,CCDC86,HAT1,ARHGAP11A,SMG7,LYN,VIPAS39,SMOX,SLAMF9,SLC30A1,MINPP1,TNFRSF11A,ARL4C,HSPE1,AP1G1,TLR8,GCNT2,SLC2A6,PML,ARNTL,DENND1B,L3MBTL3,SASH1,SPEN,ITPRIP,ENDOD1,ARHGAP17,V…
AllMSigDB	Liver_TBG_Gclc_KO	GO_ENDOSOMAL_PART	3.61517e-07	2.39531e-05	0.674963	0.459108	1.6881	474	SLC48A1,LGMN,CHMP7,SNX10,CD68,CTSS,ANKFY1,TBK1,IRF7,TFRC,SNX5,GPNMB,LITAF,AP2A2,SLC30A4,SLC11A1,RAB7B,AP2B1,ATP6V0A2,EHD4,UBAP1,ABCB6,FCGR1A,STARD3NL,ATP6V0A1,ARF6,RABEP1,NDFIP2,UBB,LEPROT,CLTC,CPTP,HGS,PACSIN2,DNAJC13,APPL1,TMBIM1,TGFBRAP1,SLC39A4,ATP9A,ATP6V0E1,VTA1,SCYL2,CD274,TLR7,EPS15,CHMP4B,SNX27,KIF16B,STAM2,ARL8A,TRAF6,ANKRD27,GOSR2,RIPK1,CLEC16A,VPS53,SNX14,OSBPL11,MTMR2,VPS18,RAB8B,PIP…
AllMSigDB	Liver_TBG_Gclc_KO	GSE42021_TREG_PLN_VS_CD24INT_TREG_THYMUS_UP	3.64364e-07	2.40368e-05	0.674963	0.562495	1.89531	196	TXNRD1,MMP12,MSR1,TSR1,SNX10,CTPS1,GCH1,NFKBIB,HSPD1,RELB,HSP90AA1,ICAM1,SLC30A4,NOP58,CDKN1A,PSMD14,LCP2,HSPA1B,LRRC58,SLC25A17,TES,SLC39A4,DNAJB6,MAPRE1,PLEKHA1,ABR,MMP13,HIF1A,FBXW11,GTPBP4,IL4R,PLA2G4A,PIK3CA,EXT1,CRKL,EIF4G1,CYFIP1,CD14,UTP4,AEBP2,MAP2K4,MDM2,GBP7,DSTN,CLCN5,PROCR,AGFG1,CEBPD,SOWAHC,RIOK3,C9orf72,G3BP1,MCOLN2,KCMF1,KCTD12,TOP1,PDGFA,PAK1IP1,IL1A,VASP,SERPINE1,EIF1AY,TAX1BP1,…
AllMSigDB	Liver_TBG_Gclc_KO	REACTOME_CLASS_I_MHC_MEDIATED_ANTIGEN_PROCESSING_PRESENTATION	3.65446e-07	2.40368e-05	0.674963	0.484244	1.7422	354	PSMD5,TAPBP,TLR2,CTSS,CYBB,PSMA1,KEAP1,IKBKG,AREL1,HERC6,DZIP3,UBE2O,TRIM37,PSMB8,ITGB5,PSMD2,RNF4,PSMD14,UBE3C,RLIM,LRSAM1,MKRN1,SEC24B,NCF1,ARIH2,PSMA5,FCGR1A,SKP1,PSME4,FBXO7,UBE2F,UNKL,LONRF1,UBB,UBE2K,UBR4,UBE4A,FBXO30,PSMD11,PSMC1,KLHL22,RNF115,TRIP12,KLHL21,BLMH,FBXL5,PSME1,PSMD12,PSMC6,PSMD1,FBXW11,UBE2Z,PSMD7,UBE2G2,BTK,ANAPC1,SNAP23,RNF14,CDC27,CDC34,TPP2,PSMD3,CD14,PSMC2,TRIM69,MEX3C,K…
AllMSigDB	Liver_TBG_Gclc_KO	KEGG_GLUTATHIONE_METABOLISM	3.68167e-07	2.41277e-05	0.674963	0.793965	2.14396	46	GSTM1,GSTA5,GSTM4,G6PD,GCLM,GSR,PGD,GSTA1,GSTP1,GSS,GPX4,GPX7,MGST3
AllMSigDB	Liver_TBG_Gclc_KO	REACTOME_DECTIN_1_MEDIATED_NONCANONICAL_NF_KB_SIGNALING	3.79019e-07	2.47488e-05	0.674963	0.745144	2.1149	62	PSMD5,MAP3K14,PSMA1,RELB,NFKB2,PSMB8,PSMD2,PSMD14,PSMA5,SKP1,PSME4,UBB,PSMD11,PSMC1,PSME1,PSMD12,RELA,PSMC6,PSMD1,FBXW11,PSMD7,PSMD3,CCL22,PSMC2,PSMF1,PSMD10,PSMD8,PSME3,PSMB5,UBA3,PSME2,PSMA8,PSMB9,PSMD13,PSMB4,PSMC3,PSMA7,PSMB7,PSMC4
AllMSigDB	Liver_TBG_Gclc_KO	GO_PROCESS_UTILIZING_AUTOPHAGIC_MECHANISM	3.82866e-07	2.49098e-05	0.674963	0.455306	1.67304	459	HMOX1,BCL2L11,SQSTM1,ANXA7,TBK1,HSPB8,SNX5,PLK3,IKBKG,HSP90AA1,NAMPT,ATG12,DAP,ATP5IF1,PLAA,PSAP,ATP6V1A,TREM2,SESN2,IRGM,EPG5,ATP6V1H,LRSAM1,TRIM5,ATP6V1B2,PRKAA2,PIK3CB,PSEN1,ATP6V0A2,FOXO1,CD84,MTOR,UBQLN2,ATP6V0A1,SUPT5H,NOD1,SPTLC2,PRKAA1,FBXO7,CLTC,CPTP,HGS,TOMM20,EXOC8,RHEB,MTMR9,ILRUN,VCP,KLHL22,SNAP29,RPTOR,ZFYVE1,TP53INP1,IFI16,ATP6V0E1,VTA1,HGF,ZMPSTE24,SMCR8,TOMM5,CHMP4B,TOLLIP,STAM2,…
AllMSigDB	Liver_TBG_Gclc_KO	GO_DETOXIFICATION	3.94551e-07	2.55777e-05	0.674963	0.659709	2.02955	101	NQO1,SRXN1,GSTM1,TXNRD1,GSR,GSTA1,GSTP1,GCH1,ESD,GPX4,MT1X,MT1A,SESN2,PRDX1,UBIAD1,TXN,GPX7,AKR1A1,APOM,MGST3,PRDX3,PTGS1,TP53INP1,GPX2
AllMSigDB	Liver_TBG_Gclc_KO	REACTOME_THE_ROLE_OF_GTSE1_IN_G2_M_PROGRESSION_AFTER_G2_CHECKPOINT	3.98012e-07	2.57095e-05	0.674963	0.717034	2.09898	72	PSMD5,PSMA1,TUBA1C,HSP90AB1,HSP90AA1,TUBB4B,PSMB8,CDKN1A,PSMD2,PSMD14,PSMA5,PSME4,UBB,PSMD11,TUBB2A,PSMC1,MAPRE1,PSME1,PSMD12,PSMC6,PSMD1,PSMD7,PSMD3,PSMC2,PSMF1,PSMD10,PSMD8,PSME3,PSMB5,PSME2,TUBA4A,PSMA8,PSMB9,PSMD13,PSMB4,PSMC3,PSMA7,PSMB7,PSMC4
AllMSigDB	Liver_TBG_Gclc_KO	GSE25088_ROSIGLITAZONE_VS_IL4_AND_ROSIGLITAZONE_STIM_STAT6_KO_MACROPHAGE_DAY10_DN	4.0667e-07	2.6175e-05	0.674963	0.556171	1.86131	184	TXNRD1,GCLM,EAF1,PARP12,HACD3,TBK1,C1QB,PSMA1,LSG1,GNL3,HSP90AA1,PI4K2B,NOP58,YWHAG,MCM2,GRINA,PARP14,TXN,SUPT5H,DDX60,LONRF1,UBFD1,ILRUN,TEX261,MB21D2,GNS,MAP2K1,DDX18,TOLLIP,RELA,IFIT3,RRN3,UBE2Z,ADAM17,MTF1,PDE12,CXCL16,UBQLN1,CD53,SNX8,ETS2,P4HA1,AZIN1,RRAGC,HSPE1,C3,PROCR,TAP1,ATP6V1D,LAMB3,PRKX,IL1A,ABCF1,SLFN11,TGM2,GSTO1,TUFM,SQOR,DTX3L,POLR2D,CALU,PSMB9,PITPNA,PSMB4,SECTM1,BCL2A1,ATP13A3
AllMSigDB	Liver_TBG_Gclc_KO	GSE11057_CD4_EFF_MEM_VS_PBMC_DN	4.10258e-07	2.6312e-05	0.674963	0.572572	1.91746	177	CREG1,FTL,FTH1,PGD,SLC15A3,GSTP1,BLVRB,TLR2,LYZ,CD180,SAMD4A,SPI1,PSAP,ATP6V1A,PLEK,YWHAG,GRINA,ATP6V1B2,PDLIM1,MFSD1,ATP6V0A1,NFAM1,EPB41L3,CD300C,PDGFC,PTGS1,HK3,FBXL5,CD300LF,WDR11,IFNGR2,AOAH,TKT,SNAP23,DUSP6,PLOD1,RNASE2,SLC2A6,LTA4H,RAB3D,SDCBP,PLSCR1,WDFY4,MTURN,C9orf72,SCPEP1
AllMSigDB	Liver_TBG_Gclc_KO	GO_REGULATION_OF_MULTI_ORGANISM_PROCESS	4.20079e-07	2.68393e-05	0.674963	0.484609	1.74277	355	RSAD2,BCL2L11,MMP12,MX1,ZC3HAV1,SQSTM1,HACD3,TBK1,CD180,NPLOC4,OASL,TRIM25,PARP10,SMARCA4,GRN,LRSAM1,TRIM5,CHD1,SUPT5H,NOD1,DDX60,SYT11,ISG15,EIF2AK2,CCNK,OAS3,IFI16,DDB1,ARHGDIB,ZMPSTE24,INHBB,LY86,POLR2G,CHMP4B,MID2,RNF125,TRAF6,DDX3X,SNW1,OSBP,PDE12,POLR2A,TRAF3,HDAC4,PABPC1,PC,CCDC87,ANKRD17,YTHDF2,LARP1,CCNT1,ACVR1B,CHMP2B,TNFAIP3,GTF2B,ITGAV,TNIP1,PKN2,RNF216,IRF8,PML,PPP2R1A,CCL3,PARP9,PLS…
AllMSigDB	Liver_TBG_Gclc_KO	REN_ALVEOLAR_RHABDOMYOSARCOMA_UP	4.21458e-07	2.68393e-05	0.674963	-0.636954	-2.03186	96	ATP2A1,PIPOX,TNNT3,TNNI2,RYR1,MYLPF,CASQ2,DES,ALPK3,RTN2,TMOD1,PKIA,TPPP3,SGCA,CDH15,SYNPO2L,EYA1,ENO3,MEOX1,JAG2,RAPSN,ITM2A,RRAGD,ATP2A3,GNAS,SRSF7,RBM38,FGFR4,CHRNB1,TNNI1,NDRG2,POGZ,SLC24A3,SIX1,NCAM1,POPDC3,KCNN3,MYCN,POU4F1
AllMSigDB	Liver_TBG_Gclc_KO	GO_RESPIRATORY_CHAIN_COMPLEX	4.23397e-07	2.68678e-05	0.674963	-0.656436	-2.04111	78	MT-CYB,MT-ND4,COX6A2,MT-CO1,MT-ND1,NDUFA1,NDUFAB1,DMAC2,MT-ND2,MT-CO3,NDUFB8,MT-ND5,NDUFS4,NDUFB10,NDUFA6,C15orf48,UQCRB,COX4I1,COX7B,NDUFV3,NDUFS7,UQCRQ,NDUFA4L2,UQCRH,NDUFB5,NDUFC2,MTCO2P12,CYC1,NDUFA11,NDUFB6,NDUFB7,NDUFA9,NDUFA2,WDR93,SDHB,NDUFA13,NDUFA7,NDUFB2,NDUFB11,NDUFA3,COX4I2,NDUFA8,NDUFC1,NDUFS3,NDUFA10,NDUFS8,NDUFV2,DMAC1,UQCRC1,COX5A,NDUFB3
AllMSigDB	Liver_TBG_Gclc_KO	GSE37533_PPARG1_FOXP3_VS_FOXP3_TRANSDUCED_CD4_TCELL_PIOGLITAZONE_TREATED_UP	4.2893e-07	2.71234e-05	0.674963	0.570421	1.90567	181	RSAD2,CBR3,LGMN,MX1,SLC15A3,TMEM62,PARP12,GCH1,IRF7,OASL,TOR1B,TRIM25,HERC6,SIDT2,SPATS2L,PSMB8,TRIM5,IFIT2,IFI44,USP18,PSEN1,RPS6KC1,EHD4,OGFR,SPTLC2,LY6E,DDX60,ISG15,EIF2AK2,OAS3,IFI16,BLZF1,SH2B3,IFIH1,TDRD7,PHF11,IFIT3,LGALS8,NGFR,XAF1,TNFRSF11A,WASHC4,BCL2L13,PLEKHA4,PML,PLSCR1,IFI27,ELF1,RTP4,PGAM1,STK24,BST2,USP25,THEMIS2,PPP2R2A,ZFYVE26,PARP4,SMARCA5,ADAR,HLA-B,PSMB9,EFR3A
AllMSigDB	Liver_TBG_Gclc_KO	MILI_PSEUDOPODIA_HAPTOTAXIS_UP	4.35003e-07	2.74113e-05	0.674963	0.454017	1.67785	492	TSR1,STRBP,SNX5,SAMD4A,PKP4,NAMPT,CEP83,CRBN,SLU7,IRGM,HIBCH,IFIT2,MKRN1,RBBP8,NIFK,SKP1,TENT2,TTC1,ESCO1,RABEP1,WDR43,ARPP19,THUMPD3,CFAP97,MBNL2,MNDA,CTTNBP2NL,USP16,MPP7,RNF115,COA5,CAPZA2,ATR,PAFAH1B1,GSPT1,ZFR,MID2,MSANTD4,DCUN1D1,PSMC6,DDX10,TOGARAM1,TTC33,HIF1A,NCOR1,SACM1L,STRN,ANKRD11,EIF4G2,CSNK1G3,GTPBP4,GMFB,MFAP1,SUMO1,RSPRY1,SNAP23,RAB8B,MRE11,GAB2,IGF2BP2,TOMM70,NAP1L1,TUT7,ATE1,XA…
AllMSigDB	Liver_TBG_Gclc_KO	GSE36476_CTRL_VS_TSST_ACT_16H_MEMORY_CD4_TCELL_YOUNG_DN	4.41717e-07	2.77373e-05	0.674963	0.560515	1.88054	191	NQO1,CREG1,PIR,GCLM,MAP3K14,CTPS1,TUBA1C,UCK2,SNX5,WDR3,HSP90AB1,CD83,UMPS,TXN,NUP62,AKR1A1,DHX32,NOP14,TWNK,TYROBP,ALAS1,CD86,TNFAIP1,DPP3,BMS1,POP1,LMNB2,UBFD1,VCP,DNAJB6,STAM2,TPI1,TJP2,IFNGR2,CLN5,CCT2,PITRM1,CCL22,HILPDA,CTNNA1,IPO5,NCBP1,EEF1E1,ADO,WDR18,PUS7,IFI30,IMMT,E2F6,TAP1
AllMSigDB	Liver_TBG_Gclc_KO	GSE21360_SECONDARY_VS_QUATERNARY_MEMORY_CD8_TCELL_UP	4.73082e-07	2.96038e-05	0.674963	0.560818	1.88249	188	RSAD2,FTH1,MX1,SLC15A3,CCL2,SLC2A1,NFKBIB,OASL,SLC7A11,VCAM1,NFKB2,PLEK,RNF149,CCL23,SLFN12L,ALAS1,MNDA,PICALM,GNA13,CCL7,CD274,DSP,ASCC3,MMP13,HIF1A,IL4R,HIVEP2,ANK3,PPME1,SMOX,CD14,GPR35,CLIC4,GCNT2,TNFRSF1B,TNFAIP3,ELL2,FPR1,TNIP1,PROCR,CCL3,SAMSN1,IFIT1B,RAPGEF2,RIOK3,C9orf72,MCOLN2,GAB1,IL1A,RASAL2,PVR,RIPK2,TCIRG1,BASP1,SLAMF7,STX11,RAP1B,CD40,SLFN12,IL1B,SLC25A37,CCL5,ACOD1,BCL2A1,PIK3R5,C…
AllMSigDB	Liver_TBG_Gclc_KO	GSE26343_UNSTIM_VS_LPS_STIM_NFAT5_KO_MACROPHAGE_DN	4.76966e-07	2.97435e-05	0.659444	0.548723	1.84955	195	CXCL10,TLR2,GCH1,RELB,PLEKHO2,ICAM1,NFKB2,CD83,CDKN1A,SKIL,RBBP8,GPR65,FOXO1,SAMD4B,HCK,UBE2F,CD86,FGR,CSF2RB,MAFF,IGSF6,EIF6,RELA,CX3CR1,ADAM17,GBP4,PTPN12,CXCL16,TRAF3,PTPRO,CCL22,UAP1,ETS2,CD14,AEBP2,NCK1,ZC3H12C,BTG2,SLC2A6,BCOR,TNIP1,FNBP1L,NLRP3,IL2RG,PRDM1,SRP54,SAMSN1,RAPGEF2,SOWAHC,ZNF516,MCOLN2,IL1A,VASP,ARID2,IFRD1,NAB1,ESF1,SLAMF7,CEP350,DPF2,CD40,MCL1,TGIF1,HLA-B,IFNAR1,PLK2,RNF19A,A…
AllMSigDB	Liver_TBG_Gclc_KO	GSE19198_1H_VS_6H_IL21_TREATED_TCELL_DN	4.91188e-07	3.05248e-05	0.659444	0.559762	1.87802	191	RSAD2,TLR2,CTPS1,LGALS3BP,TBK1,IRF7,KEAP1,HSPD1,RBM43,FCGR3A,SH3BP2,BACH1,C11orf24,PSMB8,CDKN1A,SUSD6,NOC3L,PARP14,TXN,FCGR1A,OGFR,ETF1,DDX60,UBE2F,TOR1AIP1,DDX24,FGR,MAFF,ILRUN,EIF6,CCL7,TLR7,DNAJA2,CD300LF,LYVE1,IFIT3,THBS1,HIF1A,CCDC86,HSPA4,AOAH,MEFV,CDKN2B,TOMM70,PSAT1,MYC,AEBP2,CLIC4,PKIB,FPR1,TMEM184B,PROCR,IRF8,PML,FLNB,TAP1,SAMSN1,PLSCR1,SOWAHC,PRKX,GNG12,IL1A,ADAMTS4,RIPK2,TIMP1,PRPF31,…
AllMSigDB	Liver_TBG_Gclc_KO	GSE21927_SPLEEN_C57BL6_VS_4T1_TUMOR_BALBC_MONOCYTES_DN	4.92998e-07	3.0532e-05	0.659444	0.578476	1.93582	175	RSAD2,MX1,TMEM62,PARP12,SAT1,LGALS3BP,C6orf62,ANKFY1,IRF7,OASL,HERC6,MT1X,SPATS2L,PSMB8,TMEM140,TRAFD1,TRIM5,IFIT2,IFI44,MKRN1,USP18,EHD4,PSMA5,DGLUCY,LY6E,DDX60,ISG15,EIF2AK2,PARP11,PSMD11,OAS3,IFI16,PRRG4,MORC3,IFIH1,TDRD7,PSME1,PHF11,IFIT3,PSMD7,ZBP1,XAF1,EIF4A2,DNAJA1,KPNB1,PML,PLSCR1,MAD2L1BP,SMCHD1,ELF1,RTP4,ERGIC2,TRAK2,BST2,USP25,PSME2,PPP2R2A,SNX6,PARP4,FAM186A,MCL1,ADAR,TRIM21
AllMSigDB	Liver_TBG_Gclc_KO	GSE24634_TREG_VS_TCONV_POST_DAY5_IL4_CONVERSION_DN	5.06788e-07	3.12785e-05	0.659444	0.570665	1.91107	177	CREG1,FTL,CLEC7A,CRYL1,CCL2,SQSTM1,CD68,CTSS,CYBB,CSF1R,CD83,CDKN1A,PLEK,ACP2,METTL7A,GRN,SIRPA,NAIP,LY9,MS4A6A,CD84,HCK,LIPA,TRAPPC6A,DDX60,TYROBP,CD86,TBXAS1,YPEL5,IGSF6,PDGFC,PTGS1,MINDY1,CTSO,PLEKHA1,OFD1,IFNGR2,IL4R,LYN,CD48,CCL22,N4BP2L2,RGL1,CTNNA1,LGALS3,VPS11,SLC2A6,IFI30,FCER1G,TGFBI,RIPK2,TLR1,CYTH4,MILR1,BASP1,ARAP2,CXCR4
AllMSigDB	Liver_TBG_Gclc_KO	GO_MULTICELLULAR_ORGANISMAL_SIGNALING	5.09734e-07	3.1353e-05	0.659444	-0.539495	-1.87738	175	KCNN2,ATP2A1,AVPR1A,RYR1,HRC,ATP1A2,NPR2,CACNA1S,CASQ2,CASQ1,SCN4A,ATP1B1,TRDN,CACNA1D,CACNA2D1,CACNB1,SCN4B,PLN,FXYD3,FXYD1,CAV1,NOS1,S1PR1,TRPM4,SCN1B,TYMP,SLC8A3,ATP2A3,CACNG1,KCNJ2,CLCN1,ATP1B2,ACE2,KCNA5,NFASC,CACNG6,FXYD7,CHRNA1,NPR1,CAMK2D,KCND1,RYR3,CTNNA3,CACNA1G,JAM3,NTRK3,KCNJ11
AllMSigDB	Liver_TBG_Gclc_KO	REACTOME_M_PHASE	5.26703e-07	3.22865e-05	0.659444	0.503351	1.79207	318	PSMD5,ZWINT,TPR,PSMA1,TUBA1C,DYNC1H1,HSP90AA1,TUBB4B,PSMB8,CEP192,PSMD2,NUP153,PSMD14,NDC1,YWHAG,NEDD1,NUP62,NUP98,CENPT,HAUS8,PSMA5,CLASP1,PSME4,RANBP2,CEP290,UBB,ARPP19,PSMD11,TUBB2A,PSMC1,NUP50,PCM1,NDEL1,PAFAH1B1,MAPRE1,PPP2CB,BLZF1,MIS12,OFD1,NEK9,PSME1,PSMD12,PSMC6,PSMD1,PSMD7,ANAPC1,TMPO,CDC27,KIF20A,PSMD3,HAUS2,CENPJ,PSMC2,NEK2,CEP76,POM121,HAUS6,WAPL,DYNC1LI1,DSN1,SPDL1,PSMF1,PPP2R1A,NUP…
AllMSigDB	Liver_TBG_Gclc_KO	GRAESSMANN_RESPONSE_TO_MC_AND_SERUM_DEPRIVATION_UP	5.36987e-07	3.28054e-05	0.659444	0.551734	1.86458	202	GSTM1,RSAD2,MX1,CXCL10,CMPK2,CCL2,PARP12,TLR2,LGALS3BP,PPP1R10,GBP6,IRF7,TUBB4B,RBM43,TRIM25,TMEM140,TRAFD1,IRGM,CCL23,METTL7A,TRIM5,IFIT2,PARP14,IFI44,TOR3A,LIPA,DDX60,SLFN12L,ISG15,EIF2AK2,MNDA,CPEB3,TP53INP1,NECAB2,CCL7,HIPK2,INHBB,IFIH1,GBP2,DCUN1D1,IFIT3,TMPO,SELENOP,ZBP1,PES1,NEDD9,NCK1,C3,PARP9,DNAJC28,IFIT1B,PRELP
AllMSigDB	Liver_TBG_Gclc_KO	GSE21360_NAIVE_VS_QUATERNARY_MEMORY_CD8_TCELL_DN	5.61443e-07	3.41835e-05	0.659444	0.567294	1.89522	181	RSAD2,MX1,PARP12,ANKFY1,ODR4,IRF7,OASL,HERC6,TRAFD1,NOL8,NOC3L,IFIT2,IFI44,USP18,EHD4,EIF2S1,TWNK,DDX60,ISG15,EIF2AK2,INTS12,POGLUT1,NSUN3,KANSL2,PSMD11,MOB1A,CUL4A,OAS3,DDX18,MIS12,EIF5,IFIH1,TDRD7,PHF11,IFIT3,RIPK1,HIF1A,TMEM127,LGALS8,XAF1,LARP1,TRAPPC4,GTF2B,IRF8,NIPAL3,GOSR1,PML,TAP1,PLSCR1,MAD2L1BP,DENND1B,CDC73,IFI27,MRTO4,ELF1,RTP4,CD38,ESF1,BST2,VCPKMT,MAK16,PPP2R2A,FBXO28,ZPR1,RBM41,ADA…
AllMSigDB	Liver_TBG_Gclc_KO	GSE36009_UNSTIM_VS_LPS_STIM_DC_DN	5.70698e-07	3.463e-05	0.659444	0.546548	1.84319	198	SRXN1,TXNRD1,C12orf49,HCLS1,EGR2,RELB,DNAJB1,NFKB2,ACP2,CHCHD4,NIFK,GPR65,TMCC1,EYA3,RNF113A,ATP6V0A1,ETF1,ABRAXAS2,TAF2,ARMC7,FOXN2,TMBIM1,CD44,SMAD2,ZFYVE1,STK17B,BLCAP,SLC25A51,TOLLIP,THUMPD1,ATP6V1C1,ZSWIM4,DLST,CLN5,RNMT,TRIM33,PIK3CA,DCAF10,KATNBL1,CACUL1,UTP4,MEX3C,ARHGEF7,MTMR10,ADO,C12orf45,MAFG,BAHD1,UBXN7,MIEF1,TGFBR1,TRAPPC10,MAD2L1BP,TOP1,SLBP,SENP2,JDP2,ACBD3,TBC1D20,TUSC2,FBXO28,CE…
AllMSigDB	Liver_TBG_Gclc_KO	GSE21670_STAT3_KO_VS_WT_CD4_TCELL_DN	5.80457e-07	3.5085e-05	0.659444	0.563439	1.88668	185	CCL2,MTHFD1L,CTPS1,ZNF101,GNL3,NABP1,WDR3,POLR1A,CCT3,KNOP1,NOP58,URB2,NOC3L,LCP2,MKRN1,SLC11A1,PTPN1,NOP14,ATIC,NDFIP2,WDR43,PCGF5,RRP12,XRN2,TAF4B,DDX21,SLC7A1,REXO2,HIPK2,STK17B,CYLD,SLC37A3,CXCL13,HIF1A,LARP4,GTPBP4,IL4R,IKZF1,TSEN2,PITRM1,BAZ1A,MYC,IPO5,CYTIP,CERS6,ICOS,PUS7,RAB30,C3,CCT5,CCL3,IMMT,TFDP1,CSTF2T,ETNK1,HIPK1,IL1A,CSF1,NOLC1,KPNA6,PDK1,LRP8,DPP4,MCL1,NAA15,IL1B,WDR12,TRMT1,XPOT…
AllMSigDB	Liver_TBG_Gclc_KO	GO_POSITIVE_REGULATION_OF_CYTOKINE_PRODUCTION	5.82339e-07	3.5085e-05	0.659444	0.466345	1.69693	396	RSAD2,HMOX1,VTCN1,MMP12,TLR2,CYBB,TBK1,IRF7,CLEC6A,NPLOC4,HSPD1,CSF1R,NFKB2,CD83,ROCK2,TLR5,SLC11A1,LY9,RAB7B,HSPA1B,MAPK14,C3AR1,NFAM1,NOD1,PLCG2,DDX60,ARFGEF2,PRKCZ,TYROBP,CD86,FGR,EIF2AK2,APPL1,DDX21,BCL10,IFI16,HGF,HPSE,CD274,TLR7,LILRA5,IFIH1,RNF125,TRAF6,RELA,DDX3X,RIPK1,THBS1,HIF1A,IL17RB,ADAM17,IL6ST,BRCA1,IL4R,SETD2,MRE11,EIF2AK3,PTPN11,NLRP1,ANKRD17,HILPDA,ZBP1,CD14,POLR3B,MAPKAPK2,CHIA…
AllMSigDB	Liver_TBG_Gclc_KO	GSE6269_HEALTHY_VS_FLU_INF_PBMC_DN	5.84037e-07	3.5085e-05	0.659444	0.593018	1.91915	143	RSAD2,FTL,MX1,ABCD1,TLR2,LGALS3BP,TFE3,OASL,CTSD,TRIM25,SPI1,HERC6,SPATS2L,RAB5IF,GRN,GRINA,IFI44,USP18,PLD3,FCGR1A,ATP6V0A1,ARHGDIA,LY6E,SIGLEC1,ISG15,EIF2AK2,TM9SF4,IGSF6,OAS3,IFI16,HPSE,IFIT3,CCDC86,PAK2,ETV5,RGL1,XAF1,AVL9,RNASE2,LARP1,MSN,ADM
AllMSigDB	Liver_TBG_Gclc_KO	TAAWWATAG_RSRFC4_Q2	6.24527e-07	3.73928e-05	0.659444	-0.541558	-1.87072	159	C10orf71,ARHGEF37,GRIA3,TNNC2,KLHL41,MYL1,CNMD,LZTS2,XIRP1,SLC2A4,CKMT2,ACTC1,NEB,PLEKHH3,MYL3,USP13,ALPK2,JSRP1,SMPX,PPARGC1A,KY,CAPN3,LSMEM2,TMEM38A,SLN,HJV,SLC8A3,ATP2A3,GPR157,HIBADH,CUX1,GDPD3,FOXP1,TNNI1,KCNQ5,HOXA4,CA7,GRB14,NREP,NFAT5,TCEA3,CPT1B,BEX2,PLPP7,FILIP1,ARHGAP26,KCNA7,DNAJA4,GYG1,SHOX2,SV2A,MUSK,ATXN1,DLC1,NRP2,TNNC1
AllMSigDB	Liver_TBG_Gclc_KO	GSE43863_TH1_VS_TFH_MEMORY_CD4_TCELL_UP	6.3015e-07	3.76045e-05	0.659444	0.557529	1.87644	192	SLC15A3,GLA,LGALS3BP,HSPH1,MAP2K3,CHAMP1,EGR2,HSPD1,WDR3,HSP90AA1,IDE,HEATR3,MTRR,CEP83,UMPS,PLEK,URB2,IFIT2,YWHAG,DUSP4,CCT6A,EYA3,EIF2S1,ETF1,SNUPN,MAFF,FOSL1,KTI12,SLC7A1,FTSJ3,DDX18,DNAJA2,IFIH1,EME2,GTPBP4,PRPS1,GMFB,CDC34,AMZ1,HILPDA,ZC3H15,UTP4,RBM34,IGF2R,HSPE1,ADM,WDR18,ZC3H12C,SRPRA,TMEM184B,MAFG,SF3B4,AGFG1,LTA4H,PSMD8,ORC2,ERO1A,G3BP1,ALCAM,HSPA9,WDR36,CDK5R1,MAK16,PAFAH1B2,HPRT1,UTP1…
AllMSigDB	Liver_TBG_Gclc_KO	REACTOME_TCR_SIGNALING	6.5322e-07	3.88526e-05	0.659444	0.63981	1.99174	110	PSMD5,PSMA1,IKBKG,PSMB8,PSMD2,PSMD14,EVL,LCP2,PIK3CB,PSMA5,SKP1,PSME4,UBB,FYB1,PSMD11,BCL10,PSMC1,PSME1,PSMD12,TRAF6,RELA,INPP5D,PDPK1,PSMC6,PSMD1,FBXW11,PSMD7,PAK2,PLCG1,PIK3CA,CDC34,PSMD3,PSMC2,NCK1,PSMF1,WAS,PSMD10,PSMD8,PSME3,PSMB5,PTPRC,VASP,RIPK2,PSME2,PAG1,PSMA8,PSMB9,MAP3K7,PSMD13,PSMB4,PSMC3,PSMA7,PSMB7,PSMC4
AllMSigDB	Liver_TBG_Gclc_KO	GSE18791_CTRL_VS_NEWCASTLE_VIRUS_DC_8H_DN	6.80872e-07	4.0364e-05	0.659444	0.577821	1.90687	163	RSAD2,USPL1,MX1,CXCL10,CMPK2,PARP12,LGALS3BP,ANKFY1,GCH1,IRF7,OASL,PI4K2B,TRIM25,NAMPT,HERC6,TMEM140,TRIM5,IFIT2,PARP14,IFI44,USP18,ZNFX1,DDX60,SIGLEC1,ISG15,INTS12,OAS3,NCOA7,CD274,IFIH1,EPSTI1,PHF11,IFIT3,GBP4,PMAIP1,ZBP1,XAF1,PELO,TLK2,TRIM56,PML,PARP9,TAP1,PLSCR1,SMCHD1,RTCB,RTP4,CD80,MASTL
AllMSigDB	Liver_TBG_Gclc_KO	GSE36009_WT_VS_NLRP10_KO_DC_UP	6.99779e-07	4.13489e-05	0.659444	0.556137	1.87175	192	PARP12,ATF3,LGALS3BP,CD180,SLC35F5,KEAP1,NABP1,IL18BP,AREL1,FCGR3A,NAMPT,TRIM5,TLR5,ATP6V0A2,STARD3NL,OGFR,TOR1AIP2,DDX60,SLFN12L,XRN2,DDX24,ITPK1,PARP11,MB21D2,PUS10,COA5,OAS3,MORC3,TCEANC2,CHMP4B,ASCC3,TDRD7,ENPP4,URGCP,IL4R,ARHGAP11A,PLA2G4A,GBP4,TAPBPL,TOMM70,RGL1,SMOX,ZBP1,SLC30A1,MINPP1,LARP1,PPFIA4,TLR8,GCNT2,CERS6,PKIB,GBP7,TRIM56,ARNTL,ANKLE2,GPR108,PRKX,IL10RA,L3MBTL3,PPHLN1,FEM1C,PROS1…
AllMSigDB	Liver_TBG_Gclc_KO	TGGNNNNNNKCCAR_UNKNOWN	7.08733e-07	4.17411e-05	0.659444	-0.431848	-1.63916	390	ADAMTS7,PLXNB1,ACTA1,VEGFA,RASL11B,SLC3A1,MT-ND4,SCNN1A,PBX2,MYLPF,CASQ1,SLC2A4,PCBP4,ATP1B1,RBMX,SPTB,VAMP1,NFIA,IGFBP5,ARFIP2,SMAD6,SEMA3C,NR1H3,PPARGC1A,PCK1,RAB34,HHATL,CRYAB,TPPP3,SLC22A17,TMOD4,CACNB1,SCN4B,FXYD1,RGN,LSMEM2,TMEM182,TFR2,CAMK1,SYNPO2L,CUEDC1,CAV3,TMEM131L,LMOD1,MEF2C,MACROD1,CAVIN1,PODN,TSC22D4,EBF2,NTNG2,ANKRD39,GDPD3,SFRP2,DOK7,POLR2I,MT-ND5,B3GALT2,SPINK4,MTCH2,SULT1A1,LA…
AllMSigDB	Liver_TBG_Gclc_KO	GSE2706_UNSTIM_VS_8H_LPS_AND_R848_DC_DN	7.41421e-07	4.35241e-05	0.659444	0.565906	1.89514	177	RSAD2,CXCL10,NUB1,CMPK2,LYSMD2,SAT1,GCH1,HIVEP1,IRF7,RGS1,RELB,NAMPT,ICAM1,HERC6,TRAFD1,DUSP4,PARP14,TXN,C17orf58,USP18,RPS6KC1,ZNFX1,DDX60,EIF2AK2,TUBB2A,CD274,LILRA5,IFIH1,TDRD7,UBE2Z,USP12,LYN,EXT1,UAP1,RAB21,TRIM69,TNIP1,IRF8,TBC1D13,VEGFD,RAPGEF2,LAMB3,C4orf46,IFI27,RIPK2,RYBP,ARAP2
AllMSigDB	Liver_TBG_Gclc_KO	GSE11961_MARGINAL_ZONE_BCELL_VS_MEMORY_BCELL_DAY7_DN	7.72489e-07	4.52006e-05	0.659444	-0.542014	-1.88449	173	WFDC2,HOXC6,XIRP1,MAD1L1,ME3,JPH2,RILP,GPA33,TLCD1,HMGN5,FAM131C,CACNB1,SEMA5B,MFAP5,LLGL2,PITPNM2,RETN,MYOM3,LRP3,EFNA1,HAL,TMIE,PPIL6,ALB,BRSK1,PYGO1,SLC46A1,RFX4,C6,BVES,LIMS2,PRR15L,GPAT2,NUDT16L1,MASP2,GASK1B,RSPH9,SPINK4,DPEP1,PTGDS,AGAP1,RAB25,ILKAP,PLEKHH2,PCSK9,TRPM1,WFDC1,ASIC3,COL6A2,TRARG1,KIF12,SSC5D,LYPD6B,SLC25A42,RNF112,AXIN2,RMDN2,KCNMB1,SCN2A
AllMSigDB	Liver_TBG_Gclc_KO	REACTOME_HOST_INTERACTIONS_OF_HIV_FACTORS	7.88619e-07	4.59565e-05	0.659444	0.616936	1.96556	127	PSMD5,TPR,PSMA1,AP2A2,PSMB8,RAN,PSMD2,ATP6V1H,NUP153,PSMD14,NDC1,NUP62,AP2B1,NUP98,PSMA5,HCK,SKP1,PSME4,RANBP2,UBB,PSMD11,PSMC1,NUP50,PSME1,PSMD12,PSMC6,PSMD1,PSMD7,PAK2,DOCK2,AP2M1,PSMD3,PSMC2,CCNT1,POM121,AP1G1,PSMF1,KPNB1,NUP214,PSMD10,PSMD8,PSME3,PSMB5,CUL5,PSME2,ELMO1,ARF1,NUP155,PSMA8,PSMB9,NUP43,PSMD13,PSMB4,PSMC3,PSMA7,PSMB7,PSMC4
AllMSigDB	Liver_TBG_Gclc_KO	GO_POTASSIUM_ION_TRANSMEMBRANE_TRANSPORTER_ACTIVITY	7.90507e-07	4.59565e-05	0.659444	-0.570218	-1.91053	134	SLC9A3,KCNN2,TMEM38B,KCNK10,ATP4A,ATP1A2,KCNK5,ATP1B1,SLC12A5,KCNAB3,TMEM38A,KCNC3,SLC9A2,SLC12A7,KCNJ2,KCNC4,KCNG4,ATP1B2,KCNA5,KCNQ4,KCNQ5,KCND1,SLC24A3,KCNMA1,SLC12A4,KCNJ11,SLC9A4,HPN,SLC12A9,KCNC1,KCNN3,KCNB1,TRPM5,KCNH2,KCNA7,KCNT2
AllMSigDB	Liver_TBG_Gclc_KO	GSE21063_WT_VS_NFATC1_KO_3H_ANTI_IGM_STIM_BCELL_DN	8.22751e-07	4.75244e-05	0.659444	0.545551	1.83661	194	ABCC4,TAPBP,CLEC7A,PARP12,UBD,HIVEP1,GBP6,RMDN3,IL18BP,PLAA,PSMB8,IRGM,EVL,TXN,MKRN1,GCA,MAPK9,PSMA5,EIF2S1,DGLUCY,ALAS1,PILRA,ADPRM,AXL,HK3,CLINT1,LY86,CDYL,PSME1,NAAA,GBP4,SLAMF8,RAB43,CERS6,TMA16,GBP7,TNIP1,ALDH1B1,C3,IFI30,IRF8,PARP9,STX3,IL2RG,TAP1,DRAM1,CD52,TTC9C,DOCK10,DENND1B,VASP,ZNF518B,WRN,RNF217,C4orf17,USP25,THEMIS2,PSME2,ARRDC4,RASGRP1,TRIM21,BATF2,PSMB9,MET,CCL5,TYK2,ITGAX,SECTM1,…
AllMSigDB	Liver_TBG_Gclc_KO	GSE23114_WT_VS_SLE2C1_MOUSE_SPLEEN_B1A_BCELL_UP	8.22751e-07	4.75244e-05	0.659444	0.545534	1.83656	194	RSAD2,MAP3K14,ATF3,MAP2K3,MLEC,EGR2,CDS2,UMPS,ATP6V1A,PRDX1,URB2,TNFSF14,PSMD14,LCP2,CCT6A,ATP6V0A2,AHCYL1,EIF2S1,GHITM,WDR43,PRDX3,TUBB2A,BCL10,CSTB,PEX3,WNK1,CCT4,PSMD1,TM9SF1,EIF4G2,ADAM17,HIVEP2,RNF14,CD48,TMEM251,NCOA4,UAP1,WDR1,EIF3J,IPO5,EEF1E1,CYTIP,RRAS2,PRPF18,GTF2E2,IMMT,ANKLE2,FUT4,MRPL19,CAND1,COPS8,PSMB5,PLAGL2,PGAM1,ACTG1,NAB1,PPP2CA,GABPA,MAK16,IPO7,CEP170,UTP18,RAB22A,ZPR1,IL1B,C…
AllMSigDB	Liver_TBG_Gclc_KO	GSE41867_DAY6_EFFECTOR_VS_DAY30_EXHAUSTED_CD8_TCELL_LCMV_CLONE13_UP	8.46687e-07	4.86754e-05	0.659444	0.554752	1.86709	192	RSAD2,BAK1,MPEG1,TAPBP,PARP12,LGALS3BP,GCH1,IRF7,CLEC6A,SIAE,RBM43,SH3BP2,ZNF691,PSMB8,TMEM140,TRAFD1,IRGM,TRIM5,PARP14,TOR3A,ZNFX1,NOD1,ZNF23,SLFN12L,CD86,PARP11,ADPRM,COA5,OAS3,SUCO,GBP2,EPSTI1,ENPP4,GBP4,LYN,TAPBPL,ZBP1,F11R,ARL4C,PTK2,FRMD4A,FCER1G,DAAM1,CSF1,ALS2,ACOT8,CFAP36,UHRF1,SQOR,ZFYVE26,DTX3L,CD40,HLA-B,ARHGAP30,BATF2,PSMB9
AllMSigDB	Liver_TBG_Gclc_KO	GSE17974_1H_VS_72H_UNTREATED_IN_VITRO_CD4_TCELL_UP	8.48079e-07	4.86754e-05	0.659444	0.564773	1.88675	179	BCL2L11,USPL1,LYSMD2,HIVEP1,JOSD1,TGFBR2,BACH1,TCTA,ADNP2,CRBN,NOP58,TNFSF14,GPR65,ZNFX1,RHBDD2,ELOA,TRMT12,NOL6,DDX21,KANSL2,MTMR9,TEX261,SLC5A6,SCYL2,ZMPSTE24,SH2B3,DNAJB9,SMCR8,DDX3X,PDZD8,CCDC86,GTPBP4,SPATA2,CXCL16,ANKRD28,ZHX1,RBSN,ATXN1L,RPP38,MYC,DNAJB12,TFIP11,PUS3,ZNF3,DHX8,RAB30,FAM91A1,CAST,ARL8B,KBTBD2,TRMT6,SNX9,RMND5A,CEMIP2,SPTY2D1,IFRD1,MTMR3,ELF2,VCPKMT,BLOC1S4,CUL3,ERLEC1,FAM22…
AllMSigDB	Liver_TBG_Gclc_KO	GSE8835_CD4_VS_CD8_TCELL_CLL_PATIENT_UP	8.60681e-07	4.91668e-05	0.659444	0.550483	1.85143	190	RSAD2,CXCL10,CMPK2,MLKL,GBP6,IRF7,OASL,TUBB4B,OSBPL3,HERC6,MARCO,IRGM,IFIT2,USP18,EYA3,FCGR1A,LY6E,DDX60,DAXX,PCGF5,ISG15,PSMD11,OAS3,ZUP1,SMCR8,IFIH1,ASCC3,GBP2,NAAA,IFIT3,HAT1,TAPBPL,ZDHHC13,CCL22,TRNT1,CTNNA1,RAB21,SLC30A1,AIDA,LGALS3,PRDM4
AllMSigDB	Liver_TBG_Gclc_KO	GSE22886_TH1_VS_TH2_48H_ACT_DN	8.62097e-07	4.91668e-05	0.659444	0.564617	1.88622	179	RSAD2,CDCP1,IMPACT,PARP12,HEXA,DENND4C,PTPRA,TRIM5,MKRN1,FOXO1,LIPA,PARP11,SMAD2,ATP6V0E1,PHKB,DNAJB9,BFAR,WASF2,RNF125,NMT2,IL17RB,IL4R,PLA2G4A,ERN1,DOCK2,XPNPEP3,TMEM127,SNAP23,GAB2,PLCL2,GNAQ,RTN3,ANGEL2,RASA1,TRAPPC8,AFF1,SETX,CLDND1,SDCBP,LRIG2,SCPEP1,PRKX,AKAP13,KRAS,TAF7,SLC35E3,RALGAPB,KRCC1,TCIRG1,VPS4B,RBM47,RNF11,MAN1B1,PARP4,ADAR,AKAP11,PSMB9,PTTG1IP,PLXNC1,WDR37,EFCAB14,EDEM3
AllMSigDB	Liver_TBG_Gclc_KO	HNF1_Q6	8.98676e-07	5.10913e-05	0.659444	-0.497091	-1.79274	225	SLC13A2,KCP,ADAM11,C8A,SERPINA7,LIPC,HAO1,CYP2E1,PBX2,UGT2A3,HNF1B,HOXC6,CDH17,TRDN,LUC7L3,SEMA4G,AQP9,PPARGC1A,HGFAC,GUCA2B,DPYD,RNASE4,SLCO5A1,ZNF827,BCL9,GAN,SLC7A9,ERRFI1,SI,FGB,PLG,MPRIP,HOXC4,MSH5,PRODH2,ANGPTL3,ALB,FGA,F2,TOP3B,ZMYND8,SLC39A14,SLC5A1,SRSF7,FIBIN,NRP1,FGFR4,PPP1R3A,NR1H4,HEXIM2,RNF186,HNF1A,GGCX,AFM,HOXB3,NFIX,SRSF6,SFRP4,NTF3,DDX17,MED12L,CHCHD7,PHLDB1
AllMSigDB	Liver_TBG_Gclc_KO	LEE_LIVER_CANCER_MYC_TGFA_DN	9.01706e-07	5.11024e-05	0.659444	-0.693553	-2.06161	63	ETNK2,CMAHP,LIPC,CYP4F2,HAO1,CA3,HPD,TNNC2,OAT,MCM10,PTP4A3,FABP1,NR1H3,PCK1,IL1RAP,KLF15,G0S2,ORM1,RGN,PSEN2,HSD11B1,HAL,ALAS2,EGFR,ELOVL5,AQP8,SLC27A5,IGF1,OTC
AllMSigDB	Liver_TBG_Gclc_KO	GSE18893_TCONV_VS_TREG_24H_CULTURE_DN	9.30409e-07	5.25637e-05	0.659444	0.551913	1.85168	191	LGMN,MX1,SLC15A3,CMPK2,SMIM3,STRBP,IRF7,OASL,RELB,GPAT3,SLC30A4,IFIT2,TMEM26,IFI44,RBBP8,FOXO1,EIF4E3,HAUS8,TMEM64,LY6E,CCNG2,ARHGAP25,SCAF11,IFIH1,MEGF9,IFIT3,ADAM17,PLA2G4A,CFP,MTMR2,ETV5,DUSP6,RABL3,ETS2,PSAT1,PLEKHM1,RAPGEF4,SUFU,LPCAT2,CDK6,CERS6,SPDL1,RIN3,ARNTL,TCEAL8,IFIT1B,LRIG2,ZNF608,MAP7,NCAPG2,TOP2A,DBF4,SARAF,CSRP2,CHEK1,TLR1,CD72,ZRANB3,CERK,CNR2,SMARCA5,CENPE,VPREB3,BUB1,GADD45A
AllMSigDB	Liver_TBG_Gclc_KO	GO_CELLULAR_DETOXIFICATION	9.559e-07	5.38351e-05	0.643552	0.656046	2.02088	97	NQO1,SRXN1,GSTM1,TXNRD1,GSR,GSTA1,GSTP1,GCH1,ESD,GPX4,SESN2,PRDX1,UBIAD1,TXN,GPX7,AKR1A1,APOM,MGST3,PRDX3,PTGS1,TP53INP1,GPX2
AllMSigDB	Liver_TBG_Gclc_KO	GSE22140_GERMFREE_VS_SPF_MOUSE_CD4_TCELL_UP	1.01296e-06	5.68708e-05	0.643552	0.556974	1.86503	185	RSAD2,BCL2L11,MX1,GCLM,CXCL10,ZC3HAV1,MVP,C1QB,GCH1,IRF7,OASL,SAMD4A,TRIM25,ICAM1,CDKN1A,PLEK,TRAFD1,IFIT2,TNFRSF1A,IFI44,LCP2,FCGR1A,HCK,CD86,ISG15,FYB1,DNAJC13,CSF2RB,KLF6,IFI16,CCL7,BLZF1,GBP2,TDRD7,IFIT3,PCYT1A
AllMSigDB	Liver_TBG_Gclc_KO	GO_CARDIOCYTE_DIFFERENTIATION	1.02338e-06	5.72773e-05	0.643552	-0.564618	-1.90815	139	MYOM2,VEGFA,TTN,MYBPC1,NRAP,BMP4,PDCD4,TCAP,ACTN2,RARA,MYO18B,MYBPC2,FZD7,JAG1,ALPK3,ACTC1,NOX4,NEB,MYOM1,SEMA3C,MYL2,FHOD3,DLL1,OBSL1,MYOM3,HES1,CAV3,EGFR,SOX17,MEF2C,CBY1,BVES,AKAP6,IGF1,FHL2,CALR,HAND2
AllMSigDB	Liver_TBG_Gclc_KO	GSE28726_NAIVE_VS_ACTIVATED_NKTCELL_DN	1.04261e-06	5.81731e-05	0.643552	0.547754	1.84225	190	BCL2L11,MAP3K14,ATF3,MAP2K3,GTF2H1,EGR2,TUBB4B,UMPS,ATP6V1A,ACP2,URB2,PSMD14,TOX4,LCP2,ATP6V0A2,AHCYL1,EIF2S1,RANBP2,PRDX3,TUBB2A,NDEL1,CSTB,HNRNPF,PEX3,WNK1,STK4,PSMD1,EIF4G2,PSMD7,IL4R,TMEM251,UAP1,CCDC6,WDR1,EEF1E1,ADO,CYTIP,TNFRSF1B,ICOS,RRAS2,PRPF18,CCT5,GTF2E2,ANKLE2,PSMB5,PLAGL2,DAAM1,PGAM1,RIPK2,ACTG1,IFRD1,NAB1,PPP2CA,GABPA,IPO7,ARF1,MPHOSPH10,RAB22A,ZPR1,AP3M2
AllMSigDB	Liver_TBG_Gclc_KO	GSE10325_BCELL_VS_LUPUS_BCELL_DN	1.08964e-06	6.06097e-05	0.643552	0.553715	1.85865	188	RSAD2,BCL2L11,TXNRD1,MX1,SAT1,IRF7,REC8,OASL,CDS2,RGS1,NAMPT,HERC6,SPATS2L,TMEM140,GLG1,IFI44,USP18,EHD4,PSMA5,DDX60,CTBS,DHRS9,ISG15,EIF2AK2,PRKCI,OAS3,BLMH,MAN1A2,PSME1,IFIT3,TMPO,TMEM248,XAF1,LGALS3,CCR2,ELL2,PJA2,SLC25A46,MGAT2,TAP1,SPATS2,PLSCR1,RAPGEF2,GLRX,PRPF40A,TOP1,IFI27,RTP4,PGAM1,CD38,THEMIS2,APOL3,RBM47,PSME2,LRP8,KIF11,CDCA8,SLFN12,KYAT3,CALU,ADAR,ZWILCH,PSMB9,SRP72,COA4,ITCH,WSB2,…
AllMSigDB	Liver_TBG_Gclc_KO	GSE43955_TH0_VS_TGFB_IL6_TH17_ACT_CD4_TCELL_4H_DN	1.09859e-06	6.0906e-05	0.643552	0.549904	1.8522	197	RSAD2,BCL2L11,MX1,PRUNE1,TAPBP,STK10,CMPK2,LCP1,C1QB,HCLS1,COLGALT1,IRF7,DYNC1H1,TRIM25,DAP,VCAM1,CSF1R,TRIM37,MAFK,SUSD6,IFIT2,TOR3A,USP18,HSPA1B,MAPK14,MFSD1,LIPA,DCAF12,LARP4B,TOR1AIP2,DAXX,TES,TLR7,PEX19,CCL22,LGALS8,KIAA0930,F11R,EIF4A2,GTF2B,ARMC1,IRF8,CLDND1,STX3,ORC2,AKAP9,TAP1,SLC25A48,ATP6V1E1,G3BP1,ALCAM,IDI1,WWTR1
AllMSigDB	Liver_TBG_Gclc_KO	GSE2770_IL12_AND_TGFB_ACT_VS_ACT_CD4_TCELL_2H_UP	1.10173e-06	6.0906e-05	0.643552	0.559985	1.87531	177	FTL,GCLM,GSR,CES1,ABCC3,PGD,S1PR2,HSPH1,ODR4,KEAP1,CC2D1B,IL18BP,HSP90AA1,AREL1,CDKN1A,PSMD14,C17orf58,FAM102A,GAS2L3,EYA3,RHEB,PSMD11,VCP,ZFYVE1,PAFAH1B1,DNAJB6,GTF3C4,TMCO3,TJP2,NMT2,PSMD1,PSMD7,SSH1,TRAF3,TPP2,LRP12,GPR35,DNAJA1,TNIP1,C3,KIF1B,E2F6,STX3,IL2RG,RAB7A,SNX9,KCNK6,PI4K2A,SH3BP5L,PDGFA,PPARD,SDF4,HSPA8
AllMSigDB	Liver_TBG_Gclc_KO	WALLACE_PROSTATE_CANCER_RACE_UP	1.11494e-06	6.14479e-05	0.643552	0.513718	1.79446	257	RSAD2,MX1,PARP12,LAPTM5,CTSS,LYZ,C1QB,HCLS1,HSPB8,RGS1,PLEKHO2,HERC6,VSIG4,CD83,ITGB2,PSMB8,PLEK,SLA,C1QA,ITGAL,IFI44,LCP2,GPR65,DDX60,SYT11,NCKAP1L,CD86,ISG15,FYB1,ARHGAP25,CSF2RB,CCR5,IFI16,STK17B,EVI2A,IFIT3,CLEC4A,CD53,CD48,NLRP1,ETS2,XAF1,ARL4C,CYTIP,ADAMTS1,WIPF1,CEBPD,IRF8,ADAMDEC1,IL2RG,TAP1,SAMSN1,GLRX,CD52,FCER1G,DOCK10,IL10RA,PTPRC,IFI27,SELE,RAC2,MRC1,THEMIS2,AMFR,CXCR4,COTL1,MS4A4A,S…
AllMSigDB	Liver_TBG_Gclc_KO	GO_SKELETAL_MUSCLE_CONTRACTION	1.12802e-06	6.19795e-05	0.643552	-0.763902	-2.11935	40	ATP2A1,TNNT3,MB,TNNI2,TCAP,TNNC2,CASQ2,CASQ1,MYH7,TNNT1,SCN4A,ACTN3,STAC3,SYNM,JSRP1,GSTM2,CAV3,SLC8A3,KCNJ2,C12orf57,CHRNB1,CHRNA1
AllMSigDB	Liver_TBG_Gclc_KO	GO_NCRNA_METABOLIC_PROCESS	1.1498e-06	6.29838e-05	0.643552	0.459761	1.67501	411	TSR1,METTL16,RIOK2,TUT4,WDR3,IMP4,URM1,REXO4,TDRKH,RAN,NOP58,YBEY,RRP15,NOL8,TRMT10A,ELAC2,TYW1,LCMT2,RSL1D1,NIFK,RNF113A,MTREX,SBDS,NOP14,WDR43,TRMT12,BMS1,XRN2,NOL6,POP1,DDX21,INTS12,NSUN3,THUMPD3,NOL9,INTS4,PUS10,SMAD2,KTI12,EARS2,FTSJ3,PWP2,USP14,INTS2,RELA,THUMPD1,PARS2,ADAT2,RC3H1,GTPBP4,INTS14,TSEN2,GAR1,TSR2,RPP14,TRNT1,TUT7,RPP38,TENT4B,NOP2,LAS1L,CLP1,UTP4,PES1,DHX37,NCBP1,EEF1E1,ELP3,W…
AllMSigDB	Liver_TBG_Gclc_KO	GSE35685_CD34POS_CD10NEG_CD62LPOS_VS_CD34POS_CD10POS_BONE_MARROW_DN	1.15457e-06	6.30533e-05	0.643552	0.546495	1.83801	190	HMOX1,CXCL10,ALDH1A1,CCL2,NABP1,IL18BP,NAMPT,LITAF,AP2A2,IRGM,SUSD6,IFIT2,TNFRSF1A,LCP2,FCGR1A,ATP6V0A1,PTPN1,LY6E,SLFN12L,CD86,UBE2K,ISG15,CSF2RB,ALKBH5,NDEL1,NSF,CCL7,SEC16A,ZFAND5,GBP2,OSBPL11,IL4R,IKZF1,PLA2G4A,GBP4,RAB8B,CD53,CCL22,LGALS8,TWF1,GCNT2,TLK2,TBC1D14,GBP7,AGFG1,CEBPD,PML,HTT,TAP1,PLSCR1,SF3A1,C9orf72,MCOLN2,GAB1,PROS1,HSPA8,EIF1AY,TGFBI,TIMP1
AllMSigDB	Liver_TBG_Gclc_KO	GSE43863_TH1_VS_LY6C_INT_CXCR5POS_MEMORY_CD4_TCELL_UP	1.16474e-06	6.34166e-05	0.643552	0.551462	1.85813	196	CXCL10,SLC1A4,ATF3,CTPS1,HACD3,GBP6,NFKBIB,CHAMP1,HSPD1,HSP90AA1,HEATR3,ICAM1,MTRR,NFKB2,CEP83,NAA25,UMPS,IRGM,URB2,NOC3L,CCT6A,NCF1,MTOR,ETF1,ATIC,PTCD3,SNUPN,POP1,LMNB2,CD44,INTS4,PUS10,DDX18,GRWD1,RUVBL1,ANKRD28,TSEN2,CCDC6,UTP4,WDR18,TMA16,TMEM184B,MAFG,AGFG1,NOL11,PSMD8,TRMT6,TAP1,C9orf72,RRP7A,SF3B3,POLDIP2,TRIM44,PELP1,MRPS2,WDR36,EIF1AY,DNAJC2,CDK5R1,MAK16,CPNE3,HPRT1,PTPMT1,PGS1,CLIP1,RA…
AllMSigDB	Liver_TBG_Gclc_KO	GSE2128_CTRL_VS_MIMETOPE_NEGATIVE_SELECTION_DP_THYMOCYTE_NOD_UP	1.16856e-06	6.34332e-05	0.643552	0.546154	1.83687	190	SRXN1,BCL2L11,C1QC,ATF3,CTSS,LGALS3BP,C1QB,CTPS2,SLC7A11,IL18BP,FCGR3A,CSF1R,C1QA,TNFRSF1A,LCP2,MS4A6A,C3AR1,FCGR1A,FCGR2A,TYROBP,DENND6A,LY86,PCYT1A,DLST,CX3CR1,DOCK1,GBP4,TTPAL,SELENOP,ETS2,TM7SF3,SMOX,SLAMF9,CD14,DOK2,TNFRSF1B,GBP7,KIF1B,CLPTM1,IL2RG,DDX1,SCPEP1,FCER1G,PPARD,IFI27,RTP4,TLR1,RAC2,DHX40,ARAP2,CD72,LRP8,MS4A7,CLEC5A
AllMSigDB	Liver_TBG_Gclc_KO	REACTOME_S_PHASE	1.17975e-06	6.38482e-05	0.643552	0.579777	1.90673	161	PSMD5,PSMA1,WEE1,PSMB8,CDKN1A,MCM5,PSMD2,PSMD14,MCM2,PSMA5,CDC45,SKP1,PSME4,ESCO1,UBB,PSMD11,RFC1,PSMC1,CDK7,MCM4,MCM6,PSME1,PSMD12,PSMC6,PSMD1,PSMD7,ANAPC1,CDC27,PSMD3,LIN54,CDT1,PSMC2,MYC,WAPL,POLE,PSMF1,PSMD10,PSMD8,ORC2,GINS2,TFDP1,MCM3,AKT1,CCNA2,PSME3,PSMB5,RPA1,ESCO2,LIG1,MCM8,PDS5A,E2F1,PSME2,LIN37,PSMA8,PSMB9,ANAPC2,RBL2,PSMD13,PSMB4,PSMC3,PSMA7,PSMB7,POLA1,SKP2,ORC1,PSMC4,ORC5,CCNE2,PRI…
AllMSigDB	Liver_TBG_Gclc_KO	GSE24292_WT_VS_PPARG_KO_MACROPHAGE_DN	1.18609e-06	6.39991e-05	0.643552	0.548308	1.83959	191	CD5L,BCL2L11,POR,MAPRE2,PARP12,DENND4C,SNX5,ITGA9,HERC6,DZIP3,RUNDC3B,LAIR1,SLA,IRGM,C1QA,GLG1,IFIT2,ATP6V1B2,TBRG1,PARP14,LY9,KCTD21,EHD4,HAUS8,C3AR1,OGFR,AHSA1,DAXX,GCC2,APPL1,SMUG1,INTS4,CPEB3,AXL,ARHGAP19,TMCC3,ZFAND5,PEX13,LY86,WNK1,WDR11,SNW1,GTPBP4,GAPVD1,PTPRO,XAF1,PSMC2,PLEKHM1,RHOD,GNAQ,LGALS3,MTMR10,DNAJC9,JMJD1C,MFSD12
AllMSigDB	Liver_TBG_Gclc_KO	GSE43863_TFH_VS_LY6C_LOW_CXCR5NEG_EFFECTOR_CD4_TCELL_UP	1.19037e-06	6.40386e-05	0.643552	0.545382	1.83453	193	PPFIBP2,RSAD2,CXCL10,CMPK2,PARP12,LGALS3BP,HACD3,CYBB,C6orf62,HIVEP1,GBP6,IRF7,NAMPT,FAM89A,TRAFD1,IRGM,IFIT2,PARP14,PRKAA2,SKIL,ZNFX1,NCF1,MS4A6A,TOR1AIP2,ANKRD42,ILRUN,NDEL1,TMCC3,TLR7,STK17B,MFAP1,GBP4,SNAP23,ZDHHC13,CDC27,UAP1,USP22,XAF1,AZIN1,SERINC1,RRAS2,TMEM184B,PML,PARP9,TAP1,PCGF3,AQR,TAF7,IFI27,RTP4,TLR1,SENP5,B3GALT6,BST2
AllMSigDB	Liver_TBG_Gclc_KO	GO_ACTOMYOSIN_STRUCTURE_ORGANIZATION	1.19408e-06	6.40467e-05	0.643552	-0.525208	-1.84482	182	MYOM2,MYOZ2,CARMIL1,ACTA1,TNNT3,TTN,APOA1,MYBPC1,NRAP,OBSCN,TCAP,ACTN2,LDB3,MYBPC2,KLHL41,RTKN,CASQ2,CASQ1,TNNT1,ACTC1,NOX4,NEB,MYOZ1,TMOD1,LIMCH1,MYOM1,LMOD2,LMOD3,SORBS3,MYPN,WNT11,MYL2,TMOD4,CAPN3,FHOD3,MYOC,EPB41L4B,OBSL1,MYOM3,SYNPO2L,EPHA1,CNN3,S1PR1,KRT19,LURAP1,RGCC,CAV3,LMOD1,MEF2C,ARHGEF10L,ARHGEF15,NRP1,TGFB3,SIX4,SERPINF2,TMEFF2,TSC1,WNT4,LPAR1,ARHGAP6,FHOD1,TMOD2
AllMSigDB	Liver_TBG_Gclc_KO	GO_NCRNA_PROCESSING	1.21659e-06	6.50606e-05	0.643552	0.474122	1.70479	353	TSR1,METTL16,RIOK2,TUT4,WDR3,IMP4,URM1,REXO4,NOP58,YBEY,RRP15,NOL8,TRMT10A,ELAC2,TYW1,LCMT2,RSL1D1,RNF113A,MTREX,SBDS,NOP14,WDR43,TRMT12,BMS1,XRN2,NOL6,POP1,DDX21,INTS12,NSUN3,THUMPD3,NOL9,INTS4,PUS10,SMAD2,KTI12,FTSJ3,PWP2,USP14,INTS2,THUMPD1,ADAT2,GTPBP4,INTS14,TSEN2,GAR1,TSR2,RPP14,TRNT1,TUT7,RPP38,TENT4B,NOP2,LAS1L,CLP1,UTP4,PES1,DHX37,NCBP1,ELP3,WDR18,TRMT10C,PUS3,PUS7,INTS5,NOL11,ELP1,GTPBP…
AllMSigDB	Liver_TBG_Gclc_KO	GSE10325_BCELL_VS_MYELOID_DN	1.22253e-06	6.51848e-05	0.643552	0.544794	1.82323	184	HMOX1,CLEC7A,ADGRE1,BLVRB,TLR2,SAT1,OASL,ICAM1,CSF1R,PSAP,RAB5IF,CD300A,SIRPA,TLR5,SLC11A1,MS4A6A,C3AR1,CD163,FCGR2A,DHRS9,P2RY13,TBXAS1,MYCL,PILRA,IGSF6,CMKLR1,MYO1F,CCR5,GNS,HK3,SH2B3,SNX27,MEGF9,NAAA,RGS2,CLEC4A,ADGRE3,AOAH,CFP,ANXA5,TKT,GAB2,DUSP6,CYFIP1,ROGDI,LGALS3,RTN3,ADM,CCR2,TNFRSF1B,FPR1,AIF1,NLRP3,CEBPD,DRAM1,NCF2,KCTD12,SASH1,TGFBI,PGAM1,ACTG1
AllMSigDB	Liver_TBG_Gclc_KO	REACTOME_ACTIVATION_OF_NF_KAPPAB_IN_B_CELLS	1.2314e-06	6.54642e-05	0.643552	0.712963	2.06334	67	PSMD5,PSMA1,NFKBIB,IKBKG,PSMB8,PSMD2,PSMD14,PSMA5,SKP1,PSME4,UBB,PSMD11,BCL10,PSMC1,PSME1,PSMD12,RELA,PSMC6,PSMD1,FBXW11,PSMD7,PSMD3,PSMC2,PSMF1,PSMD10,PSMD8,PSME3,PSMB5,PSME2,PSMA8,PRKCB,PSMB9,MAP3K7,PSMD13,PSMB4,PSMC3,PSMA7,PSMB7,PSMC4
AllMSigDB	Liver_TBG_Gclc_KO	GSE42021_CD24INT_VS_CD24LOW_TCONV_THYMUS_DN	1.24057e-06	6.57576e-05	0.643552	0.560386	1.86421	171	PPFIBP2,RSAD2,HMOX1,MX1,TMEM62,PARP12,IRF7,OASL,SLC7A11,HERC6,SPATS2L,TRIM5,IFIT2,IFI44,USP18,EHD4,EHHADH,TMCC1,LIPA,DDX60,CTBS,ISG15,EIF2AK2,NRAS,OAS3,ZFAND5,BLZF1,DSP,IFIH1,PPARG,TDRD7,PHF11,IFIT3,PIK3CA,CDC34,EXT1,ETS2,SMOX,ZBED5,LRRC8D,TLK2,BCL2L13,PML,PLSCR1,AAK1,WWTR1
AllMSigDB	Liver_TBG_Gclc_KO	GSE19401_UNSTIM_VS_PAM2CSK4_STIM_FOLLICULAR_DC_DN	1.26652e-06	6.69363e-05	0.643552	0.545103	1.83333	190	HTATIP2,CREG1,MX1,LGALS3BP,HEXA,OASL,CHAF1A,TOR1B,PSMB8,NUP153,VPS26C,LIPA,ABRAXAS2,ISG15,ARHGAP25,DNAJC13,PSMD11,TUBB2A,AGPS,NDEL1,CCL7,BLZF1,LILRB4,TDRD7,CCDC86,CGRRF1,GMFB,CDC27,TMEM251,RGL1,SLC30A1,CGGBP1,CHMP2B,ELL2,PPP1R15A,IRAK1,PRPF18,PROCR,ADAMDEC1,SETX,STX3,PLSCR1,TFDP1,ATP6V1E1,MRPL19,PDHX,MAPK6,DOCK10,GRSF1,IFI27,RTCB,ELF1,TGM2,BST2,PPP2R2A,USP8,RPS6KB1,RNF19B,TGIF1,SGMS1,ADAR,TRIM21,…
AllMSigDB	Liver_TBG_Gclc_KO	GSE19923_HEB_KO_VS_HEB_AND_E2A_KO_DP_THYMOCYTE_DN	1.28052e-06	6.74781e-05	0.643552	0.551363	1.85569	192	SRXN1,ATF3,MAP2K3,GCH1,EGR2,RMDN3,RELB,IMP4,NFKB2,ROCK2,ATP6V1H,RNF149,TOX4,LCP2,ATP6V0A2,USP38,EIF2S1,ETF1,PTPN1,SLFN12L,TGFA,ZRSR2,TES,PSMD11,BCL10,FOSL1,TFCP2L1,DNAJB6,CCL7,SEC23IP,DDX18,CHMP4B,TOLLIP,METAP1,FBXW11,DUSP6,ZC3H12C,SLC35A4,ELL2,ITGAV,GOLGA7,ZC3H14,AGFG1,IRF8,GABARAPL1,PSMD8,PRDM1,SDCBP,ATP6V1E1,MAPK6,AQR,KCTD12,MRPS2,CSF1,HNRNPLL,MTDH,C9orf85,CUL3,PPP2R2A,TUSC2
AllMSigDB	Liver_TBG_Gclc_KO	KEGG_CARDIAC_MUSCLE_CONTRACTION	1.28628e-06	6.75293e-05	0.643552	-0.668769	-2.02931	71	MT-CYB,TPM2,COX6A2,MT-CO1,ATP1A2,CACNA1S,MYH7,ACTC1,ATP1B1,COX7A1,MYL3,CACNA1D,CACNA2D1,MYL2,CACNB1,CACNG1,ATP1B2,COX7C,MT-CO3,CACNG6,COX7A2,UQCRB,COX4I1,COX6C,COX7B,UQCRQ,UQCRH,COX6B2,CYC1,TPM1,ATP1B4,CACNB3,TNNC1,CACNB4,CACNA1C,TNNT2,COX4I2
AllMSigDB	Liver_TBG_Gclc_KO	GSE22140_GERMFREE_VS_SPF_MOUSE_CD4_TCELL_DN	1.28898e-06	6.75293e-05	0.643552	0.544618	1.83196	193	NQO1,TXNRD1,LGMN,MX1,STK10,SQSTM1,BLVRB,CD180,OASL,SLC7A11,RGS1,PLEKHO2,CSF1R,VSIG4,SLC7A8,LAIR1,TNFSF14,IFIT2,IFI44,EIF2S1,CD163,MGST3,CD300C,TUBB2A,CCL7,BLMH,IFIT3,PRPF4,GOSR2,THBS1,DLST,CCT2,PPP1CA,AP2M1,SELENOP,TNFRSF11A,GNAQ,LGALS3,MAPKAPK2,ADM,YWHAH,TNFRSF1B,ELL2,PPP1R15A,TMEM184B,CCL3,THAP12,SERTAD2,PI4K2A,ALCAM,DOCK10,VASP,SERPINE1,TGFBI,TIMP1,RAB35,MRC1,DNMBP
AllMSigDB	Liver_TBG_Gclc_KO	GO_CARDIAC_MUSCLE_CONTRACTION	1.3559e-06	7.07309e-05	0.643552	-0.573704	-1.91921	126	KCNN2,TMEM38B,TNNT3,TTN,TNNI2,TCAP,MAP2K6,HRC,MYL1,ATP1A2,CASQ2,MYH7,TNNT1,ACTC1,ATP1B1,MYL3,PDE4B,CACNA1D,CACNA2D1,MYL2,SCN4B,MYLK2,SRSF1,PLN,TAZ,CAV1,TMEM38A,NOS1,TRPM4,GSTM2,SCN1B,CAV3,ADRA1B,KCNJ2,ACE2,KCNA5,VEGFB,SNTA1,NEDD4L
AllMSigDB	Liver_TBG_Gclc_KO	REACTOME_ORC1_REMOVAL_FROM_CHROMATIN	1.35795e-06	7.07309e-05	0.643552	0.706922	2.06345	71	PSMD5,PSMA1,PSMB8,MCM5,PSMD2,PSMD14,MCM2,PSMA5,SKP1,PSME4,UBB,PSMD11,PSMC1,MCM4,MCM6,PSME1,PSMD12,PSMC6,PSMD1,PSMD7,PSMD3,CDT1,PSMC2,PSMF1,PSMD10,PSMD8,ORC2,MCM3,CCNA2,PSME3,PSMB5,MCM8,PSME2,PSMA8,PSMB9,PSMD13,PSMB4,PSMC3,PSMA7,PSMB7,SKP2,ORC1,PSMC4,ORC5
AllMSigDB	Liver_TBG_Gclc_KO	GSE35825_IFNA_VS_IFNG_STIM_MACROPHAGE_UP	1.36393e-06	7.08095e-05	0.643552	0.566201	1.87892	169	RSAD2,MX1,CXCL10,SNX10,CMPK2,PARP12,ATF3,SLC2A1,SMIM3,GCH1,GBP6,NFKBIB,IRF7,OSBPL3,SPI1,VCAM1,IRGM,RNF149,SUPT6H,TRIM5,IFIT2,PARP14,HCK,TOR1AIP2,DDX60,SLC25A17,TES,VTA1,ZFAND5,GBP2,MMP13,PHF11,HIF1A,GBP4,HIVEP2,KPNA4,ZBP1,ACVR1B,GPR35,ZC3H12C,CERS6,TMA16,MDM2,MAFG,FNBP1L,PRPF38A,NLRP3,EIF4EBP1,TAP1,SAMSN1,ATP6V1E1,SERTAD2,DAAM1,RTP4,PVR,LIMD1,SLFN5,RAP1B,CD40,POLR2D,RASGRP1,SPPL2A,TMEM123,MET,SLX…
AllMSigDB	Liver_TBG_Gclc_KO	GSE13485_CTRL_VS_DAY1_YF17D_VACCINE_PBMC_UP	1.36949e-06	7.08095e-05	0.643552	0.56552	1.89216	182	DEGS1,LYSMD2,ODR4,EGR2,LITAF,ATP6V1H,TNFSF14,TOX4,SLC25A44,RNF168,TOR1AIP1,SLC30A5,MTMR9,FANCM,DESI2,ZUP1,ABHD2,ZFR,ASCC3,TMEM170A,DCUN1D1,PRPF4,GOSR2,TTC33,MFAP3,HAT1,MFAP1,MTFR1,RCOR1,DCAF10,CCDC28A,RBSN,CRKL,EMC7,COPS5,RAB21,MINPP1,APPBP2,ACVR1B,MTMR10,EEF1E1,MAP2K4,SERINC1,WASL,SEC23A,MRPL50,MGAT2,TMEM33,CCDC90B,RBM15,GRSF1,FEM1C,SENP2,CPT2,TLR1,TIMP1,PPP2CA,SELENOT,ZNF644,METTL21A,SLC9A6,RRA…
AllMSigDB	Liver_TBG_Gclc_KO	GSE369_SOCS3_KO_VS_WT_LIVER_UP	1.37124e-06	7.08095e-05	0.643552	0.538844	1.81404	194	ABCC4,G6PD,RSAD1,UBXN4,CHAMP1,HSP90AB1,HSP90AA1,C21orf91,PSMD14,CD3EAP,STIP1,ETF1,PNPO,RRP12,TMBIM1,EIF6,THOC5,SLC7A1,PWP2,USP14,NAAA,RBM27,CCDC86,SNRPA1,TSEN2,FAM185A,TMEM248,TRNT1,HAUS2,MINPP1,NOP2,LARP1,TTC37,RBM34,EEF1E1,WDR18,SPART,KBTBD8,PUS3,SRPRA,DDX1,SCPEP1,PAPOLA,IDI1,APEX1,TEX264,RXYLT1,POLDIP2,IFRD1,PDK1,GSTO1,FASTKD2,UTP18,MAPK1IP1L,EMC4,SRP72,RCN2,METAP2,XPOT
AllMSigDB	Liver_TBG_Gclc_KO	GSE21546_ELK1_KO_VS_SAP1A_KO_AND_ELK1_KO_DP_THYMOCYTES_UP	1.38989e-06	7.15675e-05	0.643552	0.572591	1.87811	156	RSAD2,MX1,TAPBP,CMPK2,PARP12,LGALS3BP,IRF7,LCOR,OASL,TRIM25,HERC6,TMEM140,IFIT2,PARP14,USP18,LY6E,DDX60,ISG15,EIF2AK2,OAS3,MTTP,IFI16,TBCK,TDRD7,PSME1,PHF11,IFIT3,AVL9,P2RY6,TRIM69,TUG1,DPPA2,ELP3,TLK2,ZFP64,DNAJA1,IFI30,PARP9,PLSCR1,CDK5RAP1,TMEM230,SHISA5,IFI27,PGAM1,BST2,NRBF2,STXBP5,ATM,PSME2,DTX3L,SLC9A9,VPS37A,ADAR,HLA-B,TRIM21
AllMSigDB	Liver_TBG_Gclc_KO	GSE7509_UNSTIM_VS_FCGRIIB_STIM_DC_DN	1.39502e-06	7.16267e-05	0.643552	0.551583	1.85149	188	MOCOS,MLKL,SLC35F5,DOP1B,RGS1,NAMPT,SH3BP2,ICAM1,THEMIS,PSMB8,TRAFD1,TRIM5,IFIT2,ITGAL,USP18,CMIP,EIF4E3,NOD1,DAXX,ISG15,PPP6R1,PARP11,ENTPD1,RNF115,OAS3,EPSTI1,PHF11,IFIT3,COG4,IKZF1,PLA2G4A,XAF1,CENPJ,P2RX3,CLIC4,VPS11,ICOS,JAK1,CYBA,MILR1,MTMR1,SLAMF7,PSME2,ELMO1,MS4A4A,USP4,MCL1,RNF19B,TRIM21,BATF2,PSMB9,CCL5,ID2,TRPV2,ESYT1,FGL2,CH25H,SLC4A4,GZMB,CD1D,HLA-DMA,UNC93B1,SERPINB9,VWA5A
AllMSigDB	Liver_TBG_Gclc_KO	MITSIADES_RESPONSE_TO_APLIDIN_DN	1.40205e-06	7.17832e-05	0.643552	0.52112	1.81183	240	ZC3HAV1,ZWINT,CTPS1,TPR,WEE1,CHAF1A,MCM5,PSMD2,NDC1,MCM2,TEX2,PIK3CB,MSH6,DCP2,RCAN1,ECT2,IQGAP1,CNOT1,CLTC,EIF2AK2,TOMM20,TRRAP,EDA,ALDH5A1,NUP50,ARHGAP19,MCM4,SLC7A1,DHCR24,DSP,MAN1A2,PRKAR2A,UBE2G2,TRAF3,PTPN11,FAM168B,CDT1,EIF4G1,TOPBP1,CTNNA1,CDC42BPA,AVL9,MYC,NEK2,IPO5,GPI,EIF3A,ZFP64,TFDP1,MRPL19,MAPK6,CCNA2,POLR2B,KCTD12,DENND1B,TACC3,NCAPG2,FAM20B,TOP2A,SPEN,FANCG,NUSAP1,PGAM1,GNB1,PDS5A…
AllMSigDB	Liver_TBG_Gclc_KO	REACTOME_REGULATION_OF_APOPTOSIS	1.41051e-06	7.20121e-05	0.643552	0.739453	2.05697	53	PSMD5,PSMA1,PSMB8,PSMD2,PSMD14,PSMA5,PSME4,UBB,PSMD11,PSMC1,PSME1,PSMD12,PSMC6,PSMD1,PSMD7,PAK2,PSMD3,PSMC2,PSMF1,PSMD10,PSMD8,PSME3,PSMB5,PSME2,PSMA8,PSMB9,PSMD13,PSMB4,PSMC3,PSMA7,PSMB7,PSMC4
AllMSigDB	Liver_TBG_Gclc_KO	GSE43957_UNTREATED_VS_NACL_TREATED_ANTI_CD3_CD28_STIM_CD4_TCELL_DN	1.4275e-06	7.26733e-05	0.643552	0.538255	1.81205	194	BCL2L11,TXNRD1,LGMN,SLC1A4,GLA,ZFAND2A,UBXN4,EGR2,CTPS2,ICAM1,BACH1,RAN,GRN,TNFRSF1A,RCAN1,FCGR1A,FABP7,TOR1AIP2,NICN1,VCP,CCL7,ZFAND5,DDX18,SH2B3,ALDH3A2,FBXL5,METAP1,RRN3,STRN,IL4R,SNAP23,FEM1B,PTPN11,SELPLG,COPS5,CLIC4,TBC1D15,C3,PROCR,AGFG1,IRF8,KPNB1,DR1,ORC2,MAPK6,MCOLN2,PSMB5,GRSF1,TMEM222,SNX12,EIF1AY,SELE,ARHGAP1,WIPI2,TBC1D22A,PAFAH1B2,CEP350,OGA,PON3,PREPL,CD40,RNF19B,GK,GADD45A,OTULINL
AllMSigDB	Liver_TBG_Gclc_KO	GO_CATION_CHANNEL_COMPLEX	1.49313e-06	7.58005e-05	0.643552	-0.509883	-1.80721	196	VAMP2,ATP2A1,RYR1,SCNN1A,GRIA3,DLG3,MCU,CACNA1S,CASQ2,SCN4A,STAC3,PDE4B,CACNA1D,AMIGO1,CACNA2D1,CACNA1A,CACNB1,SCN4B,PORCN,NOS1,KCNC3,TRPM4,SCN1B,CACNG1,KCNJ2,KCNC4,KCNG4,KCNA5,KCNQ4,AKAP6,OLFM2,CACNG6,ABHD6,TRPC3,KCNQ5,HERPUD1,CNTN2,CPT1C,KCND1,RYR3,CACNA1G,KCNMA1,KCNJ11,SCN7A,KCNC1,KCNB1,KCNH2,KCNA7,CACNB3,CATSPER4,ABCC8,LRRC26,CACNB4,KCND3,CACNA1E,CATSPERD,CACNA1C,DLG2,KCNMB1,SCN2A
AllMSigDB	Liver_TBG_Gclc_KO	REACTOME_DEGRADATION_OF_AXIN	1.51332e-06	7.66098e-05	0.643552	0.730489	2.03745	55	PSMD5,PSMA1,PSMB8,PSMD2,PSMD14,PSMA5,PSME4,UBB,PSMD11,PSMC1,PSME1,PSMD12,PSMC6,PSMD1,PSMD7,PSMD3,PSMC2,PSMF1,PSMD10,PSMD8,PSME3,PSMB5,AXIN1,PSME2,TNKS,PSMA8,PSMB9,PSMD13,PSMB4,PSMC3,PSMA7,PSMB7,PSMC4,TNKS2
AllMSigDB	Liver_TBG_Gclc_KO	GSE42021_TREG_PLN_VS_CD24LO_TREG_THYMUS_DN	1.56117e-06	7.88107e-05	0.643552	0.571517	1.88154	159	MX1,TAPBP,TMEM62,ADGRE1,PARP12,LGALS3BP,IRF7,OASL,HERC6,SPATS2L,PSMB8,ATP6V1H,TRIM5,IFI44,USP18,PDLIM1,RNF113A,OGFR,LY6E,DDX60,TYROBP,ZNF426,DDX24,ISG15,EIF2AK2,OAS3,IFI16,IFIH1,TDRD7,PSME1,PHF11,IFIT3,RGS2,TBL2,CDC34,APBB1IP,EXT1,P4HA1,PRDM4,DYNC1LI1,C3,IFI30,PML,TAP1,PLSCR1,PLAGL2,HSPA9,PRMT7,IFI27,CD38,BST2,PSME2,PGS1,ADAM2,ADAR,HLA-B,SLC19A1,TRIM21,PSMB9,SECTM1,TRIM14,IFI35,CHD7,MEF2D,PTBP1,N…
AllMSigDB	Liver_TBG_Gclc_KO	GSE14769_UNSTIM_VS_240MIN_LPS_BMDM_DN	1.58923e-06	8.00029e-05	0.643552	0.548691	1.84669	192	MVP,NUB1,ATF3,PPP1R10,HIVEP1,LRP11,RMDN3,CD83,CDKN1A,SLU7,TOX4,TOR3A,SKIL,RBBP8,DCP2,ATP6V0A2,TASOR2,FBXO7,RANBP2,CSF2RB,OAS3,NCOA7,CD274,BLCAP,ABR,PSME1,RELA,MMP13,UBE2Z,HIVEP2,TAPBPL,RGL1,CGGBP1,CLP1,PLCL2,NCK1,CLIC4,ARHGAP35,GTF2B,RRAS2,GBP7,ALDH1B1,AGFG1,BMERB1,HTT,FLNB,ADAP2,DOCK10,KCTD12,PLAGL2,IL10RA,DAAM1,TGM2,VCPIP1,MTDH,CPSF2,DYNC1I2,RNF135,GNL1,SLFN5,RAB22A,PGS1,KYAT3,ADAR,CAMLG,APAF1,…
AllMSigDB	Liver_TBG_Gclc_KO	GSE12392_CD8A_POS_VS_NEG_SPLEEN_DC_UP	1.59709e-06	8.0175e-05	0.643552	0.536757	1.80701	194	NQO1,HTATIP2,TXNRD1,MMP12,TAPBP,UHRF1BP1,S1PR2,GBE1,CYBB,ESD,PSMA1,GPX4,TRIM25,ANKRD49,PRDX1,SUSD6,VPS26C,PI4KA,TOR3A,RANBP9,AHCYL1,FABP7,ALAS1,UBR4,UBR7,CBFA2T2,PLEKHA1,DNAJA2,GPX2,ARFGEF1,APRT,SACM1L,FBXW11,THAP4,LGALS3,ZC3H12C,C3,SLC22A4,PPP2R1A,KIF1B,PRDM1,TAP1,ERO1A,PSMB5,CDC73,DNAJB2,ASF1A,DNMT1,TUBGCP4,CD38,TCIRG1
AllMSigDB	Liver_TBG_Gclc_KO	HELLER_SILENCED_BY_METHYLATION_UP	1.6085e-06	8.05235e-05	0.643552	0.523543	1.81694	235	NQO1,MX1,CXCL10,MSR1,CLEC7A,SAT1,CTSS,UBD,LCP1,LPXN,RGS1,GPNMB,VCAM1,ICAM1,HERC6,MYO9B,CDKN1A,PLEK,METTL7A,SIRPA,IFI44,USP18,NCF1,HCK,DDX60,CD86,CCNG2,ISG15,PACSIN2,MBNL2,CSF2RB,TUBB2A,IFIH1,CXCL13,IFIT3,ABAT,CX3CR1,CFP,SMG7,PMAIP1,FKBP5,TNFRSF11A,ARL4C,ATP13A2,TNFRSF1B,DHX8,PML,ADAMDEC1,SAMSN1,NCF2,ALCAM,DOCK10,TOP2A,IFI27
AllMSigDB	Liver_TBG_Gclc_KO	GSE17721_ALL_VS_24H_PAM3CSK4_BMDC_DN	1.65363e-06	8.25531e-05	0.643552	0.536438	1.80594	194	NQO1,GSTA5,CBR1,HTATIP2,CREG1,ABCC3,HACD3,OSGIN1,FAM120B,CD300LD,HIBCH,GLG1,GRINA,MFSD6,SKP1,SYT11,SLC39A4,ARHGDIB,CX3CR1,DNAJC18,SLC6A9,ANAPC1,ITFG1,GAB2,PABPC1,SLAMF9,CCDC71,C3,ZC3H14,IRF8,KIF1B,DHRS1,CD52,SCPEP1,CDK5RAP1,COX7A2L,CYB5R4,SARAF,TGFBI,PGAM1,TUBGCP4,NAB1
AllMSigDB	Liver_TBG_Gclc_KO	GO_CARDIAC_MUSCLE_TISSUE_DEVELOPMENT	1.67608e-06	8.34428e-05	0.643552	-0.509215	-1.8028	199	MYOM2,VEGFA,TTN,MYBPC1,NRAP,BMP4,TCAP,ACTN2,XIRP2,RARA,MYO18B,MYBPC2,FZD7,MYH7,ALPK3,ACTC1,NOX4,JPH2,NEB,MYL3,MYOM1,MYL2,MYLK2,SGCG,FHOD3,PLN,DLL1,RBP4,TAZ,OBSL1,CCM2L,MYOM3,NDRG4,S1PR1,ZFPM1,CAV3,MIR17HG,ALDH1A2,MEF2C,CBY1,BVES,AKAP6,FGFR1,IGF1,FGFR2,FHL2,ERBB4,CALR
AllMSigDB	Liver_TBG_Gclc_KO	GSE7509_UNSTIM_VS_TNFA_IL1B_IL6_PGE_STIM_DC_UP	1.70174e-06	8.44867e-05	0.643552	0.536722	1.8091	195	FTH1,CBR3,CXCL10,MVP,TAPBP,GSS,ZFAND2A,MAP2K3,CCT3,CHID1,ITGB5,URB2,PLD3,DHX32,AJUBA,NOL6,CMTR2,BLOC1S6,VCP,ATP9A,DDB1,MCM6,CMAS,MSANTD4,THUMPD1,IFIT3,OSBPL11,MTFR1,PLA2G4A,TKT,DCAF10,MESD,LRP12,NOP2,PSKH1,COPG1,POLH,WDR18,GTF2B,DHX8,KPNB1,MCM3,AKT1,AFG3L1P,PI4K2A,POLR2B,TBCD,SF3B3,RPA1,PAK1IP1,VIRMA,LIG1,PRMT7,STARD7,CEMIP2,WDR36,CPT2,PDCD6IP,CPSF2,LIMD1,MTCH1,ATG4B,BOP1,NCDN,USP4,SAMD8,DDIAS,CO…
AllMSigDB	Liver_TBG_Gclc_KO	GSE34156_UNTREATED_VS_6H_TLR1_TLR2_LIGAND_TREATED_MONOCYTE_UP	1.73556e-06	8.59294e-05	0.643552	0.560355	1.87238	180	HMOX1,CREG1,FTL,MSR1,MPEG1,TLR2,CYBB,C6orf62,SMIM3,GPAT3,CSF1R,PSAP,GRN,SIRPA,ATP6V1B2,SLC11A1,GCA,MFSD1,HCK,CD163,EPB41L3,FCGR2A,ALAS1,CD86,ALDH3B1,PILRA,CSF2RB,MNDA,IGSF6,HCAR3,TMCC3,HPSE,PPARG,CD300LF,C1orf226,LILRB4,ATP6V1C1,UBE2Z,AOAH,ANXA5,CXCL16,TMEM127,NCOA4,ZBED5,CD14,DSE,LGALS3,CLIC4,ADM,FPR1,RAB31,IFI30
AllMSigDB	Liver_TBG_Gclc_KO	MOHANKUMAR_HOXA1_TARGETS_UP	1.7661e-06	8.72018e-05	0.643552	0.46086	1.66781	387	HTATIP2,VTCN1,BCL2L11,G6PD,PRUNE1,PGD,GLA,SQSTM1,ZWINT,GTF2H1,HSPB8,TUBA1C,WEE1,CTSD,TUBB4B,PKP4,CLN6,DNAJB1,USP5,LITAF,PGRMC1,TTC39A,GLG1,NDC1,GCA,CCT6A,HSPA1B,CENPT,DPP3,UBE2K,ITPK1,UBFD1,ILRUN,PICALM,PRDX3,ALKBH5,GPAT4,MAP2K1,UBR7,PHKB,ZMPSTE24,ALDH3A2,KCTD3,EIF5,SNX27,OGFOD1,RUVBL1,EIF4G2,CCDC47,RNF10,PPT1,SMG7,ATXN1L,HNRNPM,TXNDC11,NOP2,CYP1A1,CERS6,CCDC71,IARS2,SRPRA,TATDN2,PPP2R1A,PPFIA1,F…
AllMSigDB	Liver_TBG_Gclc_KO	GO_ATPASE_ACTIVITY	1.77518e-06	8.74106e-05	0.643552	0.453574	1.65338	408	ABCC4,ABCD1,ABCC3,TAPBP,GTF2H1,ABCC12,DYNC1H1,HSPD1,ABCC2,HSP90AB1,HSP90AA1,TOR1B,IDE,SNRNP200,KIF3B,MYO9B,ATP6V1A,KATNAL1,TOR1A,ATP6V1H,SMARCA4,ERCC3,ATP6V1B2,TOR3A,MSH6,ATP6V0A2,HSPA1B,ABCB6,DHX32,CHD1,ATP6V0A1,MTREX,RAD18,DHX38,ABCF3,DHX30,DDX21,ABCG1,VCP,RFC1,PSMC1,FANCM,ATP9A,CDK7,ATP6V0E1,NSF,MCM4,DDX18,MCM6,KIF16B,ASCC3,ATP6V1C1,DDX3X,PSMC6,RUVBL1,ATAD2,ANXA5,DNAH11,DHX15,KIF21A,MRE11,KIF2…
AllMSigDB	Liver_TBG_Gclc_KO	GO_INTERLEUKIN_1_MEDIATED_SIGNALING_PATHWAY	1.80392e-06	8.85596e-05	0.643552	0.648965	1.99907	97	PSMD5,SQSTM1,PSMA1,IKBKG,PSMB8,PSMD2,PSMD14,PSMA5,NOD1,SKP1,PSME4,UBB,PSMD11,PSMC1,TOLLIP,PSME1,PSMD12,TRAF6,RELA,PSMC6,PSMD1,FBXW11,PSMD7,PSMD3,PSMC2,IRAK4,IRAK1,PSMF1,TAB3,PSMD10,PSMD8,PSME3,PSMB5,IL1A,RIPK2,PSME2,RPS6KA4,IL1B,PSMA8,PSMB9,MAP3K7,PSMD13,PSMB4,PSMC3,PSMA7,OTUD4,PSMB7,PSMC4
AllMSigDB	Liver_TBG_Gclc_KO	KRAS.600.LUNG.BREAST_UP.V1_DN	1.81025e-06	8.85596e-05	0.643552	-0.492512	-1.76868	230	IGFBP2,MYOM2,CKM,ZNF750,GAS1,MAST3,SLC3A1,RYR1,MAP2K6,UGT2A3,SCARF1,NECTIN1,KRT20,CA5B,MYH7,SLC30A3,IMPA2,FGFR3,PIK3C2B,MYOM1,PVALB,ART1,CRYAB,WHRN,SOBP,SERPING1,UPK3B,SPTBN2,PBX1,NOS1,PROC,MAML3,FGGY,SDS,PRODH2,PGGHG,COL5A3,AKAP6,FRAS1,RARRES2,PARP3,YBX2,DYRK1B,ACKR3,LECT2,HOXB3,NEIL1,NTF3,KRT4,GLS2,C11orf80,DPT,FAM189A2,GPRC5B,CREB3L1,TMEM8B,EMID1,ZSCAN2,SCN7A,S100A7,CD248,GADD45G,GAMT,KCNB1
AllMSigDB	Liver_TBG_Gclc_KO	GSE22611_UNSTIM_VS_2H_MDP_STIM_MUTANT_NOD2_TRANSDUCED_HEK293T_CELL_DN	1.81424e-06	8.85596e-05	0.643552	0.541432	1.82099	190	CRYL1,MAPRE2,KIAA0319L,GLG1,AP2B1,CCT6A,CIAO2A,VAV1,NHLRC3,LIPA,ELOA,LARP4B,PLCG2,TAF2,CD86,TGFBRAP1,AGPS,THOC5,FBXO33,UBE4B,CLPTM1L,NSF,SEC23IP,NACC1,SH2B3,SNX27,LILRB4,RIPK1,DDX10,TNPO3,HIF1A,VPS53,TTC13,RUVBL1,ASCC2,HAT1,TMEM248,TPP2,BAZ1B,KIAA0930,APPBP2,PIGQ,WASHC4,ADAMTS1,GAK,GBF1,TATDN2,ARNTL,CREB3L2,CSNK1D,SAMSN1,PI4K2A,TMF1,UPF2,CDC73,HIPK1,POLDIP2,MPP5,TUBGCP4,VCPIP1,MTDH,GABPA,AS3MT,TM…
AllMSigDB	Liver_TBG_Gclc_KO	REACTOME_DOWNSTREAM_TCR_SIGNALING	1.81817e-06	8.85596e-05	0.643552	0.660344	2.00364	89	PSMD5,PSMA1,IKBKG,PSMB8,PSMD2,PSMD14,PIK3CB,PSMA5,SKP1,PSME4,UBB,PSMD11,BCL10,PSMC1,PSME1,PSMD12,TRAF6,RELA,INPP5D,PDPK1,PSMC6,PSMD1,FBXW11,PSMD7,PIK3CA,CDC34,PSMD3,PSMC2,PSMF1,PSMD10,PSMD8,PSME3,PSMB5,RIPK2,PSME2,PSMA8,PSMB9,MAP3K7,PSMD13,PSMB4,PSMC3,PSMA7,PSMB7,PSMC4,PTEN,PSMD4,NFKB1
AllMSigDB	Liver_TBG_Gclc_KO	GSE40493_BCL6_KO_VS_WT_TREG_UP	1.82737e-06	8.87678e-05	0.643552	0.549252	1.84367	188	ZWINT,HSPH1,DYNC1H1,CTPS2,CCT3,ROCK2,CRBN,KATNAL1,SLU7,URB2,SUPT6H,RLIM,GLG1,KCTD21,SAMD4B,DDX24,USP9X,APPL1,TRRAP,TUBB2A,THOC5,ZDHHC5,USP47,DDB1,NACC1,ZYG11B,GFM1,MICU2,FBXO38,NMT2,PSMD7,URGCP,RCOR1,SPTAN1,PPT1,RSPRY1,PTPN11,ADAM10,CCT7,SUFU,ARHGEF7,NCK1,CCDC186,CGNL1,EIF3A,PKN2,NLRP3,FAM91A1,PJA2,SAE1,GOLGA5,PCGF3,AQR,COPS8,TMF1,SDF4,CDK8,DDX54,EXO5,PRPF6,VPS41,EIF4B,IFT74,GOLGA3,CTDP1,CEP170,G…
AllMSigDB	Liver_TBG_Gclc_KO	GSE22886_DAY0_VS_DAY1_MONOCYTE_IN_CULTURE_DN	1.83334e-06	8.88185e-05	0.643552	0.552315	1.85555	189	NQO1,FTH1,TXNRD1,CCL2,GPX4,KEAP1,SLC7A11,TUBB4B,NAMPT,PLA2G7,MT1X,CDKN1A,ATP6V1H,TNFSF14,PSMD14,DUSP4,TXN,MAFF,PSMD11,PSMC1,CSTB,CLN5,MTF1,HIVEP2,CCL22,PPME1,RGL1,ETS2,RRAGC,CAMSAP2,TRAPPC4,PIP4K2C,TNFRSF1B,MAFG,TNIP1,C3,ADAMDEC1,ARL8B,ANKLE2,SOWAHC,MAPK6,PI4K2A,ATP6V1D,ALCAM,PSMB5,ZHX2,CTSV,GSTO1,BASP1,MRC1,SLAMF7,GNA15,CLEC5A
AllMSigDB	Liver_TBG_Gclc_KO	SERVITJA_LIVER_HNF1A_TARGETS_UP	1.84991e-06	8.93808e-05	0.643552	0.608357	1.94153	129	NQO1,ABCC4,GSTM1,CBR1,CBR3,MMP12,ABCC3,POR,ADORA1,CCL2,LY6D,ME1,WEE1,MAOA,MCM2,GAS2L3,ECT2,MGST3,ALDH3A2,SLC22A5,PPARG,RGS2,THBS1,NLN,TNFRSF12A,KIF20A,PSAT1,NEK2,IGF2R
AllMSigDB	Liver_TBG_Gclc_KO	GSE11961_MEMORY_BCELL_DAY7_VS_GERMINAL_CENTER_BCELL_DAY40_UP	1.91118e-06	9.20943e-05	0.627257	0.540504	1.81812	193	GSTM1,USPL1,CXCL10,ZC3HAV1,HSPH1,ANKFY1,MLKL,GBP6,LRP11,GNL3,NAMPT,SH3BP2,NAA25,RRP15,TRAFD1,URB2,CHCHD4,TRIM5,GPR65,UBAP1,STIP1,TOR1AIP2,CD300LB,WDR43,CD86,ITPK1,CMTR2,AXL,DNAJB6,GBP2,EPSTI1,TOMM70,SMOX,LRP12,MINPP1,XAF1,EIF3J,MYC,GBP7,DHX8,IFIT1B,ZNF516,RBM19,SMCHD1
AllMSigDB	Liver_TBG_Gclc_KO	GSE13547_CTRL_VS_ANTI_IGM_STIM_BCELL_2H_UP	1.96366e-06	9.4371e-05	0.627257	0.562692	1.88305	176	RSAD2,MX1,CXCL10,EPHX1,GBP6,EGR2,TRIM25,DZIP3,TRAFD1,PSMD14,TRIM5,GCA,USP18,RBBP8,EHD4,NCF1,CDC45,ECT2,DDX60,CD86,EIF2AK2,VCP,MCM6,IFIH1,TJP2,IFIT3,BRCA1,ANK3,PRC1,PSAT1,PTPN13,ZBP1,FKBP5,AIDA,CDK6,CLIC4,POLE,KIF15,CCL3,SF3A1,MCM3,CCNA2,CENPH,RPA1,ESCO2,NCAPG2,TOP2A,TEC,LIG1,CHEK1,HNRNPLL,CD38,CLSPN,HOOK1,PRR11,WDHD1,MKI67,KIF2C,KIF11,TPX2,CENPE,RRM1,CDCA8,NCAPG,BUB1,CALU,BRCA2,TGFB1,HMMR,XDH,CEN…
AllMSigDB	Liver_TBG_Gclc_KO	HUMMERICH_SKIN_CANCER_PROGRESSION_DN	2.01318e-06	9.64933e-05	0.627257	-0.612432	-1.97021	100	TNNT3,MB,ACSL5,MYH1,TNNI2,TCAP,TPM2,MYLPF,TNNC2,PYGM,MYL1,HSPB7,DES,FASN,IL11RA,PTPRS,TLE5,RAB34,SERPING1,PDLIM3,ECSIT,EPHA1,PSEN2,ENO3,GPX3,LAMB2,GGT1,SCP2,SERPINA1,CUX1,ACADSB,BMP1,ECH1,EPHB3,BCAM,CD34
AllMSigDB	Liver_TBG_Gclc_KO	GSE35825_UNTREATED_VS_IFNG_STIM_MACROPHAGE_UP	2.02443e-06	9.67754e-05	0.627257	0.539664	1.8153	193	GSR,ZC3HAV1,SLC2A1,CYBB,GCH1,ESD,GBP6,IRF7,CLEC6A,SLC7A11,RELB,URM1,SH3BP2,VCAM1,CD83,CDKN1A,PLEK,TRIM5,TOR3A,HSPA1B,ZNFX1,RCAN1,OGFR,TENT2,TOR1AIP2,DLG5,CCNG2,IGSF6,GNA13,RHBDF2,TPI1,TJP2,IFIT3,PCYT1A,ZSWIM4,CLN5,RC3H1,MTMR12,GBP4,PTPN12,HILPDA,P4HA1,CLIC4,ADM,TMA16,SLC2A6,C3,PROCR,MREG,PML,PARP9,SAMSN1,MCOLN2,IL1A,RTP4,IFRD1,SLAMF7,PSME2,SLFN5,RAB22A,CCL24,STX11,RNF19B,ADAR,HLA-B,TRIM21,BATF2,S…
AllMSigDB	Liver_TBG_Gclc_KO	GO_SKELETAL_MUSCLE_ORGAN_DEVELOPMENT	2.04082e-06	9.71669e-05	0.627257	-0.537843	-1.86279	164	MYOM2,MYOZ2,ACTA1,VAMP5,GTF3C5,RYR1,ANKRD2,MYLPF,KLHL41,CASQ1,TBX1,MYOZ1,ACTN3,STAC3,MYL3,YBX3,MYOM1,LMOD3,RBM24,BCL9L,NUPR1,MYLK2,KLF5,DLL1,BCL9,TAZ,CAV1,ASB2,SRPK3,SOX17,SMYD1,MEF2C,NEURL1,GPC1,POPDC2,BVES,NR2F2,SIX4,HLF,GPCPD1,CHRNA1,SCX,UQCC2,DDX17,VGLL2,SIX1,KLHL40,RIPOR2,MYORG,CDON,MEOX2,IGSF8,POPDC3,HMG20B,EPHB1
AllMSigDB	Liver_TBG_Gclc_KO	REACTOME_INTERLEUKIN_1_FAMILY_SIGNALING	2.0434e-06	9.71669e-05	0.627257	0.604762	1.92938	130	PSMD5,SQSTM1,TBK1,PSMA1,NFKBIB,IL18BP,IKBKG,NFKB2,PSMB8,PSMD2,PSMD14,PTPN9,PSMA5,NOD1,SKP1,PSME4,UBB,PSMD11,PSMC1,MAP2K1,TOLLIP,PSME1,PSMD12,TRAF6,RELA,PSMC6,PSMD1,FBXW11,PSMD7,PTPN12,PTPN11,PSMD3,PTPN13,MAPK8,PSMC2,MAP2K4,IRAK4,IRAK1,PSMF1,TAB3,PSMD10,PSMD8,PSME3,PSMB5,IL1A,RIPK2,PSME2,IL1B,PSMA8,PSMB9,MAP3K7,PSMD13,PSMB4,PSMC3,PTPN23,PSMA7,PSMB7,PSMC4
AllMSigDB	Liver_TBG_Gclc_KO	NABA_CORE_MATRISOME	2.0522e-06	9.73282e-05	0.627257	-0.482678	-1.75302	247	KCP,IGFBP2,NTN3,RSPO1,VTN,IGFBP6,ADIPOQ,IGFBP5,HAPLN4,HMCN2,CHADL,SNED1,MFAP5,VWCE,COL18A1,FMOD,FGB,SPOCK2,CILP,FGG,CCN3,LAMB2,ASPN,LGI2,FGA,PODN,COL5A3,NTNG2,THBS4,FRAS1,COL24A1,COL20A1,VWA3A,LAMA5,LTBP3,SMOC1,HSPG2,COL6A1,LGI4,TNXB,ECM2,OGN,LTBP4,MGP,DPT,SLIT3,FBLN2,SPARCL1,EMID1,LRG1,TSPEAR,AGRN,GAS6,CRELD2,AEBP1,COL27A1,COL8A2,VWA7,COL6A2,MFAP4,NPNT,LAMA2,OPTC,COLQ,ELN,CCN6,INTS6L,MATN4,EGFLA…
AllMSigDB	Liver_TBG_Gclc_KO	GSE15930_STIM_VS_STIM_AND_TRICHOSTATINA_48H_CD8_T_CELL_DN	2.12695e-06	0.000100609	0.627257	0.542603	1.82045	191	RSAD2,CREG1,MX1,TAPBP,CMPK2,ATF3,SAT1,CTSS,LGALS3BP,IRF7,RMDN3,TRIM25,NAMPT,TRAFD1,IRGM,SKIL,USP18,ZNFX1,PDLIM1,OGFR,ELOA,TOR1AIP2,SLFN12L,RABEP1,DAXX,SCAF8,DDX24,ISG15,EIF2AK2,IFIH1,PSME1,TRAF6,NMT2,VPS53,GEMIN5,DUSP6,PABPC1,AZIN1,PELO,SRPRA,PML,SEC23A,LRP6,TAP1,IFIT1B,ETNK1,GNG12,ANTXR2,PIGS,SHISA5,KMT5A,IFI27,DNAJC2,POLDIP3,USP25,PSME2,TUBA4A,ADAR,HLA-B,RGS10,TRIM21,OTUD7B,DNAJA3,IFI27L2,B3GNT2
AllMSigDB	Liver_TBG_Gclc_KO	GO_RESPONSE_TO_TYPE_I_INTERFERON	2.13366e-06	0.000100662	0.627257	0.688935	2.0182	73	RSAD2,MMP12,MX1,TBK1,IRF7,OASL,HSP90AB1,PSMB8,IFIT2,USP18,PTPN1,UBE2K,ISG15,OAS3,GBP2,IFIT3,SETD2,PTPN11,ZBP1,XAF1,JAK1,IRAK1,TRIM56,IRF8
AllMSigDB	Liver_TBG_Gclc_KO	GO_ACTIN_BINDING	2.24873e-06	0.000105747	0.627257	-0.427652	-1.62071	399	MYOM2,MYOZ2,DIXDC1,TNNT3,TTN,MYH1,TNNI2,MYH2,MYBPC1,NRAP,MYH4,ACTN2,XIRP2,TPM2,MYO18B,TNNC2,MYBPC2,FERMT2,FLNC,ABLIM3,XIRP1,CAP2,MYH7,TAGLN3,NEB,MYOZ1,SPTB,ACTN3,SNTG2,ENAH,TMOD1,MYL3,LIMCH1,MYLK,MYOM1,VIL1,LMOD2,SYNPO2,LMOD3,MYPN,MYO1A,MYO5C,MYL2,TMOD4,ARPC1B,PKNOX2,MYOT,NEXN,FHOD3,ZNF185,ABLIM2,MSRB1,OBSL1,SPTBN2,MYOM3,FMN1,FHL3,SYNPO2L,GSN,CNN3,PRKN,KPTN,MPRIP,MAP1B,ESPN,MYOZ3,EGFR,ABRA,LMOD1
AllMSigDB	Liver_TBG_Gclc_KO	GSE24634_TREG_VS_TCONV_POST_DAY10_IL4_CONVERSION_DN	2.25318e-06	0.000105747	0.627257	0.549601	1.84643	189	PPFIBP2,HMOX1,CREG1,FTL,SLC15A3,CLEC7A,GLA,BLVRB,C1QB,CSF1R,PSAP,TREM2,ITGB2,CDKN1A,ITGB5,MAOA,C1QA,GRN,SIRPA,AKR1A1,HCK,LIPA,CD163,FCGR2A,TYROBP,CD86,FGR,PILRA,MNDA,IGSF6,PDGFC,HK3,LILRB4,VAT1,SLAMF8,RGL1,CYFIP1,KIAA0930,PLEKHB1,CD14,ACVR1B,SLC2A6,RAB31,IFI30,NLRP3,TGFBR1
AllMSigDB	Liver_TBG_Gclc_KO	GSE26559_TCF1_KO_VS_WT_LIN_NEG_CELL_UP	2.26428e-06	0.000105986	0.627257	0.54495	1.8341	192	CBR1,HTATIP2,MAP3K14,BLVRB,MLEC,GTF2H1,EGR2,PLK3,GPNMB,PLAA,SUSD6,DCP2,ATP6V0A2,PRKAA1,CCNG2,ARHGAP25,NUP50,CSTB,SCAF11,PEX3,PPP2CB,SEC23IP,STK17B,MEGF9,MICU2,CYLD,MED22,HSPA4,IL4R,AOAH,FEM1B,EXT1,BAZ1B,LGALS8,SLC30A1,MTMR6,CLIC4,RASA1,SEC23A,ELP1,CAST,AKAP9,SF3A1,SERTAD2,SMC4,RBM19,VPS35L,IL10RA,HIPK1,IL1A,CHEK1,PDS5A,MSL3,MAPK1,ACADM,MPHOSPH10,ARF3,EFR3A,SLF2,FEZ2,HMMR,BCL2A1,CRYBG3,NAGLU
AllMSigDB	Liver_TBG_Gclc_KO	GSE30971_CTRL_VS_LPS_STIM_MACROPHAGE_WBP7_KO_4H_DN	2.27004e-06	0.000105986	0.627257	0.564665	1.88572	173	G6PD,TXNRD1,EPHX1,PGD,CLEC7A,GLA,ME1,HCLS1,LPXN,OASL,RGS1,CYB5D1,GPAT3,VSIG4,ITGB2,RAB7B,GPR65,AHCYL1,CD84,DHX32,LIPA,IRGQ,LYPLAL1,CD300LB,NSUN3,MNDA,GNA13,ABHD2,MAN1A2,ALDH3A2,HAT1,ITFG1,TUT7,MINPP1,LINC-PINT,CAMSAP2,ADO,SLC22A4,GABARAPL1,PRDM1,NCF2,DOCK10,DENND1B,DBF4,RASAL2,SERPINE1,HNRNPLL
AllMSigDB	Liver_TBG_Gclc_KO	GSE18804_SPLEEN_MACROPHAGE_VS_COLON_TUMORAL_MACROPHAGE_DN	2.28835e-06	0.000106225	0.627257	-0.501184	-1.77842	195	CMYA5,NRAP,RYR1,AK1,COX6A2,FERMT2,PYGM,SMTNL2,TRPT1,CACNA1S,DES,JPH2,RILP,USP13,ITGA7,SYNPO2,MYPN,PLIN4,ZNF76,ART1,SMARCD3,UNC45B,HSPA1L,PPP1R1A,SCN4B,CAVIN4,KLHDC1,CAMK2A,TMEM182,ECSIT,SPEG,CNKSR1,ENO3,RMDN1,SPOCK2,ANKRD37,KLHL30,MPP3,C4orf54,ASB2,HJV,RRAGD,MYOZ3,RILPL1,SMYD1,FSD2,LPIN1,KCNC4,MEF2C,MACROD1,NEURL1,POPDC2,PPP1R12B,PFKFB1,REEP1,VEGFB,RBM38,DRAP1,PACSIN3,TRIM54,AARSD1,TMEM117,BTBD1,…
AllMSigDB	Liver_TBG_Gclc_KO	GO_REGULATION_OF_SYMBIOSIS_ENCOMPASSING_MUTUALISM_THROUGH_PARASITISM	2.28865e-06	0.000106225	0.627257	0.535351	1.81471	206	RSAD2,BCL2L11,MX1,ZC3HAV1,SQSTM1,HACD3,OASL,TRIM25,PARP10,SMARCA4,TRIM5,CHD1,SUPT5H,ISG15,EIF2AK2,CCNK,OAS3,IFI16,DDB1,POLR2G,CHMP4B,MID2,DDX3X,SNW1,OSBP,PDE12,POLR2A,PABPC1,PC,LARP1,CCNT1,CHMP2B,GTF2B,ITGAV,TNIP1,PKN2,IRF8,PML,CCL3,PLSCR1,RAB7A,POLR2B,TRIM32,TOP2A,IFI27,FAM111A,BST2,VPS4B,CTDP1,TBC1D20,CHMP4C,POLR2D,VPS4A,JUN,YTHDC2,ADAR,MPHOSPH8,TRIM21,CCL5,PSMC3,TRIM27,EXOC2,TRIM14,DHX9,NECTIN…
AllMSigDB	Liver_TBG_Gclc_KO	REACTOME_FCERI_MEDIATED_NF_KB_ACTIVATION	2.29285e-06	0.000106225	0.627257	0.657351	2.00642	90	PSMD5,PSMA1,IKBKG,PSMB8,PSMD2,PSMD14,PSMA5,SKP1,PSME4,UBB,PSMD11,BCL10,PSMC1,PSME1,PSMD12,TRAF6,RELA,PDPK1,PSMC6,PSMD1,FBXW11,PSMD7,LYN,CDC34,PSMD3,PSMC2,PSMF1,TAB3,PSMD10,PSMD8,PSME3,FCER1G,PSMB5,PSME2,RASGRP1,PSMA8,PSMB9,MAP3K7,PSMD13,PSMB4,PSMC3,PSMA7,PSMB7,PSMC4,IGHV1-69,PSMD4,NFKB1
AllMSigDB	Liver_TBG_Gclc_KO	GSE7831_UNSTIM_VS_CPG_STIM_PDC_4H_UP	2.32054e-06	0.000107233	0.627257	0.53868	1.81173	190	TXNRD1,NRIP1,EPHX1,TMEM62,STK10,LCP1,CTSD,IDE,RAN,HIBCH,SMPDL3A,FAM102A,SKIL,RANBP9,NIFK,USP38,SCAF8,WDR43,TGFA,TES,MYO1F,PAFAH1B1,ZFAND5,NFS1,FTSJ3,SNX14,IL4R,PAK2,TUT7,PRC1,IGF2R,POM121,TNFRSF1B,ANGEL2,ITGAV,JAK1,SPDL1,ABCG2,ARNTL,TFDP1,DDX1,HMGB2,MAPK6,RXYLT1,SHISA5,KRAS,KMT5A,VASP,DNAJC2,ACTG1
AllMSigDB	Liver_TBG_Gclc_KO	GSE5589_UNSTIM_VS_180MIN_LPS_AND_IL10_STIM_MACROPHAGE_UP	2.34866e-06	0.000108255	0.627257	0.532693	1.79551	195	CBR1,UGDH,SLC1A4,SLC15A3,TMEM62,CD68,SLC2A1,ANXA7,SLC35F5,SNX5,DAP,DNAJC10,ATP6V1A,CRBN,ATP6V1H,ABHD12,LRRC58,LARP4B,TMEM87B,CD300C,CTBS,EXOC8,BLOC1S6,CD44,PTGS1,CDYL,SOAT1,FPGT,SEMA4B,MTAP,PIK3CA,RAB8B,CDKN2B,AMZ1,ZKSCAN5,CCDC6,VEZT,USP22,PHOSPHO1,CAMSAP2,CLOCK,GAK,RRAS2,ALDH1B1,CLCN5,MIEF1,PTK2,AFF1,CAST,CREB3L2,RMND5A,TMEM230,PROS1,KMT5A,RIC1,CPT2,PPP4R3B,TCIRG1,STK24,MEAK7,RBM47,CTDP1,MAPK1IP…
AllMSigDB	Liver_TBG_Gclc_KO	GSE2706_UNSTIM_VS_2H_LPS_AND_R848_DC_DN	2.39647e-06	0.000110176	0.627257	0.568073	1.8846	167	RSAD2,CXCL10,ZC3HAV1,CMPK2,ATF3,HIVEP1,IRF7,OASL,NABP1,PLK3,RGS1,RELB,NAMPT,ICAM1,HERC6,CDKN1A,IFIT2,IFI44,C17orf58,NUP98,ZNFX1,ISG15,TUBB2A,HCAR3,CD274,IFIH1,IFIT3,USP12,ERN1,BAZ1A,RAB21,ANKRD33B,ZC3H12C,TNFAIP3,BTG2,PPP1R15A,TNIP1,RAB30,IRF8,PML,RAPGEF2,DRAM1,IL10RA,DNAJB4,IL1A,RTP4,RIPK2,MASTL,ARAP2,SLAMF7,STX11,RASGRP1,GADD45A,BATF2
AllMSigDB	Liver_TBG_Gclc_KO	GO_RIBONUCLEOPROTEIN_COMPLEX_BIOGENESIS	2.4265e-06	0.000111273	0.627257	0.447866	1.63546	425	TSR1,METTL16,RIOK2,DYNC1H1,WDR3,HSP90AB1,HSP90AA1,IMP4,REXO4,G3BP2,SNRNP200,HEATR3,RAN,NOP58,YBEY,RRP15,NOL8,SLU7,URB2,PRKAA2,STYXL1,RSL1D1,EIF2S1,MTREX,SBDS,PRKAA1,NOP14,DHX30,WDR43,CNOT1,BMS1,XRN2,ZRSR2,SNUPN,NOL6,DDX21,NSUN3,NOL9,PRPF19,EIF6,ATR,SCAF11,EIF2S3,FTSJ3,PWP2,EIF5,OGFOD1,THUMPD1,DDX3X,RRN3,RUVBL1,RC3H1,GTPBP4,GEMIN5,GAR1,TSR2,TENT4B,NOP2,LAS1L,CLP1,EIF3J,UTP4,PES1,DHX37,NCBP1,PTGES3…
AllMSigDB	Liver_TBG_Gclc_KO	REACTOME_FBXL7_DOWN_REGULATES_AURKA_DURING_MITOTIC_ENTRY_AND_IN_EARLY_MITOSIS	2.4363e-06	0.000111439	0.627257	0.723798	2.01878	55	PSMD5,PSMA1,PSMB8,PSMD2,PSMD14,PSMA5,SKP1,PSME4,UBB,PSMD11,PSMC1,PSME1,PSMD12,PSMC6,PSMD1,PSMD7,PSMD3,PSMC2,PSMF1,PSMD10,PSMD8,PSME3,PSMB5,PSME2,PSMA8,PSMB9,PSMD13,PSMB4,PSMC3,PSMA7,PSMB7,PSMC4
AllMSigDB	Liver_TBG_Gclc_KO	GSE6674_UNSTIM_VS_ANTI_IGM_AND_CPG_STIM_BCELL_DN	2.49809e-06	0.000113976	0.627257	0.540917	1.81479	191	TSR1,GNL3,RMDN3,WDR3,PLK3,POLR1A,G3BP2,GTF2E1,NAA25,MAFK,URB2,CHCHD4,DUSP4,LCP2,TEX2,TASOR2,TWNK,DHX30,WDR43,THUMPD3,NOL9,KANSL2,PICALM,E2F3,SLC37A3,IPPK,RRN3,DLST,LARP4,ZMYND19,GTPBP4,ERN1,MTAP,ZDHHC13,FAM185A,BDP1,LRP12,HSD17B7,NOP2,ANKIB1,MAPK8,UTP4,MYC,NEDD9,EEF1E1,CDK6,TRMT10C,RARS2,ATAD3A,TFDP1,MRPL19,DET1,PSME3,HSPA9,DDX54,EIF1AY,B3GALT6,MAK16,USO1,AGGF1,LRP8,UTP18,PRMT5,C16orf72,TUBA4A,UT…
AllMSigDB	Liver_TBG_Gclc_KO	HESS_TARGETS_OF_HOXA9_AND_MEIS1_DN	2.51909e-06	0.000114644	0.627257	0.669255	1.98369	78	MSR1,MPEG1,CLEC7A,TLR2,CTSS,LYZ,CYBB,EGR2,CSF1R,LITAF,PSAP,PLEK,SIRPA,SLC11A1,MS4A6A,C3AR1,FCGR1A,HCK,LIPA,SLFN12L,FGR,CSF2RB,CCR5,LILRA5,CD300LF,RNASE2,CHIA,GCNT2,BTG2,FPR1,STX3,PLSCR1
AllMSigDB	Liver_TBG_Gclc_KO	REACTOME_CELL_CYCLE_CHECKPOINTS	2.52895e-06	0.000114787	0.627257	0.508951	1.77406	254	PSMD5,ZWINT,PSMA1,DYNC1H1,WEE1,PSMB8,CDKN1A,MCM5,PSMD2,PSMD14,YWHAG,MCM2,RNF168,RBBP8,NUP98,CENPT,PSMA5,CLASP1,CDC45,PSME4,RANBP2,UBB,PSMD11,PSMC1,ATR,NDEL1,PAFAH1B1,MAPRE1,MCM4,PPP2CB,MCM6,MIS12,PSME1,PSMD12,PSMC6,PSMD1,PSMD7,BRCA1,ANAPC1,SUMO1,MRE11,CDC27,PSMD3,TOPBP1,PSMC2,YWHAH,DYNC1LI1,DSN1,SPDL1,MDM2,PSMF1,PPP2R1A,EXO1,PSMD10,PSMD8,ORC2,MCM3,CCNA2,PSME3,CENPH,PSMB5,RPA1,DBF4,MCM8,WRN,CHEK1,…
AllMSigDB	Liver_TBG_Gclc_KO	REACTOME_VIF_MEDIATED_DEGRADATION_OF_APOBEC3G	2.53497e-06	0.000114787	0.627257	0.733955	2.04168	53	PSMD5,PSMA1,PSMB8,PSMD2,PSMD14,PSMA5,PSME4,UBB,PSMD11,PSMC1,PSME1,PSMD12,PSMC6,PSMD1,PSMD7,PSMD3,PSMC2,PSMF1,PSMD10,PSMD8,PSME3,PSMB5,CUL5,PSME2,PSMA8,PSMB9,PSMD13,PSMB4,PSMC3,PSMA7,PSMB7,PSMC4
AllMSigDB	Liver_TBG_Gclc_KO	REACTOME_STABILIZATION_OF_P53	2.54174e-06	0.000114805	0.627257	0.723309	2.02388	57	PSMD5,PSMA1,PSMB8,PSMD2,PSMD14,PSMA5,PSME4,UBB,PSMD11,PSMC1,PSME1,PSMD12,PSMC6,PSMD1,PSMD7,PSMD3,PSMC2,MDM2,PSMF1,PSMD10,PSMD8,PSME3,PSMB5,ATM,PSME2,PSMA8,PSMB9,PSMD13,PSMB4,PSMC3,PSMA7,PSMB7,PSMC4
AllMSigDB	Liver_TBG_Gclc_KO	GSE339_EX_VIVO_VS_IN_CULTURE_CD4CD8DN_DC_DN	2.58062e-06	0.00011627	0.627257	0.545468	1.83096	188	SRXN1,BCL2L11,FTH1,EPB41,GLA,ZWINT,ZFAND2A,LCP1,M6PR,SLC7A11,HSPD1,ABCC2,HSP90AB1,TRIM25,LITAF,NFKB2,CDKN1A,RNF4,SAMD4B,CNOT1,TES,PSMD11,PSMC1,NDEL1,GNA13,USP14,RELA,GOSR2,TDRP,ANXA5,RAB8B,TRNT1,CCDC6,CACUL1,TNFRSF11A,UTP4,ARIH1,AP1G1,PELO,TNFRSF1B,ZMYM4,ARNTL,GABARAPL1,GTF2E2,CCAR1,ATP6V1D,IDI1,HSPA9,SERPINE1,IFRD1,TGM2,BMP8B,WDR26,CHP1,PPP2R2A,PDCL3,RAP1B,C16orf72
AllMSigDB	Liver_TBG_Gclc_KO	SU_LIVER	2.58894e-06	0.000116354	0.627257	-0.72286	-2.06261	49	TAT,C8A,LIPC,HAO1,CPN1,SLC6A12,SAA4,C9,F12,UGT2B4,TFR2,GCKR,ITIH2,CPS1,CRP,ARG1,SERPINC1,SERPIND1,MASP2,LECT2,AFM,APOF,F9,GCGR,SLC22A1,AKR1C4
AllMSigDB	Liver_TBG_Gclc_KO	REACTOME_CARDIAC_CONDUCTION	2.62107e-06	0.000117505	0.627257	-0.570403	-1.89177	123	ATP2A1,KCNK10,RYR1,ATP1A2,KCNK5,NPR2,CACNA1S,CASQ2,CASQ1,SCN4A,ATP1B1,TRDN,CACNA1D,CACNA2D1,CACNB1,SCN4B,PLN,FXYD3,FXYD1,CAMK2A,NOS1,SLN,SCN1B,SLC8A3,ATP2A3,CACNG1,KCNJ2,ATP1B2,CACNG6,FXYD7,NPR1,CAMK2D,KCND1,RYR3
AllMSigDB	Liver_TBG_Gclc_KO	GSE39820_TGFBETA1_VS_TGFBETA3_IN_IL6_TREATED_CD4_TCELL_UP	2.64936e-06	0.000118479	0.627257	0.542279	1.82719	196	TSR1,MTHFD1L,SLC2A1,STT3B,BTAF1,CDS2,TGFBR2,AREL1,REXO4,G3BP2,ADNP2,RNF4,NUP153,TOX4,CAPZA1,PTPRA,LPGAT1,AP2B1,MAPK9,DCK,IQGAP1,CDC42SE1,SLC39A6,POP1,THUMPD3,CAPZA2,ZNF655,UBE4B,POFUT1,MAPRE1,MAN1A2,SOAT1,RBM27,MSANTD4,TRAPPC13,TTC13,ERN1,PTPN12,RSPRY1,TMEM127,SNAP23,PIP4P2,ZHX1,TSPYL1,CTNNA1,ADO,ERBIN,KBTBD8,FAM91A1,SLC25A46,ELP1,DR1,ATP6V1D,ATP2C1,KRAS,FAM20B,CHORDC1,ARID2,DDX54,RNF185,NAB1,MTD…
AllMSigDB	Liver_TBG_Gclc_KO	GSE6269_HEALTHY_VS_STAPH_AUREUS_INF_PBMC_UP	2.66052e-06	0.000118683	0.627257	0.571336	1.8766	157	RSAD2,MX1,MAPRE2,PARP12,LGALS3BP,HACD3,IRF7,OASL,HERC6,SPATS2L,CEP83,SMARCA4,GLG1,TRIM5,IFI44,ATP6V0A2,LY6E,DDX60,SLC25A17,SIGLEC1,ISG15,EIF2AK2,MED1,OAS3,C2CD3,SCAF11,IFI16,LARP4,SMG7,PTPRO,EIF4G1,ZBP1,XAF1,NPAT,LARP1,WASHC4,SPDL1,PUS7,KPNB1,PML,IL2RG,PDHX,TRIM32,PTPRC,UPF2,ERGIC2,RECQL,USO1,TGS1,VPREB3,ADAR,ZWILCH,DCAF17,USP1,HLA-B,SMG1,MRPS18B,BPTF,PUM1,TRIM14,IFI35,C1orf109,AP3D1,RUBCN,RHOB,C…
AllMSigDB	Liver_TBG_Gclc_KO	GSE41867_NAIVE_VS_DAY6_LCMV_EFFECTOR_CD8_TCELL_UP	2.69949e-06	0.000120124	0.627257	0.53237	1.79224	194	MSR1,TAPBP,CLEC7A,CD68,TLR2,PPM1H,GBP6,DOP1B,IL18BP,RBM43,TRIM25,ZNF691,ITGB2,IFIT2,SEC24B,AKR1A1,CCDC171,RCAN1,CD300LB,CD86,UBR4,ARHGAP25,PARP11,ADPRM,PTGS1,DOCK5,COA5,FBXO33,GNS,SUCO,STK17B,C19orf38,WASF2,ENPP4,THBS1,MTF1,HIVEP2,BAZ1A,NAP1L1,CYFIP1,CTNNA1,ZBP1,LGALS3,PTK2,PML,TBC1D9B,PCGF3,TMEM230,ACOT8,KATNA1,IFT140,DTX3L,CD40,ARRDC4,RASGRP1,ACTR1A,PSMB9,CYP4F3,ACOD1,PLXNC1,XDH,NADK,ESYT1,UBAS…
AllMSigDB	Liver_TBG_Gclc_KO	GSE12366_PLASMA_CELL_VS_MEMORY_BCELL_DN	2.71569e-06	0.000120547	0.627257	0.551636	1.84735	177	NUB1,CHMP7,STK10,MAPRE2,CYBB,DENND4C,HCLS1,EGR2,DCK,NOD1,TGOLN2,CCNG2,PARP11,MED1,PUS10,THOC5,OFD1,MORC3,DNAJC16,NAAA,INPP5D,OSBPL11,MTF1,HIVEP2,DHX15,SNAP23,PABPC1,NAP1L1,BDP1,TOPBP1,MYH9,ARID1B,PTBP3,NUFIP2,RRAGC,PAWR,PGAP2,JAK1,TATDN2,RIN3,THAP12,SERTAD2,DCLRE1C,DOCK10,UST,VASP,CEMIP2,RECQL,OSGEPL1,LFNG,C16orf72,GALNT10,VPS37A,ZWILCH,PGM2L1,USP1,RASGRP1,TMOD3,SLF2,CTDSPL2,MTF2,P2RY12,PRIM1,BIR…
AllMSigDB	Liver_TBG_Gclc_KO	GSE3982_EOSINOPHIL_VS_DC_DN	2.72649e-06	0.000120729	0.627257	0.539691	1.81068	191	NQO1,CBR1,CBR3,ALDH1A1,C2CD2,SLC15A3,ATF3,LMAN2L,TFRC,SNX5,WDR3,OSBPL3,INVS,VANGL1,CD83,ATP6V1H,TRIAP1,EHD4,ABRAXAS2,DHRS9,CDC42BPB,RHEB,CUL4A,FOSL1,CSTB,PEX3,REXO2,BLMH,PPARG,GRWD1,DDX10,CSNK1G3,UBXN8,ITFG1,KPNA4,EIF4G1,CTNNA1,LRRC8D,ADO,CERS6,MDM2
AllMSigDB	Liver_TBG_Gclc_KO	GSE37301_HEMATOPOIETIC_STEM_CELL_VS_CD4_TCELL_UP	2.86436e-06	0.000126523	0.627257	0.553754	1.85032	180	G6PD,CXCL10,ABHD4,SLC15A3,ADGRE1,CD68,BLVRB,WEE1,OSBPL3,CSF1R,LITAF,CD83,GRN,PTPN9,TXN,FCGR1A,ECT2,NOD1,PLCG2,FCGR2A,FGR,CSF2RB,GAA,CD44,GNS,ARHGAP19,CD274,CD300LF,LILRB4,CLEC4A,PHLPP2,CFP,SSH1,PRC1,ZBP1,CDK6,CCR2,ITPRID2,ELL2,FPR1,RAB31,C3,RNF216,IRF8,KIF15,PREX1,PML,TLR9,SNX9,AKT1,CCNA2,FCER1G,NCAPG2,FAM20B,TOP2A,TGFBI,CD80,ADAP1,PRR11,E2F1,RBM47,PON3,MKI67,KIF11,TPX2,CENPE,ANLN
AllMSigDB	Liver_TBG_Gclc_KO	GO_RESPIRASOME	2.88184e-06	0.000126793	0.627257	-0.616003	-1.95706	91	MT-CYB,MT-ND4,COX6A2,MT-CO1,COX7A1,MT-ND1,NDUFA1,NDUFAB1,DMAC2,MT-ND2,MT-CO3,NDUFB8,MT-ND5,NDUFS4,COX7A2,HIGD2A,NDUFB10,NDUFA6,C15orf48,UQCRB,COX4I1,COX7B,NDUFV3,NDUFS7,UQCRQ,NDUFA4L2,UQCRH,NDUFB5,NDUFC2,MTCO2P12,CYC1,MT-ND6,NDUFA11,NDUFB6,NDUFB7,NDUFA9,NDUFA2,WDR93,SDHB,NDUFA13,NDUFA7,NDUFB2,NDUFB11,NDUFA3,COX4I2,NDUFA8,NDUFC1,NDUFS3,NDUFA10,NDUFS8,NDUFV2,DMAC1,UQCRC1,COX5A
AllMSigDB	Liver_TBG_Gclc_KO	REACTOME_SWITCHING_OF_ORIGINS_TO_A_POST_REPLICATIVE_STATE	2.88454e-06	0.000126793	0.627257	0.653892	1.99586	90	PSMD5,PSMA1,PSMB8,MCM5,PSMD2,PSMD14,MCM2,PSMA5,SKP1,PSME4,UBB,PSMD11,PSMC1,MCM4,MCM6,PSME1,PSMD12,PSMC6,PSMD1,PSMD7,ANAPC1,CDC27,PSMD3,CDT1,PSMC2,PSMF1,PSMD10,PSMD8,ORC2,MCM3,CCNA2,PSME3,PSMB5,MCM8,PSME2,PSMA8,PSMB9,ANAPC2,PSMD13,PSMB4,PSMC3,PSMA7,PSMB7,SKP2,ORC1,PSMC4,ORC5,CCNE2,CDC16,PSMD4,ANAPC7
AllMSigDB	Liver_TBG_Gclc_KO	GO_MUSCLE_ALPHA_ACTININ_BINDING	2.9277e-06	0.000128377	0.627257	-0.924911	-2.04518	14	MYOM2,TTN,MYBPC1,NRAP,LDB3,MYBPC2,MYOM1,SYNPO2,MYPN,OBSL1,MYOM3
AllMSigDB	Liver_TBG_Gclc_KO	GSE6269_FLU_VS_E_COLI_INF_PBMC_UP	2.9601e-06	0.000129483	0.627257	0.57322	1.86305	148	RSAD2,MX1,CES1,PARP12,LGALS3BP,HACD3,MLEC,IRF7,OASL,HERC6,SPATS2L,MYO9B,GLYR1,SUPT6H,METTL7A,IFI44,NUP62,USP18,RFWD3,ARHGDIA,DDX60,SIGLEC1,ISG15,EIF2AK2,ACTN4,CCR5,OAS3,C2CD3,IFI16,USP10,SMG7,CDC27,EIF4G1,ZBP1,XAF1,LARP1,GAK,WIPF1,WAS,SHC1,PDHX,PSME3,ERGIC2,PI4KB,MTDH,TKFC,ADAR,USP1,TGFB1,HLA-B,TRIM21,TYK2,CCND3,BPTF,TRIM14,IFI35,AP3D1,RUBCN,MRTFA,BRD2,DCTN1,GTPBP2
AllMSigDB	Liver_TBG_Gclc_KO	GSE39820_CTRL_VS_TGFBETA1_IL6_CD4_TCELL_DN	2.98764e-06	0.000130371	0.627257	0.534078	1.79651	193	SLC48A1,FTH1,AFG3L2,SMIM3,FOSL2,CDS2,RGS1,REXO4,PSAP,RNF149,CAPZA1,TNFRSF1A,MAPK9,MFSD1,PTPN1,MGST3,PRKCZ,SYT11,CD86,YPEL5,NICN1,PICALM,ADPRM,ZNF655,CSTB,PAFAH1B1,ATP6V0E1,MAPRE1,ALDH3A2,TRAF6,FBXO38,STX18,ME2,MROH1,GAB2,TNFRSF12A,DCTN4,PPME1,PC,CCDC6,SMOX,P4HA1,MKNK2,ACVR1B,TGDS,SPART,TBC1D14,CAST,CREB3L2,PSMD8,ATP6V1D,ABI1,NAB1,CYTH4,CD38
AllMSigDB	Liver_TBG_Gclc_KO	GSE22935_WT_VS_MYD88_KO_MACROPHAGE_UP	3.01465e-06	0.000131232	0.627257	0.54026	1.82039	196	PGD,SLC15A3,LGALS3BP,CYBB,M6PR,SIAE,DAP,PLA2G7,LITAF,MARCO,PRDX1,C1QA,NDC1,PPP4R1,LCP2,SKIL,CMIP,NCF1,MFSD1,HCK,TYROBP,NCKAP1L,TES,PILRA,SLC30A5,CSF2RB,MOB1A,IGSF6,CSTB,HPSE,INPP5D,HIF1A,CLEC4A,NLN,BTK,CFP,MEFV,RAB8B,CD48,SELPLG,SLAMF8,TNFRSF11A,EMILIN2,LPCAT2,CDK6,CCR2,FAM167A,CERS6,TNFAIP3,ICOS,AP3B1,IFI30,WAS,SDCBP,NCF2,FCER1G,SF3B3,SHISA5,CD80,TCIRG1,RBM47,LRP8,STX11,ANLN,CD40,TGIF1,ADAR,SRD5…
AllMSigDB	Liver_TBG_Gclc_KO	GSE29618_BCELL_VS_MONOCYTE_DN	3.02455e-06	0.000131346	0.627257	0.542042	1.82431	192	HMOX1,CREG1,FTL,CD68,BLVRB,CTSS,PSAP,ATP6V1A,ITGB2,PLEK,RAB5IF,CD300A,ATP6V1B2,NAIP,EPB41L3,ALDH3B1,TBXAS1,FYB1,PILRA,CD44,PICALM,MYO1F,CAPZA2,GNS,HPSE,ZFAND5,LILRA5,FBXL5,TPI1,CLEC4A,AOAH,ANXA5,RTN4,CNIH4,GAB2,DUSP6,EXT1,NCOA4,SELPLG,CYFIP1,RNASE2,CD14,GNAQ,RTN3,RAB31,IFI30,NLRP3,LTA4H,CEBPD,CAST,SDCBP,FUT4,GLRX,ATP6AP2,TIMP1,GSTO1,RBM47,SQOR,CHP1,RHOA,COTL1
AllMSigDB	Liver_TBG_Gclc_KO	MYOD_Q6	3.06369e-06	0.000132305	0.627257	-0.480255	-1.72661	233	ADAM11,HEXIM1,CKM,TTN,C1orf210,ANKRD2,FNDC5,XIRP1,CASQ1,ATP1B1,NEB,SPTB,ACTN3,MLLT6,TRIM3,PPARGC1A,HES6,UNC45B,TECPR1,SLC12A5,MYLK2,SLC26A10,BCL9,GMPR,MAMSTR,EFNA1,SYNGR1,MYOZ3,CCNL2,CASKIN2,GNAS,GFRA1,KCNQ4,SPOP,CDK2AP2,PRKAG2,ACADSB,DOK7,NEDD4L,ERBB4,GTDC1,B3GALT2,CHRNB1,CHCHD3,ASB15,ITGB4,CA7,FBXO32,ESRP2,RNF220,AP4S1,CDON,GATA2,ASB14,PCDH1,BEX2,EPDR1,INHA,KCNN3,STX4,NKX6-2,KCNH2,SIPA1
AllMSigDB	Liver_TBG_Gclc_KO	ENK_UV_RESPONSE_KERATINOCYTE_DN	3.06559e-06	0.000132305	0.627257	0.444305	1.63196	460	UGDH,PSMD5,AFG3L2,SLC2A1,ZWINT,GBE1,ANXA7,ACYP1,TPR,DOP1B,HSPD1,TGFBR2,G3BP2,SNRNP200,ROCK2,UMPS,ATP6V1A,TOR1A,ITGB5,MAOA,VPS26C,ELAC2,TNFRSF1A,DUSP4,IFI44,MKRN1,SEC24B,RBBP8,PTPN1,RANBP2,DLG5,CLTC,CCNG2,UBE4A,TOMM20,PRKCI,CD44,PICALM,AGPS,HSPA4L,ATR,PAFAH1B1,TRIP12,SCAF11,PEX3,ZFAND5,BLMH,MCM6,SNX7,ZFR,EPS15,USP14,AKAP10,KDM5A,ARFGEF1,ZDHHC3,TJP2,WNK1,PRPF4,FPGT,RGS2,NMT2,IFNGR2,TBL2,RUVBL1,ME2,…
AllMSigDB	Liver_TBG_Gclc_KO	GSE16450_CTRL_VS_IFNA_12H_STIM_MATURE_NEURON_CELL_LINE_DN	3.06992e-06	0.000132305	0.627257	0.538435	1.80646	191	HTATIP2,FTH1,SLC15A3,CLEC7A,TMEM86A,SOWAHB,FCGR3A,PLA2G7,KIAA0319L,ITGB2,TRAFD1,NEDD1,PPP4R1,GAS2L3,MAPK14,NUBPL,ECT2,CNOT1,CSTB,DESI2,LY86,UBP1,RNF125,CLEC4A,OSBPL11,PLD4,PPT1,TRAF3,TAPBPL,SLAMF8,NOXRED1,USP22,CD14,ACVR1B,GNAQ,BTG2,ICOS,JAK1,SRPRA,UBXN7,TRAPPC8,TAP1,SAMSN1,GUSB,GRSF1,TMF1,DNAJB4,LIG1,NUSAP1,CYBA,RHBDD1,TLR1,NEDD4,TMEM192,MAPK1,PSME2,UTP18,LANCL1,GSTCD,SMIM8,DDX19A,OXR1,CD81,CNST…
AllMSigDB	Liver_TBG_Gclc_KO	GSE22432_CONVENTIONAL_CDC_VS_PLASMACYTOID_PDC_DN	3.08109e-06	0.000132305	0.627257	0.541816	1.82356	192	FLYWCH1,TAPBP,NUB1,GLA,AFG3L2,LGALS3BP,CD180,RBM43,KNOP1,HERC6,PSMB8,CDKN1A,TRAFD1,PTPRA,NUDT18,PARP14,TOR3A,AP2B1,ABHD12,LY6E,DDX60,MPP7,GNA13,ZUP1,UBR7,NMT1,HPSE,LY86,TMCO3,TDRD7,GAREM1,COG4,URGCP,GBP4,THAP4,GAB2,CDC34,SLAMF8,RAB40C,MKNK2,VPS11,TLK2,CLDND1,TAP1,CCDC90B,GLRX,ATG2A,ADIPOR1,ENDOD1,DYNC1I2,HBP1,ZPR1,PGS1,AP3M2,TRIM7,ZBTB2,COPS4,ABI3,TMEM104,NCF4
AllMSigDB	Liver_TBG_Gclc_KO	WENG_POR_DOSAGE	3.08336e-06	0.000132305	0.627257	0.873549	1.99514	19	GSTM1,HMOX1,ENTPD5,CES2,ANXA5,ACOT2,ANTXR2,ACTG1
AllMSigDB	Liver_TBG_Gclc_KO	VERHAAK_GLIOBLASTOMA_MESENCHYMAL	3.15273e-06	0.000134961	0.627257	0.531544	1.80083	203	CDCP1,MSR1,MVP,HFE,BLVRB,TLR2,LAPTM5,SAT1,LCP1,HEXA,FOLR2,COLGALT1,PLK3,RELB,TGFBR2,ITGB2,LAIR1,GRN,TNFRSF1A,LCP2,SLC11A1,MFSD1,SLC10A3,FCGR2A,TGOLN2,IQGAP1,ALDH3B1,TES,TMBIM1,MYO1F,CCR5,HK3,SH2B3,PHF11,THBS1,IL4R,SLAMF8,UAP1,MYH9,CD14,TNFRSF11A,DSE,LGALS3,CYTIP,TNFRSF1B,TNFAIP3,SFT2D2,WIPF1,IFI30,PROCR,CAST,SHC1,DRAM1,SCPEP1,NCF2,WWTR1,PTPRC,TEC,SERPINE1,TGFBI,MAN2A1,MYOF,CYTH4,TCIRG1,TIMP1,RAC2…
AllMSigDB	Liver_TBG_Gclc_KO	GSE37534_UNTREATED_VS_PIOGLITAZONE_TREATED_CD4_TCELL_PPARG1_AND_FOXP3_TRASDUCED_DN	3.17331e-06	0.00013552	0.627257	0.555605	1.85898	182	RSAD2,CBR1,MX1,CXCL10,SLC15A3,TMEM62,CCL2,PARP12,ATF3,GCH1,IRF7,OASL,TRIM25,HERC6,PSMB8,TMEM140,TRAFD1,PTPRA,TRIM5,IFIT2,IFI44,USP18,EHD4,OGFR,DGLUCY,SPTLC2,LY6E,ABCF3,ISG15,EIF2AK2,TMBIM1,OAS3,CCL7,MID2,TDRD7,IFIT3,LGALS8,XAF1,AFF4,BCL2L13,IFI30,PML,FRS2,TAP1,PLSCR1,IFI27,ELF1,RTP4,RIPK2,BST2,THEMIS2,PSME2,DPP4,NAGK,RNF19B,SYNRG,TRIM21,PSMB9,RNF19A,SECTM1,CENPN,ERAP1,TRPV2,TRIM14,IFI35
AllMSigDB	Liver_TBG_Gclc_KO	TARTE_PLASMA_CELL_VS_PLASMABLAST_DN	3.2174e-06	0.000136821	0.627257	0.478135	1.68764	295	BAK1,GCLM,MVP,CTPS1,CD180,PSMA1,ARID3A,TFRC,UCK2,CHAF1A,PSMB8,CDKN1A,SLA,SMARCA4,PSMD14,TXN,CCT6A,PDLIM1,PSMA5,EIF2S1,ETF1,IQGAP1,PSME4,PTPN1,ATIC,ENTPD1,NKRF,GSPT1,ARHGDIB,DHCR24,BLMH,USP14,EIF5,LILRB4,KDM5A,CCT4,CCT2,HSPA4,PAK2,SUMO1,TMPO,TKT,GALNT1,CDC27,COPS5,TOPBP1,NEK2,IPO5,CCT7,CLCN3,MSN,HSPE1,GPI,CYTIP,YWHAH,EIF3A,IFI30,CCT5,SLC25A46,AFF1,HMGB2,EXOSC2,MRPL19,MCM3,MAPK6,CD52,CCNA2,PAPOLA,A…
AllMSigDB	Liver_TBG_Gclc_KO	VANOEVELEN_MYOGENESIS_SIN3A_TARGETS	3.21897e-06	0.000136821	0.627257	0.534861	1.81932	208	HMOX1,BCL2L11,FTL,TXNRD1,HACD3,C1orf131,COLGALT1,PKP4,USP5,ATP6V1A,URB2,SUPT6H,CHCHD4,CD3EAP,RHBDD2,PTPN1,DPP3,NSUN3,COA5,GNS,PHKB,PRRG4,BLZF1,HIPK2,ING5,ASXL1,CMAS,TMCO3,MSANTD4,NLN,ANXA5,TBC1D24,GEMIN5,BAZ1A,ZDHHC20,VSIR,RPP38,FAM53B,NOA1,VPS52,THOC3,CLCN3,CCDC71,CLCN5,CCT5,TAB3,E2F6,TRMT6,SUCLG2,TFB1M,SLC35A5,VPS35
AllMSigDB	Liver_TBG_Gclc_KO	GO_RESPONSE_TO_INTERFERON_GAMMA	3.29395e-06	0.000139679	0.627257	0.56292	1.86129	165	NUB1,CCL2,TLR2,UBD,GCH1,GBP6,IRF7,OASL,HSP90AB1,TRIM25,VCAM1,ICAM1,IRGM,CCL23,EVL,SIRPA,TRIM5,PARP14,SLC11A1,RAB7B,FCGR1A,HCK,MED1,CD44,OAS3,CCL7,PPARG,KIF16B,GBP2,IFNGR2,GBP4,SUMO1,PDE12,MEFV,CXCL16,CCL22,RAB43,STXBP4,JAK1,AIF1,MYO1C,IFI30,IRF8,PML,CCL3,WAS,PARP9,FLNB
AllMSigDB	Liver_TBG_Gclc_KO	GSE14000_UNSTIM_VS_4H_LPS_DC_DN	3.33093e-06	0.000140916	0.627257	0.557083	1.86199	174	NUB1,CMPK2,ATF3,GCH1,IRF7,OASL,SAMD4A,NABP1,PI4K2B,NAMPT,MT1X,PLEK,TMEM140,TRAFD1,IFIT2,PARP14,IFI44,USP18,ZNFX1,FBXO7,ISG15,EIF2AK2,POGLUT1,OAS3,NCOA7,CD274,IFIH1,GBP2,TDRD7,EPSTI1,IFIT3,UBE2Z,PLA2G4A,EXT1,PMAIP1,XAF1,ZC3H12C,ELL2,BTG2,SFT2D2,PML,PARP9,AMD1,FUT4,MCOLN2,DNAJB4,IFI27,RTP4,CSRP2,CD80,BST2,SLAMF7,CBWD1,PPP2R2A,DTX3L,IL1B,ADAR,TRIM21,BATF2,PSMB9,EEF1AKMT3,CCL5,STAP1,FAM135A,BCL2A1,IF…
AllMSigDB	Liver_TBG_Gclc_KO	GO_RESPONSE_TO_OXIDATIVE_STRESS	3.35447e-06	0.000141579	0.627257	0.444378	1.62285	417	NQO1,SRXN1,HMOX1,G6PD,BAK1,TXNRD1,GCLM,GSR,ABCD1,IMPACT,GSTP1,GSS,CYBB,GCH1,GPX4,SLC7A11,IL18BP,PLK3,PSAP,ADNP2,SESN2,PRDX1,TOR1A,CHCHD4,SIRPA,ERCC3,PRKAA2,TXN,GPX7,PSEN1,HSPA1B,NCF1,FOXO1,MAPK9,PDLIM1,EIF2S1,ECT2,PRKAA1,FBXO7,ALDH3B1,PRDX3,PTGS1,FOSL1,NCOA7,TP53INP1,AXL,HGF,PPP2CB,DHCR24,PLEKHA1,GPX2,RELA,RIPK1,HIF1A,BTK,MTF1,EEF2,UBQLN1,FOXO3,ETV5,SELENOP,KPNA4,HNRNPM,MAPK8,ATP13A2,PAWR,TNFAIP3…
AllMSigDB	Liver_TBG_Gclc_KO	MODULE_75	3.39477e-06	0.0001428	0.627257	0.466819	1.68191	350	NQO1,CREG1,CD5L,MX1,CXCL10,CES1,EPHX1,CCL2,HFE,TLR2,CTSS,LGALS3BP,CYBB,UBD,IRF7,OASL,FCGR3A,NAMPT,CD83,ITGB2,CDKN1A,C1QA,CCL23,TNFSF14,GRN,IFI44,LCP2,GPR65,C3AR1,FCGR2A,LY6E,MGST3,TYROBP,CD86,CD300C,DYRK3,TGFA,FGR,ISG15,FYB1,CSF2RB,MNDA,IGSF6,KLF6,CCR5,CCL7,ARHGDIB,LY86,GPX2,LILRB4,GBP2,EVI2A,CXCL13,CX3CR1,IL6ST,IL4R,CFP,LY6H,F8,CD53,CD48,SELENOP,CD14,MYC,ADM,CCR2,BTG2,AIF1,C3,IRF8,CCL3,IL2RG,NCF…
AllMSigDB	Liver_TBG_Gclc_KO	REACTOME_DEGRADATION_OF_GLI1_BY_THE_PROTEASOME	3.39924e-06	0.0001428	0.627257	0.716544	2.00999	59	PSMD5,PSMA1,PSMB8,PSMD2,PSMD14,PSMA5,SKP1,PSME4,UBB,PSMD11,PSMC1,PSME1,PSMD12,PSMC6,PSMD1,PSMD7,PSMD3,PSMC2,SUFU,PSMF1,PSMD10,PSMD8,PSME3,PSMB5,PSME2,PSMA8,PSMB9,PRKACB,PSMD13,PSMB4,PSMC3,ITCH,PSMA7,PSMB7,PSMC4
AllMSigDB	Liver_TBG_Gclc_KO	GSE2770_TGFB_AND_IL4_VS_IL4_TREATED_ACT_CD4_TCELL_6H_DN	3.4259e-06	0.000143437	0.627257	0.5473	1.82843	181	CREG1,BAK1,ABHD4,RIOK2,LYSMD2,GTF2H1,RGS1,TOR1B,PI4K2B,NAMPT,ATP5IF1,LITAF,TRIAP1,TNFRSF1A,FAM102A,ATP6V0A2,TASOR2,STIP1,ELOA,RANBP2,UAP1L1,USP9X,NOL6,BSG,USP47,ZUP1,PPP2CB,AFTPH,DNAJA2,TOLLIP,ZDHHC3,FBXW11,RC3H1,MOB3A,GTPBP4,SUMO1,CNIH4,CDC34,PPME1,TENT4B,NCBP1,SMAP2,KIF1B,AMD1,SRP54,FAM13B,ATP6V1E1,CAND1,RMND5A,DNAJB4,TOP2A,ASF1A,MASTL,ARHGAP17,VCPKMT,MAK16,PAFAH1B2,CEP350,PPP2R2A,USP8,HBP1
AllMSigDB	Liver_TBG_Gclc_KO	GSE15750_WT_VS_TRAF6KO_DAY10_EFF_CD8_TCELL_DN	3.43033e-06	0.000143437	0.627257	-0.505998	-1.78044	184	NRAP,BMP4,C1orf210,PABPN1,FLNC,PLEKHH3,MST1R,LMOD3,CELSR2,ZG16,TMOD4,SLC12A5,CACNB1,CAVIN4,SEMA5B,PKHD1L1,SLC9A3R1,DOCK6,THPO,TMEM63B,GRIP2,NEU2,FGA,COL5A3,PRPF40B,FRS3,NUDT16L1,S100A14,ACSL3,CHRNB1,SIX4,HLF,FAM229B,RAD51B,EPHX4,RTL3,EPS8L3,VGLL2,CLPS,TMEM266,HOGA1,CREB3L1,WNK4,SLC1A7
AllMSigDB	Liver_TBG_Gclc_KO	GO_ANTIOXIDANT_ACTIVITY	3.4429e-06	0.000143629	0.627257	0.671301	1.97453	74	NQO1,SRXN1,TXNRD1,GSR,GSTA1,GSTP1,GPX4,SESN2,PRDX1,UBIAD1,TXN,GPX7,APOM,MGST3,PRDX3,PTGS1,TP53INP1,GPX2
AllMSigDB	Liver_TBG_Gclc_KO	GO_RNA_CATABOLIC_PROCESS	3.50615e-06	0.00014593	0.627257	0.451444	1.63401	380	ZC3HAV1,PSMD5,METTL16,PSMA1,TUT4,SAMD4A,SIDT2,ROCK2,PSMB8,PSMD2,PSMD14,SLC11A1,DCP2,HSPA1B,PSMA5,MAPK14,MTOR,SAMD4B,MTREX,ETF1,TENT2,PSME4,UBB,CNOT1,XRN2,POP1,PSMD11,CPEB3,ALKBH5,PSMC1,GSPT1,POLR2G,PSME1,PSMD12,PSMC6,PSMD1,PSMD7,RC3H1,ERN1,PDE12,SMG7,IGF2BP2,PSMD3,PABPC1,TUT7,EIF4G1,HNRNPM,TENT4B,YTHDF2,RNASE2,LARP1,PSMC2,TTC37,NCBP1,MAPKAPK2,PELO,EDC3,TNFRSF1B,ANGEL2,BTG2,ZC3H14,PRPF18,PSMF1,PPP…
AllMSigDB	Liver_TBG_Gclc_KO	GO_REGULATION_OF_BLOOD_CIRCULATION	3.588e-06	0.000148993	0.627257	-0.45983	-1.6823	266	KCNN2,ATP2A1,TMEM38B,AVPR1A,RYR1,SREBF1,HRC,ATP1A2,NPR2,CACNA1S,CASQ2,CASQ1,MYH7,HSPB7,DES,ATP1B1,TRDN,MYL3,PDE4B,CACNA1D,CACNA2D1,MYL2,CACNB1,SCN4B,PLN,FXYD3,FXYD1,CAV1,TMEM38A,NOS1,FGB,TRPM4,ADA,GSTM2,SCN1B,CAV3,FGG,EGFR,SLC8A3,ADRA1B,ATP2A3,CACNG1,KCNJ2,FGA,ATP1B2,ACE2,KCNA5,POPDC2,BVES,SMTNL1,PER2,SNTA1,CACNG6,FXYD7,ACE,NPR1,NPFF,CAMK2D,KCND1,RYR3,CTNNA3,CACNA1G,CHGA,GLP1R,KCNJ11,GNAO1
AllMSigDB	Liver_TBG_Gclc_KO	GSE9006_TYPE_1_VS_TYPE_2_DIABETES_PBMC_AT_DX_DN	3.70294e-06	0.000153412	0.627257	0.534205	1.79668	190	ABCC3,ADGRE1,GTF2H1,DENND4C,ESD,PSMA1,C21orf91,SPATS2L,ROCK2,ITGB5,AHCYL1,DHX32,MGST3,SYT11,CNOT1,LEPROT,CLTC,USP9X,POGLUT1,RHEB,PSMC1,KLF6,HSPA4L,AFTPH,CDC40,PSMD1,CLEC4A,STRN,ARHGEF12,MTF1,STX18,CD53,GDAP2,SELENOP,LGALS8,XAF1,PSMC2,GNAQ,EXPH5,ITPR2,CLOCK,PUS3,AP3B1,ASAP2,DPP8,ATP6V1E1,COPA,KCTD20,TMF1,DENND1B,VPS35,TRIM44,RNF41,RAB3GAP2,RTCB,TAX1BP1,LMBRD1,RAD17,GSTO1,DUSP3,KIAA0586,CRK,PRKCB,R…
AllMSigDB	Liver_TBG_Gclc_KO	GSE6674_UNSTIM_VS_ANTI_IGM_STIM_BCELL_UP	3.82228e-06	0.000157976	0.610527	0.546086	1.82437	181	EPHX1,PSMD5,C1QC,GTF2H1,GBP6,HSP90AB1,CEP83,NCKAP1,PLAA,ITGB2,CYP20A1,NOC3L,RBBP8,AHCYL1,HARBI1,TIFAB,OSER1,POGLUT1,GAA,USP16,SNAP29,NCOA7,NSF,EEF1AKMT2,ZFAND5,ZMPSTE24,DENND6A,IFIT3,YLPM1,ERMP1,TTC13,IL6ST,FERMT3,ZDHHC13,CLTB,PTPN11,N4BP2L2,ECD,TM7SF3,NPAT,CCNT1,WASHC4,IRAK4,RASA1,SLC4A1AP,PTK2,ARNTL,USP6NL,PTGR2,SBNO1,ATL3,KRCC1,SLC38A9,WRN,TAX1BP1,MMGT1,RAB35,TBC1D22A,HOOK1,PAFAH1B2,MIA3,FBXO2…
AllMSigDB	Liver_TBG_Gclc_KO	GO_MYOSIN_COMPLEX	3.83062e-06	0.000157976	0.610527	-0.681811	-2.01568	61	MYOM2,MYH1,BMF,MYH2,MYBPC1,MYH4,MYLPF,MYO18B,MYBPC2,MYL1,MYH7,MYL3,LIMCH1,MYOM1,MYO1A,MYO5C,MYL2
AllMSigDB	Liver_TBG_Gclc_KO	MARTINEZ_RESPONSE_TO_TRABECTEDIN_DN	3.84056e-06	0.000158024	0.610527	0.50337	1.76458	263	TXNRD1,EPB41,SLC2A1,HSPH1,GTF2H1,TBK1,UCK2,WEE1,BTAF1,SAMD4A,PSMD14,SIRPA,ERCC3,NOC3L,DCK,PSMA5,MAPK14,ABRAXAS2,FAF1,ARFGEF2,SLC25A17,DLG5,GCC2,DDX21,CDK7,FOSL1,ZDHHC5,TP53INP1,UBR7,SEC16A,BLZF1,LUZP1,STK17B,DNAJA2,EPS15,RBM27,RIPK1,PSMC6,CCT4,GAPVD1,OSBP,USP12,MFAP1,RCOR1,TMPO,RSPRY1,RNF14,CDC27,TMEM248,IGF2BP2,MRPL15,RPP14,USP22,CDC42BPA,PSMC2,MYC,HSPE1,PTGES3,JMJD1C,ITPRID2,GTF2B,EIF3A,PKN2,SL…
AllMSigDB	Liver_TBG_Gclc_KO	LYF1_01	3.92742e-06	0.000161196	0.610527	-0.469068	-1.71211	251	CBX4,HEXIM1,CXXC5,BMP4,RYR1,MYLPF,NECTIN1,LZTS2,FOXO4,IGFBP6,TNNT1,RNF152,IMPA2,SERTAD3,IL11RA,PVALB,ITGA7,MYPN,WNT11,MYOT,GDI1,GPC3,EPB41L4B,DEXI,FAM193B,SPEG,CLSTN3,EYA1,HES1,HSD11B1,MPRIP,RARG,AHNAK,ZNRF1,ARG1,MEF2C,RFX4,GFRA1,KCNQ4,ARHGEF15,NRP1,BMP1,GNB2,HOXC5,AUTS2,TRIM63,HNF1A,CDC42EP3,PLP2,XYLT2,VAMP8,ITGB4,CA7,TNFRSF19,ZNF462,DDX17,KCND1,NEK6,HNRNPA0,COX7B,ST8SIA3,MAP3K20,NNAT,RBFOX1,HOX…
AllMSigDB	Liver_TBG_Gclc_KO	GSE11864_UNTREATED_VS_CSF1_IFNG_PAM3CYS_IN_MAC_DN	3.93553e-06	0.000161196	0.610527	0.547148	1.82017	171	FTL,SLC1A4,MTHFD1L,SQSTM1,LYSMD2,ZNF746,CD180,PSMA1,SLC35F5,IKBKG,PLEKHO2,C21orf91,SPATS2L,MACO1,LY9,C3AR1,GHITM,HARBI1,UBB,TRRAP,MED1,MTMR9,DESI2,BLZF1,STAM2,PSMC6,VPS53,RNMT,PLA2G4A,RNF14,TMEM248,BAZ1B,PSMC2,TLR8,DDX4,IMMT,CLDND1,STX3,SRP54,SNX9,PI4K2A,RBM19,CTR9,HSPA9,ITPKC,SLC30A6,CSF1,SERPINE1,TLR1,CDYL2,IPO7,C1orf112,TGS1,SLFN5,CALU,ATF2,PSMD13,KCTD17,SETD4,SRPRB,IST1,POLR3C,CLN8,NECTIN2,SC…
AllMSigDB	Liver_TBG_Gclc_KO	FOSTER_TOLERANT_MACROPHAGE_UP	3.96159e-06	0.000161895	0.610527	0.55217	1.80881	155	GSTA5,BAK1,TXNRD1,MSR1,PPM1H,IRF7,SLC7A11,IL18BP,RGS1,MARCO,SLC7A8,RNF149,ITGAL,IFI44,MS4A6A,FABP7,ETF1,IGSF6,OAS3,TMCC3,THBS1,CLN5,C3orf70,AOAH,TRAF3,CTTN,KPNA4,RGL1,HILPDA,SLAMF9,XAF1,ZC3H12C,TNFRSF1B,ELL2,FPR1,PGAP2,MREG,GOSR1,PSMD10,TRIM23,RIOK3,GLRX,MCOLN2,TGFBI,PVR,IFRD1,CD38,BST2,MTDH,MS4A4A,SLFN12,RASGRP1,SMG1,SLC25A37,MET,SLX4IP,ID2,FPR2,RNASET2,FGL2,SYK
AllMSigDB	Liver_TBG_Gclc_KO	COULOUARN_TEMPORAL_TGFB1_SIGNATURE_UP	4.01372e-06	0.000163655	0.610527	0.619776	1.92252	108	SLC48A1,SLC40A1,LGMN,CXCL10,PRUNE1,IMPACT,FOSL2,TBCEL,TMX2,SPATS2L,CEP192,EPG5,DUSP4,LPGAT1,SKIL,RPS6KC1,DHX32,IQGAP1,UAP1L1,PICALM,KCTD3,HSPA4,CLIC4,TNFRSF1B,TGFBR1,AMD1,NKAPD1,C9orf72,AFP,IDI1,PDGFA,ALS2,SERPINE1,NAB1,VCPIP1,RBM47,CHMP4C
AllMSigDB	Liver_TBG_Gclc_KO	MODULE_112	4.07327e-06	0.000165708	0.610527	-0.486317	-1.7479	224	PLXNB1,SERPINA7,TNNT3,AGXT,GAS1,MYH2,AADAC,MYBPC1,GABRB3,WFDC2,SYT1,SCN4A,CDH17,COX7A1,F3,PKIA,CRHR2,PTPRS,SERPING1,KLF5,MFAP5,GPC3,RBP4,RGN,CAV1,NOS1,AZGP1,MEOX1,S1PR1,GPX3,SDS,ITIH2,CPS1,MEF2C,FABP4,ATP1B2,APOH,IGF1,ALOX15,LGALS4,FHL2,CHGB,TSPAN8,ACSM3,RPS6KA2,ERCC8,DPEP1,GRB14,TCF15,QPCT,KRT4,SCTR,PTPRR,PRKCQ,SMTN,CHGA,PRTN3,NTRK3,GATA2,SPARCL1,RXRG,NNAT,AQP4,EPHB1,KCNB1,C5,CP,RGS7
AllMSigDB	Liver_TBG_Gclc_KO	GSE32423_MEMORY_VS_NAIVE_CD8_TCELL_IL7_IL4_DN	4.10277e-06	0.000166532	0.610527	0.535224	1.79569	191	GSR,MTHFD1L,ANXA7,STRBP,BTAF1,HSP90AA1,DNAJB1,PLAA,MACO1,LCP2,RCAN1,MAPK9,TASOR2,RFWD3,NDFIP2,SCAF8,KANSL2,ILRUN,PSMD11,CUL4A,KTI12,PHKB,MAN1A2,SLC25A51,KIF16B,ASCC3,PEX19,METAP1,ARHGAP11A,ANKRD28,PITRM1,PEPD,CD53,LIN54,VSIR,SMOX,KIAA0930,AVL9,TTC37,ZNF706,TRMT10C,DSN1,NOMO1,ZC3H14,SLC4A1AP,AGFG1,SEC23A,SRP54,KLHL42,TRIM23,TTC9C,DNAJB4,SLC30A6,MSL3,GABPA,SMC2,IPO7,VPS4A,FBXO45,RCN2,COPS4,METAP2,Z…
AllMSigDB	Liver_TBG_Gclc_KO	GO_PEPTIDASE_COMPLEX	4.12779e-06	0.000167171	0.610527	0.657782	1.98802	86	PSMD5,AFG3L2,ZFAND2A,PSMA1,ECPAS,IDE,PSMB8,SPG7,PSMD2,PSMD14,UBE3C,PSMA5,PSME4,TRRAP,PSMD11,VCP,PSMC1,USP14,PSME1,PSMD12,UBQLN4,PSMC6,PSMD1,PSMD7,UBQLN1,PSMD3,USP22,PSMC2,PSMF1,PSMD10,PSMD8,PSME3,PSMB5,DNAJB2,PSME2,PSMA8,TXNL1,PSMB9,ADRM1,PSMD13,PSMB4,PSMC3,PSMA7,PSMB7,UBE3A,PSMC4
AllMSigDB	Liver_TBG_Gclc_KO	MODULE_176	4.14006e-06	0.000167292	0.610527	-0.499958	-1.77204	196	PLXNB1,TNNT3,AGXT,GAS1,MYH2,AADAC,MYBPC1,GABRB3,WFDC2,SYT1,SCN4A,CDH17,COX7A1,F3,CRHR2,PTPRS,SERPING1,MFAP5,GPC3,RBP4,RGN,CAV1,NOS1,AZGP1,MEOX1,S1PR1,GPX3,SDS,ITIH2,CPS1,MEF2C,FABP4,APOH,IGF1,ALOX15,LGALS4,FHL2,CHGB,TSPAN8,ACSM3,RPS6KA2,ERCC8,DPEP1,TCF15,QPCT,KRT4,SCTR,PTPRR,PRKCQ,SMTN,CHGA,NTRK3,GATA2,SPARCL1,RXRG,NNAT,AQP4,EPHB1,KCNB1,C5,CP,RGS7
AllMSigDB	Liver_TBG_Gclc_KO	REACTOME_AUF1_HNRNP_D0_BINDS_AND_DESTABILIZES_MRNA	4.32629e-06	0.000174426	0.610527	0.723107	2.01803	54	PSMD5,PSMA1,PSMB8,PSMD2,PSMD14,PSMA5,PSME4,UBB,PSMD11,PSMC1,PSME1,PSMD12,PSMC6,PSMD1,PSMD7,PSMD3,PABPC1,EIF4G1,PSMC2,PSMF1,PSMD10,PSMD8,PSME3,PSMB5,HSPA8,PSME2,PSMA8,PSMB9,PSMD13,PSMB4,PSMC3,PSMA7,PSMB7,PSMC4
AllMSigDB	Liver_TBG_Gclc_KO	GO_ALPHA_AMINO_ACID_CATABOLIC_PROCESS	4.40279e-06	0.000177114	0.610527	-0.624653	-1.93112	77	ACMSD,TAT,PIPOX,AGXT,KYAT1,HPD,HGD,HAAO,GLUL,OAT,SDSL,GSTZ1,ALDH8A1,AMT,NOS1,AGXT2,HYKK,SDS,PRODH2,ARG1,GCAT,PRODH,ALDH4A1,AHCY,SLC25A21,BCAT2
AllMSigDB	Liver_TBG_Gclc_KO	MEF2_03	4.42555e-06	0.000177633	0.610527	-0.482574	-1.72797	220	ADAM11,MYOZ2,TPM2,TNNC2,MYL1,ATP1A2,LZTS2,XIRP1,CASQ2,CASQ1,SLC2A4,ITGB1BP2,ACTC1,ADCY2,TRDN,ALPK2,MYLK,ITGA7,PRRX1,SMPX,PPARGC1A,AMPD1,BCL9L,TSC22D1,CAPN3,FAM81A,ASB16,SYNPO2L,EYA1,ART5,ENO3,S1PR1,HJV,LRRC39,SLC8A3,ATP2A3,SEMA7A,MEF2C,SSPN,CLCN1,ADK,RFX4,ATP1B2,SHANK2,CUX1,MGAT3,ARHGEF15,FOXP1,HDAC7,PPP1R3A,DYRK1B,CDC42EP3,KCNQ5,CNPY2,CA7,AARSD1,MLLT3,NFIB,NDRG2,NFAT5,OGN,CD24,TCEA3,MEOX2,CPT1B,…
AllMSigDB	Liver_TBG_Gclc_KO	GNF2_GSTM1	4.4541e-06	0.000178382	0.610527	-0.606976	-1.9701	102	TAT,C8A,PIPOX,CYP4F2,AGXT,APOA1,HPD,CYP2E1,FTCD,VTN,HAAO,ANGPTL8,SAA4,ABCC6,SLC22A7,CIDEB,TMPRSS6,NNMT,PCK1,HGFAC,F12,TST,SERPING1,GSTZ1,RBP4,AMBP,ORM1,SLC10A1,HSD17B6,CYP27A1,PROC,GSTM2,SDS,PEMT,F10,SERPINC1,F2,ITIH4,SLC27A5,APOC4,C8G,SERPIND1,C6,PON1,ALDH4A1,UPB1,MASP2,RARRES2,SLC38A3,SERPINF2,APOC2,ITIH1,ASL,APOC1,APOF
AllMSigDB	Liver_TBG_Gclc_KO	GO_NEURON_DEATH	4.52724e-06	0.000180909	0.610527	0.476991	1.69607	315	NQO1,HMOX1,BCL2L11,G6PD,LGMN,GCLM,ADORA1,CCL2,TBK1,ZNF746,SLC7A11,IKBKG,NAMPT,GPNMB,MT1X,ITGB2,C1QA,GRN,NAIP,AP2B1,PSEN1,MTOR,EIF2S1,FBXO7,TYROBP,DAXX,UBB,PRKCI,PICALM,PSMC1,NCOA7,AXL,DHCR24,HIPK2,CHMP4B,PDPK1,HIF1A,CX3CR1,PPT1,SSH1,PIK3CA,FOXO3,FGF21,CDC34,HDAC4,NLRP1,EIF4G1,NGFR,ATP13A2,GPI,TIGAR,MAP2K4,BTG2,RASA1,RRAS2
AllMSigDB	Liver_TBG_Gclc_KO	GSE46468_LUNG_INNATE_LYMPHOID_CELL_VS_SPLEEN_CD4_TCELL_DN	4.58102e-06	0.000182653	0.610527	0.528886	1.77904	193	TXNRD1,GSR,MAP3K14,METTL16,SQSTM1,HSPH1,TMX2,HSP90AA1,CD83,RAN,NOP58,URB2,TNFSF14,NOC3L,NUP98,EIF2S1,CRLS1,RRP12,MED19,INTS12,NECAP1,DMAC2L,VTA1,SLC7A1,GSPT1,USP14,EIF5,EVI2A,USP12,RCOR1,BAZ1A,TNFRSF12A,TRNT1,MED21,NCBP1,EEF1E1,CDK6,TIGAR,KBTBD8,GTF2B,PPP1R15A,AGFG1,TRMT6,SLC35F2,RRP7A,TOP1,FAM20B,ACTR3,KMT5A,MRTO4,NOLC1,GPR107,ADAP1,MAK16,ARAP2,USP4,POLR2D,DNTTIP2,UTP15,NAA15,WDR33,RNF19A,BYSL,R…
AllMSigDB	Liver_TBG_Gclc_KO	GSE13547_2H_VS_12_H_ANTI_IGM_STIM_BCELL_UP	4.61504e-06	0.000183603	0.610527	0.544455	1.81887	179	SRXN1,RSAD2,EPHX1,MLKL,GBP6,ATP5IF1,TXN,IFI44,EHD4,EIF4E3,HCK,NDFIP2,EIF2AK2,GXYLT1,CMKLR1,HSPA4L,DST,TLR7,OFD1,IFIH1,TJP2,ARHGAP11A,ANK3,PRC1,PTPN13,XAF1,KIF15,PLSCR1,HMGB2,DRAM1,CCNA2,ALCAM,TACC3,NCAPG2,TOP2A,RTP4,CHEK1,NAB1,CD38,CLSPN,CKAP2L,MSL3,ADAP1,PRR11,MKI67,KIF11,TPX2,MNT,ORAI3,CENPE,ANLN,DGKG,CDCA8,SLFN12,NCAPG,BUB1,IFI27L2,PLK2,HMMR,CENPF,HAVCR2,CHD7,MIS18BP1,FGL2
AllMSigDB	Liver_TBG_Gclc_KO	REACTOME_RUNX1_REGULATES_TRANSCRIPTION_OF_GENES_INVOLVED_IN_DIFFERENTIATION_OF_HSCS	4.62882e-06	0.000183746	0.610527	0.684676	1.99164	70	PSMD5,PSMA1,SPI1,PSMB8,PSMD2,PSMD14,PSMA5,PSME4,UBB,PSMD11,PSMC1,CDK7,PSME1,PSMD12,PSMC6,PSMD1,PSMD7,PSMD3,PSMC2,PSMF1,PSMD10,PSMD8,PSME3,PSMB5,PSME2,PSMA8,TCF12,PSMB9,PSMD13,PSMB4,PSMC3,ITCH,PSMA7,PSMB7,PSMC4,YAP1,MNAT1,PSMD4
AllMSigDB	Liver_TBG_Gclc_KO	REACTOME_DEGRADATION_OF_DVL	4.67513e-06	0.000185176	0.610527	0.715106	2.00093	57	PSMD5,PSMA1,PSMB8,PSMD2,PSMD14,PSMA5,PSME4,UBB,PSMD11,PSMC1,PSME1,PSMD12,PSMC6,PSMD1,PSMD7,PSMD3,PSMC2,PSMF1,PSMD10,PSMD8,PSME3,PSMB5,PSME2,CUL3,PSMA8,PSMB9,PSMD13,PSMB4,PSMC3,PSMA7,PSMB7,PSMC4
AllMSigDB	Liver_TBG_Gclc_KO	MODULE_202	4.80829e-06	0.000189456	0.610527	-0.805331	-2.08691	28	MYOM2,TNNT3,MYBPC1,MYLPF,MYBPC2,MYL1,ANK1,MYH7,NEB,MYL3,MYOM1,GSN
AllMSigDB	Liver_TBG_Gclc_KO	GSE3920_UNTREATED_VS_IFNG_TREATED_ENDOTHELIAL_CELL_DN	4.81777e-06	0.000189456	0.610527	0.536012	1.80608	196	CTSS,LGALS3BP,MLEC,FAM234B,RMDN3,AREL1,KNOP1,SDC3,UBIAD1,GRN,SLC25A44,MCM2,KCTD21,MFSD1,RNF113A,SPTLC2,LEPROT,BLOC1S6,TEX261,UBE4B,MAEA,DDB1,SEC23IP,CLINT1,NACC1,H6PD,SLC25A51,UBQLN4,ZDHHC3,ERMP1,DEF8,PSMD1,PHLPP2,ANAPC1,SNAP23,AP1AR,PTPN11,MESD,PCYOX1,PES1,THOC3,PIGQ,WDR18,NOMO1,CCDC71,TBC1D14,GBF1,C7orf26,TRAPPC10,PIK3R4,COPA,SETD3,POLR2B,PSMB5,TRIM32,PIGS,FAM20B,MRPS2,TGM2,MTMR3,KPNA6,LIMD1,DG…
AllMSigDB	Liver_TBG_Gclc_KO	GO_NUCLEUS_ORGANIZATION	4.82236e-06	0.000189456	0.610527	0.594919	1.88171	120	USPL1,CHMP7,TPR,TOR1B,TOR1A,TMEM43,NUP153,NDC1,NUP98,PSME4,TOR1AIP1,DYRK3,PARP11,NDEL1,PAFAH1B1,ZMPSTE24,HIPK2,NEK9,CHMP4B,TMEM170A,RRN3,RTN4,SUMO1,NSFL1C,PES1,CHMP2B,AGFG1,PML,PPP2R1A,ANKLE2,HMGB2,TMF1,REEP3,NOLC1,PPP2CA,VPS4B,PPP2R2A,CHMP4C,CHMP1A,ZPR1,NUP155,VPS4A,PRKCB,HABP4,WDR73,POLR1B,NECTIN2,DCTN1,PRKCA,CNEP1R1,SRPK1,CHMP5,CHMP1B,CCNB1,LMNA,NUP93,NUMA1,UBXN2A,UBXN2B
AllMSigDB	Liver_TBG_Gclc_KO	GO_RESPONSE_TO_TOXIC_SUBSTANCE	4.82523e-06	0.000189456	0.610527	0.436008	1.60239	458	NQO1,SRXN1,GSTM1,HMOX1,G6PD,BAK1,TXNRD1,GSR,CES1,EPHX1,IMPACT,GSTA1,GSTP1,TLR2,CYBB,GCH1,ESD,GPX4,SLC7A11,IL18BP,SPI1,VCAM1,ICAM1,MT1X,DDC,MT1A,PSAP,SLC30A4,SESN2,SLC7A8,CDKN1A,PRDX1,UBIAD1,PSMD14,SIRPA,TXN,GPX7,AKR1A1,FOXO1,ECT2,APOM,PRKAA1,MGST3,RANBP2,DAXX,EIF2AK2,PRDX3,PTGS1,FOSL1,TP53INP1,AXL,HGF,CCL7,PPP2CB,BLMH,PLEKHA1,GPX2,RELA,RIPK1,RGS2,ABAT,EEF2,DHX15,LYN,FOXO3
AllMSigDB	Liver_TBG_Gclc_KO	GSE1432_CTRL_VS_IFNG_6H_MICROGLIA_DN	4.95479e-06	0.00019412	0.610527	0.543405	1.81542	181	RSAD2,MX1,CXCL10,CES1,MVP,PARP12,GCH1,IRF7,UBXN4,G3BP2,ICAM1,HERC6,LITAF,PSMB8,PLEK,TRAFD1,IFI44,LCP2,DDX60,ISG15,DDX21,CSF2RB,RHBDF2,PRRG4,IFIH1,ASCC3,GBP2,TDRD7,CYLD,PHF11,LYN,BAZ1A,CD53,SLAMF8,AIDA,RBM34,CERS6,DNAJA1,KPNB1,SRP54,TAP1,FUT1,PLSCR1,FUT4,SMCHD1,ACTR6,TOP1,MYOF,ESF1,USP25,ARAP2,SLAMF7,APOL3,PSME2,STX11,RNF19B,PANK2,GK,ADAR,AGO3,ARF3,PSMB9
AllMSigDB	Liver_TBG_Gclc_KO	REACTOME_REGULATION_OF_RUNX3_EXPRESSION_AND_ACTIVITY	5.01832e-06	0.000196183	0.610527	0.714414	1.99261	55	PSMD5,PSMA1,PSMB8,PSMD2,PSMD14,PSMA5,UBB,PSMD11,PSMC1,PSME1,PSMD12,PSMC6,PSMD1,PSMD7,PSMD3,PSMC2,MDM2,PSMF1,PSMD10,PSMD8,PSME3,PSMB5,PSME2,TGFB1,PSMB9,PSMD13,PSMB4,PSMC3,PSMA7,PSMB7,PSMC4
AllMSigDB	Liver_TBG_Gclc_KO	REACTOME_MITOTIC_G1_G1_S_PHASES	5.16716e-06	0.000201564	0.610527	0.571394	1.85687	147	PSMD5,PSMA1,WEE1,PSMB8,CDKN1A,MCM5,PSMD2,PSMD14,MCM2,PSMA5,CDC45,SKP1,UBB,PSMD11,PSMC1,E2F3,CDK7,MCM4,PPP2CB,MCM6,PSME1,PSMD12,PSMC6,PSMD1,PSMD7,LYN,CDKN2B,PSMD3,LIN54,CDT1,PSMC2,MYC,CDK6,POLE,PSMF1,PPP2R1A,PSMD10,E2F6,PSMD8,ORC2,TFDP1,MCM3,AKT1,CCNA2,PSME3,PSMB5,RPA1,TOP2A,DBF4,MCM8,PPP2CA,E2F1,PSME2,PPP2R2A,LIN37,PSMB9,RBL2,PSMD13,PSMB4,PSMC3,PSMA7,CCND3,PSMB7,POLA1,SKP2,ORC1,PSMC4,ORC5,CCNE2,P…
AllMSigDB	Liver_TBG_Gclc_KO	HUMMERICH_BENIGN_SKIN_TUMOR_DN	5.3053e-06	0.000206506	0.610527	-0.900893	-2.05484	16	ATP2A1,CKM,TNNT3,MYH1,TNNI2,COX6A2,MYLPF,TNNC2,ACTN3,IGFBP5,CFD
AllMSigDB	Liver_TBG_Gclc_KO	GSE2770_IL4_ACT_VS_ACT_CD4_TCELL_6H_DN	5.32489e-06	0.000206822	0.610527	0.541283	1.81484	186	G6PD,GSR,CES1,ABCC3,HSPH1,C1QB,GPX4,HSP90AA1,TUBB4B,SPATS2L,FAM120B,ZNF691,ATP6V1B2,LCMT2,PSEN1,ZNFX1,GAS2L3,ATP6V0A1,ZNF664,PSMD11,VCP,PDGFC,PSMC1,KLHL22,ZFYVE1,ATP6V0E1,DNAJB6,TJP2,ATP6V1C1,NMT2,TNPO3,PSMD1,ADAM17,TRAF3,LRP12,WDR1,GPR35,IGF2R,DNAJA1,TNIP1,ZSCAN29,IL2RG,SOWAHC,TTC9C,PPARD,SDF4,HSPA8,VASP,ZHX2,RNF185,SENP5,CD276,DCAF1
AllMSigDB	Liver_TBG_Gclc_KO	RUTELLA_RESPONSE_TO_CSF2RB_AND_IL4_DN	5.3829e-06	0.000208251	0.610527	0.478348	1.68597	292	RSAD2,CXCL10,GSR,CES1,ABCC3,SNX10,GLA,MAPRE2,CCL2,CYBB,LPXN,CTSD,NAMPT,PLA2G7,MT1X,VSIG4,SLC16A5,LAIR1,C1QA,CD300A,ITGAL,TEX2,MS4A6A,C3AR1,FCGR1A,ATP6V0A1,CD163,EPB41L3,SPTLC2,CHPF2,CTBS,LEPROT,ITPK1,FYB1,PACSIN2,EIF2AK2,TM9SF4,ENTPD1,CMKLR1,CCR5,GNS,ZFAND5,STK17B,ALDH3A2,LY86,FBXL5,LILRB4,RGS2,CX3CR1,AOAH,CFP,ANXA5,CD48,DUSP6,TMEM251,NCOA4,ETS2,EMC7,SLC30A1,CD14,PLCL2,NEDD9,LGALS3,ZNF706,FPR1,AI…
AllMSigDB	Liver_TBG_Gclc_KO	MEF2_01	5.38481e-06	0.000208251	0.610527	-0.545224	-1.82513	133	MYOZ2,CKM,TBC1D16,TPM2,MYL1,CASQ2,CKMT2,JPH2,TRDN,ITGA7,LMCD1,SMPX,MYL2,SOBP,SLC12A5,TSC22D1,ARRDC3,ANP32A,MLF1,ITGB6,SLC7A9,SYNPO2L,EYA1,S1PR1,MAS1,HOXB4,PRKAG1,MEF2C,SSPN,GNAS,ARHGEF15,ELMO3,CDC42EP3,CA7,NFIX,TSC1,FBXO40,TRIM55,TSPEAR,HOXA3,EPHB1,MPC2
AllMSigDB	Liver_TBG_Gclc_KO	GO_MACROAUTOPHAGY	5.48104e-06	0.000211519	0.610527	0.483843	1.69794	279	HMOX1,SQSTM1,TBK1,HSPB8,SNX5,IKBKG,ATG12,PLAA,ATP6V1A,SESN2,IRGM,EPG5,ATP6V1H,LRSAM1,ATP6V1B2,PRKAA2,PSEN1,ATP6V0A2,MTOR,UBQLN2,ATP6V0A1,SUPT5H,NOD1,SPTLC2,PRKAA1,HGS,TOMM20,EXOC8,RHEB,ILRUN,VCP,SNAP29,RPTOR,ZFYVE1,TP53INP1,ATP6V0E1,VTA1,SMCR8,TOMM5,CHMP4B,STAM2,UBQLN4,ATP6V1C1,HIF1A,CLEC16A,SNX14,PACS2,ERN1,NSFL1C,UBQLN1,PIK3CA,BAG3,TOMM70,GNAI3,LGALS8,MAPK8,LARP1,RRAGC,CHMP2B,ATP13A2,TIGAR,PIP4…
AllMSigDB	Liver_TBG_Gclc_KO	GSE32986_UNSTIM_VS_GMCSF_STIM_DC_DN	5.59466e-06	0.000215442	0.610527	0.531334	1.78264	191	RIOK2,IRF7,OASL,RMDN3,NABP1,CCT3,PLEKHO2,NCKAP1,NOP58,URB2,TLR5,TASOR2,SBDS,UBE2F,RANBP2,DDX24,TAF4B,SNUPN,EIF6,AXL,MAPRE1,DDX18,DNAJA2,SLC22A5,EIF5,PRDM2,PSME1,RELA,TJP2,MMP13,IPPK,CLN5,PRPS1,DHX15,CDC34,ABITRAM,DIAPH1,SLAMF8,RGL1,UTP4,MSN,NOMO1,PROCR,NOL11,PARP9,DDX27,MAP7,IDI1,HSPA9,RXYLT1,TOP1,SF3B3,B3GALT6,MTDH,SDE2,PRPF31,AGGF1,ACBD3,PSME2,LRP8,PPP2R2A,MAPK1IP1L,ZPR1,UBL4A,TGFB1
AllMSigDB	Liver_TBG_Gclc_KO	GSE40274_CTRL_VS_HELIOS_TRANSDUCED_ACTIVATED_CD4_TCELL_DN	5.62615e-06	0.000216193	0.610527	0.544658	1.82398	177	SRXN1,TXNRD1,HSPH1,GCH1,EGR2,CC2D1B,PLK3,IDE,PLAA,CMIP,ARIH2,CHD1,CRLS1,LONRF1,PCGF5,ISG15,OSER1,CMTR2,PRKCI,PSMD11,SLC39A4,ASXL1,MID2,PSMD1,VAT1,KIF21A,ETS2,PSAT1,CACUL1,ANKIB1,UTP4,ADO,FAM167A,TMA16,CCL3,ELP1,CSNK1D,DDX27,GOLGA5,CAND1,PSMB5,XPO4,TMEM70,VKORC1L1,ZHX2,C4orf17,KATNA1
AllMSigDB	Liver_TBG_Gclc_KO	LENAOUR_DENDRITIC_CELL_MATURATION_DN	5.65991e-06	0.000217027	0.610527	0.59359	1.88447	123	LGMN,GSR,CES1,GLA,LYZ,CYBB,ME1,CD180,IRF7,NAMPT,CSF1R,ITGAL,SLC11A1,PSEN1,NCF1,C3AR1,CD163,FCGR2A,ISG15,FYB1,CD44,ARHGDIB,EVI2A,DUSP6,NCOA4,ADAM10,CD14,MAPKAPK2,CYTIP,CCR2,TNFRSF1B,BTG2,SF3B4,DHX8,C3,LTA4H,NUP214,IL2RG,PLSCR1,RAB3GAP1,FCER1G
AllMSigDB	Liver_TBG_Gclc_KO	GO_POTASSIUM_ION_TRANSPORT	5.73815e-06	0.00021956	0.610527	-0.49769	-1.76524	201	SLC9A3,VAMP2,KCNN2,TMEM38B,KCNK10,ACTN2,ATP4A,ATP1A2,KCNK5,CASQ2,ATP1B1,CDK2,CACNA1D,AMIGO1,SLC12A5,GCK,FXYD3,FXYD1,WNK2,KCNAB3,CAV1,TMEM38A,NOS1,KCNC3,SLC9A2,CAV3,SLC12A7,KCNJ2,KCNC4,KCNG4,ATP1B2,KCNA5,KCNQ4,AKAP6,NEDD4L,CDKN1B,KCNQ5,TSC1,CD63,VIP,KCND1,SLC24A3,KCNMA1,SLC12A4,WNK4,KCNJ11,SLC9A4,HPN,SLC12A9,KCNC1,KCNN3,KCNB1,TRPM5,KCNH2,KCNA7,KCNT2
AllMSigDB	Liver_TBG_Gclc_KO	GSE2770_TGFB_AND_IL4_ACT_VS_ACT_CD4_TCELL_6H_DN	5.82305e-06	0.000222337	0.610527	0.530595	1.77982	187	TSR1,RIOK2,STRBP,TBCEL,BTAF1,RELB,NAMPT,ZNF691,RNF4,CCT6A,AHCYL1,MAPK14,SKP1,PLS1,CCDC77,TWNK,RANBP2,USP9X,PACSIN2,PSMD11,TEX261,EMC1,ATP6V0E1,SEC16A,LUZP1,ING5,BFAR,INTS2,TRAF6,RELA,AIG1,GTPBP4,CXCL16,SSH1,TMEM127,CDKN2B,CCDC96,TTPAL,EXT1,ATXN1L,MPZL3,WASHC4,PIP4K2C,SLC2A6,MYO9A,SRP54,CCDC90B,RAB7A,RIOK3,PCGF3,GPR108,ASF1A,WDR89,WIPI2,CHP1,BTBD11,TNKS,CENPE,SMIM8,DCLRE1A,ATP6AP1,CAPN7,SYNJ1
AllMSigDB	Liver_TBG_Gclc_KO	GO_ACTIN_FILAMENT_BINDING	5.89834e-06	0.000224736	0.610527	-0.505378	-1.77713	181	MYOM2,TTN,MYH1,MYH2,MYBPC1,NRAP,MYH4,ACTN2,XIRP2,TPM2,TNNC2,MYBPC2,FERMT2,FLNC,ABLIM3,XIRP1,MYH7,TAGLN3,NEB,SPTB,TMOD1,MYOM1,VIL1,MYO1A,MYO5C,TMOD4,ARPC1B,PKNOX2,NEXN,ZNF185,ABLIM2,OBSL1,MYOM3,GSN,KPTN,ESPN,EGFR
AllMSigDB	Liver_TBG_Gclc_KO	GSE22886_NAIVE_CD4_TCELL_VS_NKCELL_DN	5.95558e-06	0.000226332	0.610527	0.535285	1.7924	185	MLEC,UBXN4,UCK2,SNX5,KEAP1,TOR1B,PLEKHO2,AREL1,ATG12,GTF2E1,ATP6V1A,RNF4,TNFRSF1A,PLCG2,PSME4,ALAS1,UBB,CLTC,RNF115,SNAP29,C2CD3,TRIP12,RHBDF2,CTSO,ZMPSTE24,HIPK2,ZDHHC17,ABHD2,DCUN1D1,ENPP4,ARHGEF12,AOAH,CDK12,TAPBPL,TUT7,IGF2R,TFIP11,RRAS2,WIPF1,CREB3L2,FAM13B,AQR,CTR9,PTPRC,TNPO1,VPS41,YES1,INTS6,ARAP2,VPS4B,MMUT,USP8,VPS26A,SLFN12,TBL1X,ZWILCH,TCF12,NUP43,C17orf75,ITCH,FEZ2,PIGB,ALOX5AP,PSPC1
AllMSigDB	Liver_TBG_Gclc_KO	GSE17721_CPG_VS_GARDIQUIMOD_2H_BMDC_DN	5.96536e-06	0.000226332	0.610527	0.533396	1.79522	192	MOCOS,UGDH,ABCD1,ABHD4,CHMP7,AFG3L2,FAM120B,TRIM37,GRINA,TOR3A,UBAP1,MAPK9,MS4A6A,DNAJC12,DDHD2,FCGR2A,ZNF426,TEX261,TM9SF4,PTGS1,COA5,DENND6A,NEK9,UBP1,RHOT1,RRN3,ASCC2,GMFB,RNF14,RPP14,ATE1,HSD17B7,RAB40C,ARHGEF7,PIGQ,POM121,AP1G1,PUS7,IFI30,PJA2,KIF1B,NOL11,ARNTL,MGAT2,E2F6,DRAM1,RBM19,SH3BP5L,FCER1G,KRCC1,DBF4,RTP4,RHBDD1,RAD17,TMEM192,CTDP1
AllMSigDB	Liver_TBG_Gclc_KO	GSE7218_IGM_VS_IGG_SIGNAL_THGOUGH_ANTIGEN_BCELL_DN	6.05484e-06	0.000229244	0.610527	0.549159	1.82062	168	RSAD2,CXCL10,ALDH1A1,TAPBP,SNX10,PARP12,GBP6,RMDN3,IL18BP,C21orf91,NAMPT,ICAM1,THEMIS,TRAFD1,IFIT2,PARP14,IFI44,USP18,EIF4E3,OGFR,NOD1,LONRF1,PARP11,CTSO,CD300LF,PSME1,EPSTI1,IFIT3,DBNL
AllMSigDB	Liver_TBG_Gclc_KO	REACTOME_REGULATION_OF_RAS_BY_GAPS	6.07032e-06	0.000229349	0.610527	0.679397	1.97235	68	PSMD5,PSMA1,PSMB8,PSMD2,PSMD14,PSMA5,PSME4,UBB,NRAS,PSMD11,PSMC1,PSME1,PSMD12,PSMC6,PSMD1,PSMD7,PSMD3,PSMC2,RASA1,PSMF1,PSMD10,PSMD8,PSME3,PSMB5,KRAS,RASAL2,PSME2,CUL3,PSMA8,PSMB9,PSMD13,PSMB4,PSMC3,PSMA7,PSMB7,PSMC4,PSMD4,SPRED1
AllMSigDB	Liver_TBG_Gclc_KO	GSE3039_NKT_CELL_VS_ALPHABETA_CD8_TCELL_DN	6.10907e-06	0.00023033	0.610527	0.524496	1.76573	194	FTH1,CXCL10,EPHX1,SAT1,TUT4,BTAF1,ITGA9,FAM120B,RUNDC3B,ITGAL,PPCS,TOR3A,USP18,PATJ,TIFAB,MYCL,ISG15,USP9X,CDC42BPB,ENTPD1,SNAP29,DDX18,PWP2,SLC22A5,SOAT1,OGFOD1,CCT4,PHLPP2,CSNK1G3,GTPBP4,MTAP,EXT1,NATD1,CTNNA1,YTHDF2,EIF3J,TNFRSF11A,WASHC4,CREBL2,EIF3A,LRP6,THAP12,KCNK6,SMCHD1,ABCF1,RTCB,CD80,ARHGAP17,SLC45A4,SELENOT,MAK16,TMEM192,NRBF2,LFNG,AP3M2,U2SURP,DNAJA3,PRKACB,TYK2,ATF6,AMMECR1L,SLC22A2…
AllMSigDB	Liver_TBG_Gclc_KO	GSE3982_DC_VS_NKCELL_UP	6.16224e-06	0.00023185	0.610527	0.529866	1.77738	187	NQO1,FTH1,PIR,CBR3,SLC1A4,ATF3,GSS,PPM1H,ESD,CD83,CDKN1A,MAOA,ATP6V1H,TOR3A,AKR1A1,ALAS1,DHRS9,CLTC,CDC42BPB,PRDX3,IGSF6,PDGFC,PTGS1,FOSL1,CSTB,PPARG,PSMD12,GPD1,TRAF3,CTTN,CCL22,SNX13,LGALS3,NCBP1,EIF4E2,ADM,CERS6,RAB31,TNIP1,MIEF1,PTK2
AllMSigDB	Liver_TBG_Gclc_KO	HOSHIDA_LIVER_CANCER_SUBCLASS_S1	6.26552e-06	0.000235244	0.610527	0.499097	1.72115	229	LGMN,GSTP1,SLC2A1,LAPTM5,CTSS,LGALS3BP,CYBB,LCP1,HEXA,M6PR,ME1,C1QB,HCLS1,GPNMB,RIT1,LITAF,ITGB2,SLA,PSMD2,CAPZA1,GRN,ATP6V1B2,PPP4R1,PLD3,C3AR1,FCGR2A,IQGAP1,FYB1,SLC39A6,SMAD2,GNS,IFI16,ARHGDIB,HIF1A,MFAP1,ANXA5,TRAF3,LYN,CD53,CD48,CYFIP1,MSN,TNFRSF1B,RAB31,AIF1,IFI30,PROCR,CCL3,STX3,IL2RG,FUT4
AllMSigDB	Liver_TBG_Gclc_KO	REACTOME_DNA_REPLICATION	6.33921e-06	0.000237516	0.610527	0.594082	1.88589	126	PSMD5,PSMA1,PSMB8,MCM5,PSMD2,PSMD14,MCM2,PSMA5,CDC45,SKP1,PSME4,UBB,PSMD11,RFC1,PSMC1,E2F3,MCM4,MCM6,PSME1,PSMD12,PSMC6,PSMD1,PSMD7,ANAPC1,CDC27,PSMD3,CDT1,PSMC2,POLE,PSMF1,PSMD10,PSMD8,ORC2,GINS2,MCM3,CCNA2,PSME3,PSMB5,RPA1,LIG1,DBF4,MCM8,E2F1,PSME2,PSMA8,PSMB9,ANAPC2,PSMD13,PSMB4,PSMC3,PSMA7,PSMB7,POLA1,SKP2,ORC1,PSMC4,ORC5,CCNE2,PRIM1,CDC16,PSMD4,ANAPC7
AllMSigDB	Liver_TBG_Gclc_KO	GO_REGULATION_OF_SYNAPTIC_VESICLE_FUSION_TO_PRESYNAPTIC_ACTIVE_ZONE_MEMBRANE	6.38483e-06	0.000238729	0.610527	-0.924691	-1.9474	10	RAB3A,SYT1,VAMP1
AllMSigDB	Liver_TBG_Gclc_KO	GO_HELICASE_ACTIVITY	6.4115e-06	0.00023923	0.610527	0.565628	1.83051	143	BTAF1,SNRNP200,MCM5,SMARCA4,ERCC3,MCM2,DHX32,CHD1,CDC45,MTREX,TWNK,DDX60,DHX38,DHX30,DDX24,DDX21,FANCM,MCM4,DDX18,MCM6,IFIH1,ASCC3,DDX3X,DDX10,RUVBL1,DHX15,MRE11,EIF4A2,DHX37,DDX42,DHX8,DDX4,ERCC6L2,SETX,GINS2,DDX27,DDX1,MCM3,G3BP1,AQR,SLFN11,EP400,MCM8,DDX54,WRN,DDX52,DHX40,RECQL,SMARCA5,YTHDC2,HELZ,DHX29,DDX19A,ERCC6L,CHD8,DDX20,DICER1,CHD7,DHX9,DDX58
AllMSigDB	Liver_TBG_Gclc_KO	GNF2_CD53	6.48353e-06	0.000241199	0.610527	0.719334	2.001	53	TAPBP,LAPTM5,LCP1,HCLS1,PSMB8,VAV1,IFI16,ARHGDIB,PSME1,INPP5D,PHF11,PAK2,DOCK2,CD53,CD48,TUT7,CYTIP,WIPF1,WAS,TAP1,PTPRC,GRK6,ACTR3,RAC2,HLA-B,PSMB9,PIK3CD,STAT6,OSTF1,ELF4,SASH3,LIMD2,SP110,SELL,ACTR2
AllMSigDB	Liver_TBG_Gclc_KO	REACTOME_HEDGEHOG_OFF_STATE	6.49104e-06	0.000241199	0.610527	0.608224	1.89341	110	PSMD5,PSMA1,TUBA1C,TUBB4B,PSMB8,PSMD2,PSMD14,IFT52,PSMA5,SKP1,PSME4,UBB,PSMD11,TUBB2A,PSMC1,RPGRIP1L,OFD1,PRKAR2A,PSME1,PSMD12,PSMC6,PSMD1,PSMD7,PSMD3,PSMC2,SUFU,TTC21B,PSMF1,PSMD10,PSMD8,PSME3,IFT88,PSMB5,IFT140,IFT122,PSME2,TUBA4A,PSMA8,PSMB9,PRKACB,PSMD13,PSMB4,PSMC3,ITCH,PSMA7,PSMB7,PSMC4
AllMSigDB	Liver_TBG_Gclc_KO	FOURNIER_ACINAR_DEVELOPMENT_LATE_2	6.53536e-06	0.000242346	0.610527	0.482732	1.69301	270	CDCP1,ZWINT,HACD3,COLGALT1,UCK2,SAMD4A,CHAF1A,MT1X,DNAJC10,C11orf24,PRDX1,ITGB5,SMARCA4,NUP153,NDC1,DUSP4,MCM2,TXN,MSH6,RFWD3,CDC45,ARHGDIA,UBE2K,PRDX3,EMC1,NIF3L1,FOSL1,MCM4,MCM6,PRPF4,LARP4,CCT2,PRPS1,ME2,HAT1,ANXA5,SNRPA1,TMPO,DHX15,PITRM1,TNFRSF12A,IGF2BP2,DUSP6,UAP1,NAP1L1,PRC1,MYH9,EXPH5,CAMSAP2,ARL4C,EEF1E1,DNAJC9,PTGES3,YWHAH,IRAK1,AGFG1,FLNB,GINS2,SAE1,TTLL12,MCM3,AKT1,SMC4,IDI1,TTI1,AQR…
AllMSigDB	Liver_TBG_Gclc_KO	VECCHI_GASTRIC_CANCER_EARLY_DN	6.59174e-06	0.000243935	0.610527	-0.430102	-1.61007	328	GKN2,GHR,GAS1,APOA1,AADAC,GABRB3,PRKD3,FAM214A,LDB3,CYBRD1,ATP4A,ATP1A2,CASQ2,CKMT2,TSC22D3,GLUL,DTNA,ADIPOQ,CPE,SLC1A2,LDHB,GREM2,SYNM,PLP1,HMGN5,SYNPO2,TMPRSS6,MEP1B,AMPD1,SOBP,KLF15,MYOT,PLN,MFAP5,RBP2,MYOC,EBF1,GMPR,PLLP,ADTRP,FIGN,GRIP2,ADA,ITM2A,GPX3,GKN1,ALDH1A2,MFSD4A,FABP4,ACE2,C6,RAB27A,AKR1C1,RBPMS2,ALDH1L2,SCARA5,IGHM,IL6R,CHGB,CLU,HLF,MAL,TMEFF2,SUSD4,YIF1B,TMEM100,GATA5,APOC3,PPOX,S…
AllMSigDB	Liver_TBG_Gclc_KO	REACTOME_CROSS_PRESENTATION_OF_SOLUBLE_EXOGENOUS_ANTIGENS_ENDOSOMES	6.68249e-06	0.000246631	0.610527	0.746765	2.02356	48	PSMD5,PSMA1,PSMB8,PSMD2,PSMD14,PSMA5,FCGR1A,PSME4,PSMD11,PSMC1,PSME1,PSMD12,PSMC6,PSMD1,PSMD7,PSMD3,PSMC2,PSMF1,PSMD10,PSMD8,PSME3,PSMB5,MRC1,PSME2,PSMA8,PSMB9,PSMD13,PSMB4,PSMC3,PSMA7,PSMB7,PSMC4
AllMSigDB	Liver_TBG_Gclc_KO	WANG_LMO4_TARGETS_DN	6.69484e-06	0.000246631	0.610527	0.466486	1.67476	339	PSMD5,LYSMD2,ZFAND2A,HSPB8,DYNC1H1,KNOP1,PSAP,ATP6V1H,TRMT10A,EVL,PIK3CB,ZNFX1,EXOC6B,TMEM64,IRGQ,IQGAP1,MGST3,DDX60,ARFGEF2,LONRF1,UBR4,THUMPD3,CAPZA2,NCOA7,ZDHHC5,TRIP12,ATP6V0E1,USP47,PLEKHA1,ZFR,IFIH1,PHF11,ATP6V1C1,PDZD8,RRN3,DLST,FBXW11,VAT1,PAK2,MTMR2,SNRPA1,UBQLN1,BAG3,KATNBL1,GPATCH2,UTP4,CCT7,NUFIP2,MPZL3,KAT14,C12orf45,AFF4,TIGAR,WAPL,SPART,EIF3A,WASL,SMAP2,SLC4A1AP,AP3B1,PPFIA1,TBC1D9…
AllMSigDB	Liver_TBG_Gclc_KO	GSE37416_12H_VS_48H_F_TULARENSIS_LVS_NEUTROPHIL_UP	6.70566e-06	0.000246631	0.610527	0.532199	1.78643	188	SRXN1,MX1,MAP3K14,SNX10,LYSMD2,MAP2K3,LCP1,OASL,AREL1,SPI1,SIRPA,TNFRSF1A,LPGAT1,SKIL,ARIH2,HCK,PSME4,TYROBP,TOR1AIP1,YPEL5,PILRA,MAPRE1,DNAJA2,CYLD,OSBPL11,IL4R,GALNT1,CLTB,MYH9,MED21,RAB21,F11R,PLCL2,PLEKHM1,AZIN1,DSE,MAPKAPK2,SMAD4,GNMT,DR1,ZSWIM6,KCTD20,TOP1,L3MBTL3,NAB1,WDR26,MAPK1,JDP2,TMEM167B,C1orf162,MAPK1IP1L,CLIP1,YTHDC2,IFNAR1,NBR1,SNX18,OSBPL9,CUL4B
AllMSigDB	Liver_TBG_Gclc_KO	REACTOME_MITOTIC_METAPHASE_AND_ANAPHASE	6.76071e-06	0.00024815	0.610527	0.53239	1.79183	192	PSMD5,ZWINT,PSMA1,TUBA1C,DYNC1H1,TUBB4B,PSMB8,PSMD2,PSMD14,NUP98,CENPT,PSMA5,CLASP1,PSME4,RANBP2,UBB,PSMD11,TUBB2A,PSMC1,NDEL1,PAFAH1B1,MAPRE1,PPP2CB,MIS12,PSME1,PSMD12,PSMC6,PSMD1,PSMD7,ANAPC1,TMPO,CDC27,PSMD3,PSMC2,WAPL,DYNC1LI1,DSN1,SPDL1,PSMF1,PPP2R1A,PSMD10,ANKLE2,PSMD8,PSME3,CENPH,PSMB5,PDS5A,PPP2CA,DYNC1I2,PSME2,PPP2R2A,KIF2C,CLIP1,CENPE,CDCA8,TUBA4A,BUB1,ZWILCH,PSMA8,PSMB9,ANAPC2,NUP43,ER…
AllMSigDB	Liver_TBG_Gclc_KO	MANALO_HYPOXIA_DN	6.80907e-06	0.000249417	0.610527	0.482234	1.69229	279	TSR1,RSAD1,ZWINT,CTPS1,HACD3,MAP2K3,FAM136A,CHAF1A,TUBB4B,IDE,HEATR3,CEP83,UMPS,RRP15,MCM5,UBIAD1,URB2,OIP5,CD3EAP,MCM2,TOR3A,NUP98,EIF2S1,PSME4,ATIC,DDX21,LMNB2,PSMD11,SLC5A6,NIF3L1,MCM4,DHCR24,SEC23IP,DDX18,MCM6,PWP2,MCFD2,GRWD1,RUVBL1,GTPBP4,PRPS1,BRCA1,SNRPA1,LBHD1,TSEN2,PRC1,EEF1E1,DNAJC9,SPDL1,NOL11,EXO1,GINS2,POMT2,EXOSC2,NCLN,MCM3,CCNA2,PSME3,RXYLT1,PPARD,PAK1IP1,PRMT7,DBF4,MRTO4,NOLC1,GA…
AllMSigDB	Liver_TBG_Gclc_KO	GSE30971_WBP7_HET_VS_KO_MACROPHAGE_4H_LPS_STIM_UP	6.9765e-06	0.000254761	0.610527	0.524326	1.75473	184	SRXN1,GSR,CTPS1,BTBD19,UCK2,SLC7A11,PLK3,POLR1A,TUBB4B,ICAM1,GTF2E1,SPATS2L,DNAJC10,PLAA,RAB5IF,PSMD14,TXN,C17orf58,ATP6V0A2,PSMA5,DPP3,PACSIN2,POP1,GFM2,TM9SF4,ZUP1,SLC7A1,CCL7,GFM1,PSMD1,LARP4,UBE2Z,PSMD7,MTF1,PTPN12,CNIH4,MRPL15,NOP2,ACVR1B,AZIN1,ADM,TNFAIP3,TMA16,PROCR,CCT5,FUT4,LAMB3,FCER1G,PSMB5,CD38,LRP8,CLEC5A,ZPR1,IL1B,RCN2,MET,EEF1AKMT3,TNS3,FPR2,ALOX5AP,DISP1,PSMC4,BID,BEND3,TALDO1,AEN…
AllMSigDB	Liver_TBG_Gclc_KO	GO_CELLULAR_RESPONSE_TO_HEAT	6.99028e-06	0.000254761	0.610527	0.594681	1.88714	122	HMOX1,CXCL10,HSPH1,TPR,HSPB8,HSP90AB1,HSP90AA1,DNAJB1,CDKN1A,SLU7,NUP153,NDC1,NUP62,NUP98,HSPA1B,MTOR,EIF2S1,RANBP2,DAXX,HIKESHI,VCP,NUP50,RPTOR,ATR,DNAJB6,THBS1,SUMO1,LYN,BAG3,MAPKAPK2,POM121,PTGES3,IRAK1,NUP214,BAG2,HSPA9,RPA1,IL1A,CHORDC1,HSPA8,DNAJC2,MYOF,RBBP7,MAPK1,ATM,NUP155,POLR2D
AllMSigDB	Liver_TBG_Gclc_KO	CHIANG_LIVER_CANCER_SUBCLASS_PROLIFERATION_DN	6.99736e-06	0.000254761	0.610527	-0.51406	-1.78041	166	ETNK2,TAT,C8A,PIPOX,CYP4F2,AGXT,ADH4,HAO1,AADAC,HPD,AMDHD1,HAAO,PRAP1,SRD5A1,CDO1,BHMT2,CIDEB,AQP9,SELENOO,GYS2,PCK1,F12,ACBD4,TST,SERPING1,RCL1,COL18A1,RGN,TFR2,SLC10A1,HSD17B6,RWDD3,AGXT2,CYP27A1,AZGP1,HSD11B1,PLG,RTP3,HJV,KNG1,ANGPTL3,SERPINC1,HAGH,SCP2,HIBADH,C6,PFKFB1,ACSM5,OTC,MASP2,SYTL4,ACADL,GNE,SLC38A3,LECT2,AFM,ITIH1,BTD,APOA5,ECHDC2,ECM2,DHTKD1
AllMSigDB	Liver_TBG_Gclc_KO	REACTOME_PROGRAMMED_CELL_DEATH	7.04581e-06	0.000255834	0.610527	0.557457	1.84938	167	BCL2L11,BAK1,PSMD5,MLKL,PSMA1,PSMB8,PSMD2,PSMD14,YWHAG,PSMA5,PSME4,UBB,APPL1,PSMD11,PSMC1,NMT1,DSP,TNFRSF10A,PSME1,PSMD12,TJP2,RIPK1,PSMC6,DBNL,PSMD1,PSMD7,PAK2,SPTAN1,PSMD3,PMAIP1,MAPK8,CD14,PSMC2,YWHAH,PSMF1,PPP3R1,KPNB1,PTK2,PSMD10,PSMD8,TFDP1,HMGB2,AKT1,ROCK1,PSME3,ADD1,PSMB5,CLSPN,STK24,MAPK1,E2F1,PSME2,PSMA8,APAF1,PSMB9,PSMD13,PSMB4,PSMC3,PSMA7,TJP1,UNC5B,PSMB7,PSMC4,BID,BIRC3,TP53BP2,GZMB,…
AllMSigDB	Liver_TBG_Gclc_KO	GSE22601_IMMATURE_CD4_SINGLE_POSITIVE_VS_CD8_SINGLE_POSITIVE_THYMOCYTE_DN	7.05524e-06	0.000255834	0.610527	0.520365	1.75489	198	BCL2L11,TXNRD1,SLC2A1,LGALS3BP,FOSL2,GBP6,IRF7,SLC35F5,GNL3,NABP1,C21orf91,TRIM25,G3BP2,SPECC1,SLC30A4,IRGM,RNF149,PARP14,MFSD6,TMEM64,PTPN1,ARF6,PCGF5,AJUBA,GPLD1,PICALM,ADPRM,GNA13,PPP2CB,HIF1A,IL6ST,PDE12,TWF1,ZBP1,XAF1,MAPKAPK2,CYTIP,TNFRSF1B,KBTBD8,RRAS2,CEBPD,PRDM1,SAMSN1,PLSCR1,MAPK6,APEX1,UBA3,ASF1A,PROS1,CSF1,RTP4,TGM2,MTMR3,ARAP2,DTX3L,PGS1,STX11,SGMS1,RASGRP1,SYNJ1,RNF19A,ABI3,IFI35,CH…
AllMSigDB	Liver_TBG_Gclc_KO	GO_POSITIVE_REGULATION_OF_CATABOLIC_PROCESS	7.18188e-06	0.000259796	0.610527	0.446871	1.62726	398	HMOX1,ENTPD5,BCL2L11,ABCD1,ZC3HAV1,NUB1,METTL16,ADORA1,ZFAND2A,TBK1,HSPB8,KEAP1,PLK3,IKBKG,HSP90AA1,AREL1,IDE,ATP5IF1,USP5,ROCK2,TREM2,SESN2,IRGM,LRSAM1,PRKAA2,PIK3CB,PSEN1,HSPA1B,ARIH2,FOXO1,MAPK9,UBQLN2,SUPT5H,NOD1,SPTLC2,PRKAA1,PTPN1,FBXO7,FAF1,CNOT1,BBS7,GPLD1,VCP,CPEB3,PSMC1,TP53INP1,SH3D19,NSF,DDB1,SMCR8,FBXL5,POLR2G,MID2,PSMC6,HIF1A,CLEC16A,RC3H1,GPD1,SUMO1,MEFV,UBQLN1,BAG3,RNF14,FGF21,PAB…
AllMSigDB	Liver_TBG_Gclc_KO	GO_METAL_ION_TRANSMEMBRANE_TRANSPORTER_ACTIVITY	7.19334e-06	0.000259796	0.610527	-0.413331	-1.56699	395	SLC10A2,SLC13A2,SLC9A3,KCNN2,ATP2A1,TMEM38B,MCOLN1,KCNK10,RYR1,SCNN1A,SLC17A2,MCU,ATP4A,SLC17A3,ATP1A2,KCNK5,SLC6A8,SLC6A12,CACNA1S,SLC30A3,JPH2,SCN4A,SLC1A2,ATP1B1,JPH1,CACNA1D,CACNA2D1,CACNA1A,SLC12A5,CACNB1,SCN4B,SLC23A1,KCNAB3,TFR2,SLC30A10,SLC6A7,SLC10A1,TMEM38A,KCNC3,SLC6A16,SLC9A2,TRPM4,SCN1B,SLC12A7,SLC8A3,ATP2A3,CACNG1,KCNJ2,KCNC4,KCNG4,SLC39A14,ATP1B2,SLC6A19,SLC5A1,KCNA5,KCNQ4,SLC41A1,…
AllMSigDB	Liver_TBG_Gclc_KO	GO_INNATE_IMMUNE_RESPONSE_ACTIVATING_CELL_SURFACE_RECEPTOR_SIGNALING_PATHWAY	7.26764e-06	0.000261955	0.610527	0.608061	1.86987	106	PSMD5,PSMA1,CLEC6A,IKBKG,RELB,PSMB8,PSMD2,PSMD14,PSMA5,SKP1,PLCG2,PSME4,NRAS,PSMD11,BCL10,PSMC1,PSME1,PSMD12,TRAF6,RELA,PDPK1,PSMC6,PSMD1,CLEC4A,FBXW11,PSMD7,PAK2,LYN,PSMD3,PSMC2,PSMF1,TAB3,PSMD10,PSMD8,PSME3,FCER1G,PSMB5,KRAS,PSME2,PSMA8,PSMB9,PRKACB,MAP3K7,PSMD13,PSMB4,PSMC3,PSMA7,CLEC4C,PSMB7,PSMC4,SYK
AllMSigDB	Liver_TBG_Gclc_KO	GSE42021_CD24HI_VS_CD24LOW_TREG_THYMUS_DN	7.31125e-06	0.000263001	0.610527	0.550148	1.82183	166	RSAD2,CBR3,MX1,CXCL10,PARP12,ATF3,GCH1,IRF7,OASL,HERC6,SPATS2L,TMEM140,TRAFD1,TRIM5,IFIT2,IFI44,USP18,EHD4,DDX60,ISG15,EIF2AK2,CCNK,OAS3,IFI16,DSP,IFIH1,TDRD7,PHF11,IFIT3,PIK3CA,EXT1,CCL22,ETS2,XAF1,RRAGC,TNFAIP3,GTF2B,TLK2,BCL2L13,PML
AllMSigDB	Liver_TBG_Gclc_KO	GSE29617_CTRL_VS_DAY7_TIV_FLU_VACCINE_PBMC_2008_UP	7.40175e-06	0.000265228	0.610527	0.547031	1.8153	169	FTH1,CXCL10,ATF3,SAT1,FOSL2,ZNF416,EGR2,RGS1,NAMPT,BACH1,CD83,CDKN1A,MAFK,IFIT2,ECT2,ETF1,YPEL5,HCAR3,GNA13,ZFAND5,SH2B3,DNAJB9,ARL8A,TRAF6,RGS2,HIF1A,PDE12,RAB8B,DCTN4,MED21,CACUL1,MTMR6,MEX3C,CYTIP,TIGAR,BTG2,WAC,ARL8B,KBTBD2,RBM15,SAMSN1,GUCY2C,L3MBTL3,CHORDC1,RIPK2,ITPRIP,TSC22D2,ZNF644,USP25,CXCR4,CUL3,KAT7,MNT,STX11
AllMSigDB	Liver_TBG_Gclc_KO	GSE6092_UNSTIM_VS_IFNG_STIM_AND_B_BURGDORFERI_INF_ENDOTHELIAL_CELL_DN	7.40261e-06	0.000265228	0.610527	-0.501793	-1.75735	178	KCP,TAT,PAXX,DLG3,DHDH,RPL3L,PLEKHA6,DES,CBX8,JPH2,TRIM3,SOBP,RBP2,SLC23A1,TFR2,LRP3,CNKSR1,SPOCK2,GSTM2,CHRNE,SMYD1,PER3,DNM1,CEP85,CCL11,SLC36A2,APOA2,FAM222A,INHBE,PRODH,OLFM2,GLB1L2,PDPN,CHRNB1,ADAMTSL4,TRIM54,CNTN2,PSCA,SCX,TMEFF2,TCF15,YIF1B,GPR137,OPN1SW,STXBP6,TMEM159,KIF1A,SMPD2,SDCBP2,HMG20B,WDR38,NGF,GAS6,PRR5,RGS7,NOTCH4
AllMSigDB	Liver_TBG_Gclc_KO	GSE14769_UNSTIM_VS_120MIN_LPS_BMDM_DN	7.55607e-06	0.00027019	0.610527	0.528796	1.7811	197	RSAD2,NRIP1,SLC15A3,SNX10,ATF3,MAP2K3,PPP1R10,HIVEP1,EGR2,SLC7A11,NAMPT,VCAM1,SLC30A4,PARP14,ZNFX1,CCNG2,ISG15,USP16,IGSF6,NDEL1,GNA13,RHBDF2,CD274,DNAJA2,IFIH1,HIF1A,FBXW11,CLN5,ADAM17,MTMR12,CDK12,GBP4,TNFRSF12A,HILPDA,MED21,NCK1,ANKRD33B,CLIC4,ELL2,BTG2,GTF2B,TLK2,TNIP1,C3,FNBP1L,NLRP3,FRS2,STX3,IFIT1B,C9orf72,G3BP1,MAPK6,MCOLN2,KCTD12,PLAGL2,HIPK1,FEM1C,VASP,CSF1,SERPINE1,TGM2,SELE,SDE2,KATNA…
AllMSigDB	Liver_TBG_Gclc_KO	FARMER_BREAST_CANCER_CLUSTER_1	7.73679e-06	0.000276104	0.593325	0.771991	2.03196	37	RSAD2,MX1,OASL,HERC6,IFI44,LCP2,ISG15,CCR5,OAS3,IFIT3,CD48,XAF1,CYTIP,CCR2
AllMSigDB	Liver_TBG_Gclc_KO	GSE25085_FETAL_BM_VS_ADULT_BM_SP4_THYMIC_IMPLANT_DN	7.78332e-06	0.000277215	0.593325	0.520781	1.75536	195	SLC48A1,MOCOS,MMP12,SLC15A3,C1QC,ATF3,TLR2,CLEC6A,TFRC,RELB,IDE,ITGA9,PLA2G7,ICAM1,NAA25,PLEK,ACP2,ANO10,TNFRSF1A,DUSP4,PLD3,UBE2F,BCL10,KLF6,HPSE,ZFAND5,DHCR24,MMP13,HIF1A,ADAM17,AOAH,ANXA5,ETV5,IGF2BP2,SLAMF8,ETS2,CYFIP1,LARP1,AZIN1,ZC3H12C,TNFAIP3,TNIP1,C3,FNBP1L,NLRP3,TRMT61A,DRAM1,SNX29,MCOLN2,MYH10,EIF1AY,NAB1,BASP1,CPSF2,USO1,CIAPIN1,MS4A7,NAGK,C16orf72,NEAT1,IFNAR1,SYN1,PLK2,RNF19A,ACOD1,…
AllMSigDB	Liver_TBG_Gclc_KO	GSE42021_TREG_PLN_VS_CD24HI_TREG_THYMUS_UP	7.87109e-06	0.000279789	0.593325	0.530035	1.78593	196	TXNRD1,MMP12,UGDH,C2CD2,TSR1,SQSTM1,CTPS1,EGR2,FAM83H,RELB,HSP90AA1,ICAM1,CD83,SLC30A4,CDKN1A,ATP6V1H,ELAC2,FAM102A,ARIH2,LRRC58,ETF1,ARF6,CLTC,TES,ARPP19,NDEL1,DNAJB6,CCL7,EIF5,GTPBP4,DHX15,ANKRD28,ETS2,CD14,UTP4,MYC,ZNF706,MAP2K4,BTG2,PPP1R15A,MDM2,DNAJA1,GTF2E2,RIOK3,AAK1,RMND5A,KCMF1,KCTD12,UBA3,TOP1,PDGFA,KRAS,PAK1IP1,IL1A,SERPINE1,TAX1BP1,IFRD1,YES1,PCSK6,ZNF644
AllMSigDB	Liver_TBG_Gclc_KO	GSE22432_MULTIPOTENT_VS_COMMON_DC_PROGENITOR_UNTREATED_UP	8.05803e-06	0.00028587	0.593325	0.530607	1.78108	188	ABCC4,CXCL10,TSR1,CHAMP1,EGR2,WDR3,TUBB4B,IMP4,PIGL,CHCHD4,GRN,LCMT2,AHCYL1,ETF1,LONRF1,POP1,CMTR2,PRDX3,ZMPSTE24,REXO2,APRT,ATP6V1C1,HSPA4,UBXN8,GEMIN5,AP1AR,FEM1B,TSR2,MRPL15,NOP2,AP1G1,TRMT10C,NOL11,IMMT,C12orf66,CCDC90B,DDX1,COQ4,WDR36,PGAM1,MMGT1,GEMIN6,ZPR1,UTP15,NAA15,TEFM,NUP43,TMEM97,RRP8,WDR73,NAA20,PRELID3B,PHF10,PIN1,GLRX5,HMBS,SPCS1,CNOT9
AllMSigDB	Liver_TBG_Gclc_KO	GSE15624_3H_VS_6H_HALOFUGINONE_TREATED_CD4_TCELL_DN	8.10371e-06	0.000286616	0.593325	0.564892	1.84217	152	CBR1,KIAA1549,TAPBP,EPB41,ZNF101,LCP1,CHAMP1,RGS1,TRIM25,UBE2O,SKIL,UBQLN2,DHX38,ABHD15,TGFBRAP1,FAM117B,PSMD11,ZDHHC5,ZYG11B,GBP2,GRWD1,FBXW11,MED22,USP12,USP10,RBSN,ARID1B,APPBP2,LARP1,CGGBP1,AEBP2,IGF2R,PDE4D,TRAPPC10,THAP12,TMEM33
AllMSigDB	Liver_TBG_Gclc_KO	GSE9988_ANTI_TREM1_VS_CTRL_TREATED_MONOCYTES_UP	8.11087e-06	0.000286616	0.593325	0.531477	1.77965	185	SRXN1,TXNRD1,GCLM,GLA,ATF3,TFRC,EGR2,OSGIN1,ZBTB21,RGS1,RIT1,SESN2,CDKN1A,MAFK,TNFSF14,DUSP4,ATP6V1B2,TXN,LY9,ETF1,DYRK3,SNUPN,RHEB,FOSL1,GNA13,KLHL21,PPARG,USP12,ANKRD28,BAG3,TMEM251,PMAIP1,ETS2,PLEKHM1,LINC-PINT,RRAGC,ADO,AFF4,ADM,JMJD1C,SPART,ELL2,KBTBD8,MAFG,PPFIA1,CLDND1,STX3,SNX9,MAPK6,HSPA9,TLNRD1,CSF1,TMEM70,CTSV,RYBP,ABL2,DUSP3,JUN,TGIF1,SGMS1,EFR3A,CNST,RNF19A
AllMSigDB	Liver_TBG_Gclc_KO	HALLMARK_MTORC1_SIGNALING	8.21085e-06	0.000289581	0.593325	0.529543	1.78428	196	G6PD,TXNRD1,LGMN,GSR,SLC1A4,GLA,SQSTM1,SLC2A1,GBE1,MAP2K3,GTF2H1,TBK1,M6PR,ME1,NFKBIB,TFRC,SLC7A11,HSPD1,NAMPT,RIT1,ITGB2,CDKN1A,PRDX1,SLA,PSMD14,MCM2,CCT6A,STIP1,ETF1,TES,MCM4,NMT1,DHCR24,TPI1,PSMD12,PSMC6,HSPA4,YKT6,CFP,PSAT1,COPS5,P4HA1,PSMC2,EEF1E1,HSPE1,GPI,BTG2,PPP1R15A,IFI30,LTA4H,IMMT,ERO1A,GLRX,ATP6V1D,IDI1,PSME3,PSMB5,HSPA9,RPA1,ACTR3
AllMSigDB	Liver_TBG_Gclc_KO	GO_STRIATED_MUSCLE_MYOSIN_THICK_FILAMENT_ASSEMBLY	8.29524e-06	0.000291477	0.593325	-0.922454	-1.94268	10	MYOM2,TTN,MYBPC1,TCAP,MYBPC2,MYOM1,OBSL1,MYOM3
AllMSigDB	Liver_TBG_Gclc_KO	GSE36009_WT_VS_NLRP10_KO_DC_DN	8.29694e-06	0.000291477	0.593325	0.518403	1.74827	198	SRXN1,SLC2A1,HCLS1,ZBTB21,RELB,SPECC1,SPI1,NFKB2,SKIL,GPR65,EYA3,USP38,IRGQ,MKKS,CD300LB,ARMC7,FOXN2,TMBIM1,EIF6,ZDHHC5,NECAP1,SEC23IP,H6PD,TJP2,ATP6V1C1,IFNGR2,METAP1,DLST,CLN5,UBE2Z,ADAM17,HSPA4,SETD2,TRAF3,CACUL1,TNFRSF11A,MEX3C,ARHGEF7,ARL4C,TNFRSF1B,MAFG,TRAPPC10,PLSCR1,SOWAHC,MCOLN2,TMEM37,TOP1,HNRNPLL,SURF6,JDP2,PLEKHM2,ACBD3,SGMS1,KCNK13,B4GALT6,ARHGAP30,TCF12,IFNAR1,RBL2,PTPN23,PIK3CG,BC…
AllMSigDB	Liver_TBG_Gclc_KO	GSE41867_DAY15_EFFECTOR_VS_DAY30_EXHAUSTED_CD8_TCELL_LCMV_CLONE13_UP	8.40665e-06	0.000294756	0.593325	0.522482	1.7575	193	RSAD2,MOCOS,TAPBP,NUB1,STK10,CMPK2,BLVRB,TLR2,LGALS3BP,IRF7,CLEC6A,RBM43,SH3BP2,HERC6,TMEM140,TRAFD1,IRGM,EVL,TRIM5,TBRG1,PARP14,GCA,ZNFX1,DDX60,CD86,MYO1F,FBXO33,OAS3,NCOA7,C19orf38,WASF2,TDRD7,EPSTI1,TJP2,CXCL13,LYN,MROH1,ZBP1,F11R,DSE
AllMSigDB	Liver_TBG_Gclc_KO	GSE3982_MAST_CELL_VS_CENT_MEMORY_CD4_TCELL_UP	8.70736e-06	0.000304707	0.593325	0.526922	1.76784	191	SLC48A1,PIR,TXNRD1,ALDH1A1,SQSTM1,HEXA,TBK1,M6PR,PPM1H,TUBA1C,LPXN,HSP90AB1,CCL23,METTL7A,MS4A6A,CSF2RB,PICALM,MOB1A,FOSL1,GNS,DST,PSMC6,ENPP4,TNPO3,MFAP1,TKT,LYN,ETV5,MRPL15,DUSP6,KATNBL1,USP22,CYFIP1,MED21,CDC42BPA,SLC30A1,TRAPPC4,GPI,RAB31,MAFG,PROCR,CCT5,ETNK1,DRAM1,IDI1,MAD2L1BP,FCER1G
AllMSigDB	Liver_TBG_Gclc_KO	GSE26495_NAIVE_VS_PD1HIGH_CD8_TCELL_DN	8.90493e-06	0.000311017	0.593325	0.522041	1.74709	184	SRXN1,GCLM,GSR,SLC2A1,TBK1,ECPAS,PLEKHO2,OSBPL3,SH3BP2,VANGL1,SPATS2L,SESN2,KATNAL1,PPP4R1,ITGAL,STARD3NL,PLCG2,ARF6,SYT11,ARHGAP25,ACTN4,KLF6,CCR5,TP53INP1,RHBDF2,SH2B3,EPS15,ERN1,HACD4,DOK2,NEDD9,ARHGAP35,ELP3,TNFRSF1B,HERPUD2
AllMSigDB	Liver_TBG_Gclc_KO	GSE17721_0.5H_VS_8H_CPG_BMDC_DN	8.93802e-06	0.000311569	0.593325	0.52657	1.76665	191	UHRF1BP1,CCL2,ME1,RMDN3,ZBTB21,FCGR3A,ICAM1,SLC7A8,ACP2,PARP14,USP18,EYA3,GHITM,TENT2,TTC1,MKKS,TOR1AIP1,CPTP,CCNG2,PILRA,TM9SF4,INTS4,CCL7,SLC22A5,CHMP4B,GBP2,PSMD12,ENPP4,IGF2BP2,KPNA4,F11R,WASHC4,CLIC4,TBC1D15,TLK2,SERINC1,DNAJA1,PRPF38A,PSMD10,TAP1,IFIT1B,TBC1D13,ATP6V1E1,IDI1,TOP1,DENND1B,SASH1,FAM20B,ASF1A,KRCC1,MPP5,SERPINE1,EIF1AY,RTP4,RAD17,DYNC1I2,DGCR8,THEMIS2,ARAP2,SLAMF7,MS4A7,DPF2,H…
AllMSigDB	Liver_TBG_Gclc_KO	YAN_ESCAPE_FROM_ANOIKIS	8.96038e-06	0.000311745	0.593325	0.849176	2.01224	22	RSAD2,BCL2L11,MX1,CXCL10,IRF7,VCAM1,EIF2AK2,CD44
AllMSigDB	Liver_TBG_Gclc_KO	GSE24634_IL4_VS_CTRL_TREATED_NAIVE_CD4_TCELL_DAY10_DN	9.00361e-06	0.000312645	0.593325	0.534877	1.79336	186	CREG1,BAK1,PIR,TXNRD1,CDCP1,PGD,PSMD5,SNX10,BLVRB,CYBB,IRF7,CDS2,RMDN3,MT1X,CDKN1A,RAB5IF,GRN,ATP6V1B2,TXN,STYXL1,ATP6V0A2,TYROBP,ALAS1,CD86,DHRS9,LEPROT,MNDA,HK3,CTSO,ABR,GBP2,IFIT3,TBL2,PLA2G4A,LYN,LRP12,CTNNA1,SLC30A1,CGGBP1,DSE,IGF2R,KLHL18,CLIC4,TLR8,VPS11,APOBR,SLC2A6,RAB31,SFT2D2,DNAJA1,C3,NLRP3,TBC1D9,ADAMDEC1,STX3,ATP6V1E1,YIPF1
AllMSigDB	Liver_TBG_Gclc_KO	GSE339_EX_VIVO_VS_IN_CULTURE_CD8POS_DC_DN	9.03318e-06	0.000313069	0.593325	0.526532	1.77348	197	BCL2L11,MOCOS,CMPK2,POR,MAP2K3,M6PR,ESD,NFKBIB,UBXN4,TRIM25,SPECC1,LITAF,NFKB2,CD83,ATP6V1A,CDKN1A,IRGM,MAFK,TNFRSF1A,USP18,CMIP,ZNFX1,ARIH2,ETF1,TOR1AIP2,ISG15,CSF2RB,PSMD11,VCP,ATP9A,NDEL1,GNA13,RELA,FBXW11,ANXA5,HIVEP2,TRAF3,RAB8B,PEPD,EXT1,CTNNA1,LARP1,AEBP2,ARL4C,CYTIP,TBC1D15,ZC3H12C,TNFRSF1B,ELL2,ITGAV,PKIB,TNIP1,SMAP2,PTK2,GABARAPL1,STX3,IFIT1B,SOWAHC,MAPK6,ANTXR2,TEC,SNX4,CD80,IFRD1
AllMSigDB	Liver_TBG_Gclc_KO	GSE14386_UNTREATED_VS_IFNA_TREATED_ACT_PBMC_MS_PATIENT_DN	9.05335e-06	0.000313166	0.593325	0.545236	1.80761	168	RSAD2,BCL2L11,CXCL10,CCL2,PARP12,ZNF101,GBP6,CD180,IRF7,PI4K2B,NAMPT,KNOP1,LITAF,CYP20A1,TRIM5,IFI44,NHLRC3,FABP7,SYT11,P2RY13,TAF4B,EIF2AK2,MAFF,CD44,ENTPD1,HIPK2,TLR7,RNF125,PHF11,IFIT3,HIF1A,IL6ST,BRCA1,ETS2,HILPDA,CHIA,ZC3H12C,FPR1,IFI30,EXO1,PDE4D,SPATS2,USP6NL,RTP4,HNRNPLL,CD38,GSTO1,KIAA0232,BST2,CXCR4,TUBGCP2,CEP170,ARHGAP21,MS4A4A,STX11,SLFN12,TGIF1,ARRDC4,CAPG,IFI27L2
AllMSigDB	Liver_TBG_Gclc_KO	GSE6092_IFNG_VS_IFNG_AND_B_BURGDORFERI_INF_ENDOTHELIAL_CELL_DN	9.21503e-06	0.000318148	0.593325	0.524511	1.75942	187	RSAD2,MX1,MVP,CMPK2,PARP12,NFKBIB,OASL,AREL1,RNF4,SUSD6,IFIT2,LCP2,USP18,ZNFX1,NCF1,SBDS,ETF1,SLFN12L,PCGF5,PILRA,DDX21,MED1,IGSF6,NDEL1,MAP2K1,ZUP1,CD274,ZFAND5,CHMP4B,PSME1,EPSTI1,CXCL13,PHF11,HDLBP,IKZF1,UBQLN1,RNF14,PTPN11,ZBP1,RAB21,ANKIB1,LARP1,CD14,EIF4E2,NCK1,ADM,ZC3H12C,AP3B1,PROCR,AMD1,TBC1D13,RAPGEF2,GLRX,GNG12,PLAGL2,TLNRD1,STARD7,RIC1,ZHX2,RIPK2,TLR1,SDE2,LIMD1,PSME2,ARHGAP21,MS4A4A,…
AllMSigDB	Liver_TBG_Gclc_KO	MULLIGHAN_MLL_SIGNATURE_2_UP	9.2656e-06	0.000319282	0.593325	0.448755	1.62732	390	HTATIP2,CES1,SLC1A4,SNX10,LAPTM5,LCP1,M6PR,FOSL2,HCLS1,COLGALT1,SPI1,KNOP1,ITGB2,PSMB8,GLYR1,LAIR1,SLA,CCL23,GRN,PTPN9,GLG1,SIRPA,SLC25A44,ITGAL,NUP62,PSEN1,NCF1,PLD3,MFSD1,FCGR1A,HCK,TGOLN2,IQGAP1,ALDH3B1,CD300C,CTBS,TOR1AIP1,TGFA,PILRA,GAA,NUP50,MYO1F,GNS,ATP6V0E1,PRRG4,ABHD2,ALDH3A2,ABR,TOLLIP,LILRB4,TDRD7,TNPO3,PCYT1A,TBL2,IKZF1,YKT6,ARHGAP11A,PLA2G4A,NSFL1C,TMPO,PPT1,CNIH4,ZDHHC13,CLTB,APBB1…
AllMSigDB	Liver_TBG_Gclc_KO	GO_CARDIAC_MUSCLE_FIBER_DEVELOPMENT	9.32083e-06	0.000320048	0.593325	-0.87045	-2.01593	17	MYOM2,VEGFA,TTN,MYBPC1,BMP4,TCAP,MYO18B,MYBPC2,MYOM1,OBSL1,MYOM3
AllMSigDB	Liver_TBG_Gclc_KO	RUTELLA_RESPONSE_TO_CSF2RB_AND_IL4_UP	9.32333e-06	0.000320048	0.593325	0.467529	1.66923	324	NQO1,CREG1,FTH1,PIR,MMP12,GCLM,MAP3K14,SLC1A4,SQSTM1,ME1,TUBA1C,TFRC,CDS2,SLC7A11,GPNMB,LITAF,CEP83,CD83,CCSER2,CDKN1A,MCM5,PRDX1,MAOA,ATP6V1H,TXN,CD84,EIF2S1,ELOA,ALAS1,CD86,CCNG2,POGLUT1,ABCG1,ILRUN,MOB1A,ANOS1,ATP6V0E1,DNAJB6,DHCR24,SMARCC1,ATP6V1C1,IL6ST,VAT1,TRAF3,RAB8B,CCL22,SLAMF8,RGL1,CERS6,DYNC1LI1,JAK1,BCOR,CREBL2,MREG,ADAMDEC1,TBC1D13,RAB3GAP1,PSMB5,GRSF1,PPARD,IL1A,SERPINE1,PVR,ZHX2,C…
AllMSigDB	Liver_TBG_Gclc_KO	GSE21033_CTRL_VS_POLYIC_STIM_DC_3H_UP	9.42576e-06	0.000322949	0.593325	0.541901	1.81313	182	CREG1,ENTPD5,IMPACT,SLC1A4,RSAD1,PPM1H,COLGALT1,DYNC1H1,TUT4,PKP4,SLC30A4,CEP192,RAB5IF,PTPRA,MKKS,DDX24,PACSIN2,SNUPN,PRDX3,UBR7,PHKB,MEGF9,ANKRD27,THUMPD1,TTC33,CLN5,LRRC47,VIPAS39,ADAM10,POLR3B,BCOR,CLCN5,PSMF1,MIEF1,NIPAL3,ARNTL,TBC1D13,BAG2,POLR2B,PWP1,MTMR3,CEP68,RAD17,ELMO1,KIF11,HELZ,SMIM8,FTO,MDC1,FBXO46,DLGAP5,ORC1,REPS1,GLCE,SLC35F6,CSE1L,PRIM1,RHOG,MAP3K3,TRAPPC2
AllMSigDB	Liver_TBG_Gclc_KO	GSE14415_INDUCED_TREG_VS_FOXP3_KO_INDUCED_TREG_IL2_CULTURE_UP	9.48767e-06	0.000324317	0.593325	0.533525	1.78105	178	HTATIP2,MX1,CXCL10,MPEG1,SLC15A3,SNX10,MLKL,GCH1,RGS1,PLA2G7,CCL23,PSMD14,EHD4,PILRA,GXYLT1,CMKLR1,HSPA4L,IFIH1,PHF11,CX3CR1,PMAIP1,TRIP11,CCDC186,RFK,ELL2,ICOS,AIF1,GABARAPL1,PDE4D,PRDM1,PLSCR1,ALCAM,IL10RA,TMF1,RTP4,KIAA1841,ETAA1,NAB1,CD38,VCPKMT,ARAP2,RBM47,GOLIM4,ANLN,IL1B,PGM2L1,EMC3,DDIAS,ARMCX5,ERCC6L,SNX18
AllMSigDB	Liver_TBG_Gclc_KO	GSE41978_ID2_KO_VS_BIM_KO_KLRG1_LOW_EFFECTOR_CD8_TCELL_UP	9.50762e-06	0.000324317	0.593325	0.542803	1.81649	176	MX1,GCLM,CXCL10,ZC3HAV1,TAPBP,CCL2,PARP12,CTSS,LGALS3BP,FOSL2,HSPB8,IRF7,OASL,ICAM1,BACH1,PSMB8,TMEM140,TRAFD1,DNAJC12,TASOR2,OGFR,DDX60,ISG15,MAFF,OAS3,IFI16,SNX7,IFIH1,GBP2,PHF11,IFIT3,HDAC4,PMAIP1,GTF2B,C3,IFI30,CEBPD,IRF8,PML,TAP1,PLSCR1,DRAM1,TOP1,PTPRC,TRIM44,CSF1,RTP4,PVR,BST2,APOL3,PSME2,SQOR,RNF19B,ADAR,HLA-B,TRIM21,PSMB9,MET
AllMSigDB	Liver_TBG_Gclc_KO	GO_MONOVALENT_INORGANIC_CATION_TRANSMEMBRANE_TRANSPORTER_ACTIVITY	9.51968e-06	0.000324317	0.593325	-0.431967	-1.61496	336	SLC10A2,SLC13A2,SLC9A3,KCNN2,ATP2A1,TMEM38B,KCNK10,SCNN1A,COX6A2,SLC17A2,MT-CO1,ATP4A,SLC17A3,ATP1A2,KCNK5,SLC6A8,SLC6A12,SCN4A,SLC1A2,ATP1B1,COX7A1,SLC12A5,SCN4B,SLC23A1,KCNAB3,SLC6A7,SLC10A1,TMEM38A,KCNC3,SLC6A16,SLC9A2,SCN1B,SLC12A7,SLC8A3,SLC2A10,ATP2A3,KCNJ2,KCNC4,KCNG4,SLC46A1,SLC36A2,ATP1B2,SLC6A19,SLC36A1,SLC5A1,KCNA5,KCNQ4,COX7C,MT-CO3,SLC41A1,ATP6V1G2,SLC5A5,COX7A2,KCNQ5,SLC6A20,C15orf4…
AllMSigDB	Liver_TBG_Gclc_KO	GSE3982_MAC_VS_TH1_UP	9.61708e-06	0.000327017	0.593325	0.536779	1.79323	179	HMOX1,CREG1,FTH1,IMPACT,CD68,SAT1,FOLR2,DOP1B,TMX2,SAMD4A,PLEKHO2,SIDT2,TCTA,TNFRSF1A,GCA,PIK3CB,CD84,P2RY13,MYCL,RHEB,TUBB2A,VAT1,USP12,TMEM127,SNAP23,FOXO3,SGSM2,TMEM251,CYFIP1,SNX13,RNASE2,CD14,POLR3B,GNAQ,CLOCK,ITGAV,ACOX2,PPM1F,KIF1B,SERINC3,DPP8,TVP23B,YIPF1,DRAM1,SCPEP1,SNX29,WWTR1,ATP2C1,GNG12,DENND1B,SASH1,PPARD,RASAL2,MAPK1,MTMR1,ACBD3,SQOR,CEP170,MAPK1IP1L,IFNAR1,EFR3A,EEF1AKMT3,PLAU,I…
AllMSigDB	Liver_TBG_Gclc_KO	GO_NUCLEAR_ENVELOPE	9.68345e-06	0.000328654	0.593325	0.432393	1.58002	421	HTATIP2,MX1,MVP,CHMP7,HACD3,CYBB,ANXA7,GCH1,TPR,UBXN4,GPX4,WDR3,TOR1B,OSBPL3,PARP16,RAN,TOR1A,TMEM43,NOS1AP,MACO1,NUP153,CALR3,NDC1,NUP62,NUP98,PSEN1,TOR1AIP2,MGST3,FAF1,RANBP2,PRKCZ,GHDC,RRP12,TOR1AIP1,CPTP,SNUPN,DNAJB14,LMNB2,SH3BGRL2,PARP11,NUP50,PCM1,NDEL1,PAFAH1B1,ZMPSTE24,DST,CHMP4B,INTS2,TMEM170A,PHF11,PCYT1A,GTPBP4,ERN1,RTN4,SUMO1,TMPO,TMEM120A,XPO7,KPNA4,SMOX,ANKRD17,SLC30A1,ROGDI,P2RX3,…
AllMSigDB	Liver_TBG_Gclc_KO	GSE29618_PDC_VS_MDC_DN	9.76441e-06	0.000330697	0.593325	0.541343	1.81126	182	CREG1,C2CD2,CLEC7A,GSTP1,BLVRB,NAMPT,SH3BP2,SPI1,ITGB2,EVL,NAIP,PDLIM1,HCK,FCGR2A,IQGAP1,CD86,P2RY13,ITPK1,FGR,PILRA,TMBIM1,MNDA,PICALM,ENTPD1,PTGS1,OAS3,CSTB,ARHGDIB,ALDH3A2,LY86,FBXL5,MEGF9,GBP2,HIF1A,AOAH,CFP,ANXA5,PTPN12,PPT1,TKT,DIAPH1,CYFIP1,XAF1,RNASE2,LGALS3,CHMP2B,MSN,YWHAH,APOBR,RAB31,AIF1,IFI30,CEBPD,RIN3,RAB7A,NCF2,PTPRC,TIMP1,BASP1,APOL3,S100A10,SQOR,COTL1,STX11,TBL1X,RGS10,APAF1,ITG…
AllMSigDB	Liver_TBG_Gclc_KO	GSE31622_WT_VS_KLF3_KO_BCELL_DN	9.78036e-06	0.000330697	0.593325	0.523444	1.75584	187	MVP,TSR1,NEPRO,PPM1H,SLC7A11,DAP,ITGA9,KIF3B,NFKB2,UMPS,NOP58,SMARCA4,GRINA,LCMT2,ZNFX1,PTPN1,UBE2F,CD86,DDX24,NRAS,AXL,HGF,PWP2,PDZD8,SEMA4B,GAPVD1,USP10,TPP2,NFATC3,ATXN1L,SLAMF9,FAM53B,AIDA,GPR35,TMA16,BCL2L13,MAFG,HTT,RIN3,KCNK6,ITPRIPL2,PRKX,ADD1,STARD7,PRSS8,NOLC1,SELE,RNF135,CD72,LRP8,CERK,STX11,MCL1,RNF19B,SPPL2A,WDR12,RUFY2,KHDRBS1,FEZ2,PRR14L,PIK3R5,PUM1,STIM2,CCDC88B,NRROS,UTP25,GGPS1,…
AllMSigDB	Liver_TBG_Gclc_KO	GO_PATTERN_RECOGNITION_RECEPTOR_SIGNALING_PATHWAY	9.8447e-06	0.00033225	0.593325	0.536526	1.79238	179	RSAD2,LGMN,CLEC7A,TLR2,CTSS,TBK1,IRF7,NPLOC4,HSPD1,IKBKG,TREML4,MARCO,ITGB2,IRGM,CD300A,TRIM5,TLR5,RAB7B,HSPA1B,NOD1,DDX60,UBB,APPL1,BCL10,TLR7,IFIH1,CD300LF,RNF125,TRAF6,RELA,CYLD,PDPK1,RIPK1,BTK,RTN4,UBQLN1,TRAF3,LYN,ANKRD17,CD14,MAPKAPK2,ERBIN,TLR8,TNFAIP3,IRAK4,TNIP1,IRAK1,PJA2,TAB3,TLR9,PIK3R4
AllMSigDB	Liver_TBG_Gclc_KO	GSE21360_PRIMARY_VS_TERTIARY_MEMORY_CD8_TCELL_UP	9.89343e-06	0.000332651	0.593325	0.532095	1.78762	189	NQO1,HMOX1,AFG3L2,SQSTM1,CTPS1,CD180,UCK2,PLEKHO2,FCGR3A,SLC7A8,ACP2,LAIR1,URB2,TNFSF14,TLR5,FOXO1,MAPK14,ALDH3B1,CD300C,POP1,ABCG1,NKRF,MYO1F,MAP2K1,CBFA2T2,ARHGDIB,ZFAND5,KLHL21,ABR,SNW1,PPP1CA,BAP1,FOXO3,NFATC3,AP2M1,USP22,NPAT,TNFRSF11A,CCT7,YWHAH,TATDN2,SLC22A4,CLPTM1,EXOSC2,SERPINE1,RAC2,MTMR1,DNMBP,CXCR4,SDR39U1,ARF1,KAT7,MNT,ZNF292,LETMD1,TCF12,ACO2,WBP1L,PLK2,LRRC41,RETREG3,XPOT
AllMSigDB	Liver_TBG_Gclc_KO	GSE42021_CD24HI_TREG_VS_CD24HI_TCONV_THYMUS_DN	9.89352e-06	0.000332651	0.593325	0.520062	1.74936	193	HMOX1,TXNRD1,MMP12,UGDH,CXCL10,CTPS1,STT3B,EGR2,FAM83H,RELB,HSP90AA1,ICAM1,CD83,SLC30A4,CDKN1A,ATP6V1H,FAM102A,RCAN1,ARIH2,LRRC58,ETF1,CD86,SLC25A17,SLC39A4,NDEL1,DNAJB6,CCL7,GTPBP4,IL4R,CDKN2B,ETS2,CD14,MYC,MAP2K4,BTG2,PPP1R15A,MDM2,DNAJA1,DSTN,PROCR,GTF2E2,RIOK3,AAK1,MCOLN2,KCMF1,KCTD12,TOP1,PDGFA,IL1A,CDK8,TMEM70,SERPINE1,TAX1BP1,IFRD1
AllMSigDB	Liver_TBG_Gclc_KO	GSE1460_INTRATHYMIC_T_PROGENITOR_VS_NAIVE_CD4_TCELL_CORD_BLOOD_UP	1.00558e-05	0.00033685	0.593325	0.525874	1.7699	192	USPL1,TXNRD1,PGD,ZWINT,TFRC,UCK2,CTPS2,TOR1B,IDE,PSAP,ADNP2,PGRMC1,KCTD9,PSMD14,PPP4R1,TXN,NUBPL,ETF1,RHEB,RFC1,SNAP29,SMAD2,UBE4B,RPGRIP1L,IFI16,DNAJB6,UBR7,MCM6,ATP6V1C1,RUVBL1,MFAP1,UBAP2,VIPAS39,BAZ1B,ETS2,PRC1,TM7SF3,TOPBP1,CCT7,ELP3,GNMT,RRAS2,CCT5,IMMT,DDX1,HMGB2,CCNA2,DET1,SLC35A5,UPF2,ACTG1,GSTO1,GABPA,SMC2,PRR11,DYNC1I2,C1orf112,GTF3C3,RHOA,MSH2,KIF2C,CENPE,VPS26A,RRM1,PRPF8,USP1,RNASEH…
AllMSigDB	Liver_TBG_Gclc_KO	GSE17721_LPS_VS_CPG_8H_BMDC_DN	1.00558e-05	0.00033685	0.593325	0.525794	1.76963	192	GSTM1,MSR1,IMPACT,TLR2,GBE1,C1orf131,CTPS2,GALK2,TCTA,ATP6V1A,TEX2,RANBP9,NFAM1,ECT2,FCGR2A,PTPN1,TBXAS1,GFM2,TUBB2A,NDEL1,DMAC2L,MINDY1,ARHGDIB,NFS1,MAN1A2,MCFD2,PPARG,ERMP1,IL6ST,TBC1D24,BPNT1,TNFRSF11A,MYC,NCBP1,RTN3,SLC35A4,FPR1,TBC1D14,LTA4H,NOL11,MRPL50,ORC2,GLRX,POLR2B,MCOLN2,DNAJB4,CDK8,WDR36,TLR1
AllMSigDB	Liver_TBG_Gclc_KO	GSE27859_MACROPHAGE_VS_DC_UP	1.00745e-05	0.000336851	0.593325	0.547528	1.81039	165	SLC15A3,SNX10,ATF3,TBK1,HIVEP1,PLEKHO2,RAN,PARP14,LCP2,GCA,CENPT,EIF2S1,HCK,STIP1,SLFN12L,INTS12,IGSF6,RHBDF2,GSPT1,SUCO,SMCR8,GBP2,EME2,FBXW11,HIVEP2,MEFV,CYFIP1,MAPKAPK2,CERS6,ITGAV,DSTN,NLRP3,CCL3,TANC1,DR1,PRDM1,RAPGEF2,MCOLN2,DAAM1,VASP,CEMIP2,SERPINE1,TGM2,ABL2,PPP2R2A,RPS6KA4,ARRDC4,GK,VPS37A,IFNAR1,PLK2,RBM7,ZNF800,CCDC88B,HSPA13,PPP1R15B,TNF,SPRED1,RAB5A,NFKB1,ACOT9,SPRYD7,NLRC4,PIK3AP1,…
AllMSigDB	Liver_TBG_Gclc_KO	GO_SODIUM_ION_TRANSMEMBRANE_TRANSPORTER_ACTIVITY	1.02166e-05	0.000340968	0.593325	-0.535196	-1.7956	136	SLC10A2,SLC13A2,SLC9A3,SCNN1A,SLC17A2,ATP4A,SLC17A3,ATP1A2,SLC6A8,SLC6A12,SCN4A,SLC1A2,ATP1B1,SCN4B,SLC23A1,SLC6A7,SLC10A1,SLC6A16,SLC9A2,SCN1B,SLC8A3,ATP1B2,SLC6A19,SLC5A1
AllMSigDB	Liver_TBG_Gclc_KO	RB_P130_DN.V1_UP	1.03043e-05	0.00034326	0.593325	-0.554621	-1.83431	122	SLC13A2,MYOZ2,ATP2A1,SLC29A1,OAF,TK1,FST,FADS2,GREM2,USP13,ZBTB12,MYLK,ART1,SEMA5B,VSIG2,RGL3,SLC7A9,AQP5,ATP2A3,COQ8A,SDF2L1,PDZK1,SNTA1,POLR2I,RSPH9,TRAF4,ZBTB17,MRAS,SULT1B1,CHCHD7,PCSK5
AllMSigDB	Liver_TBG_Gclc_KO	GSE43863_DAY6_EFF_VS_DAY150_MEM_TFH_CD4_TCELL_UP	1.04373e-05	0.000346485	0.593325	0.524708	1.76041	191	RSAD2,FTL,ALDH1A1,CMPK2,PARP12,LAPTM5,LGALS3BP,MAP2K3,IRF7,RGS1,NAMPT,OSBPL3,BACH1,LITAF,SDC3,MAFK,IFIT2,IFI44,USP18,ZNFX1,DCK,CD84,ATP6V0A1,CD86,FOXN2,SNAP29,NDEL1,HNRNPF,ZFAND5,CLINT1,TLR7,CD300LF,UBP1,IFIT3,RGS2,PCYT1A,HIF1A,ABAT,MFAP1,EEF2,RNF14,TSPYL1,XAF1,WDR1,LRRC8D,EMILIN2,TBC1D15,TMEM184B,FRMD4A,SAMSN1,IFIT1B,ATP6V1D,KRAS,RTP4,NAB1,TSC22D2,WDR26,MAPK1IP1L,SLFN12,NEAT1,ADAR,TGFB1,TCF12,CA…
AllMSigDB	Liver_TBG_Gclc_KO	REACTOME_ANTIVIRAL_MECHANISM_BY_IFN_STIMULATED_GENES	1.0453e-05	0.000346485	0.593325	0.667532	1.9555	73	MX1,TPR,OASL,TRIM25,NUP153,NDC1,NUP62,USP18,NUP98,EIF4E3,RANBP2,UBB,ISG15,EIF2AK2,NUP50,OAS3,EIF4G2,PDE12,PLCG1,KPNA4,EIF4G1,EIF4A2,EIF4E2,ARIH1,POM121,JAK1,KPNB1,NUP214,FLNB
AllMSigDB	Liver_TBG_Gclc_KO	GSE36527_CD62L_HIGH_VS_CD62L_LOW_TREG_CD69_NEG_KLRG1_NEG_UP	1.04588e-05	0.000346485	0.593325	0.531593	1.78593	189	CXCL10,TAPBP,SLC15A3,GLA,PARP12,IRF7,OASL,RBM43,TRIM25,SH3BP2,NCKAP1,TRAFD1,IRGM,NUP153,IBTK,IFIT2,PARP14,TOR3A,USP18,ZNFX1,CHD1,TOR1AIP2,DAXX,WDR43,DDX24,ISG15,PUS10,CLPTM1L,UBR7,CD274,CHMP4B,IFIT3,HIF1A,PRPS1,TOPBP1,LARP1,AIDA,CLIC4,TNFRSF1B,GOLGA7,WIPF1,PML,PARP9,PNPLA2,SUCLG2,TAP1,IFIT1B,PI4K2A,IL10RA,SHISA5,GRK6,ATL3,WDR36,RTP4,STK24,EEFSEC,USO1,UHRF1,PPP2R2A,ARF1,TRIM21,APAF1,B3GNT2,ANKRD46…
AllMSigDB	Liver_TBG_Gclc_KO	GSE3982_EOSINOPHIL_VS_EFF_MEMORY_CD4_TCELL_UP	1.06414e-05	0.000351888	0.593325	0.534172	1.78457	181	CREG1,G6PD,FTH1,TXNRD1,PGD,GLA,POR,CTSS,CYBB,FOSL2,HCLS1,JOSD1,ARID3A,OSGIN1,TGFBR2,SLA,CD300A,ATP6V1B2,LPGAT1,PIK3CB,PSEN1,MFSD1,CHD1,C3AR1,TTC1,UBE2K,ISG15,OSER1,PACSIN2,ABHD2,THBS1,OSBPL2,HAT1,TKT,SELPLG,GNAQ,RTN3,TNFRSF1B,APOBR,SERINC1,PKN2,RIN3,RLF,E2F6,SDCBP,PLSCR1
AllMSigDB	Liver_TBG_Gclc_KO	GSE339_EX_VIVO_VS_IN_CULTURE_CD4POS_DC_DN	1.07375e-05	0.000354417	0.593325	0.525039	1.76709	192	SRXN1,FTL,FTH1,MMP12,LGMN,C6orf62,TBK1,M6PR,SLC7A11,NAMPT,LITAF,CD83,CDKN1A,PRDX1,IRGM,IFIT2,TOR1AIP2,NDFIP2,USP9X,SSC4D,DNAJB6,GSPT1,DHCR24,DNAJA2,BLCAP,USP14,TRAF6,WNK1,UBE2Z,ADAM17,HIVEP2,ANKRD28,GNAI3,CACUL1,LARP1,AEBP2,HSPE1,PTGES3,ELL2,MDM2,WAC,AGFG1,STX3,THAP12,PSMD8,PLSCR1,RAB7A,CCAR1,SNX9,KCMF1,HSPA9,KRAS,DNAJB2,SNX4,CBX2,BMP8B,WDR26,CD276,VPS4B,PPP2R2A,RNF11,SMARCA5,RAP1B,UBL3,TGIF1,B3G…
AllMSigDB	Liver_TBG_Gclc_KO	GNF2_MCL1	1.07627e-05	0.000354598	0.593325	0.708598	1.97754	54	TLR2,CTSS,CYBB,ITGB2,NAIP,MFSD1,HCK,MNDA,IGSF6,FBXL5,RGS2,CLEC4A,CFP,PPT1,TLR8,AIF1,NCF2,TCIRG1,THEMIS2,STX11,MCL1,OTULINL
AllMSigDB	Liver_TBG_Gclc_KO	GSE22611_NOD2_TRANSD_VS_CTRL_TRANSD_HEK293_MDP_STIM_2H_DN	1.08331e-05	0.000356268	0.593325	-0.556363	-1.85804	128	MYOM2,MYO18B,CNMD,PZP,JPH1,SRMS,USP13,SMAD6,NPC1L1,TMOD4,CADM4,NDRG4,FER1L6,SLC27A3,P2RX5,SLC6A19,CFAP100,BVES,LECT2,ASB15,WNK4,MUC4,ATP8B1,AXDND1,MUSTN1,RIPPLY3,SH3BP4,KCND3,CACNA1C,ADCYAP1R1,DLG2,HOXA7,ARTN,GNAL
AllMSigDB	Liver_TBG_Gclc_KO	REACTOME_GLUTATHIONE_CONJUGATION	1.08684e-05	0.000356776	0.593325	0.818136	2.08981	31	GSTM1,GSTA5,GSTM4,GCLM,GSTA1,GSTP1,GSS,ESD,AKR1A1,MGST3
AllMSigDB	Liver_TBG_Gclc_KO	REACTOME_FCGAMMA_RECEPTOR_FCGR_DEPENDENT_PHAGOCYTOSIS	1.08977e-05	0.000357088	0.593325	0.632169	1.93546	94	HSP90AB1,HSP90AA1,FCGR3A,MYO9B,NCKAP1,PIK3CB,VAV1,AHCYL1,PLD3,FCGR1A,HCK,PLCG2,FCGR2A,NCKAP1L,FGR,WIPF3,WASF2,PLD4,BTK,DOCK1,PLCG1,LYN,PIK3CA,CYFIP1,MYH9,ITPR2,NCK1,WIPF1,WASL,MYO1C,PTK2,WAS,ABI1,ACTR3,ACTG1,YES1,MAPK1,WASF1,ELMO1,GRB2,CRK,LIMK1
AllMSigDB	Liver_TBG_Gclc_KO	GSE24210_RESTING_TREG_VS_TCONV_DN	1.09289e-05	0.00035746	0.593325	0.527297	1.77671	196	NQO1,ABCC4,GSR,ESD,SLC35F5,PRDX1,CD3EAP,ELAC2,CCT6A,RSL1D1,AHSA1,PNPO,CPTP,SLC5A6,GPAT4,FOSL1,AXL,DDX18,GFM1,ZDHHC3,JRK,RUVBL1,ZMYND19,CCT2,HAT1,SNRPA1,GEMIN5,CNIH4,TSEN2,CDC34,XPO7,MESD,NOP2,EIF3J,POLR3B,NCBP1,HSPE1,PUS7,PSMF1,RARS2,ARL8B,SF3A1,RBM19,WASHC5,SLC35F2,COPS8,PWP1,CYBA,YES1,PPP2CA,GSTO1,RBBP7,PRPF31,MAK16
AllMSigDB	Liver_TBG_Gclc_KO	GSE21546_ELK1_KO_VS_SAP1A_KO_AND_ELK1_KO_ANTI_CD3_STIM_DP_THYMOCYTES_DN	1.09882e-05	0.000358748	0.593325	0.527339	1.77011	188	USPL1,SQSTM1,ZFAND2A,LY6D,HSPH1,OSGIN1,SH3BP2,TREML4,SLC1A1,SKIL,UBAP1,TMCC1,STIP1,AHSA1,SKP1,CDC42SE1,UBE2F,DYRK3,FBXO30,ILRUN,ZNF655,DNAJB6,SUCO,TRAF6,NMT2,PHLPP2,ANKRD11,LY6H,BAG3,DUSP6,BDP1,SLC30A1,CCNT1,MAPKAPK2,HSPE1,TNFRSF1B,TNFAIP3,MDM2,PKN2,ARL8B,GUSB,KCMF1,ZNF777,OPN3,IL10RA,GRSF1,DENND1B,CHORDC1,HSPA8,SARAF,PITHD1,KIAA0232,ABL2,IPMK,MARVELD2,OGA,ACSM1,ARHGAP21,C16orf72,DHX29,SRP72,PLK2…
AllMSigDB	Liver_TBG_Gclc_KO	GO_REGULATION_OF_MRNA_CATABOLIC_PROCESS	1.10784e-05	0.000360388	0.593325	0.521032	1.75237	190	ZC3HAV1,PSMD5,METTL16,PSMA1,SAMD4A,ROCK2,PSMB8,PSMD2,PSMD14,SLC11A1,DCP2,PSMA5,MAPK14,MTOR,SAMD4B,PSME4,UBB,CNOT1,PSMD11,CPEB3,ALKBH5,PSMC1,POLR2G,PSME1,PSMD12,PSMC6,PSMD1,PSMD7,RC3H1,PDE12,IGF2BP2,PSMD3,PABPC1,EIF4G1,HNRNPM,TENT4B,YTHDF2,LARP1,PSMC2,MAPKAPK2,ANGEL2,BTG2,ZC3H14,PSMF1,NUP214,PSMD10,PSMD8,EXOSC2,AKT1,ROCK1,APEX1,PSME3,PSMB5,TNPO1,HSPA8,TNRC6A,E2F1,PSME2,PSMA8,PSMB9,FTO,PSMD13,PSMB4…
AllMSigDB	Liver_TBG_Gclc_KO	GSE5589_IL6_KO_VS_IL10_KO_LPS_STIM_MACROPHAGE_180MIN_DN	1.10784e-05	0.000360388	0.593325	0.521124	1.75268	190	HMOX1,CREG1,BCL2L11,SLC40A1,LGMN,MPEG1,LYSMD2,SNX5,REC8,FCGR3A,TRIM25,AP2A2,PSAP,TMEM140,ITGB5,CD300A,METTL7A,SMPDL3A,SLC11A1,LY9,IFT52,SUPT5H,FCGR2A,DDX24,PRKCI,ARHGAP19,INPP5D,ABHD3,PPP1CA,F8,NATD1,SLC30A1,ANKRD33B,GAK,AIF1,GABARAPL1,PARP9,KIAA1522
AllMSigDB	Liver_TBG_Gclc_KO	PID_MET_PATHWAY	1.12028e-05	0.000363778	0.593325	0.647794	1.92122	79	RANBP9,MTOR,PTPN1,ARF6,PRKCZ,HGS,PRKCI,RPTOR,MAP2K1,HGF,EPS15,PDPK1,PAK2,PLCG1,PIK3CA,GAB2,PTPN11,CRKL,CTNNA1,MAPK8,NCK1,MAP2K4,WASL,KPNB1,PTK2,EIF4EBP1,SHC1,AKT1,GAB1,MAPK1,RHOA,GRB2,RAP1B,JUN,CRK,MET
AllMSigDB	Liver_TBG_Gclc_KO	GSE10325_LUPUS_BCELL_VS_LUPUS_MYELOID_DN	1.12502e-05	0.000364661	0.593325	0.522339	1.75213	187	HMOX1,CREG1,FTL,CLEC7A,BLVRB,TLR2,SAT1,CTSD,CSF1R,PSAP,MARCO,SLC16A5,SIRPA,TNFRSF1A,ATP6V1B2,NAIP,TLR5,SLC11A1,C3AR1,CD163,EPB41L3,FCGR2A,TYROBP,ALDH3B1,TBXAS1,PILRA,GAA,IGSF6,MYO1F,GNS,HK3,HPSE,TJP2,CLEC4A,CFP,RTN4,TMEM127,DUSP6,NCOA4,ETS2,CYFIP1,PLOD1,KIAA0930,ACVR1B,DOK2,GNAQ,LGALS3,TNFRSF1B,APOBR,RAB31,AIF1,NLRP3,SLC22A4,SDCBP,ADAP2,NCF2,FCER1G,KCTD12,TGFBI,MYOF,TIMP1,MILR1
AllMSigDB	Liver_TBG_Gclc_KO	DEURIG_T_CELL_PROLYMPHOCYTIC_LEUKEMIA_DN	1.12975e-05	0.000365536	0.593325	0.476378	1.67781	285	CHMP7,DEGS1,TBK1,GCH1,TGFBR2,ATG12,MT1X,CCSER2,ANKRD49,TRAFD1,LCP2,GPR65,CD84,PSME4,SYT11,TOR1AIP1,TES,ARHGAP25,MTMR9,ILRUN,USP16,PCM1,HIP1R,DNAJB6,USP47,LUZP1,EPS15,GBP2,CYLD,THUMPD1,ASCC2,HAT1,YKT6,RTN4,CD48,NLRP1,N4BP2L2,PMAIP1,GNAI3,LGALS8,KDM2A,ZBED5,NPAT,TUG1,EIF4E2,TNFRSF1B,TFIP11,GTF2B,ICOS,SERINC1,PJA2,SEC23A,ARNTL,TRAPPC10,PRDM1,TRIM23,CD52,ALCAM,IDI1,DCLRE1C,CTR9,PPWD1,PTPRC,ANKRD12,MA…
AllMSigDB	Liver_TBG_Gclc_KO	GSE10239_MEMORY_VS_DAY4.5_EFF_CD8_TCELL_DN	1.14948e-05	0.000371252	0.593325	0.518193	1.74307	193	BCL2L11,GSR,EAF1,CTPS1,HACD3,MLEC,PPM1H,PIGL,MCM5,IBTK,CYP20A1,DUSP4,MCM2,MAPK9,ARF6,SLC39A6,TUBB2A,ALKBH5,E2F3,GNA13,MCM4,SLC7A1,PEX13,SMARCC1,ASXL1,MBTPS2,UBP1,FBXW11,STRN,PRPS1,GAPVD1,PAK2,SNRPA1,FEM1B,XPO7,CCDC6,COPS5,YTHDF2,IPO5,CLCN3,NUDT5,GTF2B,ICOS,PRPF38A,DR1,GINS2,RAPGEF2,CAND1,KCMF1,GRSF1,SLBP,ACTR3,AHCYL2,VKORC1L1,MSL3,PAFAH1B2,RRM1,ZWILCH,CRK,METAP2,RBM7,ANKRD46,PSPC1,AP3S1,NAA20,MOR…
AllMSigDB	Liver_TBG_Gclc_KO	GSE45365_HEALTHY_VS_MCMV_INFECTION_CD8A_DC_IFNAR_KO_DN	1.15329e-05	0.000371817	0.593325	0.519684	1.74784	190	HMOX1,PIR,ZC3HAV1,GLA,LGALS3BP,MAP2K3,C1QB,GCH1,IRF7,DYNC1H1,TFE3,CDS2,G3BP2,ITGA9,RAN,IFI44,PSEN1,C3AR1,NSUN3,RHEB,PICALM,E2F3,TDRD7,PHF11,HIF1A,RNMT,PTPN12,CNIH4,FOXO3,CD53,CD48,LGALS8,TWF1,HNRNPM,LRP12,HSPE1,TIGAR,MFSD12,ELL2,PPP1R15A,SLC2A6,NLRP3,CEBPD,TAP1,USP6NL,MAD2L1BP,SMCHD1,ITPKC,DENND1B,IL1A,TGFBI,RIPK2,MSL3,ABL2,PLEKHM2,RBM47,CTDP1,GRB2,GPATCH2L,DNTTIP2,ADAR,TRIM21
AllMSigDB	Liver_TBG_Gclc_KO	GO_REGULATION_OF_LEUKOCYTE_MEDIATED_IMMUNITY	1.16465e-05	0.00037481	0.593325	0.547753	1.82707	172	RSAD2,HMOX1,HFE,TFRC,HSPD1,ITGB2,CD300A,SUPT6H,VAV1,MSH6,CD84,PRKCZ,FGR,DDX21,ABR,TRAF6,PDPK1,BTK,IL4R,LYN,GAB2,CD177,AP1G1,CCR2,TNFRSF1B,RIF1,C3,NLRP3,WAS,DDX1,FCER1G,PTPRC,SNX4,PVR,RAC2,BST2,MSH2,CD40,IL1B,RASGRP1,IL23A,TGFB1,HLA-B,CRK,MAP3K7,BCR,CLCF1,HAVCR2,NSD2,SYK,NECTIN2,DDX58,KLRC4-KLRK1,C12orf4,TNF,APLF,STAT6,CD1D,SERPINB9,RIPK3,PTAFR,SASH3,TLR4,IL10,MAVS
AllMSigDB	Liver_TBG_Gclc_KO	MODULE_330	1.16857e-05	0.0003754	0.593325	-0.792703	-2.03445	27	ACTA1,RYR1,HRC,CKMT2,ACTC1,TRDN,MYL3,CRYAB,PLN,FXYD1,NOS1,GSN,CACNG1,SSPN,CLCN1,CHRNB1
AllMSigDB	Liver_TBG_Gclc_KO	GSE7219_UNSTIM_VS_LPS_AND_ANTI_CD40_STIM_NIK_NFKB2_KO_DC_DN	1.21185e-05	0.000388611	0.593325	0.52658	1.76756	188	FTH1,CXCL10,ABHD4,SQSTM1,ATF3,LGALS3BP,SMIM3,FOSL2,FAM234B,HSP90AB1,RGS1,DNAJB1,ICAM1,CDKN1A,RNF149,GRINA,IFI44,SKIL,NUP98,LY6E,CD86,SLC39A6,ENTPD1,SLC39A4,ZYG11B,ABR,WNK1,RGS2,HIF1A,ARHGEF12,IL4R,ERN1,BAG3,EXT1,ETS2,SMOX,LRRC8D,NEDD9,CLIC4,TNFRSF1B,BTG2,PPP1R15A,ICOS,KIF15,GABARAPL1,SNX9,GLRX,LAMC1,CEMIP2,SPTY2D1
AllMSigDB	Liver_TBG_Gclc_KO	CAR_IGFBP1	1.21882e-05	0.000390152	0.593325	-0.6961	-1.99991	50	C8A,APOA1,HPD,SLC27A2,SAA4,CDO1,AQP9,C9,PCK1,HGFAC,F12,TFR2,HSD11B1,PLG,SDS,CPS1,ARG1,F2,C6,SERPINF2,LECT2,AFM,ITIH1,APOF,F9,CFH,SLC22A1,CPB2
AllMSigDB	Liver_TBG_Gclc_KO	GO_REGULATION_OF_MUSCLE_CONTRACTION	1.23505e-05	0.000394646	0.593325	-0.523797	-1.77712	149	ATP2A1,TMEM38B,TNNT3,TNNI2,TNNC2,HRC,ATP1A2,CASQ2,CASQ1,MYH7,TNNT1,SCN4A,ATP1B1,ACTN3,MYL3,PDE4B,MYL2,MYLK2,PLN,CAV1,TMEM38A,NOS1,TRPM4,ADA,GSTM2,CAV3,HSPB6,SLC8A3,ADRA1B,KCNJ2,ACE2,PPP1R12B,C12orf57
AllMSigDB	Liver_TBG_Gclc_KO	CUI_TCF21_TARGETS_2_UP	1.24228e-05	0.000396253	0.593325	-0.411873	-1.55913	403	SPC24,KCP,HDAC11,IGFBP2,SERPINF1,BMP4,WFDC2,TK1,GRIA3,ATP1A2,KCNK5,SLC7A2,UNC119,HJURP,SPSB4,SRL,PCBP4,SRD5A1,ADCY2,SALL2,NFIA,IGDCC4,SEMA3C,NKD1,AMER2,PLET1,CADPS2,KLF5,NIPSNAP1,CENPA,CLCN2,EYA1,FMOD,SNRNP70,TYMS,TRPM4,TSPAN33,RAB17,NLGN2,BRI3BP,LGI2,MACROD1,NEURL1,NT5DC2,ACE2,MAP3K21,IGF1,FRAS1,CA4,BCL7A,EXOSC8,CDKN1B,CLU,NR2F2,TGFB3,PAFAH1B3,PALM,HOMER2,DTYMK,RHOU,ALDH16A1,COL6A1,NFIX,HM13,ZNF…
AllMSigDB	Liver_TBG_Gclc_KO	GO_RRNA_METABOLIC_PROCESS	1.2592e-05	0.000400889	0.593325	0.517024	1.74483	199	TSR1,METTL16,RIOK2,WDR3,IMP4,REXO4,NOP58,YBEY,RRP15,NOL8,RSL1D1,NIFK,MTREX,SBDS,NOP14,WDR43,BMS1,XRN2,NOL6,DDX21,NSUN3,NOL9,FTSJ3,PWP2,THUMPD1,GTPBP4,GAR1,TSR2,TENT4B,NOP2,LAS1L,UTP4,PES1,DHX37,WDR18,NOL11,DDX27,EXOSC2,RIOK3,TFB1M,RRP7A,PELP1,MRTO4,NOLC1,WDR36,DDX52,WDR75,ESF1,BOP1,MPHOSPH10,UTP18,KRR1,DKC1,UTP15
AllMSigDB	Liver_TBG_Gclc_KO	GSE17721_CTRL_VS_GARDIQUIMOD_24H_BMDC_DN	1.26126e-05	0.000400889	0.593325	0.519934	1.74406	187	NQO1,MMP12,MX1,PSMD5,CCDC120,CYBB,TBK1,ME1,HCLS1,DNAJC10,UBE2O,IRGM,NEK1,PARP14,TASOR2,RAD18,NRG4,PTPN1,PTCD3,WDR43,NUP50,ZDHHC5,ARHGDIB,REXO2,BFAR,TDRD7,RRN3,FBXW11,ZMYND19,CCT2,HSPA4,HAT1,USP10,ANXA5,PTPN11,KATNBL1,EMC7,NCBP1,PPP2R1A,SEC23A,GTF2E2,SPATS2,PLSCR1,RBM19,NUDCD1,ABI1,PRMT7,MRPS2
AllMSigDB	Liver_TBG_Gclc_KO	GO_AROMATIC_AMINO_ACID_FAMILY_CATABOLIC_PROCESS	1.27234e-05	0.000403699	0.593325	-0.880282	-1.97962	15	ACMSD,TAT,KYAT1,HPD,HGD,HAAO,GSTZ1
AllMSigDB	Liver_TBG_Gclc_KO	GSE21546_UNSTIM_VS_ANTI_CD3_STIM_ELK1_KO_DP_THYMOCYTES_UP	1.31625e-05	0.000416896	0.593325	0.566116	1.8325	144	RSAD2,MMP12,ZC3HAV1,CMPK2,PARP12,LGALS3BP,IRF7,OASL,RBM43,TRIM25,HERC6,TMEM140,IFIT2,PARP14,IFI44,USP18,ZNFX1,OGFR,NOD1,NRG4,DDX60,CD300LB,ISG15,EIF2AK2,CSF2RB,OAS3,IFI16,ABHD2,TDRD7,PHF11,IFIT3,PEPD,XAF1,P2RX3,TRIM69,ANKRD33B,CYTIP,TRIM56,PML,PARP9,TAP1,PLSCR1,SNX29,TEC,IFI27,ELF1,RTP4,BST2,THEMIS2,PSME2,DTX3L
AllMSigDB	Liver_TBG_Gclc_KO	ZHENG_BOUND_BY_FOXP3	1.32104e-05	0.00041768	0.593325	0.427449	1.57096	462	ZC3HAV1,NRIP1,EPB41,STK10,LCP1,GBP6,PSMA1,RGS1,TGFBR2,URM1,C21orf91,THEMIS,SPG7,NUP153,IBTK,TRIM5,GPR65,EXOC6B,MS4A6A,TMEM64,CDC42SE2,FYB1,ARHGAP25,PARP11,CD44,AGPS,KLF6,TP53INP1,AXL,HK3,PRRG4,STK17B,MAN1A2,DENND6A,ASXL1,RNF125,IFIT3,HIF1A,SNX14,ANKRD11,CX3CR1,IL6ST,HIVEP2,PLCG1,RAB8B,ANKRD28,CD53,TPP2,APBB1IP,DUSP6,EXT1,ZDHHC20,PTBP3,P4HA1,ITPR2,EEF1E1,CYTIP,TLR8,JMJD1C,TBC1D15,TMEM67,TNFAIP3,HE…
AllMSigDB	Liver_TBG_Gclc_KO	GO_TYPE_I_INTERFERON_PRODUCTION	1.32961e-05	0.000419608	0.593325	0.588181	1.85952	119	MMP12,TLR2,TBK1,IRF7,NPLOC4,HSPD1,RELB,TRIM25,NFKB2,SIRPA,PLCG2,ISG15,IFI16,TLR7,IFIH1,RNF125,RELA,CYLD,DDX3X,SETD2,TRAF3,MRE11,PTPN11,ZBP1,CD14,POLR3B,TLR8,TNFAIP3,IRAK1,TRIM56,RNF216,TLR9,HMGB2,RIOK3,TRIM32,TAX1BP1,RIPK2,RNF135,TRIM21,ACOD1,ITCH,HAVCR2,POLR3C,DHX9,SYK,DDX58,TIRAP,PIN1,STAT6,NMI,NFKB1,CTNNB1,ZBTB20,TLR4,POLR3E,UBA7,IL10,MAVS
AllMSigDB	Liver_TBG_Gclc_KO	GSE6259_33D1_POS_DC_VS_CD4_TCELL_DN	1.33379e-05	0.000419608	0.593325	0.526358	1.76251	185	LGMN,EPHX1,BLVRB,TBK1,FAM234B,SNX5,GPNMB,VCAM1,ZNF691,CD300LD,LAIR1,ITGB5,LCP2,SLC11A1,MS4A6A,PLD3,CD84,FCGR2A,TYROBP,P2RY13,CMKLR1,PDGFC,GNS,HK3,CTSO,ZFAND5,DST,LY86,SNX27,ADAM17,SEMA4B,AOAH,GBP4,ETV5,ADAM10,SELENOP,RGL1,LGALS8,PLOD1,P2RY6,HACD4,DSE,LPCAT2,TLR8,TNFAIP3,ITGAV,SMAP2,LRP6,SERINC3,NCF2,KCNJ10,MYH10,FCER1G,SASH1,PROS1,TLR1,CD38,SCAMP5,CD72,USP8,FOXJ3,RASGRP1,PRKCB,SNX18,SLF2,CYP4F3,D…
AllMSigDB	Liver_TBG_Gclc_KO	GO_GOLGI_ORGANIZATION	1.33412e-05	0.000419608	0.593325	0.587131	1.86119	121	LMAN2L,NPLOC4,PLK3,PI4K2B,CLASP1,HIKESHI,GCC2,MAP2K1,SEC16A,BLZF1,SEC23IP,ARFGEF1,COG4,STX18,TANGO2,NSFL1C,RBSN,TRAPPC11,RAB43,TRIP11,CAMSAP2,ARHGEF7,GAK,GBF1,RAB30,FBXW8,HTT,TRAPPC8,DNAJC28,CSNK1D,AKAP9,USP6NL,GOLGA5,PI4K2A,TRAPPC12,ATL3,VCPIP1,HOOK1,MAPK1,USO1,PLEKHM2,TBC1D20,ARHGAP21,PRMT5,MYO18A,COG7,COG3,LMAN2,CUL7,GOLGB1,KIFC3,PDCD10,TMED5,CDC42,DYNC2H1,BAG5,UBXN2A,UBXN2B
AllMSigDB	Liver_TBG_Gclc_KO	GSE4748_LPS_VS_LPS_AND_CYANOBACTERIUM_LPSLIKE_STIM_DC_3H_UP	1.34556e-05	0.000422469	0.593325	0.543607	1.8154	173	CREG1,LAPTM5,CYBB,C6orf62,GCH1,ATG12,CSF1R,SESN2,KATNAL1,NEK1,NUDT18,EHHADH,NOD1,TENT2,C20orf194,RANBP2,SYT11,DNAJB14,THUMPD3,CMKLR1,RNF115,DMAC2L,KDM5A,VPS53,FBXW11,PAK2,ZNF518A,KIF21A,GDAP2,DUSP6,GPATCH2,ANKRD17,MKNK2,DSE,SIRPB2,CLOCK,SLC2A6,IRAK4,FAM13A,MDM2,UBXN7,SHOC2,PML,ABCG2,TRIM23,ITPRIPL2,FCER1G,IL10RA,TSC22D2,SWSAP1,CEP350,MS4A7,GOLIM4,GPATCH2L,PIGT,RAP1B,TUBA4A,PGM2L1,SPATA5,MIA2,SNX18
AllMSigDB	Liver_TBG_Gclc_KO	GSE32034_LY6C_HIGH_VS_LOW_ROSIGLIZATONE_TREATED_MONOCYTE_DN	1.35216e-05	0.000423802	0.593325	0.518887	1.74055	187	HMOX1,TXNRD1,GCLM,CXCL10,GSR,CCL2,SLC2A1,GCH1,CD180,BACH1,SUSD6,EYA3,PTPN1,CD86,PCGF5,MED1,PSMC1,CCL7,ZFAND5,SOAT1,HIF1A,RHOT1,IKZF1,SPTAN1,UBQLN1,PTPN11,ETS2,LGALS8,RAB21,GNAQ,MAP2K4,IFI30,AGFG1,CEBPD,AFF1,CLDND1,IL2RG,PLSCR1,COQ4,MAPK6,CAND1,LAMB3,MCOLN2,GAB1,SHISA5,TSKU,TEC,EIF1AY,NAB1,TIMP1,C9orf85,TUBA4A,JUN,U2SURP,TGFB1,ZBTB2,ACOD1,NOCT,PVT1,SNRK
AllMSigDB	Liver_TBG_Gclc_KO	GSE3039_NKT_CELL_VS_B2_BCELL_UP	1.35882e-05	0.00042515	0.593325	0.514259	1.73338	195	ABCC4,CD5L,SLC40A1,C1QC,HFE,MLEC,C1QB,USP5,MARCO,C1QA,EVL,TMEM26,PPCS,RNF168,RCAN1,PDLIM1,TMEM64,EPB41L3,NCKAP1L,TBXAS1,MYCL,DOCK5,HIPK2,EPS15,CYLD,RIPK1,STK4,ADAT2,PLD4,RDH10,HACD4,POLR3B,RIMS3,SSRP1,RRAS2,PDPR,SETX,FAM126A,KCNK6,PTPRC,TRIM44,SLC16A9,AHCYL2,CEP68,GSTO1,TUFM,DPP4,LANCL1,SLC9A9,TMC6,AKAP11,RNASEH2B
AllMSigDB	Liver_TBG_Gclc_KO	REACTOME_DEFECTIVE_CFTR_CAUSES_CYSTIC_FIBROSIS	1.36376e-05	0.000425958	0.593325	0.683556	1.93305	61	PSMD5,PSMA1,PSMB8,PSMD2,PSMD14,PSMA5,PSME4,UBB,PSMD11,VCP,PSMC1,PSME1,PSMD12,PSMC6,PSMD1,PSMD7,PSMD3,PSMC2,PSMF1,PSMD10,PSMD8,PSME3,PSMB5,RNF185,ERLIN2,PSME2,ERLEC1,PSMA8,PSMB9,PSMD13,PSMB4,PSMC3,PSMA7,PSMB7,PSMC4
AllMSigDB	Liver_TBG_Gclc_KO	GSE2770_IL12_AND_TGFB_VS_IL4_TREATED_ACT_CD4_TCELL_2H_UP	1.4134e-05	0.000439938	0.593325	0.534753	1.79081	177	PIR,LGMN,GCLM,CES1,PPP1R10,DYNC1H1,NPLOC4,KEAP1,HSP90AA1,PLA2G7,FAM120B,CDKN1A,SUSD6,PSMD14,SIRPA,ATP6V1B2,EYA3,SPRYD3,UBR4,VCP,ZFYVE1,DNAJB6,CD274,KLHL21,ATP6V1C1,CCT4,PSMD1,PSMD7,MFAP1,HIVEP2,BAG3,TRIP11,GPR35,CAMSAP2,IGF2R,PELO,PUS3,TNIP1,C3,TRIM56,KPNB1,E2F6,STX3,IL2RG,SRP54,SNX9,MAD2L1BP,SDF4,IL1A,HSPA8,ABCF1,ACTR3,ANKRD12,RNF185,SENP5,GSTO1,SQOR,SNX19,IL1B,HLA-B,TRIM21,RAD1,TNS3,WSB2,SPAG9,…
AllMSigDB	Liver_TBG_Gclc_KO	GSE7768_OVA_ALONE_VS_OVA_WITH_MPL_IMMUNIZED_MOUSE_WHOLE_SPLEEN_6H_DN	1.4134e-05	0.000439938	0.593325	0.544931	1.81765	172	CXCL10,ZC3HAV1,NUB1,MLKL,GCH1,KEAP1,OASL,RBM43,C21orf91,NAMPT,TOX4,DCP2,EHD4,PSMA5,ELOA,NOD1,PSME4,ALAS1,PCGF5,ISG15,ARHGAP25,ILRUN,CMKLR1,COA5,SNAP29,AFTPH,CD274,MORC3,IFIH1,TDRD7,PHF11,DBNL,IKZF1,USP12,SMG7,RNF14,TUT7,LGALS8,XAF1,P4HA1,AIDA,MAPKAPK2,WASHC4,TLR8,TMEM67,CERS6,MAP2K4,TLK2,ALDH1B1
AllMSigDB	Liver_TBG_Gclc_KO	GNF2_CARD15	1.46205e-05	0.000454295	0.593325	0.681148	1.92624	61	TLR2,CTSS,CYBB,PSAP,NAIP,MS4A6A,MFSD1,FCGR1A,HCK,TYROBP,CD86,TBXAS1,PILRA,MNDA,IGSF6,HK3,RGS2,CLEC4A,CFP,PPT1,DUSP6,CD14,TLR8,TNFRSF1B,FPR1,AIF1,NCF2,THEMIS2,COTL1,STX11,MCL1
AllMSigDB	Liver_TBG_Gclc_KO	GSE19941_IL10_KO_VS_IL10_KO_AND_NFKBP50_KO_LPS_AND_IL10_STIM_MACROPHAGE_DN	1.4983e-05	0.000464757	0.593325	0.532345	1.77093	171	HSPD1,HSP90AB1,TRIM37,ITGB2,RAN,KCTD9,IBTK,MCM2,RNF168,RFWD3,SPTLC2,CLTC,UHMK1,ENTPD1,SNAP29,GSPT1,MCM6,PSMD1,CX3CR1,HAT1,BPNT1,SSH1,CDC27,PTPN11,PRC1,PSAT1,NEK2,MSN,SSRP1,KIF1B,IMMT,LRP6,MCM3,G3BP1,PAPOLA,IDI1,TACC3,NCAPG2,FAM20B,TOP2A,VIRMA,CEMIP2,DNMT1,MAN2A1,DCAF1,DGCR8,ARAP2,FLII,CPNE3,KIF2C,ANAPC2,SF3B2,PKNOX1,ACOD1,EXOC3,CORO1C,XDH,ESYT1,NSD2,DLGAP5,KIF4A,DENND5A,PRR5L,CHAF1B,MELK,CNEP1R1,…
AllMSigDB	Liver_TBG_Gclc_KO	GO_ATPASE_ACTIVITY_COUPLED	1.51031e-05	0.000467677	0.593325	0.45461	1.62702	332	ABCC4,ABCD1,ABCC3,TAPBP,GTF2H1,ABCC12,DYNC1H1,ABCC2,HSP90AB1,HSP90AA1,SNRNP200,KIF3B,ATP6V1A,KATNAL1,ATP6V1H,SMARCA4,ERCC3,ATP6V1B2,MSH6,ATP6V0A2,HSPA1B,ABCB6,DHX32,CHD1,ATP6V0A1,MTREX,RAD18,DHX38,DHX30,DDX21,ABCG1,RFC1,PSMC1,FANCM,ATP9A,CDK7,ATP6V0E1,NSF,MCM4,DDX18,MCM6,KIF16B,ASCC3,ATP6V1C1,DDX3X,PSMC6,RUVBL1,ANXA5,DNAH11,DHX15,MRE11,MYH9,PCYOX1,EIF4A2,PSMC2,DHX37,ATP13A2,DHX8,MYO1C,ATP7A,KIF1B…
AllMSigDB	Liver_TBG_Gclc_KO	GSE6259_FLT3L_INDUCED_33D1_POS_DC_VS_CD4_TCELL_UP	1.52648e-05	0.000471872	0.57561	0.533377	1.7862	177	IMPACT,BLVRB,TBK1,FOLR2,SNX5,SPATS2L,VSIG4,ROCK2,ZNF691,PARP14,LCP2,SLC11A1,MS4A6A,PLD3,CD84,CD163,DGLUCY,LRRC25,DDX60,C1QTNF1,CLTC,TM9SF4,CMKLR1,PDGFC,HK3,CCL7,DST,DENND6A,LY86,FBXL5,GPX2,SNX27,CXCL13,LYVE1,RIPK1,CX3CR1,DPPA3,AOAH,ETV5,SERPINA3,RBSN,DUSP6,ADAM10,LGALS8,PLOD1,CDC42BPA,P2RY6,MAPK8,HACD4,DSE,TLR8,LRP6,SERINC3,NCF2,BANK1,KCNJ10,DCLRE1C,TMEM37,GAB1,LAMC1,RNF185,TLR1,CHP2,ELF2,CCL24,S…
AllMSigDB	Liver_TBG_Gclc_KO	GSE22886_UNSTIM_VS_IL15_STIM_NKCELL_DN	1.55171e-05	0.00047885	0.57561	0.514937	1.73212	193	UGDH,SLC1A4,CTPS1,MLEC,HSPD1,TUBB4B,PGRMC1,RAN,MCM5,PSMD14,MCM2,CCT6A,RBBP8,NUP98,MSH6,EIF2S1,CDC45,STIP1,DPP3,LMNB2,PRDX3,USP16,MCM4,SLC7A1,ZMPSTE24,MCM6,USP14,ASCC3,CCT2,IL4R,HAT1,TNFRSF12A,MRPL15,CDT1,PRC1,TOPBP1,WDR1,EIF3J,CCT7,EEF1E1,DNAJC9,ITPRID2,ARMC1,CCT5,STX3,GINS2,TFDP1,SMC4,PSMB5,UXS1,PAK1IP1,DNMT1,IPO7,DPP4,USP1,DCLRE1A,WDR12,XPOT,TMEM97,NIPA2,PSMC3,WSB2,MCUR1,CORO1C,ATP1A1,ORC1,PSMC…
AllMSigDB	Liver_TBG_Gclc_KO	REACTOME_ABC_FAMILY_PROTEINS_MEDIATED_TRANSPORT	1.55721e-05	0.000479727	0.57561	0.622908	1.92217	100	ABCC4,ABCD1,ABCC3,PSMD5,PSMA1,ABCC2,PSMB8,PSMD2,PSMD14,ABCB6,PSMA5,EIF2S1,PSME4,UBB,ABCG1,PSMD11,VCP,PSMC1,EIF2S3,PEX3,PSME1,PSMD12,PEX19,PSMC6,PSMD1,PSMD7,PSMD3,PSMC2,PSMF1,PSMD10,PSMD8,PSME3,PSMB5,ABCF1,RNF185,ERLIN2,PSME2,ERLEC1,ABCB4,PSMA8,PSMB9,PSMD13,PSMB4,PSMC3,PSMA7,PSMB7,PSMC4
AllMSigDB	Liver_TBG_Gclc_KO	GSE37301_LYMPHOID_PRIMED_MPP_VS_COMMON_LYMPHOID_PROGENITOR_DN	1.5721e-05	0.000483486	0.57561	0.513851	1.7299	194	HMOX1,LGMN,SLC1A4,CMPK2,CCL2,LGALS3BP,ANKFY1,UCK2,GNL3,TRIM25,ATP6V1A,NOP58,GLG1,GRINA,USP18,ZNFX1,DCK,SAMD4B,OGFR,ETF1,LY6E,WDR43,PCGF5,CMTR2,CCR5,CCL7,HIPK2,SMARCC1,INHBB,IFIH1,CHMP4B,GBP2,IFIT3,CCDC86,EXT1,SELPLG,CRKL,TRNT1,TUT7,CTNNA1,CD14,AZIN1,ARIH1
AllMSigDB	Liver_TBG_Gclc_KO	GSE18791_CTRL_VS_NEWCASTLE_VIRUS_DC_10H_DN	1.5898e-05	0.000488098	0.57561	0.531186	1.76707	171	CMPK2,TLR2,GCH1,OASL,PI4K2B,C21orf91,NAMPT,HERC6,SESN2,TMEM140,TRIM5,IFIT2,PARP14,IFI44,USP18,ZNFX1,DDX60,PCGF5,ISG15,INTS12,NSUN3,ADPRM,OAS3,NCOA7,GNA13,TMCC3,CD274,IFIH1,EPSTI1,CYLD,PHF11,IFIT3,UBE2Z,GBP4,LYN,PMAIP1,ZBP1,XAF1,ZC3H12C,TNFAIP3,GTF2B,SFT2D2,TLK2,PLEKHA4,IRF8,PML,TAP1,PLSCR1,ERO1A,FUT4,SMCHD1,FEM1C,RTCB,RTP4,CSRP2,CD80,RIPK2,MASTL,ARAP2,SQOR,PAG1,DTX3L,BET1,STX11,ADAR,BATF2,DMXL1,S…
AllMSigDB	Liver_TBG_Gclc_KO	WENG_POR_TARGETS_LIVER_UP	1.59414e-05	0.000488597	0.57561	0.781149	2.03976	35	GSTM1,HMOX1,ENTPD5,UGDH,ALDH1A1,CES2,DHCR24,ANXA5
AllMSigDB	Liver_TBG_Gclc_KO	REACTOME_NEGATIVE_REGULATION_OF_NOTCH4_SIGNALING	1.601e-05	0.000489867	0.57561	0.700114	1.95386	54	PSMD5,PSMA1,PSMB8,PSMD2,PSMD14,PSMA5,SKP1,UBB,PSMD11,PSMC1,PSME1,PSMD12,PSMC6,PSMD1,PSMD7,PSMD3,PSMC2,PSMF1,PSMD10,PSMD8,AKT1,PSME3,PSMB5,TACC3,PSME2,PSMB9,PSMD13,PSMB4,PSMC3,PSMA7,PSMB7,PSMC4
AllMSigDB	Liver_TBG_Gclc_KO	GO_PASSIVE_TRANSMEMBRANE_TRANSPORTER_ACTIVITY	1.61131e-05	0.000492188	0.57561	-0.417892	-1.5775	377	KCNN2,TMEM38B,MCOLN1,GABRB3,KCNK10,RYR1,SCNN1A,GRIA3,MCU,SLC17A3,KCNK5,CLCA1,CHRNA4,CACNA1S,JPH2,SCN4A,JPH1,AQP9,CACNA1D,ANO5,CACNA2D1,CACNA1A,ANO9,CACNB1,SCN4B,CLIC3,FXYD3,FXYD1,P2RX6,KCNAB3,TMEM63B,AQP5,TMEM38A,KCNC3,CLCN2,TRPM4,CHRNE,TMC4,SCN1B,ANO7,P2RX5,AQP8,CACNG1,KCNJ2,KCNC4,CLCN1,KCNG4,KCNA5,KCNQ4,TMC5,GRID1,CACNG6,TRPC3,CHRNB1,TMEM63A,KCNQ5,AQP3,CHRNA1,ANO8,KCND1,SLC24A3,RYR3,CACNA1G,KCN…
AllMSigDB	Liver_TBG_Gclc_KO	NABA_ECM_GLYCOPROTEINS	1.61818e-05	0.00049345	0.57561	-0.502762	-1.74856	174	KCP,IGFBP2,NTN3,RSPO1,VTN,IGFBP6,ADIPOQ,IGFBP5,HMCN2,SNED1,MFAP5,VWCE,FGB,CILP,FGG,CCN3,LAMB2,LGI2,FGA,NTNG2,THBS4,FRAS1,VWA3A,LAMA5,LTBP3,SMOC1,LGI4,TNXB,ECM2,LTBP4,MGP,DPT,SLIT3,FBLN2,SPARCL1,EMID1,LRG1,TSPEAR,AGRN,GAS6,CRELD2,AEBP1,VWA7,MFAP4,NPNT,LAMA2,COLQ,ELN,CCN6,INTS6L,MATN4,EGFLAM,SPP1,FBLN1
AllMSigDB	Liver_TBG_Gclc_KO	GSE339_CD4POS_VS_CD8POS_DC_DN	1.62752e-05	0.000495458	0.57561	0.521064	1.75571	196	CREG1,CBR3,CXCL10,MPEG1,ACYP1,HSPD1,LITAF,DNAJC10,UMPS,ATP6V1H,PSMD14,TOX4,PTPRA,TXN,SLC11A1,AKR1A1,ELOA,ETF1,WDR43,CD86,SLC25A17,MYCL,TUBB2A,CUL4A,SMAD2,NDEL1,CSTB,VTA1,HIPK2,RNF20,THAP4,PIP4P2,LARP1,HSPE1,ZNF706,PKIB,IRF8,CLDND1,STX3,SOWAHC,C9orf72,PI4K2A,KCMF1,KMT5A,KRT18,ARID2,EIF1AY,PGAM1,BMP8B,USO1
AllMSigDB	Liver_TBG_Gclc_KO	GSE17721_PAM3CSK4_VS_CPG_24H_BMDC_DN	1.6557e-05	0.000503166	0.57561	0.515755	1.73463	190	CMPK2,POR,MAPRE2,GBP6,DYNC1H1,CDS2,TUBB4B,TRIM25,NAMPT,SPECC1,SH3BP2,TCTA,PSAP,TRAFD1,RAB5IF,IFIT2,YWHAG,TOR3A,LY9,FOXO1,DCK,EIF2S1,LIPA,TOR1AIP2,DHX38,VCP,TRIP12,ZUP1,NECAB2,NMT1,PWP2,GBP2,EPSTI1,INPP5D,CCDC86,ZMYND19,SNRPA1,CDKN2B,KIF20A,AP2M1,CYFIP1,AVL9,WDR1,AP1G1,SPDL1,DNAJC14,MDM2,ZFP64,AGFG1,DR1,COPA,ALCAM,TLNRD1,HSPA8,ABCF1,RTCB,PDCD6IP,RIPK2,TLR1,RABGAP1,BMP8B,PSME2,GNL1,MS4A7,DPF2,PGS1,…
AllMSigDB	Liver_TBG_Gclc_KO	GSE3982_DC_VS_BASOPHIL_UP	1.65842e-05	0.000503166	0.57561	0.529389	1.76859	181	NQO1,CBR1,CBR3,ABCC3,ATF3,CYBB,ESD,SNX5,HSPD1,WDR3,GPNMB,SIDT2,CD83,MAOA,C1QA,TRIAP1,GRN,GLG1,ATP6V1B2,TMCC1,EIF2S1,HCK,GAA,CDC42BPB,KLHL22,PTGS1,ABHD2,PPARG,ASCC3,CDYL,ANKRD11,PEPD,CCL22,ADO,ZNF706,WDR18,CERS6,LTA4H,DRAM1,ATP6V1D,ALCAM,GTF2IRD1,PGAM1,CYBA,MYOF,VPS41,FASTKD2,ADAP1,PCOLCE2,CPNE3
AllMSigDB	Liver_TBG_Gclc_KO	MYOGENIN_Q6	1.66254e-05	0.000503567	0.57561	-0.462989	-1.67528	240	ADAM11,HEXIM1,VAMP2,TNNT3,SPACA6,DBP,RARA,LDB3,ANKRD2,HRC,MBD6,RTKN,CASQ1,DES,RNF152,SLC30A3,ATP1B1,SPTB,GPA33,UNC45B,MFSD13A,CACNB1,TNFAIP8L1,FXYD1,SLC26A10,AQP5,TRIM62,SYNPO2L,MAMSTR,ENO3,CHRNE,ATOH8,CCNL2,LMOD1,ALDH1A2,MACROD1,PODN,LOXL4,GFRA1,KCNQ4,ZCCHC24,TMEM125,GPR162,NEDD4L,OLFM2,TGFB3,SMOC1,CA7,AARSD1,RNF220,CNP,IFT20,CDON,CABP1,IGSF8,NDUFA4L2,ZFP36L1,INHA,XYLT1,NKX6-2,PARD3B,CADM1,ERF,S…
AllMSigDB	Liver_TBG_Gclc_KO	GO_SODIUM_ION_TRANSPORT	1.68151e-05	0.000508461	0.57561	-0.478866	-1.69923	195	SLC10A2,SLC13A2,SLC9A3,SCNN1A,SERPINE2,SLC17A2,ATP4A,SLC17A3,ATP1A2,SLC6A8,SCN4A,ATP1B1,MLLT6,SCN4B,FXYD3,FXYD1,SLC23A1,SLC9A3R1,WNK2,SLC10A1,NOS1,SLC9A2,TRPM4,SLC17A8,SCN1B,CAV3,SLC8A3,ATP1B2,SLC5A1,SLC38A2,SNTA1,NEDD4L,SLC41A1,SLC5A5,SLC38A3,FXYD7,SLC17A1,CAMK2D,SLC8B1,SLC24A3,KLHL3,COMMD1,WNK4,SLC9A4,SCN7A,PCSK9,SLC38A6,TRPM5
AllMSigDB	Liver_TBG_Gclc_KO	TAKEDA_TARGETS_OF_NUP98_HOXA9_FUSION_3D_UP	1.68615e-05	0.00050901	0.57561	0.556696	1.82969	158	RSAD2,MX1,CXCL10,ALDH1A1,MVP,CMPK2,PARP12,LGALS3BP,IRF7,OASL,TRIM25,HERC6,PARP10,IFIT2,PARP14,IFI44,USP18,LY6E,DDX60,ISG15,EIF2AK2,PTGS1,OAS3,NCOA7,IFI16,DST,OFD1,IFIH1,EVI2A,EPSTI1,IFIT3,PLA2G4A,PTPN13,XAF1,CYP1A1
AllMSigDB	Liver_TBG_Gclc_KO	GSE17721_PAM3CSK4_VS_GADIQUIMOD_1H_BMDC_DN	1.69027e-05	0.000509399	0.57561	0.510226	1.7207	198	FTH1,CBR3,ZFAND2A,HCLS1,PSMA1,CTSD,TRIM25,USP5,KIF3B,TCTA,RAN,CRBN,TNFSF14,YWHAG,PSEN1,GPR65,ATP6V0A2,TOR1AIP2,CDKL2,TOR4A,CMKLR1,COA5,NFS1,BTK,GMFB,PACS2,BPNT1,XPO7,NAP1L1,VSIR,HAUS2,WDR1,LARP1,TUG1,EEF1E1,YWHAH,ANGEL2,EIF3A,AAR2,NT5M,PJA2,ARNTL,MRPL50,MGAT2,ORC2,PRELP,PTDSS1,ZBED4,SLC25A47,SMC4,PTGR2,SLC35A5,SF3B3,SNX4,GABPA,POLDIP3,CPNE3,ACADM,UTP18,BUB1,TMEM229B,TEFM,HADHB,ASAH1,NIPA2,TOPORS,…
AllMSigDB	Liver_TBG_Gclc_KO	DEMAGALHAES_AGING_UP	1.69455e-05	0.000509837	0.57561	0.7308	1.98029	48	MPEG1,GSTA1,C1QC,LAPTM5,CTSS,LYZ,C1QB,GPNMB,LITAF,C1QA,FCGR2A,PSMD11,GNS,GBP2,VAT1,ANXA5,LGALS3,MSN,CLIC4,PTGES3,C3
AllMSigDB	Liver_TBG_Gclc_KO	GSE9601_NFKB_INHIBITOR_VS_PI3K_INHIBITOR_TREATED_HCMV_INF_MONOCYTE_DN	1.72138e-05	0.000517046	0.57561	0.522375	1.74918	185	BCL2L11,TXNRD1,TAPBP,SLC15A3,CCL2,LGALS3BP,CYBB,SMIM3,IRF7,DOP1B,SLC7A11,LITAF,CDKN1A,IFIT2,TBRG1,USP18,ZNFX1,TASOR2,HCK,OGFR,DAXX,DDX24,DDX21,MAFF,CD44,KLF6,CCL7,ZFAND5,INHBB,IFIH1,GBP2,TDRD7,MMP13,IFIT3,HIF1A,PTPN12,TSR2,EXT1,ZBP1,RDH10,LARP1,CD14,CLIC4,ADM,MAP2K4,PML,PLSCR1,MAPK6,IL1A,ADAMTS4,RTP4,TIMP1,BASP1,CD276
AllMSigDB	Liver_TBG_Gclc_KO	GSE34156_UNTREATED_VS_24H_NOD2_LIGAND_TREATED_MONOCYTE_DN	1.74418e-05	0.000523022	0.57561	0.515865	1.72642	184	CREG1,FTL,PGD,MPEG1,SAT1,CYBB,SMIM3,FAM234B,CSF1R,GRN,SIRPA,GRINA,ATP6V1B2,SLC11A1,GCA,MFSD1,HCK,CD163,EPB41L3,FCGR2A,ALAS1,CD86,ALDH3B1,PILRA,CSF2RB,MNDA,IGSF6,CAPZA2,HPSE,CD300LF,LILRB4,UBE2Z,AOAH,ANXA5,CXCL16,TMEM127,TMEM251,NCOA4,CTNNA1,ZBED5,CD14,EMILIN2,DSE,LGALS3,CLIC4,ADM,RAB31,IFI30,RAB7A,NCF2,RBM19,KCTD12,TMF1,TGFBI,MYOF,MSL3,RBM47,VPS26A,NPC2,GK,MPP1,SLC25A37,ASAH1,PITPNA,BYSL,PLAU,TNS…
AllMSigDB	Liver_TBG_Gclc_KO	SESTO_RESPONSE_TO_UV_C0	1.7536e-05	0.000524973	0.57561	0.620574	1.90915	101	HMOX1,SQSTM1,HSPH1,M6PR,TFRC,RIT1,PGRMC1,RNF113A,EIF2S1,DHX38,SLC39A6,XPC,CDK7,PPP2CB,MCFD2,EIF5,TRAF6,EIF4G2,USP10,POLR2A,KPNA4,RAB21,CLP1,ADM,YWHAH,GTF2B,DNAJA1,DR1,TAP1,CTR9,TAF7,PRSS8,RRAGA,CHMP1A,DNTTIP2,CAMLG
AllMSigDB	Liver_TBG_Gclc_KO	GO_PHAGOCYTOSIS	1.77476e-05	0.000530426	0.57561	0.488652	1.70693	256	MSR1,CLEC7A,ADORA1,CCL2,TLR2,HSP90AB1,HSP90AA1,FCGR3A,NCKAP1,MARCO,TREM2,ITGB2,CD300A,SIRPA,ITGAL,SLC11A1,RAB7B,PIK3CB,VAV1,FCGR1A,HCK,PLCG2,FCGR2A,CDC42SE2,CDC42SE1,SYT11,NCKAP1L,FGR,ARHGAP25,APPL1,TM9SF4,WIPF3,AXL,ABR,PPARG,CD300LF,WASF2,THBS1,PLD4,DOCK1,DOCK2,PLCG1,LYN,PIK3CA,MESD,CYFIP1,MYH9,P2RY6,CD14,NCK1,ITGAV,RAB31,WIPF1,WASL,AIF1,MYO1C,C3,IRF8,PTK2,WAS,IL2RG,RAB7A,NCF2,FCER1G,PTPRC,ABI1,…
AllMSigDB	Liver_TBG_Gclc_KO	HALLMARK_XENOBIOTIC_METABOLISM	1.77864e-05	0.000530538	0.57561	0.512538	1.72548	194	NQO1,CBR1,GSTM4,HMOX1,ENTPD5,AOX1,UGDH,GSR,CES1,EPHX1,ABCC3,PGD,POR,GSS,BLVRB,GCH1,ABCC2,SLC35D1,DDC,PGRMC1,ACP2,MAOA,TNFRSF1A
AllMSigDB	Liver_TBG_Gclc_KO	GSE45365_HEALTHY_VS_MCMV_INFECTION_CD8A_DC_DN	1.78102e-05	0.000530538	0.57561	0.533283	1.7843	182	BCL2L11,ZC3HAV1,ADORA1,MAP2K3,C1QB,GCH1,FOSL2,IRF7,TFRC,KEAP1,CDS2,SLC7A11,HSP90AB1,C21orf91,ITGA9,PLA2G7,TMEM140,VAV1,DAXX,RHEB,LY86,IFIH1,TDRD7,HIVEP2,DHX15,CNIH4,FOXO3,CD53,CD48,GNAI3,TWF1,HNRNPM,LRP12,RAB21,CGGBP1,SSTR3,RRAGC,HSPE1,TIGAR,TNFRSF1B,MFSD12,ELL2,PPP1R15A,NLRP3,GABARAPL1,ARL8B,PLSCR1,GLRX,SMCHD1,PLAGL2,TNPO1,CEMIP2,GSTO1,BST2,MSL3,WDR26,DPP4,GRB2,MAPK1IP1L,EMC3,YME1L1,RNF19A,RBM7,…
AllMSigDB	Liver_TBG_Gclc_KO	GSE360_LOW_DOSE_B_MALAYI_VS_M_TUBERCULOSIS_DC_DN	1.81854e-05	0.000540821	0.57561	0.527725	1.76303	181	MMP12,ADGRE1,CCL2,ATF3,CYBB,MAP2K3,LCP1,TFRC,OASL,PLA2G7,ICAM1,RIT1,MT1X,LITAF,CD83,MARCO,TRAFD1,PSMD2,TNFSF14,IFIT2,TXN,IFI44,LCP2,RCAN1,C3AR1,CD163,LY6E,ALAS1,TUBB2A,PAIP2B,ATP6V0E1,CCL7,PPP2CB,GBP2,CCT2,YKT6,BAZ1A,CD48,NCBP1,EIF4E2,ELL2,TFIP11,PPP1R15A,DNAJA1,TNIP1,SLC22A4,CCL3,PDE4D,IL2RG,PLSCR1,RAPGEF2,MAD2L1BP,IL10RA,HSPA8,ANKRD12,IFRD1,BST2,BASP1
AllMSigDB	Liver_TBG_Gclc_KO	GSE23505_UNTREATED_VS_4DAY_IL6_IL1_IL23_TREATED_CD4_TCELL_UP	1.82756e-05	0.000542608	0.57561	0.512742	1.72474	193	CXCL10,ZFAND2A,CTPS1,M6PR,GPAT3,LITAF,MAFK,RBBP8,EIF4E3,LARP4B,PRKAA1,RANBP2,FOXN2,USP16,XPC,TP53INP1,EARS2,CLINT1,STK17B,EIF5,BFAR,WNK1,CSNK1G3,GTPBP4,GAPVD1,FAM185A,EIF2AK3,NCOA4,FAM168B,ATXN1L,CCNT1,TUG1,AZIN1,GNAQ,RBM34,RTN3,WASHC4,IGF2R,FAM167A,WIPF1,RNF216,FAM126A,RLF,PTDSS1,ERO1A,BANK1,TMEM222,TRIM44,FEM1C,SNX4,RIPK2,IFRD1,PDS5A,ARHGAP17,RYBP,CDYL2,CNR2,CD40,VPREB3,HLA-B,TCF12,CLUH,STAP1,P…
AllMSigDB	Liver_TBG_Gclc_KO	GSE1432_CTRL_VS_IFNG_24H_MICROGLIA_DN	1.84142e-05	0.000545523	0.57561	0.529481	1.7614	171	RSAD2,MX1,CXCL10,CES1,MVP,SNX10,PARP12,LGALS3BP,GCH1,IRF7,RMDN3,ICAM1,MT1X,PSMB8,PLEK,TRAFD1,IFI44,PSME4,LY6E,DDX60,ISG15,MOB1A,OAS3,RHBDF2,IFIH1,GBP2,TDRD7,PSME1,UBP1,CYLD,PHF11,IFIT3,UBE2Z,PLA2G4A,LYN,TAPBPL,BAZ1A,PTGES3,SFT2D2,PML,AMD1,DR1,TAP1,RAPGEF2,GLRX,TOP1,IFI27,RTP4,MYOF,TGM2,CD38,SLAMF7,APOL3,PSME2,CD40,MCL1,RNF19B,GK,ADAR,ARF3,PSMB9,STAP1,SECTM1,TMX1,IFI35,POLR3C,FGL2,SP140
AllMSigDB	Liver_TBG_Gclc_KO	PAPASPYRIDONOS_UNSTABLE_ATEROSCLEROTIC_PLAQUE_UP	1.84366e-05	0.000545523	0.57561	0.717021	1.95783	50	RSAD2,CREG1,LGMN,MPEG1,SAT1,CTSS,MLEC,FCGR3A,PLA2G7,GRN,CD84,CD163,NCKAP1L,CSF2RB,IFIT3,BAZ1A,DUSP6,F11R
AllMSigDB	Liver_TBG_Gclc_KO	GO_ENDOMEMBRANE_SYSTEM_ORGANIZATION	1.84646e-05	0.000545523	0.57561	0.43997	1.5915	386	ABCD1,CHMP7,SNX10,SQSTM1,LMAN2L,DOP1B,NPLOC4,PLK3,TOR1B,PI4K2B,PSAP,TOR1A,TMEM43,TMCC1,CLASP1,EPB41L3,TOR1AIP2,FAM160A2,ARFGEF2,SYT11,HIKESHI,TOR1AIP1,GCC2,HGS,PACSIN2,DNAJC13,EXOC8,PARP11,NDEL1,PAFAH1B1,MAP2K1,VTA1,SEC16A,ZMPSTE24,BLZF1,SEC23IP,NEK9,CHMP4B,STAM2,ARFGEF1,TMEM170A,CCDC47,COG4,STX18,TANGO2,VPS18,RTN4,NSFL1C,ANK3,TMEM127,EIF2AK3,RBSN,TRAPPC11,RAB43,TRIP11,CLCN3,CAMSAP2,ARHGEF7,CHMP2…
AllMSigDB	Liver_TBG_Gclc_KO	LIU_PROSTATE_CANCER_DN	1.85133e-05	0.000546068	0.57561	-0.392202	-1.49917	453	VEGFA,ARHGEF40,SERPINF1,VAMP5,WFDC2,FADS1,TPM2,FERMT2,FZD7,ATP1A2,FLNC,NPR2,C2orf68,TSC22D3,DES,DTNA,ACACB,CLIP4,LDHB,ENAH,MYLK,SRD5A2,SYNPO2,PRRX1,ZBTB47,BNIP2,CELSR2,RAB34,CRYAB,CFD,ACAA2,EEF2K,ZNF827,NEXN,FHOD3,S100A6,RBP4,KRT7,ITGB6,TLE2,PLLP,CAV1,MYO15B,MIR100HG,SPEG,ZNF395,SGCE,MAP1B,KRT19,SYNGR1,KSR1,LAMB2,FBXO17,LMOD1,PER3,SSPN,DOK4,AHNAK2,CAVIN1,PODN,EOGT,PPP1R12B,FGFR1,BDH2,FGFR2,KRT23,…
AllMSigDB	Liver_TBG_Gclc_KO	GSE37416_12H_VS_24H_F_TULARENSIS_LVS_NEUTROPHIL_UP	1.90378e-05	0.000559711	0.57561	0.520988	1.74453	185	SRXN1,G6PD,SLC40A1,MX1,ZC3HAV1,MAP3K14,NUB1,CTSS,OASL,SPI1,ADNP2,RNF168,PLCG2,PRKAA1,FGR,EIF2AK2,CD44,XPC,HPSE,SH2B3,DBNL,IL4R,GMFB,CXCL16,TMEM127,CLTB,CD53,TMEM248,GNAI3,PLOD1,MYH9,PLCL2,DSE,GPR35,ITPR2,GNMT,BCOR,DNAJA1,TATDN2,SLC22A4,PML,DDX27,ZSWIM6,KCTD20,TACC3,NAB1,ELF2,IPO7,JDP2,SQOR,C1orf162,STX11,MCL1,YTHDC2,RNF19B
AllMSigDB	Liver_TBG_Gclc_KO	SANA_TNF_SIGNALING_UP	1.90434e-05	0.000559711	0.57561	0.65473	1.93365	75	FTH1,MX1,CXCL10,TAPBP,SLC15A3,CMPK2,CCL2,TLR2,SAT1,LGALS3BP,UBD,VCAM1,ICAM1,PARP14,DDX60,C1QTNF1,OAS3,CCL7,IFIH1,RABL3,TNFAIP3,ITGAV,DNAJA1,TNIP1,DRAM1,LAMB3,CSF1,SERPINE1,RIPK2,BST2,APOL3
AllMSigDB	Liver_TBG_Gclc_KO	GSE22589_HEALTHY_VS_HIV_AND_SIV_INFECTED_DC_DN	1.9069e-05	0.000559711	0.57561	0.508996	1.71564	195	CBR3,TXNRD1,CXCL10,CCDC120,MAPRE2,MTHFD1L,MAP2K3,RMDN3,GPAT3,SLU7,PSMD2,PPCS,CDC45,IRGQ,TTC1,ABRAXAS2,MBNL2,GXYLT1,MTMR9,UBE4B,SMCR8,TIMM29,TOLLIP,ABHD3,CGRRF1,PITRM1,TNFRSF12A,CENPJ,CGGBP1,UTP4,NOA1,CCDC186,ARHGAP35,PROCR,KPNB1,IMMT,EXO1,FRS2,LTN1,CCAR1,MAD2L1BP,TEX264,VPS35L,PRKX,PDGFA,HIPK1,TRIM44,VIRMA,C4orf46,MMGT1,ABL2,HBP1,DPH2,DNTTIP2,FOXJ3,OTUD7B,SNX18,MAP3K7,OSBPL9,TMEM97,RND3,NADK2,TME…
AllMSigDB	Liver_TBG_Gclc_KO	GO_RIBOSOME_BIOGENESIS	1.95372e-05	0.000572519	0.57561	0.47929	1.68037	268	TSR1,METTL16,RIOK2,WDR3,IMP4,REXO4,HEATR3,RAN,NOP58,YBEY,RRP15,NOL8,URB2,RSL1D1,MTREX,SBDS,NOP14,DHX30,WDR43,BMS1,XRN2,NOL6,DDX21,NSUN3,NOL9,EIF6,FTSJ3,PWP2,THUMPD1,DDX3X,RRN3,GTPBP4,GAR1,TSR2,TENT4B,NOP2,LAS1L,UTP4,PES1,DHX37,WDR18,NOL11,DDX27,EXOSC2,RIOK3,TFB1M,RRP7A,PAK1IP1,PELP1,MRPS2,MRTO4,PWP1,NOLC1,WDR36,DDX52,WDR75,ESF1,SURF6,FASTKD2,BOP1,MPHOSPH10,UTP18,KRR1,DKC1,UTP15,NMD3,WDR12,BYSL,MP…
AllMSigDB	Liver_TBG_Gclc_KO	GSE339_CD8POS_VS_CD4CD8DN_DC_UP	1.97541e-05	0.000577937	0.57561	0.513609	1.72741	190	PPFIBP2,CD5L,CXCL10,GSR,SQSTM1,HFE,GTF2H1,ACYP1,TMX2,ATP6V1A,RNF4,PTPRA,SLC11A1,AKR1A1,RPS6KC1,PSMA5,ETF1,TTC1,IQGAP1,SLC25A17,MYCL,CSF2RB,VCP,ENTPD1,TUBB2A,CSTB,GNS,GTF3C4,METAP1,HSPA4,BTK,NCOA4,LGALS3,RRAGC,SPART,AIF1,AMZ2,PRPF38A,PROCR,IRF8,FAM91A1,STX3,TAP1,PLSCR1,RIOK3,GLRX,C9orf72
AllMSigDB	Liver_TBG_Gclc_KO	REACTOME_RESPIRATORY_ELECTRON_TRANSPORT_ATP_SYNTHESIS_BY_CHEMIOSMOTIC_COUPLING_AND_HEAT_PRODUCTION_BY_UNCOUPLING_PROTEINS	1.98446e-05	0.000578919	0.57561	-0.552153	-1.8239	117	MT-CYB,MT-ND4,MT-CO1,ETFA,MT-ND1,COQ10A,COX16,ECSIT,NDUFA1,NDUFAB1,MT-ND2,COX7C,MT-CO3,NDUFB8,MT-ND5,NDUFS4,NDUFAF6,COX20,NDUFB10,NDUFA6,COX18,UQCRB,COX4I1,COX6C,COX14,COX7B,ATP5F1E,NDUFV3,NDUFS7,UQCRQ,UQCRH,NDUFB5,NDUFC2,CYC1,MT-ND6,UCP3,NDUFA11,NDUFB6,ATP5PF,NDUFB7,ETFB,ATP5MC1,NDUFA9,NDUFAF3,NDUFA2,SDHB,ATP5ME,NDUFA13,NDUFA7,ATP5PO,NDUFB2,TIMMDC1,NDUFB11,NDUFA3,NDUFA8,NDUFAF4,NDUFC1,NDUFS3,NDU…
AllMSigDB	Liver_TBG_Gclc_KO	GSE8835_HEALTHY_VS_CLL_CD8_TCELL_UP	1.98519e-05	0.000578919	0.57561	0.510343	1.71809	194	SRXN1,GSR,C6orf62,PKP4,GPNMB,CD300A,CHCHD4,PTPRA,ATP6V1B2,LCMT2,EHD4,ABCB6,MS4A6A,PEF1,ARHGDIA,DYRK3,TGFA,NDEL1,MBTPS2,DDX3X,TOGARAM1,NCOR1,CLEC4A,ADAM17,TMEM248,AP2M1,ZHX1,SNX8,PRC1,NEK2,LGALS3,VPS11,TMEM202,RASA1,ZMYM4,E2F6,TMEM222,COG6,C4orf46,SNX12,RBM45,ZNF518B,FANCG,MYOF,CKAP2L,SMC2,PLEKHM2,GTF2H3,COTL1,TNKS,ORAI3,POLK,UTP15,TGFB1,ARHGAP30,PRKCB,CYP4F3,TNS3,CORO1C,ING1,AP3S1,LDAH,SUV39H1,AN…
AllMSigDB	Liver_TBG_Gclc_KO	GSE360_L_DONOVANI_VS_M_TUBERCULOSIS_DC_DN	2.00154e-05	0.000582742	0.57561	0.529037	1.76736	179	PIR,MX1,GSR,CCL2,ZWINT,GCH1,IRF7,OASL,HSP90AB1,CCT3,FCGR3A,SLC35D1,PLEK,NUP153,IFIT2,ITGAL,IFI44,LCP2,SKIL,C3AR1,CD163,EPB41L3,LY6E,ALAS1,ALDH3B1,ISG15,DDX21,MNDA,TUBB2A,PSMC1,CCL7,SEC23IP,DNAJC16,TDRD7,USP10,BAZ1A,SERPINA3,CEP170B,CGGBP1,CD14,SETX,PIK3R4,GLRX,PPARD,ABI1,PGAM1,TLR1,CD38,ENDOD1,SELE
AllMSigDB	Liver_TBG_Gclc_KO	REACTOME_INTERLEUKIN_1_SIGNALING	2.00891e-05	0.000583945	0.57561	0.617214	1.9046	100	PSMD5,SQSTM1,PSMA1,NFKBIB,IKBKG,NFKB2,PSMB8,PSMD2,PSMD14,PSMA5,NOD1,SKP1,PSME4,UBB,PSMD11,PSMC1,MAP2K1,TOLLIP,PSME1,PSMD12,TRAF6,RELA,PSMC6,PSMD1,FBXW11,PSMD7,PSMD3,PSMC2,MAP2K4,IRAK4,IRAK1,PSMF1,TAB3,PSMD10,PSMD8,PSME3,PSMB5,IL1A,RIPK2,PSME2,IL1B,PSMA8,PSMB9,MAP3K7,PSMD13,PSMB4,PSMC3,PSMA7,PSMB7,PSMC4,MAP3K3,NKIRAS2,PSMD4,NFKB1
AllMSigDB	Liver_TBG_Gclc_KO	POU6F1_01	2.02005e-05	0.000585617	0.57561	-0.483383	-1.7174	205	ADAM11,SUCNR1,CXXC5,MYH4,GRB7,KLHL41,CNMD,HOXC6,CASQ2,DTNA,RILP,PPARGC1A,SOBP,TMOD4,ZNF827,LIPG,PANK4,ABLIM2,GMPR,EYA1,HOXC4,TMIE,HOXB4,NR6A1,FABP4,FBXW7,CUX1,NTNG2,C12orf57,NFRKB,FOXP1,PPP1R3A,HOXC5,FABP2,FBXO32,TRAM1,RTL3,CBX6,NTF3,DTX3,CAMK2D,SEPHS1,NEK6,HS3ST1,CDAN1,CHCHD7,KRT10,KCNMA1,NCAM1,HORMAD2,BNC2,NGF,C5,POU4F1,VGLL3,CADM1,HOXA5,RFX3,NR2F1,CASZ1,LRTM1,EMC6,DUSP1,MPP6,NDUFAF3,EN1,LRRN4C…
AllMSigDB	Liver_TBG_Gclc_KO	GO_ENDOSOMAL_TRANSPORT	2.02398e-05	0.000585617	0.57561	0.513729	1.74123	204	CHMP7,SQSTM1,ANKFY1,SNX5,UBE2O,VPS26C,ERC1,RAB7B,EHD4,UBAP1,TMCC1,ARF6,TMEM87B,UBB,LEPROT,CLTC,GCC2,HGS,PICALM,VCP,VTA1,EPS15,CHMP4B,SNX27,STAM2,ANKRD27,GOSR2,CLEC16A,VPS53,CLN5,YKT6,WASHC2C,RBSN,SGSM2,MYO5B,SNX8,VPS52,CHMP2B,ARL4C,WASHC4,TBC1D14,GBF1,AP3B1,GOSR1,WAS,TRAPPC10,RAB7A,SNX9,VPS35L,WASHC5,LMTK2,DENND1B,VPS35,RIC1,ALS2,SNX4,ARHGAP1,RAB35,VPS4B,CHMP4C,CHMP1A,SNX6,VPS26A,VPS4A,VPS37A,SOR…
AllMSigDB	Liver_TBG_Gclc_KO	GSE37605_TREG_VS_TCONV_C57BL6_FOXP3_FUSION_GFP_DN	2.02441e-05	0.000585617	0.57561	0.528752	1.76641	179	G6PD,SNX10,S1PR2,CD68,C1QC,LYZ,UBD,CES2,OSBPL3,TREML4,RIT1,VSIG4,ITGB2,PSMB8,GCA,FABP7,PLS1,EPB41L3,SYT11,ARMC7,ENTPD1,IGSF6,MSANTD4,BMPR1A,MTAP,RASSF6,SLAMF8,GNAI3,VSIR,RAB21,F11R,IGF2R,FPR1,RAB31,ZC3H14,ADAMDEC1,GLRX,DHRS1,AKT1,MAP7,ALCAM
AllMSigDB	Liver_TBG_Gclc_KO	E2A_Q2	2.0529e-05	0.000592907	0.57561	-0.467261	-1.6745	228	KCP,ACTA1,CKM,SPACA6,TNNI2,LDB3,ANKRD2,HRC,SLC17A3,FNDC5,LZTS2,PLEKHA6,SLC30A3,JSRP1,DNAJB5,CRYAB,UNC45B,VDR,TPPP3,COQ10A,TMOD4,ARRDC3,SH3GLB2,AMPD2,MAMSTR,ENO3,RAPSN,CAMK1D,LARGE2,KCNJ2,PITX3,GCAT,DEGS2,HSPB2,MACROD1,LOXL4,GNAS,KCNQ4,SPOP,IGF1,GPR162,APBB2,BCL7A,MASP1,CHRNB1,CNTN2,CA7,ESRP2,NFATC4,PRPF38B,FHOD1
AllMSigDB	Liver_TBG_Gclc_KO	GSE22432_MULTIPOTENT_VS_COMMON_DC_PROGENITOR_UNTREATED_DN	2.05744e-05	0.000593267	0.57561	0.511453	1.7204	193	CXCL10,TSR1,AFG3L2,BTBD19,MAP2K3,TFE3,CC2D1B,BACH1,CEP83,TRIM37,DUSP4,RSL1D1,PTCD3,PNPO,POP1,CMTR2,POGLUT1,TMBIM1,PRPF19,PWP2,DNAJA2,DNAJC16,SMCR8,BFAR,APRT,IPPK,DDX10,CCT4,RRN3,INTS14,GEMIN5,MRPL15,USP22,CTNNA1,ZC3H15,AZIN1,C7orf26,PPFIA1,NOL11,FAM126A,C12orf66,ORC2,PRDM1,PTDSS1,RBM19,IDI1,PRKX,KRAS,ATL3,PRMT7,DBF4,RIPK2,YES1,BOP1,TUSC2,PIGM,DPH2,MNT,STX11,UTP15,CALU,OVCA2,METAP2,CENPC,OTUD4,TME…
AllMSigDB	Liver_TBG_Gclc_KO	HALLMARK_ALLOGRAFT_REJECTION	2.12481e-05	0.000611026	0.57561	0.522205	1.75439	189	TAPBP,DEGS1,CCL2,TLR2,CTSS,HCLS1,IRF7,SPI1,ICAM1,ITGB2,ITGAL,LCP2,GPR65,CD86,DYRK3,FGR,FYB1,BCL10,IGSF6,CCR5,CCL7,INHBB,LY86,GBP2,CXCL13,IFNGR2,HIF1A,BRCA1,IL4R,CFP,LYN,GALNT1,CCL22,EIF3J,NCK1,CCR2,EIF3A,NLRP3,IRF8,WAS,IL2RG,TAP1,AKT1,PTPRC,ABI1,CSF1,CD80,RIPK2,TLR1,TIMP1,CD40,IL1B,TGFB1,CAPG,PRKCB,CCL5,MAP3K7,NCF4,CCND3
AllMSigDB	Liver_TBG_Gclc_KO	GO_XENOBIOTIC_METABOLIC_PROCESS	2.12581e-05	0.000611026	0.57561	0.624114	1.90497	90	NQO1,GSTM1,GSTM4,CBR3,CES1,EPHX1,GSTP1,POR,CES2,UGT1A8,HSP90AB1
AllMSigDB	Liver_TBG_Gclc_KO	GSE37532_TREG_VS_TCONV_CD4_TCELL_FROM_LN_UP	2.17238e-05	0.000622426	0.57561	0.511119	1.71928	193	TXNRD1,TSR1,CTPS1,HSPD1,WDR3,CCT3,ICAM1,LITAF,NOP58,RAB5IF,CHCHD4,CCT6A,RSL1D1,NIFK,AHCYL1,NOP14,ATIC,FTSJ3,PSMD12,ZDHHC3,APRT,THUMPD1,GRWD1,MED22,SNRPA1,DNAH11,MTAP,TSEN2,GAR1,TSR2,RPP14,NOP2,ZC3H15,UTP4,C12orf45,TMA16,RARS2,ABCG2,ATAD3A,EXO1,PLSCR1,EXOSC2,TRMT61A,COQ4,PAPOLA,PSME3,SLC35F2,MRPS2,MRTO4,MCM8,GPATCH4,WDR36,DNAJC2,WDR75,SURF6,MPHOSPH10,PTPMT1,PRMT5,KYAT3,SLC19A1,SRP72,NUP43,MRPS18B,…
AllMSigDB	Liver_TBG_Gclc_KO	GSE9960_GRAM_POS_VS_GRAM_NEG_AND_POS_SEPSIS_PBMC_UP	2.17238e-05	0.000622426	0.57561	0.511108	1.71924	193	LGMN,ABCC3,ATF3,SNX5,PKP4,PRDX1,VPS26C,IFIT2,LY9,USP18,VAV1,LY6E,DAXX,SCAF8,CMTR2,SH3BGRL2,MOB1A,AXL,VTA1,ABR,IFIT3,DDX3X,TTC33,BTK,MRE11,PEPD,AP1AR,TOMM70,DUSP6,RGL1,MKNK2,CCT7,COPG1,SPART,TBC1D14,SLC4A1AP,INTS5,CEBPD,IRF8,CCT5,FAM91A1,RARS2,TGFBR1,CCDC90B,TMEM230,IFI27,MRPS2,DNAJC2,ESF1,CXCR4,MMUT,SNX6,DNTTIP2,JUN,DNAJA3,TCF12,MPP1,MRPS18B,EID1,NR2C1,UBAP2L,CASP8AP2,PISD,FGL2,RHOB,ASH1L,LIMA1,W…
AllMSigDB	Liver_TBG_Gclc_KO	GSE18791_CTRL_VS_NEWCASTLE_VIRUS_DC_4H_DN	2.18684e-05	0.000624722	0.57561	0.54985	1.79244	151	RSAD2,USPL1,MX1,CXCL10,CMPK2,GCH1,IRF7,ARID3A,REC8,OASL,TRIM25,NAMPT,HERC6,NFKB2,IFIT2,PARP14,IFI44,USP18,ZNFX1,SWT1,DDX60,ISG15,OAS3,HSPA4L,CD274,IFIH1,EPSTI1,PHF11,IFIT3,PMAIP1,ZBP1,XAF1,ADM,PELO,TLK2,TRIM56,PML,PARP9,RLF,TAP1,PLSCR1,FUT4
AllMSigDB	Liver_TBG_Gclc_KO	CHUANG_OXIDATIVE_STRESS_RESPONSE_UP	2.18732e-05	0.000624722	0.57561	0.822478	2.03201	26	NQO1,HMOX1,MT1X,HSPA1B,PPP2CB,PSMD12,PSMD3
AllMSigDB	Liver_TBG_Gclc_KO	GSE3982_DC_VS_EFF_MEMORY_CD4_TCELL_UP	2.19298e-05	0.000625347	0.57561	0.522188	1.74812	183	NQO1,TXNRD1,ALDH1A1,ABCC3,SLC1A4,C2CD2,SLC15A3,ATF3,CYBB,SNX5,DAP,CD83,PSAP,SLC16A5,CDKN1A,ATP6V1H,CD3EAP,TOR3A,AKR1A1,EHD4,HCK,TYROBP,ALAS1,RIPK4,PRDX3,IGSF6,PDGFC,PTGS1,PPARG,PSMD12,IFNGR2,LGALS3,EIF4E2,CERS6,NLRP3,ADAP2,SCPEP1,ALCAM,DNAJB4,ADIPOR1,CSF1,GATB,TGFBI,MYOF,VPS41,BASP1,MRC1,DYNC1I2,CHP1
AllMSigDB	Liver_TBG_Gclc_KO	GNF2_INPP5D	2.22277e-05	0.00063284	0.57561	0.757699	2.02732	40	TAPBP,STK10,LAPTM5,HCLS1,PSMB8,RNF4,VAV1,ARF6,IFI16,ARHGDIB,KDM5A,PSME1,INPP5D,PHF11,CD53,CD48,CYTIP,WIPF1,WAS,TAP1,GRK6,ACTR3,RAC2,RAP1B,HLA-B
AllMSigDB	Liver_TBG_Gclc_KO	GSE6269_FLU_VS_STAPH_AUREUS_INF_PBMC_DN	2.22941e-05	0.00063335	0.57561	0.544673	1.78902	157	CREG1,FTH1,PGD,SLC15A3,CLEC7A,BLVRB,TLR2,LYZ,TFE3,SAMD4A,CTSD,SPI1,ICAM1,CDKN1A,PLEK,RAB5IF,GRN,SIRPA,GRINA,SLC11A1,PLD3,FCGR1A,ELOA,LEPROT,HPSE,PRRG4,ZFAND5,LILRA5,TOLLIP,ZDHHC3,HIF1A,PPT1,TKT,RNASE2,EMILIN2,DSE,LGALS3,ADM,PPP1R15A,FPR1,IFI30,SLC22A4,SDCBP,FUT4,RIOK3,ADIPOR1,TIMP1,S100A10,ARF1,GNA15,NPC2,DUSP3,RNF19B,GK,SORT1,MPP1
AllMSigDB	Liver_TBG_Gclc_KO	DELASERNA_TARGETS_OF_MYOD_AND_SMARCA4	2.23159e-05	0.00063335	0.57561	-0.911732	-1.93088	11	ACTA1,TNNT3,TNNI2,MYLPF,TNNC2,IGFBP5
AllMSigDB	Liver_TBG_Gclc_KO	GSE36476_CTRL_VS_TSST_ACT_16H_MEMORY_CD4_TCELL_OLD_DN	2.23843e-05	0.000634293	0.57561	0.521759	1.75289	189	CREG1,LGMN,SLC15A3,GLA,CTPS1,GTF2H1,PPP1R10,TUBA1C,UCK2,KEAP1,WDR3,CCT3,KIF3B,PSMD2,TXN,NUP62,RBBP8,ATP6V0A2,STIP1,ALAS1,CD86,TNFAIP1,DPP3,BMS1,CLTC,VCP,EIF6,DNAJB6,PPP2CB,TPI1,TKT,PITRM1,MRPL15,CCL22,PSAT1,CTNNA1,NCBP1,CEP76,SSRP1,PUS7,IFI30,MREG,TAP1,ETNK1,G3BP1,PSMB5,GATB,PGAM1,MYOF,DPH2,CD40,TXNL1,DNAJA3,NUP43,WDR12,PSMD13,BYSL,ATF6,TNS3,MCUR1,CORO1C
AllMSigDB	Liver_TBG_Gclc_KO	GO_SPINDLE	2.25142e-05	0.000636973	0.57561	0.459245	1.63127	316	MAPRE2,TPR,CHAMP1,RMDN3,PLK3,IKBKG,PKP4,INVS,KIF3B,MAPRE3,KATNAL1,NEDD1,NUP62,HAUS8,MAPK14,CLASP1,SBDS,ECT2,FAM161A,ABRAXAS2,CLTC,YPEL5,PRPF19,KLHL22,NDEL1,PAFAH1B1,MAEA,MAPRE1,PPP2CB,KLHL21,TBCK,ARL8A,CYLD,NCOR1,NSFL1C,CDC27,KIF20A,CTTN,DIAPH1,DCTN4,KATNBL1,PRC1,TOPBP1,MYH9,HAUS2,NEK2,NEDD9,HAUS6,DYNC1LI1,KBTBD8,RIF1,DSN1,SPDL1,KIF15,ARL8B,CSNK1D,KLHL42,CEP19,AKT1,MAD2L1BP,MYH10,TACC3,NUSAP1,TUB…
AllMSigDB	Liver_TBG_Gclc_KO	KEGG_PROTEASOME	2.28058e-05	0.000644211	0.57561	0.726987	1.96284	44	PSMA1,PSMB8,PSMD2,PSMD14,PSMA5,PSME4,PSMD11,PSMC1,PSME1,PSMD12,PSMC6,PSMD1,PSMD7,PSMD3,PSMC2,PSMF1,PSMD8,PSME3,PSMB5,PSME2,PSMA8,PSMB9,PSMD13,PSMB4,PSMC3,PSMA7,PSMB7,PSMC4,POMP,PSMD4
AllMSigDB	Liver_TBG_Gclc_KO	GO_REGULATION_OF_DNA_TEMPLATED_TRANSCRIPTION_IN_RESPONSE_TO_STRESS	2.29028e-05	0.000645349	0.57561	0.596873	1.87594	116	HMOX1,PSMD5,IMPACT,ATF3,PSMA1,DNAJB1,BACH1,PSMB8,SESN2,PSMD2,PSMD14,PSMA5,PSME4,UBB,PSMD11,PSMC1,MBTPS2,PSME1,PSMD12,RELA,PSMC6,HIF1A,PSMD1,PSMD7,BAG3,PSMD3,PSMC2,NCK1,PSMF1,PSMD10,PSMD8,PSME3,PSMB5,CHEK1,NEDD4,LIMD1,PSME2,JUN,PSMA8,PSMB9,PSMD13,ATF6,PSMB4,PSMC3,PSMA7,PSMB7,ARNT,PSMC4
AllMSigDB	Liver_TBG_Gclc_KO	GSE13484_UNSTIM_VS_YF17D_VACCINE_STIM_PBMC_DN	2.29535e-05	0.000645349	0.57561	0.540391	1.80251	172	RSAD2,MX1,CES1,TMEM62,PARP12,ATF3,LGALS3BP,ANKFY1,IRF7,OASL,TOR1B,TRIM25,HERC6,MT1X,SPATS2L,PSMB8,TMEM140,TRAFD1,TRIM5,IFIT2,IFI44,USP18,LY6E,DDX60,ISG15,EIF2AK2,PARP11,OAS3,IFI16,IFIH1,TDRD7,PHF11,IFIT3,MTF1,ETS2,ZBP1,XAF1,AIDA,SLC2A6,DNAJA1,PML,TAP1,PLSCR1,RAPGEF2,SOWAHC,DRAM1,SMCHD1
AllMSigDB	Liver_TBG_Gclc_KO	GSE14000_UNSTIM_VS_16H_LPS_DC_TRANSLATED_RNA_DN	2.29535e-05	0.000645349	0.57561	0.533612	1.78569	175	RSAD2,MX1,NUB1,CMPK2,PARP12,ATF3,GCH1,IRF7,TOR1B,PI4K2B,HERC6,NAA25,NOC3L,IFIT2,USP18,EHHADH,C1QTNF1,TNFAIP1,YPEL5,EIF2AK2,TUBB2A,OAS3,SUCO,TMCC3,CD274,PRRG4,IFIH1,PHF11,IFIT3,UBE2Z,PMAIP1,HILPDA,MAPK8,TRIM69,CYTIP,CERS6,SFT2D2,RAB30,TRIM56,TBC1D13,FUT4,DRAM1,GRSF1,C4orf46,MASTL,CD38,USP25,ARAP2,SLAMF7
AllMSigDB	Liver_TBG_Gclc_KO	REACTOME_ACTIVATION_OF_APC_C_AND_APC_C:CDC20_MEDIATED_DEGRADATION_OF_MITOTIC_PROTEINS	2.31385e-05	0.000649535	0.57561	0.657576	1.94446	76	PSMD5,PSMA1,PSMB8,PSMD2,PSMD14,PSMA5,PSME4,UBB,PSMD11,PSMC1,PSME1,PSMD12,PSMC6,PSMD1,PSMD7,ANAPC1,CDC27,PSMD3,PSMC2,NEK2,PSMF1,PSMD10,PSMD8,CCNA2,PSME3,PSMB5,PSME2,PSMA8,PSMB9,ANAPC2,PSMD13,PSMB4,PSMC3,PSMA7,PSMB7,PSMC4,CDC16,PSMD4,ANAPC7,CCNB1,ANAPC10,PSMA6
AllMSigDB	Liver_TBG_Gclc_KO	GSE42021_TCONV_PLN_VS_TREG_PRECURSORS_THYMUS_DN	2.31797e-05	0.00064968	0.57561	0.514549	1.73312	197	TXNRD1,MMP12,MSR1,TSR1,SNX10,CTPS1,GCH1,HIVEP1,NFKBIB,RELB,HSP90AA1,ICAM1,NFKB2,SLC30A4,NOP58,CDKN1A,RNF149,LCP2,LRRC58,STIP1,TES,EIF6,MAPRE1,CCL7,PLEKHA1,MMP13,HIF1A,GTPBP4,IL4R,PLA2G4A,CD53,EXT1,CRKL,ETS2,CYFIP1,CD14,UTP4,MYC,MAP2K4,MDM2,GBP7,CLCN5,PROCR,AGFG1,CEBPD,SOWAHC,RIOK3,G3BP1,MCOLN2,KCMF1,TOP1,PDGFA,PAK1IP1,IL1A,STARD7,VASP,SERPINE1,EIF1AY,TAX1BP1,IFRD1,NAB1,MTDH
AllMSigDB	Liver_TBG_Gclc_KO	TBK1.DF_DN	2.34433e-05	0.000656047	0.57561	0.475088	1.66726	275	NRIP1,IMPACT,ZWINT,ANKFY1,TBK1,FAM234B,UBXN4,GALNT11,PKP4,IDE,OSBPL3,BACH1,CEP83,ROCK2,PSMB8,MAOA,SUSD6,NEK1,PPCS,DCP2,DCK,MFSD6,RFWD3,DDX60,ARFGEF2,CCNG2,APPL1,DNAJB14,SCAF11,BLMH,HIPK2,PLEKHA1,DNAJC16,SLC22A5,KCTD3,ATP6V1C1,THBS1,CLEC16A,RRN3,CLN5,ANKRD11,UBXN8,MTAP,CDC27,TTPAL,AP1AR,ADAM10,PMAIP1,KATNBL1,GNAI3,USP22,YTHDF2,PCYOX1,POLR3B,EXPH5,CHMP2B,AFF4,CDK6,CLOCK,ELL2,RIF1,DSN1,SPDL1,SRPRA,A…
AllMSigDB	Liver_TBG_Gclc_KO	GSE17301_ACD3_ACD28_VS_ACD3_ACD28_AND_IFNA2_STIM_CD8_TCELL_DN	2.35274e-05	0.000656391	0.57561	0.514887	1.72746	191	ABCC4,RSAD2,BAK1,ZC3HAV1,CHMP7,HIVEP1,GALNT11,C21orf91,LITAF,DZIP3,HIBCH,USP18,FOXO1,DDX60,CTBS,TES,GNS,CBFA2T2,FBXL5,IFIH1,AKAP10,TDRD7,IPPK,CLN5,GAPVD1,OSBP,CFP,TRAF3,BAG3,DIAPH1,SLC30A1,AVL9,PLEKHB1,NPAT,APPBP2,PRDM4,PUS3,RAB3GAP1,ZCCHC14,TRIM32,PDGFA,RNF44,TLR1,ARHGAP17,DCAF1,CRYZ,LIN7C,CLIP1,OGG1,UBL3,IFNAR1,WDR33,BAG4,MYLIP,BCL2A1,EXOC2,CHD7,RUBCN,CDK17,DDX58
AllMSigDB	Liver_TBG_Gclc_KO	GO_RESPONSE_TO_PURINE_CONTAINING_COMPOUND	2.35284e-05	0.000656391	0.57561	-0.512717	-1.74633	147	TMEM38B,AGXT,RYR1,SREBF1,AACS,CACNA1S,CASQ2,ADIPOQ,NOX4,SRD5A1,CDO1,CIB2,IGFBP5,AQP9,PPARGC1A,PCK1,DGKQ,EEF2K,P2RX6,DUOX2,TMEM38A,TRPM4,GSTM2,CARM1,LDHA,CPS1,SLC8A3,P2RX5,AQP8,PFKFB1,AKAP6,NDUFS4,TRPC3,SLC5A5,P2RY1,PENK,RYR3,INPP5K,KCNJ11,PKLR,ZFP36L1,ALDH3A1
AllMSigDB	Liver_TBG_Gclc_KO	GSE19401_NAIVE_VS_IMMUNIZED_MOUSE_PLN_FOLLICULAR_DC_UP	2.39933e-05	0.000668325	0.57561	0.513347	1.72229	191	HMOX1,CBR3,TXNRD1,MX1,ZC3HAV1,ATF3,MAP2K3,OASL,HSP90AB1,RGS1,TRIM25,DNAJB1,ICAM1,CD83,CDKN1A,TNFSF14,DUSP4,IFI44,LCP2,STIP1,CD163,CD86,TUBB2A,CCL7,IFIT3,THBS1,PCYT1A,USP12,DHX15,PLCG1,UAP1,CTNNA1,P2RY6,MAPKAPK2,EIF4E2,CYP1A1,BTG2,PPP1R15A,RAB31,PPP3R1,CCL3,CSNK1D,PRDM1
AllMSigDB	Liver_TBG_Gclc_KO	GSE43955_1H_VS_20H_ACT_CD4_TCELL_UP	2.43567e-05	0.000676358	0.57561	0.517049	1.73557	188	HTATIP2,G6PD,MSR1,CD68,C1QC,ZFAND2A,C1QB,GCH1,GALNT11,ATP5IF1,EVL,SIRPA,VAV1,HCK,CD300C,ZRSR2,MAFF,CD44,GNA13,DDX18,LY86,PSMD12,IL4R,IKZF1,AOAH,UBXN8,EEF2,CDC34,FEM1B,KPNA4,SLC30A1,RFK,SLC35C2,GTF2B,PPP1R15A,MDM2,TNIP1,SLC4A1AP,AGFG1,AFF1,DR1,TFDP1,RAB7A,PSME3,RMND5A,AQR,SASH1,RPA1,ADIPOR1,AXIN1,CEP350,CD72,COTL1,POLR2D,UBL3,ADAR,ADRM1,ATXN10,APLP2,BCL2A1,IST1,AP3S1,TNKS2,RHOB,LMAN2,CH25H
AllMSigDB	Liver_TBG_Gclc_KO	RAMALHO_STEMNESS_UP	2.43567e-05	0.000676358	0.57561	0.51682	1.7348	188	TXNRD1,GCLM,LSG1,BACH1,ROCK2,UMPS,NOP58,CDKN1A,RNF4,TBRG1,RSL1D1,NIFK,LRRC58,CHD1,WDR43,USP9X,PSMD11,SMAD2,ZMAT3,SH3D19,DNAJB6,BLZF1,SEC23IP,PSMD12,FBXO38,GRWD1,RRN3,EIF4G2,USP10,CTTN,RPP14,ANKRD17,LAS1L,EIF3J,UTP4,MTMR10,ARIH1,C12orf45,YWHAH,TBC1D15,IARS2,RASA1,ZC3H14,INTS5,ZMYM4,RARS2,SEC23A,EIF4EBP1,SUCLG2,PAFAH2,ZNF429,GAB1,KRAS,MRPS2,SNX12,PRPF6,GNB1,YES1,ESF1,ZNF644,ACADM,MPHOSPH10,TGS1
AllMSigDB	Liver_TBG_Gclc_KO	FOSTER_TOLERANT_MACROPHAGE_DN	2.45766e-05	0.00068125	0.57561	0.431823	1.5676	393	MX1,SNX10,GBP6,RMDN3,AREL1,NAMPT,VCAM1,CD83,SLC30A4,CDKN1A,IRGM,MAFK,PARP14,LCP2,GCA,SEC24B,DCP2,HSPA1B,RCAN1,CHD1,TASOR2,NOD1,TOR1AIP2,RANBP2,DAXX,WDR43,CD86,PCGF5,MNDA,ILRUN,MPP7,NCOA7,ZUP1,RHBDF2,GSPT1,LUZP1,DNAJA2,IFIH1,TMCO3,BFAR,RNF125,TJP2,MMP13,PRPF4,IL4R,IKZF1,USP12,PLA2G4A,HIVEP2,TNFRSF12A,SERPINA3,EXT1,CCL22,TUT7,VEZT,SLC30A1,MINPP1,CENPJ,F11R,FKBP5,AIDA,AEBP2,GCNT2,TNFAIP3,MAP2K4,ITGA…
AllMSigDB	Liver_TBG_Gclc_KO	WOOD_EBV_EBNA1_TARGETS_UP	2.46085e-05	0.00068125	0.57561	0.613412	1.89287	100	NQO1,GSTM4,PIR,TXNRD1,GCLM,UGDH,EPHX1,PGD,MAPRE2,LGALS3BP,UCK2,HSPD1,CTSD,DNAJB1,ICAM1,NCKAP1,HSPA1B,ARHGDIA,CD44,AGPS,BAG3,CCDC6,EIF4G1,CHERP,MYC,IGF2R,HSPE1,ITGAV,WIPF1,C3
AllMSigDB	Liver_TBG_Gclc_KO	GSE20754_WT_VS_TCF1_KO_MEMORY_CD8_TCELL_UP	2.4719e-05	0.000683261	0.57561	0.509573	1.71408	193	BCL2L11,MMP12,SQSTM1,ATF3,PPP1R10,NFKBIB,EGR2,SAMD4A,FAM83H,ZBTB21,RELB,ICAM1,ADNP2,SLC30A4,TMEM43,MAFK,HSPA1B,C3AR1,ETF1,NDFIP2,YPEL5,MAFF,CD44,KLF6,CSTB,GNA13,SLC7A1,THUMPD1,ATP6V1C1,CCDC86,ADAM17,GTPBP4,ANXA5,RTN4,ETS2,BDP1,MEX3C,AFF4,SMAD4,ADM,PIP4K2C,TNFAIP3,PPP1R15A,GNMT,TLK2,TNIP1,AMZ2,SHOC2,FRS2,PSMD8,SOWAHC,KCMF1,HS6ST1,IL1A,TAX1BP1,BASP1,SURF6,ABL2,BLOC1S4,DPH2,CD40,DUSP3,FOXJ3,HLA-B,CA…
AllMSigDB	Liver_TBG_Gclc_KO	REACTOME_APC_C:CDH1_MEDIATED_DEGRADATION_OF_CDC20_AND_OTHER_APC_C:CDH1_TARGETED_PROTEINS_IN_LATE_MITOSIS_EARLY_G1	2.47657e-05	0.000683502	0.57561	0.65837	1.92725	72	PSMD5,PSMA1,PSMB8,PSMD2,PSMD14,PSMA5,PSME4,UBB,PSMD11,PSMC1,PSME1,PSMD12,PSMC6,PSMD1,PSMD7,ANAPC1,CDC27,PSMD3,PSMC2,PSMF1,PSMD10,PSMD8,PSME3,PSMB5,PSME2,PSMA8,PSMB9,ANAPC2,PSMD13,PSMB4,PSMC3,PSMA7,PSMB7,SKP2,PSMC4,CDC16,PSMD4,ANAPC7
AllMSigDB	Liver_TBG_Gclc_KO	CHEN_HOXA5_TARGETS_9HR_UP	2.48524e-05	0.000684847	0.57561	0.506441	1.70793	198	ATF3,SAT1,TBK1,FOSL2,ODR4,IRF7,SNX5,RELB,C21orf91,BACH1,NEK1,NOC3L,RCAN1,ZNF23,TAF2,ZNF426,MAFF,BCL10,ADPRM,KLF6,CDK7,IFI16,MORC3,EIF5,AKAP10,FBXO38,CLEC4A,FOXO3,DUSP6,PMAIP1,ETS2,TUT7,GPATCH2,AVL9,NEDD9,ARIH1,CEP76,JMJD1C,TNFAIP3,TLK2,ZNF3,WAC,ARNTL,GABARAPL1,RLF,RBM15,FAM13B,DPP8,SMCHD1,ING3,DCLRE1C,DAAM1,PPWD1,FEM1C,KRCC1,DNAJC2,RIPK2,IFRD1,INTS6,RYBP,TSC22D2,VCPKMT,NRBF2,PGS1,MCL1,JUN
AllMSigDB	Liver_TBG_Gclc_KO	GSE10325_CD4_TCELL_VS_MYELOID_DN	2.50568e-05	0.000689425	0.57561	0.522592	1.74588	181	MSR1,SLC15A3,CLEC7A,SNX10,IL22RA1,SAT1,CYBB,MAP2K3,SH3BP2,ICAM1,SIDT2,CSF1R,CDKN1A,PLEK,RAB5IF,METTL7A,SIRPA,TLR5,SLC11A1,HCK,ATP6V0A1,PLCG2,FCGR2A,CD86,DHRS9,P2RY13,FGR,CSF2RB,ENTPD1,PTGS1,RHBDF2,TLR7,LY86,SNX27,MEGF9,RGS2,IFNGR2,OSBPL11,BTK,LYN,GAB2,NCOA4,CTNNA1,ROGDI,DSE,CLIC4,ADM,SLC2A6,RAB31,CLCN5,IFI30,LTA4H,IRF8,TBC1D9
AllMSigDB	Liver_TBG_Gclc_KO	GSE24634_TEFF_VS_TCONV_DAY7_IN_CULTURE_DN	2.53498e-05	0.000696423	0.57561	0.514004	1.72417	187	HMOX1,CLEC7A,TLR2,SAT1,CTSS,C1QB,COLGALT1,EGR2,CDS2,PLEKHO2,PLA2G7,BACH1,PSAP,SLC7A8,PLEK,ACP2,ATP6V1H,C1QA,CD300A,SIRPA,PI4KA,IFI44,SLC11A1,CD84,ATP6V0A1,LIPA,EPB41L3,DDX60,TYROBP,CD86,FGR,PACSIN2,MNDA,CD44,GNS,CTSO,PLEKHA1,LILRB4,IFNGR2,PTPN12,LYN,CCL22,CYFIP1,DSE,MFSD12,AIF1,IFI30,PPM1F,KIF1B,SCPEP1,PI4K2A,NCF2,KRT18,SERPINE1,RIPK2,TLR1,ARHGAP17,TSC22D2,DCAF1,ATM,PSME2
AllMSigDB	Liver_TBG_Gclc_KO	GSE37301_LYMPHOID_PRIMED_MPP_VS_RAG2_KO_NK_CELL_UP	2.53909e-05	0.000696491	0.57561	0.513073	1.72137	191	BCL2L11,NRIP1,MAPRE2,JOSD1,OSBPL3,MTRR,KIF3B,RAN,TNFSF14,NDC1,EHD4,AHCYL1,TASOR2,PTCD3,RRP12,NUDT11,DYRK3,DDX24,HGS,DDX21,TOMM20,SLC5A6,EMC1,CUL4A,ZFR,EVI2A,OGFOD1,RGS2,RNMT,CDK12,BPNT1,TRAF3,GAR1,CD48,UAP1,PMAIP1,KATNBL1,ETS2,ZC3H15,IPO5,MEX3C,CLIC4,RIF1,IRF8,SLC22A4,SAMSN1,EXOSC2,PLAGL2,HSPA9,GRSF1,TOP1,XPO4,MRPS2,CSF1,PGAM1,PPP2CA,FASTKD2,UTP18,ZPR1,DPH2,PRMT5,MON1B,NCL,CLUH,TNS3,OTUD4,SRPRB,A…
AllMSigDB	Liver_TBG_Gclc_KO	GO_REGULATION_OF_MACROAUTOPHAGY	2.55613e-05	0.000699056	0.57561	0.546917	1.79866	161	HMOX1,TBK1,HSPB8,SNX5,IKBKG,ATP6V1A,SESN2,IRGM,ATP6V1H,LRSAM1,ATP6V1B2,PRKAA2,ATP6V0A2,MTOR,UBQLN2,ATP6V0A1,SUPT5H,NOD1,SPTLC2,PRKAA1,EXOC8,RHEB,RPTOR,ATP6V0E1,SMCR8,CHMP4B,UBQLN4,ATP6V1C1,HIF1A,CLEC16A,ERN1,UBQLN1,PIK3CA,BAG3,GNAI3,MAPK8,LARP1,RRAGC,ATP13A2,TIGAR,PIP4K2C,TBC1D14,WAC,HTT,ATP6V1E1,RAB3GAP1,C9orf72,RB1CC1,AKT1,ATP6V1D,IFT88,POLDIP2,VPS35,RNF41,RAB3GAP2,SLC38A9,RIPK2,NEDD4,MTMR3,CDK…
AllMSigDB	Liver_TBG_Gclc_KO	GO_CARDIAC_CELL_DEVELOPMENT	2.55867e-05	0.000699056	0.57561	-0.600819	-1.88065	79	MYOM2,VEGFA,TTN,MYBPC1,NRAP,BMP4,PDCD4,TCAP,ACTN2,MYO18B,MYBPC2,JAG1,ALPK3,ACTC1,NEB,MYOM1,MYL2,FHOD3,OBSL1,MYOM3,CAV3,BVES,AKAP6,IGF1,FHL2
AllMSigDB	Liver_TBG_Gclc_KO	GSE23502_WT_VS_HDC_KO_MYELOID_DERIVED_SUPPRESSOR_CELL_COLON_TUMOR_UP	2.56007e-05	0.000699056	0.57561	0.507063	1.70704	194	CREG1,SLC40A1,CLEC7A,ADGRE1,S1PR2,C1QB,FOSL2,GBP6,CLEC6A,CLEC1B,PLK3,FCGR3A,CHID1,VCAM1,TXN,SLC11A1,CDC45,FCGR2A,FYB1,PILRA,IGSF6,ARHGAP19,MCM6,TCEANC2,USP14,IFIH1,GBP2,IFIT3,RGS2,C3orf70,CFP,JKAMP,CLTB,ETV5,LIN54,SELENOP,EMILIN2,NCK1,PAWR,YWHAH,ERICH6,GTPBP3,MAN2B2,HMGB2,CCNA2,SYT12,SASH1,TOP2A,SPEN,GFRA2,TGM2,CKAP2L,BASP1,IFT74,MRC1,MKI67,TPX2,ANLN,SLFN12,HELZ,IL1B,BUB1,USP1
AllMSigDB	Liver_TBG_Gclc_KO	GO_CARDIAC_MUSCLE_CELL_DIFFERENTIATION	2.60572e-05	0.000710444	0.57561	-0.578582	-1.8956	107	MYOM2,VEGFA,TTN,MYBPC1,NRAP,BMP4,TCAP,ACTN2,RARA,MYO18B,MYBPC2,FZD7,ALPK3,ACTC1,NOX4,NEB,MYOM1,MYL2,FHOD3,DLL1,OBSL1,MYOM3,CAV3,MEF2C,CBY1,BVES,AKAP6,IGF1,FHL2,CALR
AllMSigDB	Liver_TBG_Gclc_KO	BORCZUK_MALIGNANT_MESOTHELIOMA_UP	2.63422e-05	0.000717128	0.57561	0.46544	1.6433	288	ZWINT,WEE1,HSP90AB1,CCT3,RIT1,PGRMC1,RAN,PSMD2,TRIAP1,LPGAT1,MSH6,MAPK9,PLD3,DCK,UBQLN2,STIP1,SKP1,USP9X,MOB1A,CDK7,SMAD2,DESI2,MAP2K1,MAPRE1,BLMH,SEC23IP,DDX18,MCM6,SMARCC1,CGRRF1,CCT2,HSPA4,PAK2,YKT6,DOCK1,RCOR1,PPT1,CDC27,PABPC1,NAP1L1,COPS5,MED21,CDC42BPA,P4HA1,AZIN1,TTC37,MAPKAPK2,NCK1,SMAD4,PTGES3,ITGAV,RIF1,IARS2,RASA1,DNAJA1,UBXN7,AP3B1,CCT5,PSMD10,CSNK1D,PSMD8,TFDP1,COPA,G3BP1,SMC4,PAPOL…
AllMSigDB	Liver_TBG_Gclc_KO	GSE14000_UNSTIM_VS_16H_LPS_DC_DN	2.64796e-05	0.000719781	0.57561	0.524328	1.752	180	FTH1,NUB1,CMPK2,PARP12,GCH1,IRF7,NABP1,PI4K2B,NAMPT,MT1X,NOC3L,IFI44,LY6E,CD86,TNFAIP1,OSER1,TUBB2A,CD274,PRRG4,IFIH1,TDRD7,PSME1,PHLPP2,UBE2Z,RAB8B,PMAIP1,HILPDA,HSD17B7,AIDA,MSN,ELL2,SFT2D2,SMAP2,RAB30,IRF8,GOSR1,PML,PARP9,ARL8B,AMD1,TBC1D13,FUT4,DRAM1,LAMB3,PLAGL2,GRSF1,CDC73,C4orf46,RIPK2,MASTL,BST2,CDYL2,SLAMF7,DTX3L,SLFN12,ADAR,TRIM21,BATF2,TRAF3IP2
AllMSigDB	Liver_TBG_Gclc_KO	GO_PEPTIDE_METABOLIC_PROCESS	2.65197e-05	0.000719787	0.57561	0.609567	1.87744	98	GSTM1,GSTA5,GSTM4,G6PD,GSR,TAPBP,GSTA1,GSTP1,GPX4,SLC7A11,IDE,ROCK2,PSEN1,PICALM,ALDH5A1,CLN5,NLN
AllMSigDB	Liver_TBG_Gclc_KO	REACTOME_TOLL_LIKE_RECEPTOR_CASCADES	2.66552e-05	0.000722377	0.57561	0.55154	1.79235	147	LGMN,TLR2,CTSS,MAP2K3,TBK1,CD180,NFKBIB,IRF7,IKBKG,NFKB2,ITGB2,DUSP4,TLR5,MAPK9,MAPK14,NOD1,SKP1,PLCG2,UBB,MAP2K1,PPP2CB,TLR7,LY86,TRAF6,RELA,RIPK1,FBXW11,BTK,TRAF3,PTPN11,RBSN,DUSP6,MAPK8,CD14,MAPKAPK2,TLR8,MAP2K4,IRAK4,IRAK1,TAB3,PPP2R1A,TLR9,PIK3R4
AllMSigDB	Liver_TBG_Gclc_KO	GO_MULTICELLULAR_ORGANISMAL_MOVEMENT	2.67094e-05	0.000722757	0.57561	-0.681963	-1.95929	50	ATP2A1,TNNT3,MB,TNNI2,TCAP,TNNC2,CASQ2,CASQ1,MYH7,TNNT1,SCN4A,ACTN3,STAC3,SYNM,JSRP1,GSTM2,CAV3,SLC8A3,KCNJ2,C12orf57,CHRNB1,CHRNA1
AllMSigDB	Liver_TBG_Gclc_KO	MELLMAN_TUT1_TARGETS_DN	2.68975e-05	0.000726756	0.57561	0.72804	1.97205	45	NQO1,HMOX1,SNX10,PRDX1,AKR1A1,EID3,MGST3,CPEB3
AllMSigDB	Liver_TBG_Gclc_KO	GO_REGULATION_OF_CARDIAC_CONDUCTION	2.69544e-05	0.000727204	0.57561	-0.649715	-1.92079	61	ATP2A1,RYR1,HRC,ATP1A2,NPR2,CASQ2,CASQ1,ATP1B1,TRDN,FXYD3,FXYD1,CAV1,NOS1,TRPM4,SLC8A3,ATP2A3,ATP1B2,ACE2,FXYD7,NPR1,CAMK2D,RYR3,KCNJ11
AllMSigDB	Liver_TBG_Gclc_KO	GSE360_L_DONOVANI_VS_B_MALAYI_HIGH_DOSE_MAC_DN	2.71767e-05	0.000732106	0.57561	0.513253	1.72165	187	PPFIBP2,MX1,EPHX1,ADGRE1,HEXA,FOLR2,C1QB,IRF7,URM1,DAP,VCAM1,PSMB8,SPG7,TTC39A,TRAFD1,SUSD6,ITGAL,VAV1,ATP6V0A1,PLCG2,TRAPPC6A,DHX38,ALAS1,GAA,MAFF,MYO1F,SLC7A1,ALDH3A2,SNX27,AOAH,DOCK2,DIAPH1,PC,VPS52,ANGEL2,GAK,SF3B4
AllMSigDB	Liver_TBG_Gclc_KO	STTTCRNTTT_IRF_Q6	2.73555e-05	0.000735823	0.57561	0.524216	1.75126	179	RSAD2,CXCL10,ALDH1A1,TAPBP,SLC15A3,NUB1,IL22RA1,LGALS3BP,UBD,PPP1R10,IL18BP,NAMPT,PSMB8,EVL,IFIT2,YWHAG,IFI44,USP18,NCF1,PSMA5,PCGF5,ISG15,CTTNBP2NL,E2F3,HIP1R,HGF,ASXL1,PSME1,EPSTI1,IFIT3,CDK12,TAPBPL,HDAC4,CCDC6,FAM53B,ZBP1,XAF1,CDK6,BCOR,PKN2,PTK2,PARP9,TAP1
AllMSigDB	Liver_TBG_Gclc_KO	GSE17721_12H_VS_24H_POLYIC_BMDC_DN	2.77696e-05	0.000745847	0.57561	0.510965	1.72105	197	PPFIBP2,HTATIP2,SLC40A1,ABCD1,UHRF1BP1,UBD,FAM234B,HIVEP1,OSGIN1,GPNMB,CD300A,VPS26C,FOXO1,MS4A6A,MFSD6,ABCF3,GHDC,UAP1L1,FYB1,SH3BGRL2,PTGS1,TP53INP1,DDX18,STK17B,RNF20,INPP5D,CCT4,C3orf70,HDLBP,HSPA4,IL6ST,POLR2A,PIP4P2,ECD,NCBP1,ITPR2,RAB7A,PAFAH2,GRK6,PWP1,RNF44,TGM2,RAC2,PITHD1,IFT74,ACADM,CXCR4,CD72,MS4A7,TBC1D20,MPHOSPH10,CNR2,MNT,SLFN12,OTULINL,DNAJA3,TCF12,ARMCX5,CLUH,TRMT1,NR2C1,MYLIP,T…
AllMSigDB	Liver_TBG_Gclc_KO	GO_VIRAL_GENOME_REPLICATION	2.82917e-05	0.000758741	0.57561	0.591276	1.83251	109	RSAD2,MX1,ZC3HAV1,CCL2,HACD3,OASL,ROCK2,PARP10,PI4KA,ISG15,EIF2AK2,CCNK,VCP,OAS3,IFI16,DDB1,UBP1,DDX3X,PDE12,PABPC1,LARP1,TNIP1,PKN2,PLSCR1,TOP2A,IFI27,FAM111A,BST2,TBC1D20,YTHDC2,ADAR,MPHOSPH8,CCL5
AllMSigDB	Liver_TBG_Gclc_KO	GNF2_DNM1	2.83604e-05	0.000759453	0.57561	-0.627917	-1.90535	71	RAB3A,VAMP2,LZTS3,NRN1,CAMK2N1,SYT1,TAGLN3,SLC22A17,SLC12A5,GDI1,CAMK2A,NDRG4,CAMTA1,DNM1,MAPT,ATP6V1G2,FXYD7,SH3GL2,DIRAS2,RBFOX1,ATP2B2,RGS7,CAMK2B,SV2A,FAIM2,CHN1,PGBD5,CA11
AllMSigDB	Liver_TBG_Gclc_KO	GO_CELLULAR_AMINO_ACID_CATABOLIC_PROCESS	2.8469e-05	0.00076123	0.57561	-0.601271	-1.89918	83	TAT,PIPOX,AGXT,KYAT1,HPD,AMDHD1,FTCD,HGD,OAT,CDO1,QDPR,SDSL,GSTZ1,AMT,NOS1,AGXT2,HYKK,HAL,SDS,PRODH2,ARG1,GCAT,HIBADH,PRODH,OTC,ALDH4A1,SLC25A21
AllMSigDB	Liver_TBG_Gclc_KO	HORIUCHI_WTAP_TARGETS_UP	2.86187e-05	0.000763856	0.57561	0.474876	1.66489	268	RSAD2,HTATIP2,HMOX1,CREG1,SLC40A1,TAPBP,C2CD2,CCL2,ATF3,LGALS3BP,HEXA,GALNT11,VCAM1,ICAM1,RIT1,TCTA,IFIT2,DUSP4,IFI44,CEP290,PCGF5,TGFA,ENTPD1,PTGS1,ZNF655,KLHL21,SMCR8,SLC25A51,IFIH1,KIF16B,EPSTI1,IFIT3,RGS2,HIVEP2,ITFG1,CXCL16,SSH1,TMEM127,MESD,KDM2A,SMOX,TNFRSF11A,ITPR2,IGF2R,GCNT2,TNFAIP3,CEBPD,ZSCAN29,CAST,DNASE2,SNX29,ATP2C1,OPN3,DNAJB2,CSF1,ANKRD12,ETFRF1,IFRD1,ENDOD1,SELE,VPS41
AllMSigDB	Liver_TBG_Gclc_KO	GSE1791_CTRL_VS_NEUROMEDINU_IN_T_CELL_LINE_6H_DN	2.8652e-05	0.000763856	0.57561	0.51184	1.71724	191	NRIP1,C2CD2,RIOK2,DENND4C,SLC35D1,MKRN1,MAPK9,GAS2L3,CHD1,ZNF23,DCAF12,LYPLAL1,CHPF2,LEPROT,PLEKHM3,DNAJB14,DOCK5,PCM1,DESI2,TRIP12,ZMPSTE24,MAN1A2,CDC40,FBXL5,TMCO3,MEGF9,THBS1,MFAP3,OSBPL11,HAT1,GALNT1,XPO7,TMEM251,CYFIP1,ZBED5,TUG1,MTMR6,CAMSAP2,CCDC186,MTRF1,MAN2B2,SERINC3,GNG12,PROS1,XPO4,ADIPOR1,ZNF518B,MMGT1,ETFRF1,PRPF6,TRAK2,MILR1,PDK1,MSL3,MAPK1,SLC9A6,CUL3,CEP170,ZDHHC6,C1orf162,IL1B,N…
AllMSigDB	Liver_TBG_Gclc_KO	GO_TUMOR_NECROSIS_FACTOR_MEDIATED_SIGNALING_PATHWAY	2.87821e-05	0.00076619	0.57561	0.536408	1.75136	149	PSMD5,MAP3K14,GSTP1,PSMA1,IKBKG,PSMB8,PSMD2,TNFSF14,PSMD14,TNFRSF1A,HSPA1B,KRT8,PSMA5,PSME4,ACTN4,PSMD11,EDA,PSMC1,PSME1,PSMD12,RELA,CYLD,RIPK1,PSMC6,PSMD1,ADAM17,PSMD7,SPATA2,TRAF3,FOXO3,TNFRSF12A,PSMD3,PSMC2,TNFRSF11A,TNFRSF1B,TNFAIP3,PSMF1,PSMD10,PSMD8,PSME3,PSMB5,TRIM32,HIPK1,KRT18,TAX1BP1,PSME2,CD40,SPPL2A,PSMA8,PSMB9,PSMD13,BAG4,PSMB4,PSMC3,PSMA7,PSMB7,PSMC4,SYK
AllMSigDB	Liver_TBG_Gclc_KO	GSE24634_NAIVE_CD4_TCELL_VS_DAY3_IL4_CONV_TREG_DN	2.93393e-05	0.000779871	0.57561	0.507918	1.70851	193	GCLM,GLA,FAM136A,KEAP1,HSPD1,CCT3,TUBB4B,IMP4,IDE,PSMD14,METTL7A,PSMA5,CDC45,AHSA1,ETF1,TWNK,DHX30,DPP3,CSF2RB,VCP,ARHGAP19,MCM4,DHCR24,PWP2,TBL2,PSMD1,CCT2,MED22,CCDC47,GTPBP4,HDLBP,TMPO,RAB8B,MRE11,CCT7,SPDL1,SFT2D2,PUS7,MREG,CCT5,KIF15,IMMT,EXO1,PSMD8,SRP54,EXOSC2,DRAM1,SLC35F2,TFB1M,TNPO1,TACC3,ICMT,BASP1,SMC2,MRC1,MAPK1,AGGF1,PSME2,MKI67
AllMSigDB	Liver_TBG_Gclc_KO	REACTOME_RESPIRATORY_ELECTRON_TRANSPORT	2.97787e-05	0.000790386	0.57561	-0.585384	-1.87167	97	MT-CYB,MT-ND4,MT-CO1,ETFA,MT-ND1,COQ10A,COX16,ECSIT,NDUFA1,NDUFAB1,MT-ND2,COX7C,MT-CO3,NDUFB8,MT-ND5,NDUFS4,NDUFAF6,COX20,NDUFB10,NDUFA6,COX18,UQCRB,COX4I1,COX6C,COX14,COX7B,NDUFV3,NDUFS7,UQCRQ,UQCRH,NDUFB5,NDUFC2,CYC1,MT-ND6,NDUFA11,NDUFB6,NDUFB7,ETFB,NDUFA9,NDUFAF3,NDUFA2,SDHB,NDUFA13,NDUFA7,NDUFB2,TIMMDC1,NDUFB11,NDUFA3,NDUFA8,NDUFAF4,NDUFC1,NDUFS3,NDUFA10,NDUFS8,NDUFV2,NDUFAF5
AllMSigDB	Liver_TBG_Gclc_KO	DURCHDEWALD_SKIN_CARCINOGENESIS_DN	3.00304e-05	0.000795895	0.57561	0.477953	1.67042	249	HMOX1,GSR,NRIP1,EAF1,LGALS3BP,ESD,ARID3A,UCK2,NPLOC4,GPAT3,TMEM43,MAFK,RANBP9,PIK3CB,UBAP1,LARP4B,ABCG1,RIPK4,CD44,AGPS,KLF6,ZDHHC5,CDC40,BLCAP,DDX3X,RIPK1,DOCK1,PTPN12,ANK3,TMEM248,MYO5B,FAM168B,PMAIP1,TWF1,MYH9,PTBP3,DHX37,CAMSAP2,FAM83G,AFF4,CMTM4,ELL2,TATDN2,KIF1B,CAST,LTN1,DPP8,SNX9,MAPK6,ATP2C1,TNPO1,AHCYL2,TGFBI,ZHX2,CD80,HOOK1,ARAP2,CEP350,LRP8,OGA,RAB22A,CLIP1,STX11,C16orf72,UBL3,TBL1X,U…
AllMSigDB	Liver_TBG_Gclc_KO	REACTOME_IMMUNOREGULATORY_INTERACTIONS_BETWEEN_A_LYMPHOID_AND_A_NON_LYMPHOID_CELL	3.0092e-05	0.000796354	0.57561	0.602342	1.85519	104	FCGR3A,VCAM1,ICAM1,TREML4,TREM2,ITGB2,CD300LD,LAIR1,CD300A,ITGAL,FCGR1A,CD300LB,TYROBP,CD300C,SIGLEC1,PILRA,CD300E,LILRA5,CD300LF,LILRB4,C3,SIGLEC8,SIGLEC6,PVR,SLAMF7,CD40,HLA-B,CD81,NECTIN2,ITGA4,CD33,IGHV1-69,CD1D,SELL,KLRD1,CD3E,SLAMF6,PIANP,LILRB5,ITGB1,ULBP1,CLEC2D
AllMSigDB	Liver_TBG_Gclc_KO	GSE10239_MEMORY_VS_KLRG1INT_EFF_CD8_TCELL_DN	3.03244e-05	0.000801328	0.57561	0.505155	1.7036	198	UGDH,GSR,EAF1,MTHFD1L,WEE1,SLC35D1,PIGL,TRIM37,CYP20A1,RNF168,NCF1,RFWD3,CDC45,ARF6,NDFIP2,DAXX,POP1,FANCM,ARHGAP19,SEC23IP,PEX13,ASXL1,MBTPS2,CHMP4B,STAM2,GAPVD1,CNIH4,TTPAL,VIPAS39,KIF20A,TM7SF3,TOPBP1,YTHDF2,MTMR6,RTN3,TIGAR,AP1G1,NUDT5,GTF2B,PDPR,CLDND1,TRMT6,PLSCR1,GET4,HMGB2,PTGR2,CENPH,KCMF1,SLBP,ACTR3,DBF4,AHCYL2,WDR36,TRAK2,GSTO1,GABPA,DGCR8,CRYZ,KIF2C,ANLN,ZBTB2,KIAA1191,MAP3K7,C17orf75…
AllMSigDB	Liver_TBG_Gclc_KO	GSE21670_UNTREATED_VS_IL6_TREATED_STAT3_KO_CD4_TCELL_UP	3.03739e-05	0.000801462	0.57561	0.518215	1.74099	189	CREG1,G6PD,ALDH1A1,ABHD4,ABCC3,CTSS,LYZ,CYBB,ME1,CD180,JOSD1,GPAT3,TIMD4,CSF1R,PSAP,ITGB2,SLC16A5,LAIR1,METTL7A,TNFRSF1A,PLD3,NFAM1,NCKAP1L,DHRS9,TBXAS1,TMBIM1,MINDY1,EVI2A,NMT2,RAB8B,PIP4P2,APBB1IP,DIAPH1,VSIR,VPS45,LGALS3,TNFAIP3,CREBL2,NLRP3,MREG,SDCBP,CD52,SMC4,ANTXR2,ATP6AP2,CEMIP2,FAM111A,ELF1,TGFBI,GSTO1,SLC9A6,PPFIBP1,C1orf162,PARP4,RRM1,TBL1X,IL23A,SPPL2A,ATP6AP1
AllMSigDB	Liver_TBG_Gclc_KO	MODULE_220	3.04593e-05	0.000802541	0.57561	-0.430726	-1.58905	290	NTN3,NAB2,TNNT3,GHR,TNNI2,SERPINF1,MYBPC1,GRB7,MYBPC2,CHRNA4,JAG1,TBX1,ACTC1,MYOM1,SEMA3C,MST1R,ID3,CAPN3,PTMS,TAZ,PBX1,FHL3,SPEG,EYA1,MEOX1,SPOCK2,RARG,CAV3,SEMA7A,MEF2C,NEURL1,IGF1,EMP1,FGF7,IL6R,FZD9,NRP1,BMP1,EPHB3,MSX1,CTF1,HLF,CHRM1,RECQL4,DRP2,HOXA4,DPYSL2,NRTN,MAL,ID1,ARVCF,PTPRR,SH3GL2,MGP,SIX1,FZD2,STMN2,ELF3,SLIT3,NNAT,AQP4,ANPEP,EPHB1,ACTG2,NGF,TLE1,POU4F1,WFS1,AEBP1,HOXD8,FGF2,S100A1…
AllMSigDB	Liver_TBG_Gclc_KO	BERTUCCI_MEDULLARY_VS_DUCTAL_BREAST_CANCER_UP	3.07302e-05	0.000807624	0.557332	0.513495	1.72364	188	ABCC4,CDCP1,C2CD2,CLEC7A,EPB41,TLR2,CTSS,ANXA7,M6PR,RGS1,RELB,VCAM1,ICAM1,NFKB2,PSAP,PSMB8,TRAFD1,NOC3L,NCF1,PSMA5,POGLUT1,MAP2K1,SLC7A1,CD274,SEC23IP,EME2,GRWD1,HSPA4,ME2,GBP4,TRAF3,TAPBPL,FAM53B,MINPP1,NOP2,PLCL2,DNAJC9,TNFRSF1B,KBTBD8,SLC2A6,SLC4A1AP,IFI30,CEBPD,TAP1,GLRX,C9orf72,DRAM1,MRTO4,CYBA,CD38,EEF1AKMT4,PCOLCE2,PCSK6
AllMSigDB	Liver_TBG_Gclc_KO	GO_ATP_SYNTHESIS_COUPLED_ELECTRON_TRANSPORT	3.07419e-05	0.000807624	0.557332	-0.581351	-1.84597	90	MT-CYB,MT-ND4,COX6A2,MT-CO1,MT-ND1,TAZ,NDUFA1,NDUFAB1,MT-ND2,COX7C,MT-CO3,NDUFB8,MT-ND5,NDUFS4,NDUFB10,NDUFA6,UQCRB,COX4I1,COX6C,COX7B,NDUFV3,NDUFS7,UQCRQ,UQCRH,NDUFB5,NDUFC2,MTCO2P12,CYC1,MT-ND6,NDUFA11,NDUFB6,NDUFB7,NDUFA9,NDUFA2,NDUFA13,NDUFA7,NDUFB2,NDUFB11,NDUFA3,COX4I2,NDUFA8,NDUFC1,NDUFS3,NDUFA10,NDUFS8,NDUFV2
AllMSigDB	Liver_TBG_Gclc_KO	GO_MYOSIN_FILAMENT_ORGANIZATION	3.23451e-05	0.000848505	0.557332	-0.91046	-1.95739	12	MYOM2,TTN,MYBPC1,TCAP,MYBPC2,MYOM1,OBSL1,MYOM3
AllMSigDB	Liver_TBG_Gclc_KO	REACTOME_MAPK6_MAPK4_SIGNALING	3.24633e-05	0.000850369	0.557332	0.614543	1.86534	88	PSMD5,PSMA1,DNAJB1,PSMB8,PSMD2,PSMD14,FOXO1,PSMA5,PSME4,UBB,PSMD11,PSMC1,PSME1,PSMD12,PSMC6,PSMD1,PSMD7,PAK2,FOXO3,PSMD3,PSMC2,MYC,PSMF1,PSMD10,PSMD8,MAPK6,PSME3,PSMB5,TNRC6A,PSME2,JUN,AGO3,PSMA8,PSMB9,PRKACB,PSMD13,PSMB4,PSMC3,PSMA7,CCND3,PSMB7,PSMC4
AllMSigDB	Liver_TBG_Gclc_KO	REACTOME_REGULATION_OF_INSULIN_LIKE_GROWTH_FACTOR_IGF_TRANSPORT_AND_UPTAKE_BY_INSULIN_LIKE_GROWTH_FACTOR_BINDING_PROTEINS_IGFBPS	3.28518e-05	0.000859296	0.557332	-0.560269	-1.84002	112	IGFBP2,APOA1,BMP4,HRC,IGFBP6,IGFBP5,SDC2,FAM20A,EVA1A,GPC3,MSLN,PDIA6,PLG,PROC,ITIH2,FGG,NOTUM,LAMB2,KNG1,ALB,FGA,SERPINC1,F2,APOA2,SERPIND1,SERPINA1,IGF1,CHGB,APOA5,ANO8,KLK1,PENK,SPARCL1,CST3,PCSK9,FUCA2,GAS6,CP,WFS1,AHSG,SPP2
AllMSigDB	Liver_TBG_Gclc_KO	GO_CELLULAR_DEFENSE_RESPONSE	3.34332e-05	0.000873235	0.557332	0.723329	1.95929	45	CD5L,LGALS3BP,NCF1,TYROBP,CD300C,MNDA,BCL10,CCR5,FOSL1,RELA,CX3CR1,CCR2,NCF2,TCIRG1,CLEC5A,CCR3
AllMSigDB	Liver_TBG_Gclc_KO	GSE17721_POLYIC_VS_GARDIQUIMOD_24H_BMDC_DN	3.37365e-05	0.000879883	0.557332	0.499643	1.68412	195	RIOK2,ZWINT,ME1,HCLS1,CHID1,DAP,AP2A2,C11orf24,NUP153,SIRPA,MCM2,NFAM1,CDC42SE2,PTCD3,SCAF8,PRKCI,NIF3L1,FAM118A,OTUD6B,FTSJ3,EIF5,EIF4G2,HDLBP,DNAJC18,PRPS1,ARHGEF12,MTFR1,CFP,PPME1,RPP14,ECD,NCBP1,SLC35A4,ARMC1,SLC22A4,WAS,ABCG2,NOL11,E2F6,SHC1,SF3A1,ERO1A,BAG2,MCM3,CCNA2,RBM19,ACTR6,OPN3,ANTXR2,RXYLT1,PAFAH2,SNX4,DNAJC2,ETFRF1,NAB1,WDR75,PPP2CA,EEFSEC,LIMD1,TUFM,UTP18,PTPMT1,PIGM,LIMK1,MET,RND…
AllMSigDB	Liver_TBG_Gclc_KO	GSE13485_CTRL_VS_DAY21_YF17D_VACCINE_PBMC_UP	3.3792e-05	0.000880056	0.557332	0.520841	1.73998	179	UHRF1BP1,SQSTM1,ZNF746,CD83,SLC16A5,SUSD6,RNF168,SUPT5H,SLC36A4,HGS,NECAP1,SH2B3,ZDHHC3,RELA,GOSR2,RNF10,SPATA2,VPS18,BAP1,RBSN,XPO7,ATXN1L,USP22,SLC30A1,CACUL1,ACVR1B,MAPKAPK2,ADO,VPS11,TNFRSF1B,ATG9A,TMEM184B,MAFG,WASL,ZNF3,IRAK1,PPP3R1,RIN3,ZBED4,SERTAD2,DCLRE1C,KCTD20,PIGS,KMT5A,MTMR3,SDE2,PAFAH1B2,GRB2,GPATCH2L,MNT,PGS1,CALU,CRK,ZBTB2,ARF3,ABHD13,PITPNA,ITGAX,UBAP2L,RNF139,PIK3R5,GLTP,MEF2D,…
AllMSigDB	Liver_TBG_Gclc_KO	GSE32986_CURDLAN_LOWDOSE_VS_GMCSF_AND_CURDLAN_LOWDOSE_STIM_DC_UP	3.39035e-05	0.000881687	0.557332	0.505191	1.70074	194	ABCC4,HTATIP2,FTH1,ABHD4,PRUNE1,PGD,PPM1H,FAM234B,GPX4,CTSD,PKP4,PLA2G7,RIT1,TCTA,VPS26C,GRN,PTPRA,SMPDL3A,HAUS8,EPB41L3,OSER1,MYO1F,ZFYVE1,TMCC3,MBTPS2,C19orf38,PACS2,TMPO,TMEM127,TTC30B,CACUL1,ITPR2,MTMR10,ACOT2,C9orf72,ANTXR2,SARAF,DNMT1,TCIRG1,DHX40,GABPA,METTL21A,SQOR,ZFYVE26,TUBGCP2,GRB2,CLIP1
AllMSigDB	Liver_TBG_Gclc_KO	GSE3982_MAST_CELL_VS_BCELL_UP	3.41394e-05	0.000886543	0.557332	0.513564	1.71967	185	ABCC4,RSAD2,ALDH1A1,CCL2,PPM1H,PKP4,OSBPL3,ATP5IF1,TREM2,SLC30A4,CD300A,CCL23,RCAN1,LIPA,ALAS1,CLTC,TBXAS1,ZFR2,CD44,FOSL1,CTSO,DHCR24,TNPO3,PSMD1,ADGRE3,MTFR1,FOXO3,CTTN,TMEM251,SLAMF8,CYFIP1,LRP12,MED21,PSMC2,CAMSAP2,HAUS6,ITPRID2,PROCR,BMERB1,GABARAPL1,SERINC3,ERO1A,DRAM1,RMND5A,FCER1G,SIGLEC6,DENND1B,YES1,IPO7,MS4A4A,STX11,CALU,GADD45A,OTULINL,RGS10,GPD1L,CACNA1F,EEF1AKMT3
AllMSigDB	Liver_TBG_Gclc_KO	GO_COLLAGEN_CONTAINING_EXTRACELLULAR_MATRIX	3.4572e-05	0.000895764	0.557332	-0.403348	-1.52628	382	ADAM11,SERPINF1,APOA1,SERPINE2,VTN,ADIPOQ,PZP,F3,SDC2,HMCN2,F12,ZG16,CHADL,MUC17,SERPING1,S100A6,MFAP5,MYOC,COL18A1,GPC3,AMBP,ORM1,ACHE,CLEC3B,AZGP1,FMOD,FGB,PLG,F7,CILP,ITIH2,FGG,CCN3,LAMB2,ASPN,KNG1,SEMA7A,FGA,SERPINC1,F2,ITIH4,PODN,GPC1,SERPINA1,APOH,COL5A3,CSPG4,INHBE,MUC2,THBS4,FGFR2,LGALS4,SFRP2,ANGPTL6,FRAS1,COL24A1,COL20A1,CLU,BCAM,RARRES2,CALR,ADAMTS10,ADAMTSL4,TGFB3,SULF1,TPSAB1,LAMA5,A…
AllMSigDB	Liver_TBG_Gclc_KO	HNF1_C	3.45939e-05	0.000895764	0.557332	-0.449255	-1.61412	221	SLC13A2,ADAM11,C8A,SERPINA7,CPN1,FST,PBX2,SLC17A2,NECTIN1,HNF1B,HOXC6,CDH17,LUC7L3,SEMA4G,AQP9,GUCA2B,DPYD,EVA1A,RNASE4,ZNF827,RBP4,SLC7A9,ERRFI1,FGB,PROC,HOXC4,NLGN2,BAIAP2L2,FOXA2,FGA,F2,SLC39A14,SLC5A1,SRSF7,NSMCE3,FGF7,WNT9A,NRP1,FGFR4,KALRN,SYNE4,RNF186,HNF1A,SREK1,AFM,HOXB3,NFIX
AllMSigDB	Liver_TBG_Gclc_KO	GSE41176_UNSTIM_VS_ANTI_IGM_STIM_BCELL_3H_DN	3.47115e-05	0.000897518	0.557332	0.520609	1.73921	179	USPL1,CTSS,ANKFY1,USP20,SIDT2,VSIG4,NOL8,IFIT2,NAIP,TLR5,TEX2,NUBPL,RNF113A,PLCG2,DHRS9,MYCL,FYB1,SNUPN,DNAJC13,MBNL2,MNDA,PRPF19,XPC,IFI16,PWP2,SLC22A5,NEK9,RGS2,RHOT1,TTC13,BTK,NFATC3,RPP38,ARL4C,VPS11,GPATCH1,FAM13A,ARHGEF18,AFF1,EIF4EBP1,ZNF516,CD52,APEX1,PRKX,MRTFB,CEP68,SMC2,LIMD1,CPNE3,MSH2,EIF3L,ORAI3,CENPE,KIAA0586,OTULINL,OXR1,ARMH3,MRPS18B,NCL,DMXL1,PPP1CC,NOCT,MIS18BP1,ASTE1
AllMSigDB	Liver_TBG_Gclc_KO	GSE14415_ACT_TCONV_VS_ACT_NATURAL_TREG_DN	3.51712e-05	0.000906803	0.557332	0.517881	1.73014	181	HTATIP2,MX1,CXCL10,MPEG1,SNX10,CYBB,SMIM3,FOSL2,SNX5,TUBB4B,PLA2G7,CDKN1A,LAIR1,CD300A,SIRPA,DUSP4,ECT2,MYO1F,HSPA4L,MCM4,LY86,PHF11,IFIT3,HIF1A,ATAD2,ERN1,PTPN12,TMPO,BAZ1A,CDC27,FKBP5,NEK2,ELL2,ICOS,AIF1,EXO1,PRDM1,SAMSN1,SERINC3,GLRX,ALCAM,PRKX,FCER1G,LAMC1
AllMSigDB	Liver_TBG_Gclc_KO	GSE14415_INDUCED_TREG_VS_FAILED_INDUCED_TREG_DN	3.51712e-05	0.000906803	0.557332	0.518033	1.73065	181	RSAD2,MX1,CXCL10,GSR,SNX10,PSMA1,RGS1,PSMB8,SLA,TRAFD1,PSMD14,TRIM5,ITGAL,USP18,RBBP8,EHD4,ECT2,SYT11,CD44,MYO1F,ARHGAP19,MCM4,MCM6,LY86,IFIH1,PHF11,RGS2,BRCA1,CD48,PMAIP1,FKBP5,NEK2,AZIN1,ELL2,ICOS,AIF1,PRPF38A,PREX1,PRDM1,PLSCR1,ALCAM,WASHC5,FCER1G,IL10RA,LAMC1,TEC,NAB1,HNRNPLL,CD38,CLSPN,ARAP2,JDP2
AllMSigDB	Liver_TBG_Gclc_KO	GSE24574_BCL6_HIGH_TFH_VS_NAIVE_CD4_TCELL_DN	3.53456e-05	0.000909998	0.557332	0.505718	1.70111	193	PGD,ATF3,MAP2K3,GTF2H1,CDS2,TOR1B,UMPS,ATP6V1A,PRDX1,URB2,PSMD14,EIF2S1,TEX261,PRDX3,TUBB2A,BCL10,NDEL1,CSTB,HNRNPF,PEX3,WNK1,CCT4,PSMD1,TM9SF1,ADAM17,PSMD7,HIVEP2,TMEM251,UAP1,WDR1,IPO5,EEF1E1,ADO,RRAS2,CCT5,IMMT,ANKLE2,MRPL19,CAND1,COPS8,PLAGL2,RRP7A,PWP1,PGAM1,ACTG1,NAB1,SENP5,TSC22D2,IPO7,ARF1,UTP18,RAB22A,ZPR1,IL1B,CALU,RGS10,CD81,FEZ2,BCL2A1,IVNS1ABP,CDK17,RHOG,TNF,ATP2B1,NFKB1,NUP160,ELF4,…
AllMSigDB	Liver_TBG_Gclc_KO	GO_HEART_MORPHOGENESIS	3.54977e-05	0.000911732	0.557332	-0.453304	-1.63571	238	MYOM2,IHH,VEGFA,TTN,MYBPC1,BMP4,PDCD4,TCAP,RYR1,XIRP2,RARA,MYBPC2,MYH7,JAG1,TBX1,CPE,ACTC1,MYL3,MYOM1,SMAD6,SEMA3C,WNT11,SMARCD3,MYL2,MYLK2,DLL1,RBP4,OBSL1,CCM2L,MYOM3,SYNPO2L,NDRG4,EYA1,HES1,NODAL,S1PR1,EFNA1,ZFPM1,CAV3,MIR17HG,SOX17,ALDH1A2,MEF2C,FGFR2,SFRP2,FHL2,NRP1,HAND2,MSX1
AllMSigDB	Liver_TBG_Gclc_KO	GSE37416_0H_VS_3H_F_TULARENSIS_LVS_NEUTROPHIL_DN	3.55141e-05	0.000911732	0.557332	0.512858	1.71731	185	EAF1,MAP2K3,TFRC,NABP1,RGS1,G3BP2,CD83,CDKN1A,MAFK,NUP98,PSEN1,GPR65,CHD1,STIP1,SLC36A4,YPEL5,MAFF,GPAT4,USP47,AFTPH,MCM6,TPI1,TMEM170A,ATP6V1C1,ANKRD11,RNMT,IL4R,HIVEP2,CXCL16,RAB8B,TXNDC11,WDR1,CCNT1,CHMP2B,MAPKAPK2,ARIH1,ANKRD33B,ADM,ELL2,MAFG,RLF,PDE4D,TFDP1,RAPGEF2,C9orf72,MAPK6,LAMB3,IL10RA,HSPA9,ABCF1,SPTY2D1,ZHX2,PPP2CA,DCAF1,METTL21A,FBXO28,CERK,GPATCH2L,GNA15,MAPK1IP1L,STX11,SEC22B,DNTT…
AllMSigDB	Liver_TBG_Gclc_KO	KRAS.600_UP.V1_DN	3.55823e-05	0.000912183	0.557332	-0.456741	-1.64215	226	MYOM2,C8A,CKM,ZNF750,MAST3,SLC3A1,MAP2K6,MAGIX,UGT2A3,CA5B,HAAO,IMPA2,PLEKHH3,FGFR3,PIK3C2B,NPC1L1,ART1,WHRN,CADM4,SERPING1,CLIC3,SPTBN2,NOS1,PROC,MAML3,FGGY,CAMK1D,SDS,GKN1,ATP2A3,PGLYRP1,CSPG4,PRODH,MTSS2,FRAS1,EPHB3,YBX2,MUC5AC,MCHR1,ACKR3,NTF3,CGREF1,KRT4,BBC3,TUBAL3,DPT,PRTN3,PLAAT1,APBB3,TMEM8B,FETUB,RBIS,SCN7A,S100A7,CD248,GADD45G,TGFB2,ACTG2,CNTFR,VGLL3,PPFIA3
AllMSigDB	Liver_TBG_Gclc_KO	NAKAYAMA_SOFT_TISSUE_TUMORS_PCA1_UP	3.56796e-05	0.000913377	0.557332	0.662839	1.93478	71	CXCL10,SLC15A3,CCL2,LYZ,C1QB,FCGR3A,GPNMB,CSF1R,VSIG4,SLA,C1QA,FCGR1A,CD163,FCGR2A,NCKAP1L,SIGLEC1,CD44,THBS1,IL4R,DOCK2,SLAMF8,CD14,AIF1,C3,IFI30,CD52,BIN2,SERPINE1,TIMP1,MRC1
AllMSigDB	Liver_TBG_Gclc_KO	SRF_Q5_01	3.57477e-05	0.000913823	0.557332	-0.463894	-1.65654	207	HEXIM1,DIXDC1,ACTA1,CKM,CA3,TPM2,MAP2K6,MYLPF,FLNC,CASQ1,FOXO4,SLC2A4,ITGB1BP2,ACTC1,TRDN,YBX3,MYLK,SRD5A2,SLC25A4,TRIM3,SHF,PLCB3,PLN,DLL1,TAZ,ITGB6,HOXC4,ASB2,ZNF513,HOXB4,PODN,PADI2,GPR162,FGF7,TMEM126A,DUSP10,CDKN1B,FOXP1,MYL7,NR2F2,HOXC5,MUS81,AARSD1,SERTAD4,NFATC4,SUN2,COX14,CNN1,KRTCAP2,MLIP,EFHD1,MAP3K20,PHF12,CD248,BNC2,GADD45G,ACTG2
AllMSigDB	Liver_TBG_Gclc_KO	GO_CELL_CYCLE_G2_M_PHASE_TRANSITION	3.58887e-05	0.000916127	0.557332	0.475425	1.66188	258	PSMD5,PSMA1,DYNC1H1,WEE1,PLK3,HSP90AA1,TUBB4B,BACH1,PSMB8,CDKN1A,CEP192,PSMD2,PSMD14,YWHAG,NEDD1,MSH6,HAUS8,PSMA5,CLASP1,SKP1,PSME4,TAF2,CEP290,DYRK3,AJUBA,ARPP19,PSMD11,PSMC1,CDK7,PCM1,PAFAH1B1,USP47,MAPRE1,OFD1,PSME1,PSMD12,PSMC6,PSMD1,FBXW11,PSMD7,BRCA1,CDKN2B,MRE11,PSMD3,PPME1,TOPBP1,HAUS2,CENPJ,PSMC2,NEK2,KAT14,CEP76,HAUS6,PSMF1,PPP2R1A,PSMD10,CSNK1D,PSMD8,AKAP9,CCNA2,PSME3,PSMB5,CEP164,CHEK…
AllMSigDB	Liver_TBG_Gclc_KO	GSE17721_POLYIC_VS_PAM3CSK4_6H_BMDC_DN	3.60314e-05	0.000917173	0.557332	0.506737	1.7043	190	GSTA5,FTH1,DEGS1,MAPRE2,PSMA1,OSGIN1,CCT3,PARP16,ATP6V1A,UBAP1,SLC39A9,USP9X,EIF2S3,SUCO,ARHGDIB,KLHL21,PWP2,SLC22A5,CCT4,RHOT1,HSPA4,BRCA1,FERMT3,PTPN11,TSR2,EMC7,RAB40C,CCT7,NCBP1,TRAPPC4,ARHGAP35,HECTD1,PUS7,HTT,PPP2R1A,C12orf66,SHC1,NCF2,RMND5A,FCER1G,PAFAH2,SF3B3,DNAJB2,SENP2,DNAJC2,CD38,ARHGAP1,PAFAH1B2,CTDP1,TUSC2,MKI67,PIGM,EIF3L,IL23A,NMD3,TRAF3IP2,ZC3H18,ATP1A1,MRPS18A,SKP2,TMEM184C,MEF…
AllMSigDB	Liver_TBG_Gclc_KO	ZHENG_FOXP3_TARGETS_IN_THYMUS_UP	3.60314e-05	0.000917173	0.557332	0.506645	1.70399	190	ZC3HAV1,ESD,GBP6,PSMA1,RGS1,TUBB4B,C21orf91,KIF3B,ATP6V1A,SLA,NUP153,IBTK,EXOC6B,CD84,TMEM64,KLF6,MAN1A2,DENND6A,ZYG11B,GBP2,RNF125,WNK1,TTC33,HIF1A,MTFR1,HIVEP2,RAB8B,TPP2,EXT1,PTBP3,JMJD1C,TBC1D15,TNFAIP3,HERPUD2,MYO9A,LTA4H,FAM91A1,CAST,SDCBP,ETNK1,AKAP13,DOCK10,TOP1,L3MBTL3,PAK1IP1,FEM1C,DBF4,REEP3,ELF1,ANKRD12,TLR1,VCPKMT,CXCR4,HBP1,SGMS1,TCF12,B3GNT2,LNX2,ARHGAP15,WDR37,LRIF1,HBS1L,CDK17,VP…
AllMSigDB	Liver_TBG_Gclc_KO	GSE360_DC_VS_MAC_L_DONOVANI_UP	3.63116e-05	0.000923	0.557332	0.508083	1.70431	187	PPFIBP2,CBR3,MMP12,EPHX1,ABCC3,MVP,GSTP1,DEGS1,CDS2,RELB,VCAM1,LITAF,CD83,PTPN9,TXN,RBBP8,FBXO7,DAXX,ALAS1,CD86,MYCL,PPP6R1,SLC39A6,CSF2RB,VCP,RNF115,SLC7A1,H6PD,LILRB4,STK4,YKT6,PEPD,CLTB,CDC34,PSMD3,CCL22,DIAPH1,HNRNPM,MKNK2,TNFRSF11A,GPR35,AP1G1,GAK,NLRP3,CCL3
AllMSigDB	Liver_TBG_Gclc_KO	GO_MUSCLE_MYOSIN_COMPLEX	3.64476e-05	0.000925153	0.557332	-0.87687	-2.00004	16	MYH1,MYH2,MYH4,MYLPF,MYL1,MYH7,MYL3,MYOM1
AllMSigDB	Liver_TBG_Gclc_KO	GSE32986_GMCSF_VS_GMCSF_AND_CURDLAN_HIGHDOSE_STIM_DC_UP	3.66711e-05	0.000929517	0.557332	0.504227	1.6975	194	SLC40A1,MOCOS,UGDH,ABCC3,PGD,CRYL1,C6orf62,MLKL,CDS2,TMEM86A,G3BP2,SDC3,PGRMC1,TTC39A,ATP6V1B2,ABHD12,EHD4,MAPK9,TMEM87B,CD300C,SLC36A4,ABCG1,CPEB3,TP53INP1,ARHGAP19,HIPK2,POLR2G,MBTPS2,C19orf38,RGS2,OSBPL11,TBC1D24,GAB2,CD48,NATD1,KIAA0930,HACD4,RRAGC,MFSD12,GAK,RASA1,TCEAL8,WDR7,DDX27,PI4K2A,GUSB,TMEM230,TRIM44,TEC,MRTFB,VPS41,MEAK7,NRBF2,STXBP5,METTL21A,CERK,SNX24,PREPL,NPC2,FAM219B,CAMLG,TSTD…
AllMSigDB	Liver_TBG_Gclc_KO	GSE17721_LPS_VS_PAM3CSK4_16H_BMDC_UP	3.70378e-05	0.000937493	0.557332	0.509028	1.7078	191	FTL,SNX10,POR,HFE,ZFAND2A,SMIM3,ANKFY1,NFKBIB,LPXN,GNA11,KEAP1,CDS2,RBM43,TRIM25,SH3BP2,EVL,TOX4,HSPA1B,DNAJC12,GHITM,PSME4,ISG15,NUP50,CCR5,TMCC3,CD274,MCM6,TMCO3,GBP2,DBNL,MTMR2,CDKN2B,ANKIB1,F11R,LARP1,AIDA,LGALS3,CLIC4,TMA16,PKIB,WIPF1,AIF1,WAC,IL2RG,GLRX,ATP6V1D,TGFBI,ETAA1,CD80,RIPK2,KATNA1,FASTKD2,C9orf85
AllMSigDB	Liver_TBG_Gclc_KO	GSE9037_CTRL_VS_LPS_1H_STIM_BMDM_DN	3.75317e-05	0.000948662	0.557332	0.52085	1.74038	180	SRXN1,AOX1,MSR1,NRIP1,SMIM3,PPP1R10,GNL3,IKBKG,RELB,IMP4,VCAM1,PSAP,DUSP4,PARP14,ARIH2,SBDS,DGLUCY,NRG4,SLFN12L,TRMT12,FYB1,MAFF,NIF3L1,MINDY1,SUCO,STK17B,GRWD1,BAG3,HSD17B7,ZC3H15,KAT14,MTMR10,FAM167A,MDM2,MYO9A,AIF1,TNIP1,AP3B1,ARNTL,GOLGA5,HMGB2,ADAP2,C9orf72,RAB3GAP2,MCM8,SLC30A6,RTP4,TGM2,ABL2,DYNC1I2,NCDN,MMUT,WASF1,CUL3,CLEC5A,JUN,ZNF292,RNF19B,GADD45A
AllMSigDB	Liver_TBG_Gclc_KO	GSE32533_MIR17_KO_VS_MIR17_OVEREXPRESS_ACT_CD4_TCELL_UP	3.78674e-05	0.000955808	0.557332	0.510621	1.71856	192	CXCL10,HFE,PPM1H,TFE3,SPI1,KNOP1,SLC7A8,SLA,RNF149,ACAD10,TMEM26,NCF1,C3AR1,CDC42SE2,CD86,TIFAB,FYB1,EMC1,HK3,AFTPH,C19orf38,INPP5D,PDZD8,GAPVD1,IKZF1,LYN,N4BP2L2,DIAPH1,CCDC87,HNRNPM,WDR1,TNFRSF11A,GPR35,ARL4C,RTN3,YWHAH,TNFRSF1B,PKIB,INTS5,AGFG1,IRF8,TBC1D9,NCF2,PTPRC,PPHLN1,AHCYL2,CYTH4,BASP1,CD72,ZRANB3,COTL1,USP8,RBM41,KCNK13,CCL5,METAP2,STAP1,KHDRBS1,TTC7A,FEZ2,UBASH3B,PISD,PTBP1,CCDC88B,GN…
AllMSigDB	Liver_TBG_Gclc_KO	GSE33162_HDAC3_KO_VS_HDAC3_KO_4H_LPS_STIM_MACROPHAGE_UP	3.83264e-05	0.00096604	0.557332	0.497257	1.67607	195	HEXA,TRIM25,ATG12,MYO9B,PSMD14,RLIM,PPP4R1,FAM102A,NIFK,FAM160A2,SLFN12L,CLTC,APPL1,DDX21,FAM117B,NEK9,CHMP4B,GTF3C4,GPX2,KIF16B,ARFGEF1,INPP5D,PDPK1,STRN,ZBTB44,GTPBP4,SEMA4B,OSBPL11,FOXO3,CRKL,CDT1,ANKRD17,APPBP2,CGGBP1,CCR2,VPS11,BTG2,TBC1D14,ARL8B,KBTBD2,THAP12,RBM15,RAB7A,GOLGA5,ATP6V1E1,MAPK6,SERTAD2,CDK5RAP1,RNF185,GNB1,EIF4B,DHX40,SELENOT,RNF11,LIN7C,CNR2,RAB22A,ZPR1,SNX6,SMARCA5,FOXJ3,ZN…
AllMSigDB	Liver_TBG_Gclc_KO	GSE36888_STAT5_AB_KNOCKIN_VS_WT_TCELL_IL2_TREATED_17H_DN	3.91801e-05	0.000986178	0.557332	0.505523	1.69181	184	NQO1,SLC48A1,FTH1,ARID3A,EGR2,CTSD,BACH1,ANO10,SMPDL3A,TNFRSF1A,GRINA,GCA,FCGR2A,PRKAA1,TYROBP,RRP12,FYB1,GBP2,EVI2A,RHOT1,PAK2,DUSP6,NATD1,ZDHHC20,ITPR2,WASHC4,CLIC4,TLR8,SPART,ELL2,MDM2,NLRP3,FMO5,ARL8B,FRS2,TMEM33,RIOK3,SCPEP1,ING3,UXS1,SHISA5,EIF1AY,MMGT1,MTMR3,KIAA0232,SNX24,USP8,CLEC5A,CLIP1,MIGA1
AllMSigDB	Liver_TBG_Gclc_KO	GO_SARCOPLASMIC_RETICULUM_MEMBRANE	3.95265e-05	0.000993511	0.557332	-0.710655	-1.95164	38	ATP2A1,TMEM38B,RYR1,KLHL41,CASQ2,CASQ1,JPH2,TRDN,JPH1,JSRP1,ART1,PLN,TMEM38A,NOS1,SLN,ATP2A3,AKAP6
AllMSigDB	Liver_TBG_Gclc_KO	JOHNSTONE_PARVB_TARGETS_3_UP	3.97809e-05	0.000998512	0.557332	0.425485	1.55084	406	HTATIP2,HMOX1,CREG1,LGMN,CDCP1,ABCC3,MVP,TAPBP,SQSTM1,PARP12,CTSS,LGALS3BP,MAP2K3,MLEC,DYNC1H1,TGFBR2,CTSD,OSBPL3,ICAM1,KIF3B,LITAF,PSAP,TMEM43,RNF149,SUPT6H,GRN,ABHD12,PLD3,MFSD6,SUPT5H,LIPA,IQGAP1,TMEM87B,ALDH3B1,LEPROT,GAA,KLF6,CSTB,GNS,SEC16A,DSP,ALDH3A2,MEGF9,RELA,THBS1,SEMA4B,VAT1,PAK2,VPS18,TKT,WASHC2C,PMAIP1,NAP1L1,EIF4G1,LGALS8,MYH9,SLC30A1,F11R,RNASE2,MKNK2,ARL4C,IGF2R,PARD6B,JAK1,RRAS2…
AllMSigDB	Liver_TBG_Gclc_KO	GNF2_TNFRSF1B	4.03265e-05	0.0010108	0.557332	0.692511	1.93224	56	ADGRE1,TLR2,CTSS,CYBB,PSAP,ITGB2,MS4A6A,HCK,TYROBP,TBXAS1,FGR,PILRA,IGSF6,RGS2,CLEC4A,AOAH,CFP,PPT1,TMEM127,DOK2,TNFRSF1B,AIF1,RIN3,NCF2,FCER1G,TCIRG1,THEMIS2,NAGK,COTL1
AllMSigDB	Liver_TBG_Gclc_KO	GO_NIK_NF_KAPPAB_SIGNALING	4.04337e-05	0.00101208	0.557332	0.530736	1.74729	159	PSMD5,MAP3K14,TLR2,PSMA1,RELB,LITAF,NFKB2,PSMB8,PRDX1,PSMD2,TNFSF14,PSMD14,PSMA5,NOD1,SKP1,PSME4,EIF2AK2,ACTN4,PSMD11,EDA,PSMC1,TLR7,TNFRSF10A,PSME1,PSMD12,TRAF6,RELA,CYLD,PSMC6,PSMD1,FBXW11,PSMD7,RC3H1,PSMD3,CD14,PSMC2,IRAK1,PSMF1,NLRP3,PSMD10,TLR9,PSMD8,AKT1,PSME3,COPS8,PSMB5,SASH1,TRIM44,ADIPOR1,PSME2,RHOA,IL1B,AGO3,IL23A,PSMA8,PSMB9,MAP3K7,PSMD13,PSMB4,PSMC3,PSMA7,HAVCR2,PSMB7,DICER1,PSMC4,MM…
AllMSigDB	Liver_TBG_Gclc_KO	SANSOM_APC_MYC_TARGETS	4.05408e-05	0.0010123	0.557332	0.476739	1.64405	229	IMPACT,NUB1,EPB41,USP20,COLGALT1,TFRC,HSP90AB1,PLK3,ZBTB21,IKBKG,NFKB2,CCSER2,NOL8,YWHAG,OGFR,TRAPPC6A,ATIC,CTBS,UBE2K,LMNB2,NOL9,PRPF19,TUBB2A,KLF6,POFUT1,SH3D19,MINDY1,DHCR24,SMARCC1,OGFOD1,ARFGEF1,CCT4,ZMYND19,MED22,ARHGEF12,GEMIN5,TKT,EIF2AK3,TNFRSF12A,FEM1B,VEZT,EIF4G1,CDC42BPA,MYC,TTC37,ADO,FAM83G,TBC1D15,POLE,TFIP11,ZFP64,GTPBP3,TRMT6,MCM3,TAF7,HIPK1,WIPI2,DNMBP,LFNG,PRRC2C,DPH2,ATMIN,DKC1…
AllMSigDB	Liver_TBG_Gclc_KO	GSE30971_WBP7_HET_VS_KO_MACROPHAGE_2H_LPS_STIM_UP	4.05548e-05	0.0010123	0.557332	0.50992	1.70747	185	G6PD,TXNRD1,PGD,CLEC7A,LAPTM5,ME1,HCLS1,LPXN,IL18BP,RGS1,GPAT3,GTF2E1,VSIG4,ITGB2,TNFSF14,RAB7B,CD84,DHX32,LIPA,IRGQ,LYPLAL1,CD300LB,GNA13,ABHD2,ALDH3A2,EVI2A,HAT1,ITFG1,PPT1,CAMSAP2,LPCAT2,ADO,SLC22A4,GABARAPL1,ETNK1,SCPEP1,NCF2,DOCK10,DENND1B,DBF4,RASAL2,SERPINE1,ERGIC2,HNRNPLL,MRC1,RNF135,TUSC2,CERK,CLEC5A,CCL24,SLC9A9,SRD5A3,TGFB1,MPP1,TRIM24,PLAU,FAM135A,CENPN,TRMT5,DISP1,TMEM170B,UBASH3B,FG…
AllMSigDB	Liver_TBG_Gclc_KO	GSE39820_TGFBETA3_IL6_VS_TGFBETA3_IL6_IL23A_TREATED_CD4_TCELL_UP	4.0879e-05	0.00101898	0.557332	0.5071	1.70101	187	TGFBR2,CD83,SUSD6,GRN,LPGAT1,SKIL,RAD18,IQGAP1,CDC42SE1,NCKAP1L,SCAF8,LEPROT,TES,SLC39A6,MBNL2,NDEL1,TP53INP1,MCFD2,FBXL5,ENPP4,ATAD2,GAPVD1,PAK2,ERN1,DHX15,UBQLN1,RSPRY1,GALNT1,TMEM127,RAB8B,AP1AR,CTTN,ATE1,CTNNA1,SNX13,RTN3,PIGQ,WASHC4,TBC1D15,MFSD12,SERINC1,FNBP1L,HTT,SLC25A46,TRAPPC8,KBTBD2,SRP54,PCGF3,AKAP13,ATP2C1,KRAS,GFRA2,BEND7,HNRNPLL,BASP1,DYNC1I2,CPNE3,VPS26A,RGS10,CXorf56,PRKCB,ATXN1…
AllMSigDB	Liver_TBG_Gclc_KO	GO_CATION_CHANNEL_ACTIVITY	4.0953e-05	0.00101941	0.557332	-0.431768	-1.58788	270	KCNN2,TMEM38B,MCOLN1,KCNK10,RYR1,SCNN1A,GRIA3,MCU,KCNK5,CHRNA4,CACNA1S,JPH2,SCN4A,JPH1,CACNA1D,CACNA2D1,CACNA1A,CACNB1,SCN4B,P2RX6,KCNAB3,TMEM63B,TMEM38A,KCNC3,TRPM4,CHRNE,SCN1B,P2RX5,CACNG1,KCNJ2,KCNC4,KCNG4,KCNA5,KCNQ4,CACNG6,TRPC3,CHRNB1,TMEM63A,KCNQ5,CHRNA1,KCND1,SLC24A3,RYR3,CACNA1G,KCNMA1,KCNJ11,HPN,SCN7A,KCNC1,KCNN3,GAS6,KCNB1,TRPM1,TRPM5,KCNH2,KCNA7,KCNT2,ASIC3,TRPV6,CNGA3,CACNB3
AllMSigDB	Liver_TBG_Gclc_KO	TFIII_Q6	4.16097e-05	0.00103433	0.557332	-0.474921	-1.67711	192	CBX4,ADAM11,HEXIM1,NAB2,BMF,PCGF2,ATP1A2,UNC119,JAG1,STX1B,ABCC6,FAM20A,PRRX1,NR1H3,BCL9L,MYLK2,VSIG2,ANP32A,PBX1,LRP3,MEOX1,NODAL,S1PR1,RARG,HJV,NLGN2,SIX5,FOXA2,CASKIN2,ZMYND8,ERG28,ZNF579,GNAS,SHANK2,GPR162,NR2F2,TGFB3,BCAT2,HOXC5,SIX4,CHRM1,CNTN2,NFIX,NDRG2,NFATC4,LRP1,MAFB,WNK4,KRTCAP2,NNAT,INHA,MPC2,C1orf21,TFAP4
AllMSigDB	Liver_TBG_Gclc_KO	GO_GLUTATHIONE_TRANSFERASE_ACTIVITY	4.20088e-05	0.00104281	0.557332	0.828417	1.96305	22	GSTM1,GSTA5,GSTM4,GSTA1,GSTP1,MGST3
AllMSigDB	Liver_TBG_Gclc_KO	MITSIADES_RESPONSE_TO_APLIDIN_UP	4.22052e-05	0.0010459	0.557332	0.421835	1.53514	399	BCL2L11,MAP3K14,GLA,SQSTM1,CTSS,MAP2K3,PPP1R10,USP20,ODR4,JOSD1,IRF7,SLC35F5,OASL,NAMPT,ATG12,ICAM1,BACH1,SUSD6,NEK1,SUPT6H,TYW1,MKRN1,STYXL1,TOR3A,LY9,SKIL,FOXO1,CD84,C3AR1,ATP6V0A1,BSDC1,ARF6,OSER1,ABCG1,KANSL2,MAFF,ADPRM,KLF6,FOSL1,NDEL1,RPGRIP1L,NECAP1,ATP6V0E1,DNAJB6,KLHL21,PEX13,DDX18,STK17B,MIS12,OFD1,MORC3,PRPF4,RGS2,TRIM33,SPATA2,POLR2A,EIF2AK3,DUSP6,EXT1,NLRP1,N4BP2L2,TSPYL1,NAP1L1,TUT7…
AllMSigDB	Liver_TBG_Gclc_KO	GSE44649_NAIVE_VS_ACTIVATED_CD8_TCELL_MIR155_KO_UP	4.22492e-05	0.0010459	0.557332	0.513594	1.72546	189	TBK1,LCOR,IMP4,NAMPT,SH3BP2,UMPS,KCTD9,RNF4,RSL1D1,LRRC58,MFSD1,CHD1,USP38,SBDS,TOR1AIP2,ZRSR2,SLC39A6,DDX21,CMTR2,MED1,NUP50,FOSL1,CSTB,GNS,MAPRE1,GSPT1,SH2B3,DNAJB9,EIF5,PSMD12,GRWD1,METAP1,FBXW11,HDLBP,GAR1,RPP14,ETS2,TUT7,ANKRD17,NOP2,CGGBP1,ZC3H15,UTP4,TUG1,COPG1,CLOCK,TBC1D15,EIF3A,SRPRA,WAC,PRPF38A,IRF8,TAB3,MGAT2,SNX9,UBA3,KRAS,SLBP,CHORDC1,PGAM1,IFRD1,WDR75
AllMSigDB	Liver_TBG_Gclc_KO	GO_MITOCHONDRIAL_RESPIRATORY_CHAIN_COMPLEX_I	4.28826e-05	0.00106012	0.557332	-0.675843	-1.92846	49	MT-ND4,MT-ND1,NDUFA1,NDUFAB1,DMAC2,MT-ND2,NDUFB8,MT-ND5,NDUFS4,NDUFB10,NDUFA6,NDUFV3,NDUFS7,NDUFB5,NDUFC2,NDUFA11,NDUFB6,NDUFB7,NDUFA9,NDUFA2,WDR93,NDUFA13,NDUFA7,NDUFB2,NDUFB11,NDUFA3,NDUFA8,NDUFC1,NDUFS3,NDUFA10,NDUFS8,NDUFV2,DMAC1
AllMSigDB	Liver_TBG_Gclc_KO	TIEN_INTESTINE_PROBIOTICS_24HR_DN	4.29522e-05	0.00106039	0.557332	0.498081	1.68365	201	NQO1,FTL,FTH1,TXNRD1,GCLM,SLC1A4,SQSTM1,ATF3,SAT1,HSPH1,UBXN4,TFE3,DNAJC10,ADNP2,MSTO1,RANBP9,ALDH3B1,TES,MBNL2,SLC7A1,AFTPH,MAN1A2,DNAJB9,TMCO3,NCOR1,MTFR1,EEF2,SLC35E1,PABPC1,NAP1L1,CLCN3,ARIH1,ARHGAP35,TBC1D15,PPP1R15A,ZMYM4,PJA2,UGT1A10,GOLGA5,GLRX,LAMB3,HSPA9,HSPA8,VASP,ACTG1,IFRD1,EIF4B,MTDH,HOOK1,ACBD3,MIA3
AllMSigDB	Liver_TBG_Gclc_KO	HALLMARK_MITOTIC_SPINDLE	4.33753e-05	0.00106937	0.557332	0.505196	1.70162	197	BCL2L11,EPB41,DYNC1H1,KIF3B,MYO9B,CEP192,RANBP9,CLASP1,ECT2,ARHGDIA,ARF6,PCGF5,ACTN4,RFC1,PCM1,PAFAH1B1,MAPRE1,DST,ABR,ARL8A,WASF2,ARFGEF1,ARHGEF12,SPTAN1,DOCK2,CDC27,CTTN,PRC1,MYH9,CDC42BPA,CENPJ,NEK2,NEDD9,ARHGEF7,NCK1,RASA1,WASL,KIF15,PREX1,KIF1B,CSNK1D,FLNB,RAB3GAP1,SMC4,ROCK1,AKAP13,MYH10,TBCD,ABI1,TOP2A,ALS2,RASAL2,NUSAP1,RABGAP1,RALBP1,KATNA1,ATG4B,TLK1,WASF1,TUBGCP2,KIF2C,KIF11,TPX2,CLIP1…
AllMSigDB	Liver_TBG_Gclc_KO	HUMMERICH_MALIGNANT_SKIN_TUMOR_DN	4.36211e-05	0.00107278	0.557332	-0.835564	-1.9755	18	ATP2A1,CKM,TNNT3,TNNI2,CA3,COX6A2,MYLPF,TNNC2,CFD,CCL27,ALB
AllMSigDB	Liver_TBG_Gclc_KO	SRF_Q6	4.36325e-05	0.00107278	0.557332	-0.453127	-1.63419	225	DIXDC1,ACTA1,CKM,FST,TPM2,MAP2K6,LDB3,MYO18B,MYL1,ATP1A2,CTDSP1,ITGB1BP2,ACTC1,JPH2,TRDN,MYLK,SRD5A2,ITGA7,SLC25A4,ACAA2,PLCB3,PDLIM3,PLN,EPB41L4B,TAZ,MSRB1,LDLRAD4,LDHA,ZNF513,HOXB4,PODN,RAB27A,PADI2,IGF1,TMEM126A,DUSP10,CDKN1B,FOXP1,MYL7,NR2F2,MSX1,HOXC5,MUS81,AARSD1,NFATC4,NPM3,SUN2,CNN1,FBXL22,CABP1,SIX2,KRTCAP2,EFHD1,MAP3K20,NNAT,TRIM55,PHF12,HOXA3,CD248,EPHB1,BDNF,GADD45G,ACTG2
AllMSigDB	Liver_TBG_Gclc_KO	GO_CATALYTIC_ACTIVITY_ACTING_ON_RNA	4.40083e-05	0.00108054	0.557332	0.452228	1.60443	312	METTL16,TUT4,POLR1A,SNRNP200,YBEY,SLU7,TRMT10A,CD3EAP,ELAC2,TYW1,LCMT2,DCP2,DHX32,MTREX,TENT2,DHX38,DHX30,CNOT1,TRMT12,XRN2,DDX24,POP1,DDX21,CMTR2,NSUN3,THUMPD3,ALKBH5,PUS10,REXO2,EARS2,FTSJ3,DDX18,POLR2G,DDX3X,DDX10,PARS2,RNMT,ERN1,PDE12,DHX15,POLR2A,TSEN2,LRRC47,RPP14,TRNT1,TUT7,RPP38,MED21,NOP2,EIF4A2,RNASE2,POLR3B,DHX37,EDC3,TRMT10C,PUS3,IARS2,DHX8,PTRH1,PRPF18,RARS2,EXO1,TRMT6,DDX1,EXOSC2,TR…
AllMSigDB	Liver_TBG_Gclc_KO	REACTOME_BIOLOGICAL_OXIDATIONS	4.47523e-05	0.00109731	0.557332	0.514755	1.71839	178	GSTM1,GSTA5,GSTM4,CBR3,GCLM,UGDH,CES1,ALDH1A1,EPHX1,GSTA1,GSTP1,POR,GSS,CES2,ESD,UGT1A8,HSP90AB1,SLC35D1,MTRR,MAOA,AKR1A1,MGST3,TBXAS1
AllMSigDB	Liver_TBG_Gclc_KO	GSE17721_LPS_VS_PAM3CSK4_8H_BMDC_DN	4.49577e-05	0.00110085	0.557332	0.505752	1.69681	191	HTATIP2,HMOX1,LAPTM5,CCT3,GALK2,MYO9B,KLB,AHSA1,LIPA,SKP1,PTPN1,BMS1,SLC39A9,DOCK5,DESI2,MINDY1,NFS1,DDX18,EIF5,PPARG,CCDC47,DNAJC18,ANKRD28,CLTB,RPP14,PC,NOP2,RDH10,ZC3H12C,FPR1,RAB31,RASA1,E2F6,VPS35L,AQR,GUSB,NUDCD1,PAFAH2,GRK6,STARD7,MRPS2,PWP1,ETFRF1,RNF185,KPNA6,ACOT8,MIA3,BET1,PTPMT1,KRR1,EIF3L,UBL3,EMILIN1,KCNK13,OTULINL,CAPN7,MIA2,UBE2J1,C12orf29,NOCT,CORO1C,GLTP,MRPS18A
AllMSigDB	Liver_TBG_Gclc_KO	GSE37301_HEMATOPOIETIC_STEM_CELL_VS_LYMPHOID_PRIMED_MPP_DN	4.5348e-05	0.0011089	0.557332	0.527056	1.74536	166	NQO1,SLC48A1,PGD,MVP,GSTP1,HSPH1,BTBD19,LCP1,IRF7,DNAJB1,TIMD4,MTRR,EID3,FBXO30,PICALM,VCP,PWP2,PHF11,PSMC6,CCT2,RNMT,SNRPA1,BPNT1,PTPN11,PSMD3,CCL22,RAB21,ARHGAP35,CERS6,TMA16,PGAP2,GTF2E2,ITPRIPL2,PSME3,COPS8,SLC30A6,RTCB,ZHX2,MAN2A1,RAD17,MTDH
AllMSigDB	Liver_TBG_Gclc_KO	GSE39110_UNTREATED_VS_IL2_TREATED_CD8_TCELL_DAY3_POST_IMMUNIZATION_DN	4.56703e-05	0.00111527	0.557332	0.508281	1.71069	192	ABCC4,HMOX1,GSR,MAPRE2,MAP2K3,ANXA7,NPLOC4,DAP,GPAT3,LITAF,CEP83,CDKN1A,PSMD14,DUSP4,NUP62,EHD4,CDC45,TRIP12,ARHGAP19,UBR7,BLMH,DSP,IFIH1,TPI1,HIF1A,UBXN8,TMPO,EXPH5,CLIC4,POLH,POLE,RORC,EXO1,KIAA1522,GINS2,FUT4,GLRX,RPA1,FAM111A,ACTG1,CHEK1,CKAP2L,CCDC18,ADAP1,MTCH1
AllMSigDB	Liver_TBG_Gclc_KO	GSE34205_RSV_VS_FLU_INF_INFANT_PBMC_DN	4.57454e-05	0.00111559	0.557332	0.519195	1.72718	171	FTL,C1QC,LGALS3BP,C1QB,REC8,OASL,IKBKG,RBM43,ATG12,HERC6,MT1X,SPATS2L,ITGB2,C1QA,GRN,GLG1,ITGAL,IFI44,USP18,PLD3,CD84,OGFR,LY6E,DDX60,SIGLEC1,EIF2AK2,ACTN4,TM9SF4,CCR5,OAS3,CTSO,EPSTI1,KIF21A,PEPD,RGL1,TENT4B,ZBP1,DOK2,ZNF609,IFI30,PREX1,SETX,CYB561D2,TBC1D9B,SHISA5,SLBP,IFI27,SARAF,ELF1
AllMSigDB	Liver_TBG_Gclc_KO	GSE16266_CTRL_VS_HEATSHOCK_AND_LPS_STIM_MEF_UP	4.63554e-05	0.00112894	0.557332	0.505296	1.69528	191	UGDH,ABHD4,M6PR,EGR2,IDE,LITAF,ATP6V1A,TXN,TEX2,CMIP,PSMA5,GHITM,LARP4B,UBE2F,TMBIM1,MOB1A,CSTB,TP53INP1,ATP6V0E1,EIF2S3,CHMP4B,CMAS,ATP6V1C1,GOSR2,DDX3X,ERMP1,TTC33,METAP1,HIF1A,ADAT2,CCT2,TMPO,PDE12,CNIH4,FEM1B,PTPN11,RAB40C,AEBP2,IRAK4,CSNK1D,SERINC3,ERO1A,ATP6V1E1,ROCK1,KRAS,RPA1,FAM20B,LIG1,DBF4,S100A10,HPRT1,FBXO45,SF3B2,UBE2J1,RNF19A,AMMECR1L,WSB2,BCL2A1,RBM18,VPS29,AP3S1,TNKS2
AllMSigDB	Liver_TBG_Gclc_KO	GO_EXTRINSIC_APOPTOTIC_SIGNALING_PATHWAY	4.64358e-05	0.00112937	0.557332	0.488437	1.65765	207	HMOX1,BCL2L11,BAK1,GCLM,GSTP1,ATF3,ICAM1,TNFRSF1A,SKIL,HSPA1B,KRT8,EYA3,FAF1,DAXX,APPL1,TMBIM1,BCL10,HGF,TNFRSF10A,RELA,CYLD,PDPK1,DDX3X,RIPK1,THBS1,STK4,BRCA1,PAK2,PPP1CA,FOXO3,BAG3,TNFRSF12A,FEM1B,CTTN,PMAIP1,CTNNA1,MKNK2,ACVR1B,LGALS3,TNFRSF1B,TNFAIP3,ITGAV,TGFBR1,PML,HTT,PPP2R1A,HMGB2,RB1CC1,AKT1,PSME3,PTPRC,HIPK1,IL1A,IFI27,RNF41,KRT18,SERPINE1
AllMSigDB	Liver_TBG_Gclc_KO	EBAUER_MYOGENIC_TARGETS_OF_PAX3_FOXO1_FUSION	4.73197e-05	0.00114932	0.557332	-0.697877	-1.97633	47	TNNT3,MYH1,TNNI2,MYBPC1,LDB3,MYLPF,TNNC2,MYBPC2,MYL1,ABLIM3,CASQ2,DES,ITGB1BP2,MYOM1,SMPX,CRYAB,SGCG
AllMSigDB	Liver_TBG_Gclc_KO	GO_VACUOLAR_MEMBRANE	4.73986e-05	0.00114969	0.557332	0.428428	1.54343	368	SLC48A1,ABCD1,ABCC3,SLC15A3,CD68,LAPTM5,ANKFY1,M6PR,GNA11,SIDT2,LITAF,AP2A2,PSAP,ATP6V1A,SLC30A4,ACP2,IRGM,ATP6V1H,GRN,ATP6V1B2,RAB7B,AP2B1,PSEN1,ATP6V0A2,ABCB6,MTOR,C3AR1,STARD3NL,ATP6V0A1,NFAM1,CLTC,DNAJC13,TMBIM1,GAA,GPLD1,RHEB,SNAP29,RPTOR,NSF,HPSE,TLR7,ARL8A,ATP6V1C1,WDR11,CLEC16A,TM9SF1,CLN5,SNX14,MTMR2,VPS18,PIP4P2,GDAP2,AP2M1,GNAI3,PLEKHM1,GNAQ,RRAGC,ATP13A2,IGF2R,AP1G1,TLR8,VPS11,MFSD12,…
AllMSigDB	Liver_TBG_Gclc_KO	GO_REGULATION_OF_AUTOPHAGY	4.74845e-05	0.00115022	0.557332	0.464319	1.64379	301	HMOX1,BCL2L11,TBK1,HSPB8,SNX5,PLK3,IKBKG,NAMPT,DAP,ATP5IF1,PSAP,ATP6V1A,TREM2,SESN2,IRGM,ATP6V1H,LRSAM1,ATP6V1B2,PRKAA2,PIK3CB,ATP6V0A2,FOXO1,MTOR,UBQLN2,ATP6V0A1,SUPT5H,NOD1,SPTLC2,PRKAA1,FBXO7,CPTP,EXOC8,RHEB,MTMR9,KLHL22,RPTOR,TP53INP1,IFI16,ATP6V0E1,HGF,ZMPSTE24,SMCR8,CHMP4B,MID2,UBQLN4,ATP6V1C1,HIF1A,CLEC16A,EIF4G2,USP10,ERN1,MEFV,UBQLN1,PIK3CA,BAG3,CTTN,EIF4G1,GNAI3,MAPK8,LARP1,RRAGC,ATP13A…
AllMSigDB	Liver_TBG_Gclc_KO	REACTOME_PHASE_II_CONJUGATION_OF_COMPOUNDS	4.75956e-05	0.00115137	0.557332	0.636325	1.9051	83	GSTM1,GSTA5,GSTM4,GCLM,UGDH,GSTA1,GSTP1,GSS,ESD,UGT1A8,SLC35D1,MTRR,AKR1A1,MGST3
AllMSigDB	Liver_TBG_Gclc_KO	REACTOME_RHO_GTPASE_EFFECTORS	4.82467e-05	0.00116555	0.557332	0.473748	1.65538	248	ZWINT,CYBB,TUBA1C,DYNC1H1,TUBB4B,ROCK2,NCKAP1,EVL,YWHAG,NUP98,NCF1,CENPT,MAPK14,CLASP1,IQGAP1,RANBP2,PRKCZ,NCKAP1L,RHPN2,TUBB2A,WIPF3,NDEL1,PAFAH1B1,MAPRE1,PPP2CB,MIS12,WASF2,PDPK1,BTK,PAK2,CTTN,DIAPH1,PRC1,CYFIP1,MYH9,CTNNA1,RHOD,NCK1,YWHAH,DYNC1LI1,DSN1,SPDL1,WIPF1,WASL,PKN2,PTK2,PPP2R1A,WAS,PIK3R4,NCF2,ROCK1,CENPH,MYH10,DAAM1,ABI1,ACTR3,CYBA,ACTG1,RAC2,PPP2CA,MAPK1,DYNC1I2,WASF1,RHOA,GRB2,KIF2…
AllMSigDB	Liver_TBG_Gclc_KO	GSE13887_RESTING_VS_NO_TREATED_CD4_TCELL_UP	4.83934e-05	0.00116693	0.557332	-0.532591	-1.76145	122	ADAMTS7,MCOLN1,HRC,SCARF1,HGD,SRL,ADCY2,ZBTB7C,PHYHD1,SMPX,MAPK4,CCM2L,DUOX2,JAG2,LRRC2,FGG,PRODH,PLXNA2,OLFM2,GGCX,OCIAD2,APOF,GCGR,CBX1,SLC17A1,MTFMT,ASPG,DUSP27,ADARB2,PRR18,TRPM1,MISP,APLNR,SYP,ADAMTS20,GNAT2
AllMSigDB	Liver_TBG_Gclc_KO	GSE17721_LPS_VS_PAM3CSK4_2H_BMDC_UP	4.84333e-05	0.00116693	0.557332	0.507173	1.70696	192	BAK1,MX1,CCL2,ACYP1,NABP1,RGS1,REXO4,PLEK,LCP2,TEX2,DCK,TENT2,DDX60,UBE2F,DAXX,ISG15,INTS12,SH3BGRL2,MOGAT2,PDGFC,KLF6,USP47,GSPT1,CCL7,AFTPH,CD274,SMARCC1,IFIH1,KIF16B,EVI2A,IFIT3,RGS2,IL6ST,BRCA1,MTMR2,ETS2,HILPDA,TCTN3,RAB21,LARP1,ANKRD33B,ADM,NLRP3,CLDND1,KBTBD2,KCTD12,PRPF40A,TOP2A,ASF1A,IL1A,MPP5,CD80,SELE,ARHGAP17,PRXL2C,ARHGAP21,AP3M2,JUN,AP4B1,BATF2,TSTD1,SLC25A37,PLAU,RND3,MYLIP,TJP1,NO…
AllMSigDB	Liver_TBG_Gclc_KO	GSE21670_STAT3_KO_VS_WT_CD4_TCELL_TGFB_IL6_TREATED_DN	4.89539e-05	0.0011779	0.557332	0.506612	1.70054	188	CREG1,CXCL10,MSR1,ALDH1A1,EPHX1,CTSS,LYZ,ME1,CD180,CLEC6A,GPX4,GPNMB,GPAT3,TIMD4,LITAF,PSAP,ITGB2,SLC16A5,LAIR1,METTL7A,GRN,GLG1,TNFRSF1A,PLD3,RHBDD2,DHRS9,SIGLEC1,TMBIM1,MNDA,PDGFC,GNS,RGS2,NMT2,PIP4P2,TPP2,APBB1IP,DIAPH1,VSIR,KIAA0930,CAMSAP2,MSN,SIRPB2,CREBL2,WIPF1,NLRP3,ADAMDEC1,SDCBP,CD52,SMC4,ATP6AP2,CEMIP2,FAM111A,ELF1,TGFBI,SLAMF7,TLK1,LFNG,ARHGAP21,PARP4,TBL1X,RGS10,CCM2,MPP1,ASAH1
AllMSigDB	Liver_TBG_Gclc_KO	GO_HEMATOPOIETIC_STEM_CELL_DIFFERENTIATION	4.90797e-05	0.00117935	0.557332	0.619319	1.83567	78	PSMD5,PSMA1,PSMB8,PSMD2,PSMD14,PSMA5,PSME4,EIF2AK2,PSMD11,PSMC1,PSME1,PSMD12,PSMC6,PSMD1,PSMD7,PSMD3,N4BP2L2,YTHDF2,PSMC2,CDK6,PUS7,PSMF1,PSMD10,PSMD8,PSME3,PSMB5,PSME2,PSMA8,TCF12,PSMB9,PSMD13,PSMB4,PSMC3,ITCH,PSMA7,PSMB7,PSMC4,YAP1,PSMD4
AllMSigDB	Liver_TBG_Gclc_KO	GSE37416_CTRL_VS_12H_F_TULARENSIS_LVS_NEUTROPHIL_UP	4.9437e-05	0.00118576	0.557332	0.51294	1.71364	181	G6PD,SLC40A1,MAP3K14,IMPACT,NUB1,EPB41,CTSS,TGFBR2,PEX12,METTL7A,UBE3C,LPGAT1,TMCC1,XRN2,MNDA,FAM117B,VCP,NUP50,UBE4B,TP53INP1,ZMAT3,ZMPSTE24,STK17B,WASF2,DEF8,STK4,ZBTB44,PPP1CA,NFATC3,NCOA4,SELPLG,SLC30A1,WDR1,IGF2R,CDK6,TBC1D14,SMAP2,PKN2,PPM1F,WAS,CLPTM1,RAB3D,TBC1D13,MTURN,ADD1,KCTD12,UPF2,HSPA8,MMGT1,TLR1,ARHGAP1,STXBP5,VPS4B,CUL3,GALNT10,TBL1X,CCM2,SNX18,RETREG3,ABHD13,TOPORS
AllMSigDB	Liver_TBG_Gclc_KO	GO_ORGANIC_ACID_CATABOLIC_PROCESS	4.94777e-05	0.00118576	0.557332	-0.445363	-1.6143	241	ACMSD,TAT,PIPOX,CYP4F2,AGXT,HAO1,KYAT1,FAAH,HPD,AMDHD1,FTCD,SLC27A2,HGD,HAAO,GLUL,PECR,ADIPOQ,OAT,ACACB,PHYH,CDO1,ETFA,FABP1,PCK1,ACAA2,QDPR,TST,SDSL,GSTZ1,ALDH8A1,AMT,ADTRP,NOS1,AGXT2,HYKK,HAL,XYLB,SDS,LPIN1,PRODH2,ARG1,GCAT,SCP2,HIBADH,PRODH,PON1,ACADSB,BDH2,OTC,ABHD1,ALDH4A1,AHCY,ECH1,ACADL,SLC25A21,PPM1K,BCAT2,AMACR
AllMSigDB	Liver_TBG_Gclc_KO	GO_MUSCLE_ORGAN_MORPHOGENESIS	5.09658e-05	0.0012198	0.557332	-0.591426	-1.86808	83	MYOM2,TTN,MYBPC1,TCAP,XIRP2,MYBPC2,MYH7,TBX1,ACTC1,MYL3,MYLK,MYOM1,MYL2,MYLK2,OBSL1,CCM2L,MYOM3,S1PR1,ZFPM1
AllMSigDB	Liver_TBG_Gclc_KO	GSE40274_IRF4_VS_FOXP3_AND_IRF4_TRANSDUCED_ACTIVATED_CD4_TCELL_UP	5.12009e-05	0.0012238	0.557332	0.51184	1.70866	178	CES1,CHMP7,LAPTM5,PPP1R10,HCLS1,JOSD1,SIAE,CTSD,NFKB2,NCKAP1,TRAFD1,VPS26C,ERCC3,LY9,PLD3,SUPT5H,BSDC1,IQGAP1,PSME4,CLTC,HGS,ABCG1,MYO1F,SNAP29,EIF2S3,DCAF11,CMAS,GOSR2,EEF2,ANXA5,PEPD,HDAC4,AP2M1,KPNA4,MYH9,L3MBTL2,FKBP5,CLP1,NCK1,CYTIP,TFIP11,DHX8,PSMF1,ARHGEF18,POMT2,PHF8,GLRX,AFG3L1P,PAPOLA,WASHC5,TEC,RNF41,VASP,DDX54,GPATCH4,PRPF6,GNB1,ARHGAP1,MAPK1,RHOA,NPC2,TBL1X,SYNRG
AllMSigDB	Liver_TBG_Gclc_KO	GSE22601_DOUBLE_POSITIVE_VS_CD8_SINGLE_POSITIVE_THYMOCYTE_UP	5.14543e-05	0.00122823	0.557332	0.49852	1.67828	194	ENTPD5,NRIP1,TSR1,DEGS1,LGALS3BP,HACD3,STT3B,TRIM25,OSBPL3,SIDT2,GRINA,PARP14,TOR3A,SLC35G1,CMIP,ARIH2,PDLIM1,MFSD6,LIPA,PLCG2,FBXO33,GNS,CD274,STK17B,ZYG11B,EPSTI1,SNX14,IL4R,DOCK2,CD53,ZBP1,RAB21,EZH1,WASHC4,AFF4,CYTIP,BTG2,TRIM56,RIOK3,ETNK1,AKAP13,UPF2,SARAF,AHCYL2,ELF1,LIMD1,SELENOT,SLC9A9,JUN,TGIF1,TRIM21,ZBTB2,TMEM123,OXR1,PRKACB,RNF19A,RETREG3,UBASH3B,ATP1A1,STIM2,VPS54,CREBRF,PTEN,TRIM34…
AllMSigDB	Liver_TBG_Gclc_KO	GO_SCF_DEPENDENT_PROTEASOMAL_UBIQUITIN_DEPENDENT_PROTEIN_CATABOLIC_PROCESS	5.19131e-05	0.001237	0.557332	0.610055	1.86206	90	PSMD5,PSMA1,PSMB8,PSMD2,PSMD14,PSMA5,SKP1,PSME4,PSMD11,PSMC1,CUL4A,FBXO33,FBXL5,PSME1,PSMD12,PSMC6,PSMD1,FBXW11,PSMD7,PSMD3,PSMC2,PSMF1,PSMD10,PSMD8,PSME3,WWTR1,PSMB5,CUL5,PSME2,CUL3,PSMA8,FBXL17,PSMB9,CUL4B,PSMD13,PSMB4,PSMC3,PSMA7,PSMB7,SKP2,PSMC4
AllMSigDB	Liver_TBG_Gclc_KO	GO_CIRCULATORY_SYSTEM_PROCESS	5.1959e-05	0.001237	0.557332	-0.377176	-1.45228	484	SUCNR1,KCNN2,ATP2A1,TMEM38B,TNNT3,TTN,CYP4F2,AVPR1A,TNNI2,TCAP,RYR1,SREBF1,MAP2K6,HRC,MYL1,ATP1A2,NPR2,CACNA1S,CASQ2,CASQ1,MYH7,TNNT1,HSPB7,DES,ADIPOQ,ACTC1,NOX4,ATP1B1,TRDN,MYL3,PDE4B,PTP4A3,CACNA1D,GUCA2B,CACNA2D1,MYL2,NFE2,CACNB1,PLCB3,SCN4B,MYLK2,SGCG,SRSF1,SERPING1,PLN,FXYD3,FXYD1,DLL1,TAZ,CAV1,TMEM38A,NOS1,FGB,TRPM4,ADA,GSTM2,SCN1B,CAV3,FGG,CPS1,EGFR,SLC8A3,KNG1,ADRA1B,ATP2A3,CRP,CACNG1,KCN…
AllMSigDB	Liver_TBG_Gclc_KO	GSE13411_PLASMA_CELL_VS_MEMORY_BCELL_DN	5.20379e-05	0.00123724	0.557332	0.499979	1.67325	184	TMEM62,STK10,LAPTM5,CYBB,LCP1,TGFBR2,CD83,ATP6V1H,DCK,PRKCZ,YPEL5,OSER1,ARHGAP25,MYO1F,CTSO,PHKB,STK17B,CDC40,OFD1,BLCAP,LY86,AKAP10,WASF2,INPP5D,PHF11,METAP1,NCOR1,DLST,UBE2Z,BTK,PAK2,TRIM33,DOCK2,LYN,CD53,CD48,JMJD1C,ARHGEF18,CD52,DET1,BANK1,DOCK10,UST,RNF44,ZHX2,RIPK2,EIF4B,CD72,MNT,SNX6,ABCB4,GALNT10,TGIF1,CAMLG,WBP1L,RCN2,DMXL1,PIK3CD,CCND3,BPTF,ALOX5AP,TRIM14,RNASET2,BACE2,FRAT1,NMI,ABLIM1,…
AllMSigDB	Liver_TBG_Gclc_KO	GSE22886_UNSTIM_VS_STIM_MEMORY_TCELL_DN	5.21234e-05	0.00123764	0.557332	0.491686	1.6573	195	GSTP1,CTPS1,EGR2,WEE1,CHAF1A,NCKAP1,PLAA,RRP15,NDC1,ELAC2,CCT6A,ATIC,TAF2,LMNB2,PSMD11,MOB1A,EIF6,CDK7,TRIP12,DNAJB6,HNRNPF,HPSE,DDX18,TPI1,SOAT1,PRPF4,UBE2Z,DHX15,PTPN11,TOMM70,CDT1,PSAT1,NOP2,NCBP1,HSPE1,GPI,TIGAR,ELL2,DSN1,AMD1,BAG2,HMGB2,MCM3,SMC4,CTR9,TOP1,ICMT,HSPA8,DBF4,NOLC1,TMEM70,THNSL1,RYBP,PRPF31,TGS1,SMARCA5,PRMT5,ZWILCH,TCF12,COA4,RNF19A,XPOT,PSMB4,PSMA7,TRMT5,ATP13A3,POLA1,ALG8,CLT…
AllMSigDB	Liver_TBG_Gclc_KO	GSE34156_UNTREATED_VS_6H_NOD2_LIGAND_TREATED_MONOCYTE_DN	5.22091e-05	0.00123804	0.557332	0.512284	1.71145	181	TAPBP,SLC15A3,CMPK2,PARP12,TBK1,GBP6,LPXN,RMDN3,RBM43,SDC3,TRAFD1,IRGM,MAFK,TRIM5,USP18,EHD4,ZNFX1,C3AR1,FCGR1A,TOR1AIP2,DAXX,PCGF5,LEPROT,CCNG2,MNDA,TM9SF4,ZDHHC5,AXL,C19orf38,GBP2,SLC37A3,PHF11,IFIT3,DBNL,GBP4,PTPRO,XAF1,CENPJ,TNFRSF11A,HACD4,SERINC1,ALDH1B1,PML,ANKLE2,RAPGEF2,ADAP2,AHCYL2,ENDOD1,CPSF2,DYNC1I2,RNF135,MS4A4A,AP3M2,SLC9A9,GK,TRIM21,NECTIN4,MBD1,RND3,ATP11B,IFI35,IST1
AllMSigDB	Liver_TBG_Gclc_KO	GSE22886_UNSTIM_VS_IL2_STIM_NKCELL_DN	5.2468e-05	0.00124255	0.557332	0.49833	1.67626	193	TXNRD1,CTPS1,MLEC,TUBA1C,UCK2,HSPD1,WDR3,TUBB4B,CLN6,RAN,PSMD14,MCM2,CCT6A,EIF2S1,CDC45,STIP1,ARHGDIA,NOL6,POP1,LMNB2,PRDX3,MCM4,SLC7A1,MCM6,STK17B,USP14,PRPF4,GRWD1,PSMD1,CCT2,IL4R,TSEN2,CDT1,PRC1,WDR1,CCT7,EEF1E1,CDK6,DNAJC9,EXO1,STX3,GINS2,TFDP1,EXOSC2,PSMB5,HSPA9,PAK1IP1,CHEK1,IPO7,DPP4,DKC1,NAA15,DCLRE1A,BRCA2,ERCC6L,WDR12,XPOT,TMEM97,BYSL,HMMR,MCUR1
AllMSigDB	Liver_TBG_Gclc_KO	GSE27434_WT_VS_DNMT1_KO_TREG_DN	5.28723e-05	0.00125048	0.557332	0.507828	1.71111	196	TXNRD1,UGDH,SQSTM1,CTPS1,STT3B,EGR2,HSPD1,RELB,HSP90AA1,ICAM1,CD83,SLC30A4,CDKN1A,ATP6V1H,LCP2,FAM102A,ARIH2,LRRC58,ETF1,CD86,SLC25A17,NDEL1,DNAJB6,CCL7,EIF5,MMP13,GTPBP4,IL4R,PIK3CA,ANKRD28,CRKL,ETS2,CD14,UTP4,MYC,ARIH1,MAP2K4,BTG2,PPP1R15A,MDM2,DNAJA1,DSTN,PROCR,GTF2E2,STX3,PRDM1,RIOK3,MCOLN2,KCTD12,TOP1,PDGFA,KRAS,IL1A,SARAF,SERPINE1,TAX1BP1,IFRD1,MTDH,ZNF644,LIN7C,PAG1,TGIF1,IL1B,TMC6,ATP6AP1…
AllMSigDB	Liver_TBG_Gclc_KO	HMEF2_Q6	5.32601e-05	0.001258	0.557332	-0.529669	-1.7689	128	CKM,BMP4,MYH4,SLC3A1,ARHGEF37,TBC1D16,TPM2,MYL1,CASQ2,CKMT2,JPH2,ITGA7,LMCD1,SMPX,MYL2,TSC22D1,SYNPO2L,EYA1,ART5,ENO3,S1PR1,MAS1,SMYD1,SSPN,SLC44A1,ARHGEF15,HDAC7,ELMO3,CDC42EP3,CA7,NFIX,TSC1,GNG11,PENK,KLHL40,FBXO40,TSPEAR,MAB21L2,MPC2
AllMSigDB	Liver_TBG_Gclc_KO	GSE2770_IL4_ACT_VS_ACT_CD4_TCELL_2H_DN	5.37039e-05	0.00126516	0.557332	0.5093	1.71104	189	MAP3K14,MTHFD1L,ATF3,LGALS3BP,CHAMP1,RELB,ICAM1,SESN2,PLEK,NOL8,RNF149,LCP2,ARIH2,AHCYL1,PTPN1,NOP14,RABEP1,LONRF1,FOXN2,NECAP1,TMEM209,SLC25A51,CD300LF,AKAP10,DDX3X,PDZD8,UBE2G2,IL6ST,MTMR12,TRAF3,TAPBPL,BAZ1A,TUT7,USP22,LARP1,MAPKAPK2,CLIC4,ITPRID2,MAP2K4,PPP1R15A,KPNB1,TRMT6,PLSCR1,GOLGA5,ITPKC,TRIM44,ZHX2,IFRD1,NAB1,ESF1,RYBP,AXIN1,TSC22D2,ARAP2,SLAMF7,MNT,PGS1,CRY2,SLFN12,ADAR,ZBTB2,NMD3,ATF…
AllMSigDB	Liver_TBG_Gclc_KO	GSE46606_IRF4HIGH_VS_IRF4MID_CD40L_IL2_IL5_DAY3_STIMULATED_BCELL_DN	5.37039e-05	0.00126516	0.557332	0.509339	1.71117	189	MVP,TAPBP,POR,ATF3,LCP1,NABP1,PKP4,ICAM1,TREML4,SDC3,TMEM140,RAB5IF,TOX4,MTOR,HCK,ATP6V0A1,CD86,CLTC,AXL,EEF1AKMT2,PRRG4,PSME1,EVI2A,PDZD8,HAT1,BAZ1A,HSD17B7,MAPKAPK2,CDK6,TTC21B,CERS6,SLC2A6,TRIM56,AMN,AGFG1,PML,HTT,FLNB,PRDM1,ETNK1,SETD3,UBA3,VIRMA,KRCC1,ARID2,CSF1,AHCYL2,TUBGCP4,NAB1,CD38,IFT122,PSME2,PPFIBP1,TMOD3,CCL5,SYNJ1,ACOD1,BCL2A1,FBXO46,TRIM14,FGL2,LAMP2,VPS54,TP53BP2,ARL6IP1,TNF,SPRE…
AllMSigDB	Liver_TBG_Gclc_KO	REACTOME_DEGRADATION_OF_BETA_CATENIN_BY_THE_DESTRUCTION_COMPLEX	5.40606e-05	0.00127191	0.557332	0.601295	1.80322	84	PSMD5,PSMA1,PSMB8,PSMD2,PSMD14,PSMA5,SKP1,PSME4,UBB,PSMD11,PSMC1,PPP2CB,PSME1,PSMD12,PSMC6,PSMD1,PSMD7,PSMD3,PSMC2,MYC,PSMF1,PPP2R1A,PSMD10,PSMD8,PSME3,PSMB5,PPP2CA,AXIN1,PSME2,PSMA8,PSMB9,PSMD13,PSMB4,PSMC3,PSMA7,PSMB7,TLE4,FRAT1,PSMC4,PSMD4,GSK3B,CTNNB1,PPP2R5C,TLE3,PSMA6
AllMSigDB	Liver_TBG_Gclc_KO	GO_I_KAPPAB_KINASE_NF_KAPPAB_SIGNALING	5.43554e-05	0.00127613	0.557332	0.473884	1.64706	241	HMOX1,MAP3K14,GSTP1,SQSTM1,TLR2,HACD3,UBD,TBK1,CLEC6A,IKBKG,RELB,TRIM25,LITAF,ROCK2,SIRPA,TRIM5,TNFRSF1A,NUP62,ERC1,ECT2,NOD1,NDFIP2,TIFAB,UBB,AJUBA,DDX21,BCL10,EDA,TLR7,ZDHHC17,MID2,TRAF6,RELA,PDPK1,RIPK1,CX3CR1,BTK,USP10,ZDHHC13,ANKRD17,CD14,TLR8,TNFAIP3,IRAK4,TNIP1,IRAK1,TAB3,TLR9,DDX1,RIOK3,AKT1,ROCK1,AKAP13,ATP2C1,TRIM32,SHISA5,RIPK2,TGM2,BST2,MTDH,APOL3,RHOA,CD40,IL1B,OTUD7B,PRKCB,CANT1,TRA…
AllMSigDB	Liver_TBG_Gclc_KO	MT	5.44501e-05	0.00127613	0.557332	-0.829602	-2.01005	20	MT-TM,MT-CYB,MT-TI,MT-ND4,MT-CO1,MT-ND1,MT-TW,MT-RNR2,MT-ND2,MT-RNR1,MT-CO3,MT-ND5
AllMSigDB	Liver_TBG_Gclc_KO	REACTOME_REGULATION_OF_MRNA_STABILITY_BY_PROTEINS_THAT_BIND_AU_RICH_ELEMENTS	5.44524e-05	0.00127613	0.557332	0.625072	1.87711	85	PSMD5,PSMA1,PSMB8,PSMD2,PSMD14,DCP2,PSMA5,MAPK14,PSME4,UBB,PSMD11,PSMC1,PSME1,PSMD12,PSMC6,PSMD1,PSMD7,PSMD3,PABPC1,EIF4G1,PSMC2,MAPKAPK2,PSMF1,NUP214,PSMD10,PSMD8,EXOSC2,AKT1,PSME3,PSMB5,TNPO1,HSPA8,PSME2,PSMA8,PSMB9,PSMD13,PSMB4,PSMC3,PSMA7,PSMB7,PSMC4
AllMSigDB	Liver_TBG_Gclc_KO	GSE41176_WT_VS_TAK1_KO_ANTI_IGM_STIM_BCELL_3H_DN	5.48909e-05	0.00128473	0.557332	0.491	1.65498	195	PIR,GSR,TSR1,GLA,SQSTM1,HEXA,M6PR,KEAP1,CTSD,URM1,ATP6V1H,URB2,TNFSF14,GRN,EIF2S1,DYRK3,LMNB2,NRAS,PSMD11,IGSF6,CCR5,CSTB,CCL7,RELA,DDX10,PSMD3,TMEM251,RGL1,EIF4G1,PES1,IGF2R,HSPE1,VPS11,WDR18,IRAK1,TBC1D9,ADAMDEC1,PSMD8,IL2RG,DDX27,MAPK6,RBM19,ATP2C1,HSPA9,CYBA,GSTO1,MAK16,GOLGA3,ZFYVE26,CEP170,BET1,DPH2,DKC1,DUSP3,CALU,CAPG,ATP6AP1,MET,CLUH,UBE2J1,LRRC41,TRMT1,BYSL,WSB2,GBA,ALOX5AP
AllMSigDB	Liver_TBG_Gclc_KO	GO_REGULATION_OF_VIRAL_GENOME_REPLICATION	5.54701e-05	0.00129661	0.557332	0.626524	1.86999	82	RSAD2,MX1,ZC3HAV1,HACD3,OASL,PARP10,ISG15,EIF2AK2,CCNK,OAS3,IFI16,DDB1,DDX3X,PDE12,PABPC1,LARP1,TNIP1,PKN2,PLSCR1,TOP2A,IFI27,FAM111A,BST2,TBC1D20,YTHDC2,ADAR,MPHOSPH8,CCL5
AllMSigDB	Liver_TBG_Gclc_KO	GSE14769_UNSTIM_VS_40MIN_LPS_BMDM_DN	5.57143e-05	0.00130063	0.557332	0.503972	1.69084	191	CXCL10,CCL2,SQSTM1,ATF3,TLR2,NFKBIB,EGR2,NABP1,RGS1,RELB,DUSP4,SKIL,USP18,HSPA1B,RCAN1,SLFN12L,CTTNBP2NL,MAFF,KLF6,SMAD2,CCL7,ZFAND5,BLZF1,DNAJA2,MMP13,STK35,PHLPP2,CDKN2B,EXT1,HILPDA,MED21,CENPJ,MAPK8,CD14,MYC,MEX3C,ZC3H12C,TNFAIP3,BTG2,PPP1R15A,SLC2A6,TLK2,SLC4A1AP,PROCR,SPATS2,PLSCR1,LRIG2,HMGB2,SOWAHC,ZNF516,IL10RA,L3MBTL3,DNAJB4,TAF7,FEM1C,IFRD1,RYBP,SLAMF7,RRAGA,ANLN,VPS4A,MCL1,JUN,RNF19B,T…
AllMSigDB	Liver_TBG_Gclc_KO	GSE41867_DAY6_VS_DAY15_LCMV_CLONE13_EFFECTOR_CD8_TCELL_UP	5.62429e-05	0.00131127	0.557332	-0.530176	-1.75835	123	SLC13A2,IHH,CHRD,GRB7,MYLPF,WDR97,ABLIM3,INHBC,HSD17B2,PRAP1,BCO2,PHYHD1,PDZRN3,BTNL2,RBP2,SLC23A1,CAMK2A,NDRG4,NR6A1,CXCL11,GRAMD1C,ZNF653,PALM
AllMSigDB	Liver_TBG_Gclc_KO	AMEF2_Q6	5.64224e-05	0.00131375	0.557332	-0.446799	-1.60537	235	ACTA1,CKM,TTN,SLC3A1,ARHGEF37,TBC1D16,FST,TPM2,MYL1,HOXC6,XIRP1,CASQ2,CKMT2,PLEKHA6,USP13,LUC7L3,ITGA7,LMCD1,PRRX1,PPARGC1A,MYL2,BCL9L,LSMEM2,ASB16,EYA1,ENO3,S1PR1,HJV,MAS1,SMYD1,P2RX5,SSPN,SLC44A1,ANKRD39,ARHGEF15,PACSIN3,TGFB3,ELMO3,CDC42EP3,CA7,DLGAP4,NFIB,SCAI,NFAT5,PRPF38B,PENK,CTNNA3,KLHL40,ZCWPW1,GNAO1,FAM110D,TSPEAR,FILIP1,ZFP36L1,BDNF,BNC2,MPC2
AllMSigDB	Liver_TBG_Gclc_KO	GSE6674_CPG_VS_CPG_AND_ANTI_IGM_STIM_BCELL_UP	5.70168e-05	0.00132588	0.557332	0.497157	1.6737	194	G6PD,ABCD1,PGD,MPEG1,TAPBP,CYBB,DOP1B,CTSD,TUBB4B,TRIM25,ATP5IF1,TCTA,PRDX1,TRAFD1,GRN,TRIM5,IFIT2,TXN,TOR3A,PLS1,TAF2,DDX24,TUBB2A,ARHGAP19,CHMP4B,TRAPPC13,TM9SF1,CCDC28A,AIDA,LRRC28,PRPF38A,PRPF18,PML,TAP1,GLRX,IDI1,RMND5A,BANK1,TTC9C,SHISA5,CCDC122,CEMIP2,MSL3,IFT140,IFT122,KIF2C,SGMS1,DARS2,PSMB9,TSTD1,MBD1,HMMR,ANKRD46,ALOX5AP,EXOC2,ORC1,SUV39H1,ANKRD13A,ESYT2,CD1D,NMI,UNC93B1,SERINC5,DDX6,T…
AllMSigDB	Liver_TBG_Gclc_KO	GSE40685_TREG_VS_FOXP3_KO_TREG_PRECURSOR_DN	5.70959e-05	0.00132601	0.557332	0.519841	1.73965	176	RSAD2,LGMN,ALDH1A1,NUB1,SNX10,C1QC,LGALS3BP,ME1,C1QB,GCH1,TBCEL,NAMPT,C1QA,IFIT2,PARP14,ZNFX1,NHLRC3,FCGR2A,DDX60,UBB,SIGLEC1,PARP11,RNF20,FBXL5,IFIH1,PSME1,EPSTI1,RBM27,PLA2G4A,GBP4,HIVEP2,GEMIN5,CNIH4,RGL1,CENPJ,P2RY6,TRIM69
AllMSigDB	Liver_TBG_Gclc_KO	CHEN_ETV5_TARGETS_SERTOLI	5.75057e-05	0.00133381	0.557332	0.810456	1.99251	25	MMP12,CLEC7A,C1QB,GPNMB,PLEK,CCL23,MS4A6A,FCGR2A,CCL7,CD53
AllMSigDB	Liver_TBG_Gclc_KO	GSE28737_WT_VS_BCL6_KO_FOLLICULAR_BCELL_DN	5.83892e-05	0.00135256	0.557332	0.506878	1.70791	196	G6PD,MMP12,ABHD4,SNX10,POR,ZWINT,SMIM3,RELB,CTSD,PLA2G7,CD300LD,LAIR1,USP18,RABEP1,P2RY13,ARHGAP25,CAPZA2,ZMAT3,FBXO25,DNAJA2,RBM27,PCYT1A,CLEC4A,SNX14,MTAP,RGL1,LGALS8,RAB21,ROGDI,MAPK8,TNFRSF11A,GOLGA7,JAK1,SLC2A6,MREG,PREX1,ADAMDEC1,GTPBP3,DNAJC28,PRDM1,POLR2B,DNAJB4,TOP2A,PAK1IP1,ZHX2,GABPA,NRBF2
AllMSigDB	Liver_TBG_Gclc_KO	GSE7460_WT_VS_FOXP3_HET_ACT_TCONV_DN	5.8581e-05	0.00135526	0.557332	0.50479	1.69894	192	TMEM62,MLEC,SMIM3,MLKL,ARID3A,NABP1,TDRKH,ACP2,IRGM,UBE3C,LPGAT1,GPR65,GHITM,LYPLAL1,TAF2,CDKL2,CEP290,EIF2AK2,TM9SF4,MPP7,SLC39A4,ZDHHC5,DNAJB6,USP47,NMT1,PSME1,BMPR1A,CCT4,EIF4G2,DNAJC18,PTPN11,PTPN13,EIF3J,LGALS3,STXBP4,PUS3,NT5M,AGFG1,ZMYM4,MGAT2,PLSCR1,GLRX,MAD2L1BP,PPWD1,CDC73,KRAS,CHORDC1,NEDD4,CD38,PPP2CA,KYAT3,RNF19B,YME1L1,ABI3,ANKRD13C,RAD1,WSB2,AK7,RAB6A,DUSP5,LAMP2,GNPTAB
AllMSigDB	Liver_TBG_Gclc_KO	GO_NUCLEOLAR_PART	5.8774e-05	0.00135794	0.557332	0.515675	1.7139	170	RSAD2,TXNRD1,MAP3K14,UBD,SAMD4A,WDR3,POLR1A,IMP4,NOP58,CD3EAP,CHD1,LIPA,WDR43,TAF4B,NOL6,POP1,KLF6,TFCP2L1,PWP2,RNMT,CDK12,SPATA2,SUMO1,GAR1,RPP38,UTP4,PES1,AFF4,DSN1,NOL11,RRP7A,TOP1,PRMT7,NOLC1,WDR36,FAM111A,MTDH,SURF6,USO1,DCAF1,BOP1,PAFAH1B2,MPHOSPH10,UTP18,EIF3L,SMARCA5,DKC1,UTP15,DCLRE1A,WDR33,WDR12,TRIM27,WDR37,PSPC1,POLR1B,SP140,TAX1BP3,MLLT1,ZNF385B,NFIC,CD2BP2,AKNA
AllMSigDB	Liver_TBG_Gclc_KO	GSE34156_NOD2_LIGAND_VS_TLR1_TLR2_LIGAND_6H_TREATED_MONOCYTE_DN	5.8923e-05	0.00135794	0.557332	0.521822	1.74265	173	CREG1,FTL,ABCD1,MSR1,PGD,MPEG1,BLVRB,TLR2,SAT1,CYBB,TFE3,CTSD,PLEKHO2,GRN,SIRPA,ATP6V1B2,C3AR1,HCK,CD163,EPB41L3,FCGR2A,TYROBP,CD86,PILRA,CSF2RB,IGSF6,HCAR3,GNS,ACOT6,TMCC3,HPSE,PPARG,LILRB4,ADGRE3,ANXA5,PTPN12,CXCL16,FERMT3,LYN,NCOA4,SLAMF9,CD14,EMILIN2,DSE,LGALS3,CLIC4,RAB31,IFI30,RIN3,RAB7A,NCF2,NCAPG2,TGFBI,MYOF,TIMP1,RBM47,GK,CAPG,MPP1,SLC25A37,ASAH1,PITPNA,PLAU,TNS3,FPR2,NCF4,ATP13A3,CORO1C…
[truncated: 17,241 more rows]
