# Supplementary material for: Glutathione synthesis in the mouse liver supports lipid abundance through NRF2 repression
Source: Nat Commun. 2024 Jul 21;15:6152. doi: 10.1038/s41467-024-50454-2 (PMC11271484; doi:10.1038/s41467-024-50454-2)
Supplement: Supplementary file 8 — Supplementary Data 5 [file 41467_2024_50454_MOESM8_ESM.xlsx]

## Sheet: liver RNA-seq
Gene	Name	WT Vs Gclc KO log2FoldChange	WT Vs dKO log2FoldChange	WT Vs Nrf2 KO log2FoldChange
Gm3776 (Gst?)	#N/A	7.844	#N/A	#N/A
Cbr3	carbonyl reductase 3	7.06	0.234	-0.26
Gsta1	glutathione S-transferase, alpha 1 (Ya)	6.871	0.676	-1.356
Srxn1	sulfiredoxin 1 homolog (S. cerevisiae)	5.005	0.527	-0.444
Abcc4	ATP-binding cassette, sub-family C (CFTR/MRP), member 4	4.748	0.445	-0.607
Gsta5	#N/A	4.534	-0.059	0.091
Gsta2	glutathione S-transferase, alpha 2 (Yc2)	4.476	0.544	-1.135
Gstp2	glutathione S-transferase, pi 2	4.277	0.318	-0.349
Nqo1	NAD(P)H dehydrogenase, quinone 1	4.227	-0.015	-0.857
Gstm3	glutathione S-transferase, mu 3	3.993	-0.103	-1.436
Gm12498	#N/A	3.759	-1.02	-0.955
Ly6d	lymphocyte antigen 6 complex, locus D	3.554	0.112	0.166
Gipc2	#N/A	3.526	0.535	-0.098
Gm41392	#N/A	3.418	-0.232	-0.122
Slc1a1	#N/A	3.398	0.106	0.217
ENSMUSG00000121041	#N/A	3.387	-0.297	-0.024
Gstm2-ps1	#N/A	3.213	-1.034	-1.919
Gm16565	#N/A	3.133	1.486	-0.047
Miox	myo-inositol oxygenase	3.128	1.585	-0.263
Mx1	#N/A	3.103	0.263	-0.023
Gm8834 (Gstm1)	#N/A	3.102	#N/A	#N/A
Tekt5	#N/A	3.082	0.093	0.128
Gstm4	glutathione S-transferase, mu 4	3.075	-0.625	-1.042
Gstm1	glutathione S-transferase, mu 1	3.074	-1.26	-2.13
G6pdx	glucose-6-phosphate dehydrogenase X-linked	3.059	-0.368	-0.319
Gpx2	glutathione peroxidase 2	3.013	-0.079	0.01
Gm5526	#N/A	3.006	0.68	0.495
Hmox1	heme oxygenase 1	2.958	1.129	0.519
Wdr72	#N/A	2.949	2.452	-0.069
Cbr1	carbonyl reductase 1	2.867	0.213	0.017
Gm18303	#N/A	2.844	-0.205	-0.25
Themis	#N/A	2.738	-0.26	0.25
Abcc12	#N/A	2.629	-1.556	-1.983
Gm4131	#N/A	2.595	1.267	0.806
Ugdh	UDP-glucose dehydrogenase	2.595	0.521	-0.954
Ifit1bl2	#N/A	2.594	1.219	0.328
H2-T-ps	#N/A	2.59	0.362	0.057
D630045J12Rik	#N/A	2.575	-0.785	-0.388
Cyp2a5	cytochrome P450, family 2, subfamily a, polypeptide 5	2.571	-0.778	-1.038
Slc48a1	solute carrier family 48 (heme transporter), member 1	2.543	0.626	-0.168
Gm43311	#N/A	2.528	0.118	-1.078
Rsad2	radical S-adenosyl methionine domain containing 2	2.492	2.062	-0.22
Htatip2	HIV-1 Tat interactive protein 2	2.43	0.875	-0.719
Slc7a11	#N/A	2.422	0.022	0.059
Akr1c19	aldo-keto reductase family 1, member C19	2.414	0.909	-0.386
Slc28a1	#N/A	2.392	-1.405	-1.012
Pls1	#N/A	2.375	0.049	-0.692
Ugt1a9	UDP glucuronosyltransferase 1 family, polypeptide A9	2.375	0.506	-0.171
Mthfd1l	#N/A	2.365	0.511	0.605
Nyx	#N/A	2.365	0.209	-0.049
Gstm2	glutathione S-transferase, mu 2	2.359	0.054	-0.796
Lrrc51	leucine rich repeat containing 51	2.355	1.258	-0.253
Ttc39a	tetratricopeptide repeat domain 39A	2.353	2.103	0.692
Ceacam2	#N/A	2.35	0.414	0.037
Txnrd1	thioredoxin reductase 1	2.342	0.352	-0.455
Slc16a5	solute carrier family 16 (monocarboxylic acid transporters), member 5	2.339	0.819	-0.43
Rec8	REC8 meiotic recombination protein	2.328	0.196	-0.551
Eid3	#N/A	2.302	0.715	0.328
Gm11695	#N/A	2.275	0.548	-0.454
Cyp2a21-ps	#N/A	2.246	0.641	-0.01
Stk10	serine/threonine kinase 10	2.227	0.666	0.486
Spire2	#N/A	2.222	0.659	0.375
Entpd5	ectonucleoside triphosphate diphosphohydrolase 5	2.212	-0.229	-1.092
Blvrb	biliverdin reductase B (flavin reductase (NADPH))	2.204	0.468	-0.58
Ifi44	#N/A	2.178	0.57	0.092
Pgd	phosphogluconate dehydrogenase	2.174	-0.242	-0.316
Gsr	glutathione reductase	2.171	0.561	-0.141
Fosl1	#N/A	2.17	0.345	0
Aox1	aldehyde oxidase 1	2.163	-0.354	-1.563
Tes	testis derived transcript	2.151	0.529	0.43
9130409I23Rik (Degs1)	#N/A	2.135	#N/A	#N/A
Gm36283	#N/A	2.133	0.619	0.405
Meig1	#N/A	2.132	-0.682	-0.294
Gm867	#N/A	2.126	-0.125	-0.123
Isg15	ISG15 ubiquitin-like modifier	2.125	1.111	-0.204
Gm34921	#N/A	2.121	0.797	-0.089
Slc1a4	#N/A	2.118	0.071	0.268
Ddit4l	#N/A	2.094	0.467	0.66
Gm19619	predicted gene, 19619	2.091	0.603	-0.36
Lrrc14b	#N/A	2.081	2.198	0.905
Gm6665	#N/A	2.079	-0.266	-0.99
Slc18a1	solute carrier family 18 (vesicular monoamine), member 1	2.069	0.647	-0.108
Samd4	sterile alpha motif domain containing 4	2.057	0.122	0.312
Gsta4	glutathione S-transferase, alpha 4	2.017	0.183	-0.825
Gm14418	#N/A	2.005	0.387	0.583
Ifit1	interferon-induced protein with tetratricopeptide repeats 1	2.005	0.655	-0.272
Eef1a1-ps1	#N/A	1.996	1.521	0.007
Gm11843	#N/A	1.993	0.655	0.188
Cmpk2	#N/A	1.992	1.277	-0.028
Ephx1	epoxide hydrolase 1, microsomal	1.986	0.079	-1.097
Lrp8	#N/A	1.986	0.558	0.45
Mgst3	microsomal glutathione S-transferase 3	1.983	0.216	-0.156
Ccl7	#N/A	1.979	1.652	0.861
Gm14167	#N/A	1.973	1.764	0.343
Lysmd2	LysM, putative peptidoglycan-binding, domain containing 2	1.972	1.376	0.417
Mogat2	#N/A	1.969	0.357	-1.156
Ugt2b35	UDP glucuronosyltransferase 2 family, polypeptide B35	1.966	-1.749	-1.928
Rab7b	#N/A	1.958	1.146	0.978
Dusp4	dual specificity phosphatase 4	1.956	0.12	-0.327
1700082M22Rik	#N/A	1.953	1.28	0.903
Mirt2	#N/A	1.95	-0.855	-1.617
Elovl7	#N/A	1.941	0.646	0.499
Fth1	ferritin heavy polypeptide 1	1.937	0.146	-0.409
2010109A12Rik	#N/A	1.933	1.254	-0.223
Cxcl10	chemokine (C-X-C motif) ligand 10	1.923	1.352	0.421
Cln6	ceroid-lipofuscinosis, neuronal 6	1.918	1.078	0.644
Ccl3	#N/A	1.916	1.235	1.176
Pard3bos3	#N/A	1.911	-1.165	-0.319
Gm43289	#N/A	1.908	0.287	-0.387
Ighv1-9	#N/A	1.905	2.092	1.907
Oasl2	2'-5' oligoadenylate synthetase-like 2	1.86	0.531	0.221
Cdkn2b	#N/A	1.854	-0.127	-0.261
Sprr1a	#N/A	1.851	0.242	0.096
Ces2c	carboxylesterase 2C	1.841	-1.692	-2.169
Mmp13	#N/A	1.824	1.663	0.712
Igkv10-94	#N/A	1.82	1.954	1.292
Mcoln2	#N/A	1.82	1.019	0.792
ENSMUSG00000120363	#N/A	1.809	-1.072	-2.221
Clec7a	C-type lectin domain family 7, member a	1.8	1.586	0.882
Tfrc	transferrin receptor	1.797	0.903	-0.132
Ftl1	ferritin light polypeptide 1	1.796	0.436	-0.532
Ccdc120	#N/A	1.786	1.646	0.44
Spats2l	#N/A	1.784	-0.169	0.079
Gbp6	guanylate binding protein 6	1.783	0.847	0.517
H2bc6	#N/A	1.779	2.285	0.373
Chil3	chitinase-like 3	1.777	0.831	0.078
Mmp12	#N/A	1.776	1.763	0.519
Dnah11	#N/A	1.774	0.523	0.312
Ssmem1	#N/A	1.773	1.213	0.797
Abhd4	abhydrolase domain containing 4	1.771	0.363	-0.09
Oip5	#N/A	1.771	1.757	0.789
Kbtbd12	#N/A	1.765	0.366	-0.189
Il22ra1	interleukin 22 receptor, alpha 1	1.761	0.022	-0.153
Irf7	interferon regulatory factor 7	1.748	0.114	-0.092
H1f4	#N/A	1.747	1.55	-0.135
Gm13528	#N/A	1.739	0.842	-0.54
Gm15760	#N/A	1.735	1.196	0.128
Prune1	#N/A	1.728	0.731	-0.084
Gm16098	#N/A	1.72	0.397	0.149
Pir	pirin	1.716	0.359	-0.478
ENSMUSG00000121258	#N/A	1.714	1.203	0.467
Actg1	actin, gamma, cytoplasmic 1	1.712	1.096	0.093
Herc6	hect domain and RLD 6	1.712	0.46	0.116
ENSMUSG00000120180	#N/A	1.703	0.55	-0.123
Gm56350	#N/A	1.695	1.197	0.898
Bcl2l11	BCL2-like 11 (apoptosis facilitator)	1.679	0.752	0.052
H3c15	#N/A	1.677	2.204	-0.115
Cyp4f39	#N/A	1.67	0.528	-0.4
Ccl2	#N/A	1.669	1.264	0.372
Osbpl3	#N/A	1.663	-0.34	0.544
Mt1	metallothionein 1	1.662	1.726	0.33
Ppfibp2	PTPRF interacting protein, binding protein 2 (liprin beta 2)	1.66	-0.254	-0.397
Ubd	ubiquitin D	1.656	-0.733	0.366
Prrg4	#N/A	1.652	1.469	0.43
Egr2	#N/A	1.65	1.474	0.968
Ms4a4a	#N/A	1.65	1.462	0.819
Osgin1	oxidative stress induced growth inhibitor 1	1.646	0.872	-0.221
Gm36161	#N/A	1.645	1.037	0.682
Slc40a1	solute carrier family 40 (iron-regulated transporter), member 1	1.644	-0.018	0.103
Zmynd12	#N/A	1.644	0.956	-0.491
Impact	impact, RWD domain protein	1.639	1.644	0.089
Pqlc3	#N/A	1.637	0.595	0.525
Nudt11	#N/A	1.635	0.133	-0.236
Gm17767	#N/A	1.628	0.314	0.021
Nol3	#N/A	1.621	1.561	0.434
Gm12499	#N/A	1.618	-0.34	-0.264
Styxl1	#N/A	1.613	1.555	-0.173
Tsku	tsukushi, small leucine rich proteoglycan	1.611	-0.815	-2.212
Dsn1	#N/A	1.609	1.197	0.561
Ugt2b5	UDP glucuronosyltransferase 2 family, polypeptide B5	1.606	-1.339	-1.38
Hhipl2	#N/A	1.604	0.927	0.198
Gclm	glutamate-cysteine ligase, modifier subunit	1.598	0.315	-0.133
Rhpn2	rhophilin, Rho GTPase binding protein 2	1.596	0.789	0.358
Olfr56	#N/A	1.595	0.433	0.119
Gm20634	#N/A	1.592	1.968	0.298
Gm44507	#N/A	1.591	-1.078	-1.183
Ces1h	#N/A	1.59	-0.4	-0.346
Npb	#N/A	1.589	1.194	-0.14
Styk1	#N/A	1.588	0.304	-0.08
AV039307	#N/A	1.586	1.487	0.111
Gm18635	#N/A	1.586	-2.342	-2.88
Tinag	#N/A	1.585	0.205	0.586
Gpat3	#N/A	1.577	0.704	-0.263
Gm10032	#N/A	1.576	-0.008	0.525
Smpd5	#N/A	1.573	0.663	0.647
Zfp174	#N/A	1.573	0.258	-0.015
Ccl4	#N/A	1.572	1.339	0.968
Olr1	#N/A	1.57	0.945	0.85
Tspan17	#N/A	1.564	0.025	-0.153
Gm8399	#N/A	1.56	0.978	0.497
Cd1d2	#N/A	1.559	0.507	0.537
ENSMUSG00000120953	#N/A	1.559	0.487	0.482
Tnfsf14	#N/A	1.559	0.834	0.144
Gm14322	predicted gene 14322	1.552	0.258	0.175
Usp43	#N/A	1.552	1.166	0.998
Gss	glutathione synthetase	1.55	0.449	0.073
C5ar1	complement component 5a receptor 1	1.549	1.392	0.525
Igkv4-57	#N/A	1.547	1.004	1.612
Creg1	cellular repressor of E1A-stimulated genes 1	1.546	0.279	-0.55
Oas1g	#N/A	1.546	0.813	0.458
Smim3	#N/A	1.545	0.825	-0.404
Necab2	#N/A	1.543	-0.102	-0.44
Maoa	monoamine oxidase A	1.542	0.287	0.035
Plek	pleckstrin	1.542	0.956	0.861
BC023719	#N/A	1.54	-0.102	-0.11
Tnfrsf11a	#N/A	1.539	0.902	0.865
Nuf2	#N/A	1.536	2.418	1.013
Oas1a	2'-5' oligoadenylate synthetase 1A	1.534	0.57	0.255
Gm46336	#N/A	1.533	1.062	0.525
Gm49961	#N/A	1.528	0.659	0.66
Ankmy1	#N/A	1.525	0.378	-0.039
Nudt10	#N/A	1.521	-0.071	-0.193
Ftl1-ps1	#N/A	1.518	0.224	-0.539
Tlcd5	#N/A	1.513	0.806	0.277
Sirpb1c	#N/A	1.51	1.02	0.399
Rtn4rl2	#N/A	1.509	0.246	0.07
Arid3a	#N/A	1.508	0.735	0.079
Sqstm1	sequestosome 1	1.505	1.152	0.076
Mlkl	mixed lineage kinase domain-like	1.504	1.147	0.397
Uhrf1	#N/A	1.504	2.033	0.61
Vtcn1	#N/A	1.504	-1.102	-1.961
Mvp	major vault protein	1.503	0.453	-0.248
Tlr13	toll-like receptor 13	1.503	0.953	0.716
Zfp37	#N/A	1.502	0.48	0.401
Akr1c13	aldo-keto reductase family 1, member C13	1.499	0.069	-0.161
Cd300lb	#N/A	1.491	1.122	0.654
ENSMUSG00000120992	#N/A	1.485	1.902	0.58
Clcf1	#N/A	1.483	0.531	0.099
Sfn	#N/A	1.48	0.263	-0.071
A730090N16Rik	#N/A	1.476	0.553	-0.246
Ly6a2	#N/A	1.475	0.167	0.443
Vcam1	vascular cell adhesion molecule 1	1.475	1.182	0.73
Gm37194	#N/A	1.473	-0.215	0.021
Mt2	melatonin receptor 1B	1.471	1.618	0.359
Abcc2	ATP-binding cassette, sub-family C (CFTR/MRP), member 2	1.463	-0.283	-0.309
Aqp7	#N/A	1.463	-0.537	0.517
Gbe1	glucan (1,4-alpha-), branching enzyme 1	1.462	-0.84	-0.347
Thbs1	#N/A	1.462	1.223	0.694
Slfn4	#N/A	1.461	0.932	0.418
Snhg11	#N/A	1.458	0.572	-0.579
Ugt1a7c	#N/A	1.457	0.149	-0.15
Tmem62	transmembrane protein 62	1.454	0.244	-0.338
Ddx60	#N/A	1.45	0.13	-0.059
Mocos	molybdenum cofactor sulfurase	1.447	0.146	-0.521
Gpx4	glutathione peroxidase 4	1.44	0.333	-0.291
Lyve1	lymphatic vessel endothelial hyaluronan receptor 1	1.44	0.315	0.512
Nabp1	nucleic acid binding protein 1	1.44	-0.041	-0.402
Tlr2	toll-like receptor 2	1.44	0.266	0.398
Gm45418	#N/A	1.434	0.477	-0.125
Krt8	keratin 8	1.429	0.602	-0.157
Ugt2b34	UDP glucuronosyltransferase 2 family, polypeptide B34	1.428	-0.052	-0.594
Esd	esterase D/formylglutathione hydrolase	1.427	-0.009	-0.161
Gm35028	#N/A	1.426	-0.604	-0.011
Syn1	#N/A	1.426	0.966	0.752
Gm33699	#N/A	1.425	2.263	0.811
Ly6c2	#N/A	1.423	0.833	0.817
Milr1	#N/A	1.423	0.398	0.675
Bmp8b	#N/A	1.421	0.731	0.607
Ankrd42	#N/A	1.42	0.782	0.333
Cidec	#N/A	1.419	1.185	0.177
Uap1l1	UDP-N-acteylglucosamine pyrophosphorylase 1-like 1	1.419	1.216	0.44
Kif15	#N/A	1.416	1.397	0.43
Gm16278	#N/A	1.414	0.657	-0.048
Tlr7	toll-like receptor 7	1.414	0.959	0.548
Gpnmb	#N/A	1.411	1.597	0.558
Stx3	syntaxin 3	1.41	0.824	0.545
Abr	active BCR-related gene	1.409	0.562	0.314
Spdl1	#N/A	1.406	1.558	0.618
Map3k14	mitogen-activated protein kinase kinase kinase 14	1.405	0.905	0.189
Relb	#N/A	1.405	0.904	0.348
Lgals3	lectin, galactose binding, soluble 3	1.404	1.344	0.449
Specc1	#N/A	1.403	0.615	0.214
Cd68	CD68 antigen	1.397	1.035	0.686
A530064D06Rik	#N/A	1.395	1.434	0.814
Igkv6-15	#N/A	1.394	1.649	1.543
Ifit3b	#N/A	1.392	-0.099	-0.227
Ighv9-3	#N/A	1.392	1.266	1.367
Cfap300	#N/A	1.39	1.171	0.154
Fam89a	family with sequence similarity 89, member A	1.39	0.876	0.159
Acot2	acyl-CoA thioesterase 2	1.384	1.742	0.205
Trpv1	#N/A	1.382	1.733	0.158
Haus8	4HAUS augmin-like complex, subunit 8	1.381	1.28	0.3
Gm15441	#N/A	1.38	0.404	0.344
Fut1	#N/A	1.377	0.748	0.964
Pdp1	#N/A	1.377	1.13	0.625
Gm26797	#N/A	1.376	0.362	0.246
Phospho1	phosphatase, orphan 1	1.376	0.441	0.054
Tnfrsf10b	#N/A	1.376	2.308	0.675
Kbtbd6	#N/A	1.374	1.758	0.244
Rundc3b	#N/A	1.374	0.323	0.107
Ms4a6c	membrane-spanning 4-domains, subfamily A, member 6C	1.369	0.628	0.628
Scimp	SLP adaptor and CSK interacting membrane protein	1.367	0.804	0.834
Hcar2	#N/A	1.36	0.413	0.87
Gbp3	guanylate binding protein 3	1.355	0.341	0.236
Lrp11	#N/A	1.355	0.657	0.203
Ctps	cytidine 5'-triphosphate synthase	1.35	0.686	-0.25
Usp18	ubiquitin specific peptidase 18	1.35	0.545	0.039
Adamts4	#N/A	1.349	0.603	0.365
Ms4a4c	#N/A	1.346	0.805	0.497
ENSMUSG00000121097	#N/A	1.345	0.096	-0.256
Oas3	#N/A	1.343	0.785	0.401
Slc22a12	#N/A	1.343	0	0
Ppm1h	#N/A	1.342	0.56	0.454
4930458D05Rik	#N/A	1.341	0.472	-0.054
Gm17552	#N/A	1.338	1.245	0.57
Lilrb4b	#N/A	1.336	1.062	0.354
Top2a	#N/A	1.327	2.036	0.516
Vcan	#N/A	1.327	0.846	0.897
A830052D11Rik	#N/A	1.326	0.61	-0.423
Eaf1	ELL associated factor 1	1.326	0.446	-0.169
Dusp6	dual specificity phosphatase 6	1.325	0.925	0.215
Mmp24	#N/A	1.325	0.86	0.281
Mapre3	microtubule-associated protein, RP/EB family, member 3	1.324	0.407	-0.267
Cd5l	CD5 antigen-like	1.32	0.769	0.561
ENSMUSG00000120133	#N/A	1.319	0.414	-0.344
Gm16559	#N/A	1.319	-0.036	0.221
Psat1	#N/A	1.318	0.907	0.377
Zfp418	#N/A	1.318	0.774	-0.344
ENSMUSG00000120914	#N/A	1.312	0.564	0.708
Gm12976	#N/A	1.312	0.756	-0.026
Sowahb	sosondowah ankyrin repeat domain family member B	1.304	0.422	-0.242
Fam83b	#N/A	1.302	0.668	0.616
Diaph3	#N/A	1.301	1.692	0.795
Kntc1	#N/A	1.301	1.771	0.644
Map9	#N/A	1.301	0.629	0.11
Clec4n	C-type lectin domain family 4, member n	1.296	1.12	0.714
Ccl6	chemokine (C-C motif) ligand 6	1.295	1.013	0.337
Myo7b	#N/A	1.295	1.927	0.467
H2-Bl	#N/A	1.294	-0.607	-0.451
Zfand2a	zinc finger, AN1-type domain 2A	1.294	0.987	-0.164
C130036L24Rik	#N/A	1.293	0.842	0.12
Gpx4-ps2	#N/A	1.293	-0.155	-0.797
Btbd19	#N/A	1.292	1.045	-0.015
Morc4	microrchidia 4	1.291	1.611	0.586
Amn	#N/A	1.29	0.034	0.092
Ptrh1	#N/A	1.288	1.422	-0.275
Tmem154	#N/A	1.287	0.704	0.602
Igkv6-23	#N/A	1.286	1.753	1.422
Basp1	brain abundant, membrane attached signal protein 1	1.285	1.059	0.508
ENSMUSG00000120760	#N/A	1.284	0.715	0.395
B3galt4	#N/A	1.283	0.368	1.075
D430020J02Rik	#N/A	1.278	1.353	1.049
Dusp2	#N/A	1.277	1.562	1.255
Gucy2c	#N/A	1.277	0.151	0.432
F13a1	#N/A	1.276	0.668	0.676
Scn8a	#N/A	1.275	-0.403	0.168
Gm26877	#N/A	1.274	0.978	0.103
Adam2	#N/A	1.273	0.898	-0.006
Zfp382	#N/A	1.272	1.233	1.091
Rap1gap2	#N/A	1.27	0.696	1.418
B430306N03Rik	RIKEN cDNA B430306N03 gene	1.268	0.804	0.693
Gssos2	#N/A	1.267	-0.436	-0.903
Ly9	lymphocyte antigen 9	1.267	0.988	0.879
Tnfrsf12a	tumor necrosis factor receptor superfamily, member 12a	1.267	1.581	0.218
Pmaip1	#N/A	1.264	0.575	0.575
2310034O05Rik	#N/A	1.263	0.748	0.473
Slamf8	#N/A	1.263	0.994	1.392
Atpif1	ATPase inhibitory factor 1	1.262	0.524	-0.137
Pole2	#N/A	1.261	1.394	1.55
Tmc3	#N/A	1.261	0.521	0.112
1700030N03Rik	#N/A	1.26	0.582	0.516
Nudt18	nudix (nucleoside diphosphate linked moiety X)-type motif 18	1.258	1.182	0.367
Ydjc	#N/A	1.258	1.135	-0.133
Gm11175	#N/A	1.256	0.399	0.77
Igf2bp2	#N/A	1.256	1.217	0.306
ENSMUSG00000120240	#N/A	1.255	0.524	0.328
Ttc39aos1	#N/A	1.252	1.998	0.113
Gm45847	#N/A	1.251	0	0
Coro6	#N/A	1.249	0.082	1.103
Prr11	#N/A	1.247	1.752	0.451
Ifit3	interferon-induced protein with tetratricopeptide repeats 3	1.246	0.029	-0.197
Gm45424	#N/A	1.245	0.996	0.474
S1pr2	sphingosine-1-phosphate receptor 2	1.245	0.235	-0.074
Slc25a43	#N/A	1.243	0.822	0.084
1700028I16Rik	#N/A	1.24	0.702	0.234
Gm35546	#N/A	1.24	0.225	-0.072
Gm33447	#N/A	1.238	0.144	0.397
Rad18	#N/A	1.238	0.867	-0.36
Ear2	eosinophil-associated, ribonuclease A family, member 2	1.237	0.935	0.629
Lrtm2	#N/A	1.234	0.009	0.489
Cryl1	crystallin, lambda 1	1.233	-0.456	-0.543
Usp20	ubiquitin specific peptidase 20	1.232	0.535	0.067
Car13	#N/A	1.229	0.568	0.466
Tifab	#N/A	1.229	0.854	0.559
Cep55	#N/A	1.228	1.53	0.599
Epb41	#N/A	1.228	0.23	-0.007
Tgfbr2	transforming growth factor, beta receptor II	1.228	0.396	0.082
Slc15a3	solute carrier family 15, member 3	1.226	0.785	0.527
Slc5a11	#N/A	1.225	0.273	0.427
Gm6061	#N/A	1.224	0.639	-0.19
Igkv1-110	#N/A	1.224	1.333	1.628
Gm15972	#N/A	1.22	0.062	0.183
Abhd2	abhydrolase domain containing 2	1.217	1.095	0.818
Gstp-ps	#N/A	1.216	-0.548	-0.569
Krt8-ps	#N/A	1.211	-0.013	0.081
Syt14	#N/A	1.211	0.512	0.615
Tmem43	transmembrane protein 43	1.211	0.999	-0.023
Ch25h	#N/A	1.209	0.914	0.627
1700022N22Rik	#N/A	1.208	0.955	0.617
Zwilch	#N/A	1.208	1.543	0.564
Atp13a5	#N/A	1.207	-0.122	-0.017
Ncr1	#N/A	1.207	1.194	0.769
Adm	adrenomedullin	1.204	0.258	-0.154
ENSMUSG00000120920	#N/A	1.204	0.144	-0.044
Kif23	#N/A	1.203	1.193	0.385
ENSMUSG00000121054	#N/A	1.202	0.465	-0.227
Slc35d1	solute carrier family 35 (UDP-glucuronic acid/UDP-N-acetylgalactosamine dual transporter), member D1	1.198	-0.434	-0.5
Insl6	#N/A	1.196	0.947	0.115
ENSMUSG00000119993	#N/A	1.195	0.508	-0.137
Gm13688	#N/A	1.194	1.278	0.342
Pif1	#N/A	1.194	1.597	0.774
Tor1b	torsin family 1, member B	1.191	0.786	0.28
Cd180	#N/A	1.186	0.509	0.623
ENSMUSG00000120878	#N/A	1.186	0.907	0.326
Ms4a6d	membrane-spanning 4-domains, subfamily A, member 6D	1.184	0.824	0.603
9130019P16Rik	#N/A	1.183	0.313	-0.009
Ankrd40cl	#N/A	1.183	0.109	-0.191
Aldh3b1	aldehyde dehydrogenase 3 family, member B1	1.182	0.226	0.275
Trem2	triggering receptor expressed on myeloid cells 2	1.182	1.434	0.462
Naip2	NLR family, apoptosis inhibitory protein 2	1.18	0.131	0.41
Runx1	#N/A	1.18	1.059	0.876
Gm15157	#N/A	1.179	-0.219	0.004
Car6	#N/A	1.178	-0.095	-0.054
Ces1a	#N/A	1.178	-0.964	-1.026
Fosb	#N/A	1.178	0.85	0.994
Kcnab3os	#N/A	1.177	0.25	0.003
Iqgap1	IQ motif containing GTPase activating protein 1	1.176	0.771	0.579
Cd14	CD14 antigen	1.175	0.524	0.338
Igkv5-43	#N/A	1.175	0.871	0.863
Slamf7	#N/A	1.175	1.013	1.243
ENSMUSG00000119988	#N/A	1.174	0.652	0.255
Pla2g4a	phospholipase A2, group IVA (cytosolic, calcium-dependent)	1.174	0.728	0.892
Lgals3bp	lectin, galactoside-binding, soluble, 3 binding protein	1.173	0.32	-0.109
Slc7a1	#N/A	1.173	0.978	0.44
Gal3st1	#N/A	1.172	-0.091	0.058
Opn3	#N/A	1.172	1.027	0.267
Slc7a8	solute carrier family 7 (cationic amino acid transporter, y+ system), member 8	1.172	0.647	0.515
Amz1	#N/A	1.171	1.24	0.333
ENSMUSG00000120327	#N/A	1.169	0.48	-0.124
Igkv5-39	#N/A	1.168	1.316	1.325
Cd86	CD86 antigen	1.167	0.537	0.555
Cenpt	centromere protein T	1.167	1.257	-0.031
Ehd4	EH-domain containing 4	1.167	0.716	0.347
Gm3375	#N/A	1.165	0.565	0.333
Kif14	#N/A	1.164	1.626	0.304
Rragb	#N/A	1.163	1.408	1.014
Oasl1	2'-5' oligoadenylate synthetase-like 1	1.162	0.021	-0.775
Tnfrsf23	#N/A	1.161	0.443	-0.194
Gm44899	#N/A	1.16	0.531	-0.212
Chchd4	coiled-coil-helix-coiled-coil-helix domain containing 4	1.159	0.589	0.064
Cstb	cystatin B	1.159	0.286	-0.013
Gm34121	#N/A	1.159	0.885	-0.212
Rab11fip5	#N/A	1.159	0.732	0.793
Plekhh1	#N/A	1.158	0.784	-0.007
Gm7204	#N/A	1.156	0.104	-0.432
Miga1	#N/A	1.156	1.066	0.441
Rhbg	Rhesus blood group-associated B glycoprotein	1.156	-0.702	-0.195
Acot6	#N/A	1.155	1.143	0.192
Bcl2a1b	B cell leukemia/lymphoma 2 related protein A1b	1.152	1.062	0.514
C2cd2	C2 calcium-dependent domain containing 2	1.152	-0.544	-0.548
Atf3	#N/A	1.15	1.617	0.324
Fth1-ps	#N/A	1.148	-0.589	-0.699
Rock2	Rho-associated coiled-coil containing protein kinase 2	1.148	0.603	0.157
Gm19412	#N/A	1.147	0.523	0.038
Gm34574	#N/A	1.146	-0.1	-0.55
Slc38a1	#N/A	1.145	0.836	0.929
Phf11d	#N/A	1.144	0.691	0.192
Spatc1	#N/A	1.142	-0.285	-0.234
Ube2o	ubiquitin-conjugating enzyme E2O	1.142	0.541	-0.132
Bach1	BTB and CNC homology 1, basic leucine zipper transcription factor 1	1.141	0.449	0.058
Grhl1	#N/A	1.139	1.449	0.885
Tmem202	#N/A	1.139	0.7	-0.009
Cdkn1a	cyclin-dependent kinase inhibitor 1A (P21)	1.136	1.628	0.199
Cgref1	#N/A	1.136	0.531	0.03
Tpx2	#N/A	1.136	1.973	0.47
Gm11185	#N/A	1.135	0.331	0.078
Clhc1	#N/A	1.134	0.81	0.451
Gpr65	G-protein coupled receptor 65	1.134	0.67	0.699
Ccdc87	#N/A	1.133	0.08	-0.339
Trdc	#N/A	1.133	0.689	1.142
Cyp1a1	#N/A	1.131	0.44	-0.316
Sh3pxd2b	#N/A	1.13	0.722	0.306
Ighv1-50	#N/A	1.129	0.678	1.061
Arpp19	cAMP-regulated phosphoprotein 19	1.128	0.16	-0.531
Gprin2	#N/A	1.128	1.094	0.483
Zbp1	Z-DNA binding protein 1	1.128	0.481	0.417
BC147527	#N/A	1.127	0.755	0.812
Spring1	#N/A	1.126	0.464	-0.31
Neat1	nuclear paraspeckle assembly transcript 1 (non-protein coding)	1.125	1.261	-0.307
Trim36	#N/A	1.125	1.079	0.515
Aprt	adenine phosphoribosyl transferase	1.124	0.448	-0.122
Gm15590	#N/A	1.124	0.531	-0.076
Tprn	#N/A	1.122	0.607	-0.08
Ces1g	carboxylesterase 1G	1.121	-1.005	-2.159
Gla	galactosidase, alpha	1.121	1.034	-0.064
Mcm6	minichromosome maintenance complex component 6	1.121	1.184	0.644
Tmem116	#N/A	1.121	1.151	0.323
Cdcp1	#N/A	1.12	-0.2	-0.597
Ccr2	#N/A	1.119	0.879	0.813
Prdm1	#N/A	1.119	0.579	1.086
Tnip3	#N/A	1.119	1.092	1.26
Abcc1	#N/A	1.118	0.487	0.543
Spic	Spi-C transcription factor (Spi-1/PU.1 related)	1.117	0.838	0.531
Nlrp3	#N/A	1.116	0.821	0.773
Cep192	#N/A	1.115	0.536	0.268
Fam167a	#N/A	1.115	0.378	0.429
Abcd1	ATP-binding cassette, sub-family D (ALD), member 1	1.114	-0.24	-0.441
Gpr35	#N/A	1.114	0.656	0.525
Pbk	#N/A	1.113	2.182	0.415
Acsm2	#N/A	1.112	-1.785	-1.304
Gm5150	predicted gene 5150	1.112	0.845	0.689
Gm20125	#N/A	1.111	-0.264	-0.133
Me2	malic enzyme 2, NAD(+)-dependent, mitochondrial	1.111	0.583	0.625
Ajuba	ajuba LIM protein	1.109	0.491	-0.254
Plaur	#N/A	1.109	0.492	0.199
Fabp7	fatty acid binding protein 7, brain	1.108	0.811	0.219
Ly6a	lymphocyte antigen 6 complex, locus A	1.108	0.338	0.472
Strbp	spermatid perinuclear RNA binding protein	1.107	-0.256	-0.233
Mki67	#N/A	1.106	1.944	0.616
Pdcd1	#N/A	1.105	0.484	0.837
Galnt7	#N/A	1.104	0.66	0.324
Aldh1a7	aldehyde dehydrogenase family 1, subfamily A7	1.103	-0.349	-0.608
F2rl1	#N/A	1.103	0.493	0.294
Cybb	cytochrome b-245, beta polypeptide	1.102	0.621	0.759
Depdc1b	#N/A	1.102	1.181	0.367
ENSMUSG00000120754	#N/A	1.102	0.954	1.096
Gm12059	#N/A	1.102	-0.217	-0.8
Snx10	sorting nexin 10	1.102	0.136	0.089
Cenpi	#N/A	1.1	1.495	0.35
Ehhadh	enoyl-Coenzyme A, hydratase/3-hydroxyacyl Coenzyme A dehydrogenase	1.1	0.51	-0.018
Zwint	ZW10 interactor	1.1	0.85	0.155
Frzb	#N/A	1.099	0.66	0.765
Hmmr	#N/A	1.098	2.273	0.8
Mfsd6	major facilitator superfamily domain containing 6	1.098	0.212	0.112
Prc1	#N/A	1.096	2.154	0.553
Gad1-ps	#N/A	1.095	0.415	0.567
Btbd11	#N/A	1.094	0.526	0.278
Gm48069	#N/A	1.094	1.024	0.493
Evi2a	#N/A	1.09	0.801	0.709
Gm26737	#N/A	1.09	0.802	0.308
Igha	#N/A	1.09	1.265	1.333
Slc35f2	#N/A	1.09	0.575	0.171
Anxa7	annexin A7	1.089	0.479	-0.326
Ighv1-53	#N/A	1.089	0.83	1.208
Txn1	thioredoxin 1	1.088	0.115	-0.346
Dhrs9	#N/A	1.087	0.661	0.638
9930111J21Rik1	#N/A	1.086	0.584	1.042
Gm44658	#N/A	1.086	0.994	-0.264
Ak7	#N/A	1.085	1.476	0.644
Evl	Ena-vasodilator stimulated phosphoprotein	1.085	0.93	0.776
Ifit2	#N/A	1.085	0.353	0.127
Pimreg	#N/A	1.085	0.725	0.013
Acyp1	acylphosphatase 1, erythrocyte (common) type	1.084	0.118	-0.192
Clasp1	CLIP associating protein 1	1.084	0.425	0.167
Cd44	CD44 antigen	1.083	0.905	0.69
Mpeg1	macrophage expressed gene 1	1.082	0.285	0.452
Parp10	poly (ADP-ribose) polymerase family, member 10	1.082	0.225	-0.111
Zik1	#N/A	1.082	1.326	0.815
Ccn1	#N/A	1.081	0.682	0.166
Gm10252	#N/A	1.081	0.606	0.203
Gm20721	#N/A	1.081	-0.099	-0.088
4930563E18Rik	#N/A	1.079	0.504	0.126
Mcm5	#N/A	1.079	1.261	0.436
5033406O09Rik	RIKEN cDNA 5033406O09 gene	1.078	1.253	0.001
Ccl24	chemokine (C-C motif) ligand 24	1.078	0.289	0.535
Dmpk	dystrophia myotonica-protein kinase	1.078	0.236	0.372
Serpinb1b	#N/A	1.078	-0.274	-0.088
Marchf1	#N/A	1.076	0.493	0.656
Siglec1	sialic acid binding Ig-like lectin 1, sialoadhesin	1.076	0.337	0.409
Aldh1a1	aldehyde dehydrogenase family 1, subfamily A1	1.075	-0.487	-0.931
Esco2	#N/A	1.075	1.066	0.063
Kcnk13	#N/A	1.075	0.693	0.422
Lilrb4a	leukocyte immunoglobulin-like receptor, subfamily B, member 4A	1.075	0.775	0.416
Cenpe	#N/A	1.074	1.682	0.665
Epb41l3	#N/A	1.072	0.692	0.665
Bag2	BCL2-associated athanogene 2	1.07	0.212	0.082
Gm16170	#N/A	1.07	0.226	-0.307
Gm52948	#N/A	1.07	0.072	0.713
Neil3	#N/A	1.07	1.749	0.66
Slc11a1	solute carrier family 11 (proton-coupled divalent metal ion transporters), member 1	1.07	0.659	0.565
Psmd5	proteasome (prosome, macropain) 26S subunit, non-ATPase, 5	1.069	0.464	-0.156
Adora1	adenosine A1 receptor	1.068	-1.107	-1.231
Clec12a	C-type lectin domain family 12, member a	1.068	0.524	0.576
Gm10575	#N/A	1.068	0.644	0.498
Cdca2	#N/A	1.067	1.908	0.823
Dst	dystonin	1.067	0.422	0.284
Gm15879	#N/A	1.067	0.399	0.058
Gm6288	#N/A	1.066	0.516	0.268
Ighv10-1	#N/A	1.066	1.088	1.064
Rmi2	#N/A	1.065	1.046	0.707
Cenpn	#N/A	1.064	1.065	0.349
H3c6	#N/A	1.064	0.879	0.103
Tnf	#N/A	1.064	1.03	0.77
Gins2	#N/A	1.063	1.14	0.608
Xaf1	XIAP associated factor 1	1.063	0.383	-0.014
4930579F01Rik	#N/A	1.062	0.422	-0.311
Ceacam16	#N/A	1.062	0.406	0.729
Ccl5	chemokine (C-C motif) ligand 5	1.061	0.761	1.262
Grina	glutamate receptor, ionotropic, N-methyl D-aspartate-associated protein 1 (glutamate binding)	1.06	-0.169	-0.461
Slfn3	#N/A	1.06	0.502	0.693
Apol9a	apolipoprotein L 9a	1.059	0.87	-0.006
Cenps	#N/A	1.058	1.273	0.772
Myo1f	myosin IF	1.058	0.989	0.766
Slc35f5	solute carrier family 35, member F5	1.058	0.213	-0.043
Insyn1	#N/A	1.056	0.176	0.715
Jrk	#N/A	1.056	0.657	0.12
Pdlim7	PDZ and LIM domain 7	1.056	0.743	0.272
Gm10481	#N/A	1.055	-0.232	-0.476
Dnajc12	DnaJ heat shock protein family (Hsp40) member C12	1.054	0.062	0.097
Emilin2	elastin microfibril interfacer 2	1.054	0.804	0.66
ENSMUSG00000120045	#N/A	1.054	-0.003	-0.225
Cd200r1	#N/A	1.053	0.841	0.813
Cd300e	CD300E molecule	1.053	0.619	0.488
C3ar1	complement component 3a receptor 1	1.052	0.847	0.405
Map3k6	mitogen-activated protein kinase kinase kinase 6	1.052	0.674	0.276
Mgst2	#N/A	1.052	0.155	0.668
Tgm7	#N/A	1.052	0.319	0.236
Arhgap25	#N/A	1.051	0.828	0.652
Napepld	#N/A	1.051	1.069	0.359
4833419F23Rik	#N/A	1.05	0.55	0.355
Cep290	#N/A	1.05	0.752	0.292
Klf6	Kruppel-like factor 6	1.05	1.421	0.816
1700003G18Rik	#N/A	1.049	0.051	0.875
Igkv6-25	#N/A	1.048	0.746	0.881
Marco	macrophage receptor with collagenous structure	1.048	1.645	0.715
Gm19951	#N/A	1.047	0.766	0.813
Ighv5-4	#N/A	1.047	0.942	0.77
Gm14130	#N/A	1.045	-0.038	-0.058
Gpr141	#N/A	1.045	0.884	0.996
Hacd3	3-hydroxyacyl-CoA dehydratase 3	1.045	-0.077	-0.18
Septin14	#N/A	1.044	0.459	-0.143
Ints2	#N/A	1.043	0.87	-0.038
E230001N04Rik	#N/A	1.042	0.331	0.345
Pfn2	#N/A	1.042	0.88	0.448
Procr	#N/A	1.042	0.278	0.57
Cmklr1	chemokine-like receptor 1	1.041	0.567	0.677
Fcgr1	Fc receptor, IgG, high affinity I	1.041	0.562	0.58
Kifc1	#N/A	1.041	2.217	0.929
Veph1	#N/A	1.041	-0.888	0.11
Parpbp	#N/A	1.037	1.705	0.067
Rap2b	#N/A	1.036	0.894	0.392
Slc2a6	#N/A	1.036	0.99	0.744
AW011738	#N/A	1.035	1.071	-0.022
Gm29685	#N/A	1.034	0.688	0
Slc6a9	solute carrier family 6 (neurotransmitter transporter, glycine), member 9	1.034	-1.6	-0.256
Tlr1	#N/A	1.034	0.641	0.526
Wee1	WEE 1 homolog 1 (S. pombe)	1.034	0.478	0.15
Dzip3	#N/A	1.033	0.645	0.343
Snord3b-ps2	#N/A	1.031	-0.473	-0.107
Cd72	CD72 antigen	1.029	0.713	0.45
Gzma	#N/A	1.029	0.944	1.478
Atad2	#N/A	1.027	1.05	0.196
Chaf1a	#N/A	1.026	0.824	0.088
Mcm2	#N/A	1.026	1.065	0.154
Parp12	poly (ADP-ribose) polymerase family, member 12	1.026	0.147	-0.002
Ano10	anoctamin 10	1.025	0.28	-0.018
Dyrk3	#N/A	1.025	0.343	0.062
Itgax	#N/A	1.025	1.15	1.18
Chtf18	#N/A	1.022	1.87	0.712
Eda	#N/A	1.022	-0.615	0.248
P2rx3	#N/A	1.021	0.567	0.319
Ripk3	receptor-interacting serine-threonine kinase 3	1.021	0.836	0.793
Adgre1	adhesion G protein-coupled receptor E1	1.02	0.654	0.657
9430037G07Rik	#N/A	1.019	1.533	0.109
Slc10a3	solute carrier family 10 (sodium/bile acid cotransporter family), member 3	1.019	0.721	-0.155
Ubqln2	ubiquilin 2	1.019	0.271	-0.09
Asb4	#N/A	1.018	0.385	0.795
ENSMUSG00000121204	#N/A	1.018	0.427	0.251
Rwdd2a	#N/A	1.018	0.757	1.206
Mefv	#N/A	1.017	0.704	0.466
Dgkg	#N/A	1.016	0.895	0.802
Ighv1-42	#N/A	1.016	0.952	1.391
S100a11	S100 calcium binding protein A11	1.016	0.664	0.432
Wdr3	WD repeat domain 3	1.015	0.218	0.071
Aldoa	aldolase A, fructose-bisphosphate	1.014	0.608	0.234
Cd3eap	CD3E antigen, epsilon polypeptide associated protein	1.014	0.498	0.035
Gm24727	#N/A	1.013	0.032	0.196
Gm44646	#N/A	1.012	0.653	0.207
Icam1	intercellular adhesion molecule 1	1.012	1.084	0.357
ENSMUSG00000120727	#N/A	1.011	-0.03	0.215
Fam3b	#N/A	1.011	0.805	0.467
Gm26533	#N/A	1.011	0.631	0.082
Gm45494	#N/A	1.011	0.919	0.2
Cd300ld3	#N/A	1.01	0.591	0.064
Ccser2	coiled-coil serine rich 2	1.009	0.434	-0.033
Coro2a	#N/A	1.009	0.43	0.576
Fut4	#N/A	1.008	0.918	0.46
Rad54l	#N/A	1.008	1.699	0.571
Rcan1	regulator of calcineurin 1	1.008	0.506	-0.187
Trim80	#N/A	1.008	0.242	-0.228
Bub1b	#N/A	1.007	1.419	0.573
Slfn8	#N/A	1.007	0.578	0.314
Cst7	#N/A	1.006	0.436	1.28
Galnt6	#N/A	1.006	0.83	0.726
8030453O22Rik	#N/A	1.005	0.742	0.719
Entpd1	ectonucleoside triphosphate diphosphohydrolase 1	1.005	0.709	0.696
Gm11613	#N/A	1.004	1.116	0.119
Igkv8-27	#N/A	1.004	1.31	1.162
Vav1	vav 1 oncogene	1.004	0.638	0.624
Mbnl3	#N/A	1.003	-0.013	0.255
Aurkb	#N/A	1.002	2.004	0.508
Nfkb2	nuclear factor of kappa light polypeptide gene enhancer in B cells 2, p49/p100	1.002	0.818	0.42
Cyp4f41-ps	#N/A	1.001	0.912	0.236
Anxa2	annexin A2	1	0.841	0.278
Trim69	#N/A	1	0.723	-0.298
Tyw1	tRNA-yW synthesizing protein 1 homolog (S. cerevisiae)	0.999	0.288	-0.09
Pkib	#N/A	0.998	0.724	0.46
Arhgap44	#N/A	0.997	0.16	-0.062
Ckap2l	#N/A	0.997	2.063	0.7
Igkv4-63	#N/A	0.997	0.498	0.202
Tuba1c	tubulin, alpha 1C	0.997	0.539	-0.626
Gdf15	growth differentiation factor 15	0.995	2.546	1.285
Hsph1	heat shock 105kDa/110kDa protein 1	0.995	1.346	-0.12
Mapre2	microtubule-associated protein, RP/EB family, member 2	0.995	0.068	0.135
Armcx4	#N/A	0.994	0.596	0.48
H2ax	#N/A	0.994	1.044	-0.108
Igkv9-120	#N/A	0.994	0.121	0.493
Mast2	microtubule associated serine/threonine kinase 2	0.994	0.336	-0.045
Msr1	macrophage scavenger receptor 1	0.994	0.477	0.321
Fignl1	#N/A	0.993	1.703	0.174
Gstp1	glutathione S-transferase, pi 1	0.993	-0.327	-0.362
Ighv1-76	#N/A	0.993	0.669	0.581
Calr3	calreticulin 3	0.992	0.598	0.073
Bard1	#N/A	0.991	1.171	0.419
Lair1	leukocyte-associated Ig-like receptor 1	0.991	0.392	0.463
Kif20b	#N/A	0.99	1.512	0.55
Dnajc10	DnaJ heat shock protein family (Hsp40) member C10	0.989	0.159	0.085
H2-T22	histocompatibility 2, T region locus 22	0.989	-0.052	-0.044
Itpa-ps1	#N/A	0.989	0.234	0.868
Rgs1	regulator of G-protein signaling 1	0.989	1.281	0.492
Tctn3	#N/A	0.989	0.442	0.406
Ccr5	chemokine (C-C motif) receptor 5	0.988	0.506	0.635
Epdr1	#N/A	0.988	0.238	1.161
Ap1s3	#N/A	0.987	0.939	0.26
Pilra	paired immunoglobin-like type 2 receptor alpha	0.986	0.473	0.743
Rtn4	reticulon 4	0.986	0.117	0.2
Flacc1	#N/A	0.985	-0.66	-0.689
Setd7	SET domain containing (lysine methyltransferase) 7	0.985	0.476	0.419
Ifi211	#N/A	0.984	0.505	0.289
Acad12	acyl-Coenzyme A dehydrogenase family, member 12	0.982	0.323	0.177
Adora2b	#N/A	0.982	0.24	0.454
Cd53	CD53 antigen	0.982	0.632	0.58
Slfn2	schlafen 2	0.982	0.708	0.433
Prkaa2	protein kinase, AMP-activated, alpha 2 catalytic subunit	0.981	-0.335	-0.115
Fgf21	fibroblast growth factor 21	0.98	1.519	0.41
Iqck	#N/A	0.98	0.655	0.246
Ms4a6b	membrane-spanning 4-domains, subfamily A, member 6B	0.98	0.68	0.689
Rad51	#N/A	0.98	1.646	0.025
Dusp13	#N/A	0.979	-0.018	0.822
ENSMUSG00000121485	#N/A	0.979	0.664	0.419
Gng2	#N/A	0.976	0.571	0.515
Sgo2a	#N/A	0.976	1.476	0.364
Gm37983	#N/A	0.975	1.285	-0.013
Gm14379	#N/A	0.974	1.025	0.108
Ifitm6	#N/A	0.974	0.353	-0.117
Pde4d	#N/A	0.974	-0.225	0.479
Rgs11	#N/A	0.974	0.171	1.13
Cep83	centrosomal protein 83	0.973	0.173	0.104
Zfp469	#N/A	0.973	0.782	0.923
Gm46559	#N/A	0.972	0.042	0
Ighv1-26	#N/A	0.972	1.1	0.792
Igkv8-24	#N/A	0.972	1.191	1.543
Lzts1	#N/A	0.972	0.502	0.271
9330159M07Rik	#N/A	0.971	0.993	-0.001
Cd8a	#N/A	0.971	0.717	1.506
Slamf9	#N/A	0.971	0.873	0.596
Gm17092	#N/A	0.97	0.786	0.266
H2-M6-ps	#N/A	0.969	0.424	0.161
Ncapg	#N/A	0.969	1.953	0.478
Cyp3a59	cytochrome P450, family 3, subfamily a, polypeptide 59	0.968	0.739	-0.312
Mkln1os	#N/A	0.968	0.953	0.547
Rbbp8	retinoblastoma binding protein 8, endonuclease	0.968	0.545	0.062
Tmem65	transmembrane protein 65	0.968	0.86	0.59
Treml4	triggering receptor expressed on myeloid cells-like 4	0.968	0.797	0.509
AW551984	#N/A	0.967	0.493	0.908
Ncf2	neutrophil cytosolic factor 2	0.967	0.863	0.72
Wdr31	#N/A	0.967	1.023	0.434
Cds2	CDP-diacylglycerol synthase (phosphatidate cytidylyltransferase) 2	0.966	-0.056	-0.099
Gm20658	#N/A	0.966	0.037	0.169
Gm43489	#N/A	0.966	0.602	0.132
Igkv1-135	#N/A	0.965	1.456	1.253
Afg3l2	AFG3-like AAA ATPase 2	0.963	0.12	-0.134
ENSMUSG00000121224	#N/A	0.963	-0.02	-0.051
Ifi206	#N/A	0.963	0.695	0.493
Crls1	cardiolipin synthase 1	0.962	0.211	0.048
Mrps36-ps1	#N/A	0.962	-0.27	0.232
Trim12c	tripartite motif-containing 12C	0.962	0.069	0.065
Cyth4	cytohesin 4	0.961	0.706	0.624
Etnppl	ethanolamine phosphate phospholyase	0.961	-0.581	-0.179
Jdp2	Jun dimerization protein 2	0.961	0.987	0.847
B4galt6	#N/A	0.96	0.524	0.618
Ctss	cathepsin S	0.96	0.63	0.637
Cyp2d41-ps	#N/A	0.96	1.018	-0.015
Gm16374	#N/A	0.96	-0.057	0.158
Rnf17	#N/A	0.96	1.126	0.588
Gm26787	#N/A	0.959	0.831	0.338
Gm31219	#N/A	0.959	-0.052	-0.115
Pomgnt2	#N/A	0.959	0.631	-0.147
Timp1	#N/A	0.959	1.048	0.707
Mir3968	#N/A	0.958	0.769	0.347
1520401A03Rik	#N/A	0.957	1.239	0.254
AA388235	#N/A	0.956	0.102	0.42
Cd83	#N/A	0.956	0.55	0.167
Gdf3	#N/A	0.956	0.304	0.194
Urm1	ubiquitin related modifier 1	0.956	0.248	-0.018
Klrb1	#N/A	0.955	0.387	0.279
Nxf7	#N/A	0.955	0.438	0.087
Spire1	#N/A	0.955	0.761	0.561
Il12b	#N/A	0.954	0.73	0.814
Spi1	spleen focus forming virus (SFFV) proviral integration oncogene	0.954	0.539	0.473
C130026I21Rik	#N/A	0.953	1.062	1.144
Lrrc25	leucine rich repeat containing 25	0.953	0.667	0.609
Cdc25b	#N/A	0.952	1.242	0.749
Gm10734	#N/A	0.952	0.413	-0.516
Psmb8	proteasome (prosome, macropain) subunit, beta type 8 (large multifunctional peptidase 7)	0.952	0.136	0.069
Csf1	colony stimulating factor 1 (macrophage)	0.951	0.047	0.024
Nr4a3	#N/A	0.951	0.951	0.859
Plekha1	pleckstrin homology domain containing, family A (phosphoinositide binding specific) member 1	0.951	0.88	0.155
Serpinb10	#N/A	0.951	0.026	-0.377
Zdhhc2	#N/A	0.951	1.326	0.482
Parvg	#N/A	0.95	0.597	0.558
Slc25a17	solute carrier family 25 (mitochondrial carrier, peroxisomal membrane protein), member 17	0.95	-0.581	-0.579
Chmp4c	#N/A	0.949	0.926	0.734
Otulinl	#N/A	0.949	0.824	0.617
Rsad1	radical S-adenosyl methionine domain containing 1	0.949	0.776	-0.171
Cenpf	#N/A	0.948	2.024	0.951
Fam111a	#N/A	0.948	0.687	0.663
Plcg2	#N/A	0.948	0.664	0.749
Cd48	CD48 antigen	0.947	0.777	0.614
Dtl	#N/A	0.947	1.286	0.316
Wdr54	#N/A	0.947	1.619	-0.148
1700066B19Rik	#N/A	0.946	0.371	0.112
Fbxo36	F-box protein 36	0.946	-0.349	-0.343
Sirpb1a	#N/A	0.946	0.679	0.493
Ccdc148	#N/A	0.945	0.622	0.621
Dlg5	#N/A	0.945	0.227	0.021
Lrrc58	leucine rich repeat containing 58	0.945	0.451	-0.254
Ubxn11	#N/A	0.945	1.133	0.466
Gbp9	#N/A	0.944	0.173	0.391
Ighv1-80	#N/A	0.943	1.029	1.132
Itgb2	integrin beta 2	0.943	0.612	0.658
Mpp7	membrane protein, palmitoylated 7 (MAGUK p55 subfamily member 7)	0.943	0.254	0.089
ENSMUSG00000119942	#N/A	0.942	0.6	0.085
Clec4e	#N/A	0.941	0.649	1.305
Dnai4	#N/A	0.941	0.502	0.007
Ighv5-17	#N/A	0.941	1.013	1.038
Myo5a	#N/A	0.941	0.444	0.691
ENSMUSG00000121156	#N/A	0.94	-0.022	0.244
Gm50012	#N/A	0.94	1.323	0.598
Slc2a1	solute carrier family 2 (facilitated glucose transporter), member 1	0.94	0.06	-0.044
Dctd	#N/A	0.939	0.568	-0.303
Hck	hemopoietic cell kinase	0.939	0.716	0.589
Lekr1	#N/A	0.939	1.432	0.685
Slc35g1	solute carrier family 35, member G1	0.938	0.479	0.018
Nckap1l	NCK associated protein 1 like	0.937	0.562	0.565
P2ry10b	#N/A	0.936	0.263	0.263
Camk2n2	#N/A	0.935	1.156	0.613
Ccdc18	#N/A	0.935	1.186	0.691
Igsf11	immunoglobulin superfamily, member 11	0.935	0.679	0.025
Tapbp	TAP binding protein	0.935	0.13	0.138
Gm19765	#N/A	0.933	0.449	0.296
Plekhb1	pleckstrin homology domain containing, family B (evectins) member 1	0.933	-0.292	-0.139
Serpinb6a	serine (or cysteine) peptidase inhibitor, clade B, member 6a	0.933	0.608	0.38
Wipf3	WAS/WASL interacting protein family, member 3	0.933	-0.794	-0.358
A230060F14Rik	#N/A	0.932	0.178	0.391
Csrp2	cysteine and glycine-rich protein 2	0.932	0.799	0.317
Cx3cr1	#N/A	0.932	0.494	0.4
Krt18	keratin 18	0.932	0.78	-0.077
Iqgap3	#N/A	0.931	1.61	0.239
Niban1	#N/A	0.931	0.513	0.73
Laptm5	lysosomal-associated protein transmembrane 5	0.93	0.615	0.621
Ypel4	#N/A	0.93	1.156	0.013
Kif5c	#N/A	0.929	0.827	1.173
Ncapg2	#N/A	0.929	1.042	0.428
Batf	#N/A	0.927	0.901	0.744
Ddhd2	DDHD domain containing 2	0.927	0.664	0.099
Il18bp	interleukin 18 binding protein	0.927	0.481	0.455
Klc3	#N/A	0.926	1.147	0.853
Magohb	mago homolog B, exon junction complex core component	0.926	0.568	0.244
ENSMUSG00000119947	#N/A	0.925	0.716	0.281
Lgmn	legumain	0.925	0.529	0.327
Tyrobp	TYRO protein tyrosine kinase binding protein	0.925	0.665	0.528
Zfp786	#N/A	0.925	0.52	-0.501
Cd300a	CD300A molecule	0.924	0.871	0.591
Eif4ebp1	eukaryotic translation initiation factor 4E binding protein 1	0.924	0.013	-0.091
Gm47352	#N/A	0.924	0.238	0.235
Tbcel	tubulin folding cofactor E-like	0.924	-0.734	-0.459
Csad	cysteine sulfinic acid decarboxylase	0.923	0.217	0.504
ENSMUSG00000120460	#N/A	0.923	0.015	0.569
Smim40	#N/A	0.923	0.416	0.843
Epb41l1	#N/A	0.922	0.26	0.004
Klra17	#N/A	0.922	0.626	0.496
Arhgap15	#N/A	0.921	0.477	0.812
AV099323	#N/A	0.921	0.679	0.232
Litaf	LPS-induced TN factor	0.921	0.721	0.118
Comtd1	#N/A	0.92	0.776	0.107
1600023N17Rik	#N/A	0.919	1.027	0.562
Cdkl2	cyclin-dependent kinase-like 2 (CDC2-related kinase)	0.919	0.006	-0.013
Havcr2	#N/A	0.919	0.912	0.897
Sirpb1b	#N/A	0.919	0.679	0.143
ENSMUSG00000121061	#N/A	0.918	0.125	0.398
Arhgap19	Rho GTPase activating protein 19	0.917	0.896	0.545
Axl	AXL receptor tyrosine kinase	0.917	0.601	0.519
Gm34589	#N/A	0.917	0.092	0.468
Gm43332	#N/A	0.917	0.15	0.437
Pclaf	#N/A	0.917	1.318	0.827
Rhod	ras homolog family member D	0.917	0.555	0.081
Tlr8	#N/A	0.917	0.67	0.721
Appbp2os	#N/A	0.916	0.236	-0.014
Ighv1-19	#N/A	0.916	0.866	1.197
Ighv3-6	#N/A	0.916	1.032	1.082
Msantd3	#N/A	0.916	0.212	0.235
Pi4k2b	phosphatidylinositol 4-kinase type 2 beta	0.916	0.539	-0.114
Prune2	#N/A	0.916	0.867	0.821
Sele	#N/A	0.916	0.427	0.143
Spaca9	#N/A	0.916	0.092	0.247
ENSMUSG00000120740	#N/A	0.915	0.648	-0.772
Hsp90aa1	heat shock protein 90, alpha (cytosolic), class A member 1	0.915	1.252	-0.113
Tedc1	#N/A	0.915	1.373	0.329
A430057M04Rik	#N/A	0.913	0.225	0.359
Arhgap27	#N/A	0.913	0.356	0.705
Irgm1	immunity-related GTPase family M member 1	0.913	0.2	0.045
Jun	jun proto-oncogene	0.913	1.5	0.802
Tctn2	#N/A	0.913	0.214	0.418
Gm12602	#N/A	0.912	0.412	-0.283
Shcbp1	#N/A	0.911	1.805	0.684
Nrip1	nuclear receptor interacting protein 1	0.91	0.271	-0.166
ENSMUSG00000120419	#N/A	0.909	0.372	0.684
2610306O10Rik	#N/A	0.908	0.729	0.338
4930430E12Rik	#N/A	0.908	0.58	0.291
Eldr	#N/A	0.908	0.791	0.297
Tmem26	#N/A	0.908	0.589	0.464
Nub1	negative regulator of ubiquitin-like proteins 1	0.907	0.217	-0.062
Aldh1a3	#N/A	0.905	0.649	0.72
Angptl7	#N/A	0.905	0.659	0.617
Ccdc180	#N/A	0.904	2.342	0.358
Dusp18	#N/A	0.904	0.184	1.277
Igkc	#N/A	0.904	1.179	1.332
Snora34	#N/A	0.904	0.411	0.667
Gbp10	guanylate-binding protein 10	0.903	0.17	0.454
Cd300lf	CD300 molecule like family member F	0.902	0.619	0.498
ENSMUSG00000120937	#N/A	0.902	1.557	0.695
Ifit1bl1	#N/A	0.902	0.926	1.197
Ttc16	#N/A	0.902	1.228	-0.02
Cend1	#N/A	0.901	0.066	-0.044
Gm44103	#N/A	0.901	0.557	0.517
Knl1	#N/A	0.901	1.847	0.506
Lpxn	leupaxin	0.901	0.707	0.39
Cdkl3	#N/A	0.9	0.82	-0.068
Dlgap5	#N/A	0.9	2.109	0.77
Acot9	acyl-CoA thioesterase 9	0.899	1.026	0.291
Afp	alpha fetoprotein	0.899	1.896	0.418
Gm5148	#N/A	0.899	0.331	0.281
Gm5602	#N/A	0.899	0.744	0.314
Hivep1	human immunodeficiency virus type I enhancer binding protein 1	0.899	0.646	0.069
Serinc4	#N/A	0.899	0.729	0.574
Aoah	acyloxyacyl hydrolase	0.898	0.747	0.524
Arhgef39	#N/A	0.898	1.7	0.571
Gm45873	#N/A	0.898	0.547	0.153
Gm11868	#N/A	0.897	0.202	0.246
Rbm3os	#N/A	0.897	0.586	0.441
Sgcb	#N/A	0.897	0.367	0.696
Sirpa	signal-regulatory protein alpha	0.897	0.67	0.589
Hey1	#N/A	0.896	0.247	0.761
Stpg1	#N/A	0.896	0.192	-0.331
Ticam2	#N/A	0.896	0.675	0.393
Bub1	#N/A	0.895	1.82	0.249
Dok2	docking protein 2	0.895	0.637	0.255
Gm13292	#N/A	0.895	0.244	0.34
Igkv4-68	#N/A	0.895	0.646	0.547
Myo9a	#N/A	0.895	0.495	0.531
Srsf12	#N/A	0.895	0.78	-0.126
Vwa1	#N/A	0.895	0.468	0.321
Gm13822	#N/A	0.894	0.671	0.084
Trem1	#N/A	0.894	1.448	0.4
Ugt1a8	#N/A	0.894	-0.291	-0.221
Xrra1	#N/A	0.894	0.917	0.404
4930455G09Rik	#N/A	0.893	1.251	0.848
Mybl2	#N/A	0.893	1.131	0.817
Trim5	#N/A	0.893	0.023	0.051
Gch1	GTP cyclohydrolase 1	0.892	-0.272	-0.117
Zfp248	#N/A	0.892	1.389	0.306
Adh6b	#N/A	0.891	0.66	1.066
ENSMUSG00000120820	#N/A	0.891	0.633	0.428
Fgl2	#N/A	0.891	0.433	0.871
Ighv1-78	#N/A	0.891	0.598	0.902
Ighv5-12	#N/A	0.891	0.583	0.224
Itga4	#N/A	0.891	0.511	0.742
Mir3100	#N/A	0.891	0.891	0.246
Myo9b	myosin IXb	0.891	0.384	0.158
Trim38	#N/A	0.891	0.481	0
Matr3-ps2	#N/A	0.89	-0.201	-0.256
6030400A10Rik	#N/A	0.889	-0.191	0.489
Atp6v1a	ATPase, H+ transporting, lysosomal V1 subunit A	0.889	0.409	0.11
Gm32401	#N/A	0.889	0.839	0.744
Plac8	placenta-specific 8	0.888	0.605	0.45
Smpdl3b	#N/A	0.888	0.704	0.159
E2f6	E2F transcription factor 6	0.887	0.807	0.094
ENSMUSG00000121083	#N/A	0.887	1.045	0.408
Trmt12	#N/A	0.887	0.701	-0.059
Arhgap22	#N/A	0.886	0.473	0.745
Clec1b	C-type lectin domain family 1, member b	0.886	0.419	0.394
D030055H07Rik	#N/A	0.886	0.44	0.046
Ifi204	interferon activated gene 204	0.886	0.571	0.412
Clec4a2	#N/A	0.885	0.556	0.522
Csf2rb2	colony stimulating factor 2 receptor, beta 2, low-affinity (granulocyte-macrophage)	0.885	0.556	0.704
Fam72a	#N/A	0.885	0.295	0.057
Slc22a4	#N/A	0.885	-1.082	-0.647
Akr1c12	aldo-keto reductase family 1, member C12	0.884	0.077	-0.087
Gcnt1	#N/A	0.884	0.615	0.597
Igkv6-20	#N/A	0.884	0.855	0.612
Trim45	#N/A	0.884	0.789	0.129
Got1l1	#N/A	0.883	1.116	0.249
Tectb	#N/A	0.883	1.007	0.422
Slc25a24	#N/A	0.882	0.291	0.323
Taf4b	#N/A	0.881	0.086	-0.096
5430414B19Rik	#N/A	0.88	0.247	-0.105
Dnah1	#N/A	0.879	0.804	-0.173
Tagap	#N/A	0.879	0.859	1.188
Hilpda	hypoxia inducible lipid droplet associated	0.878	1.551	0.274
Soat1	sterol O-acyltransferase 1	0.878	0.524	0.459
Arhgef5	Rho guanine nucleotide exchange factor (GEF) 5	0.877	0.241	-0.312
Eif6	eukaryotic translation initiation factor 6	0.877	0.46	-0.049
Foxm1	#N/A	0.877	1.515	0.184
Gm7266	#N/A	0.876	0.596	0.113
Arl5c	#N/A	0.875	0.798	0.324
BC051226	cDNA sequence BC051226	0.875	0.1	-0.271
Cenpp	#N/A	0.875	1.119	0.417
Ifi27l2a	interferon, alpha-inducible protein 27 like 2A	0.875	0.441	-0.023
Wfdc17	WAP four-disulfide core domain 17	0.875	0.687	0.404
Eif4e3	eukaryotic translation initiation factor 4E member 3	0.874	-0.275	-0.139
Kbtbd8	#N/A	0.874	0.639	-0.057
Dcaf12	DDB1 and CUL4 associated factor 12	0.873	0.147	-0.121
Gm15823	#N/A	0.872	-0.148	-0.732
Cdca5	#N/A	0.871	1.421	0.81
Mbnl2	muscleblind like splicing factor 2	0.871	0.2	-0.128
Ulbp1	#N/A	0.871	0.822	0.599
Ccne2	#N/A	0.87	0.557	-0.466
Gm3587	#N/A	0.869	0.049	0.114
Ifi30	interferon gamma inducible protein 30	0.869	0.636	0.355
Prmt2	#N/A	0.869	0.915	0.405
Atg12	autophagy related 12	0.868	0.63	-0.045
H1f2	#N/A	0.868	0.887	-0.175
Inpp5d	inositol polyphosphate-5-phosphatase D	0.868	0.507	0.576
Trim30a	tripartite motif-containing 30A	0.868	0.388	0.218
Cage1	#N/A	0.867	0.876	-0.048
D16Ertd472e	DNA segment, Chr 16, ERATO Doi 472, expressed	0.867	0.103	0.06
Fam161a	#N/A	0.867	0.1	-0.126
Fpr2	formyl peptide receptor 2	0.867	0.724	0.665
Gbp2	guanylate binding protein 2	0.867	0.38	0.864
Scamp5	secretory carrier membrane protein 5	0.867	0.65	0.106
Timd4	T cell immunoglobulin and mucin domain containing 4	0.867	0.477	0.466
Bbs7	Bardet-Biedl syndrome 7 (human)	0.866	0.249	0.015
Fyb	FYN binding protein	0.866	0.561	0.685
Zfp746	zinc finger protein 746	0.866	0.021	-0.358
Calml4	calmodulin-like 4	0.865	0.761	-0.557
Elmo1	#N/A	0.865	0.132	0.096
Pik3cg	#N/A	0.865	0.647	0.646
Riok2	RIO kinase 2 (yeast)	0.865	0.656	-0.106
Sat1	spermidine/spermine N1-acetyl transferase 1	0.865	0.793	0.051
Zfp78	#N/A	0.865	0.653	-0.345
Bin1	bridging integrator 1	0.864	0.185	0.264
Hk3	hexokinase 3	0.864	0.591	0.743
Lpar5	#N/A	0.864	0.353	0.267
Gm15491	#N/A	0.863	-0.041	0.265
Gm39078	#N/A	0.863	0.395	-0.129
S100a4	S100 calcium binding protein A4	0.863	0.83	0.699
Ano6	anoctamin 6	0.862	0.571	0.639
Eme2	essential meiotic structure-specific endonuclease subunit 2	0.862	0.876	0.03
Mtmr11	myotubularin related protein 11	0.862	0.593	0.357
Myo1g	#N/A	0.862	0.703	0.672
Slc30a4	solute carrier family 30 (zinc transporter), member 4	0.862	0.345	-0.11
Uspl1	ubiquitin specific peptidase like 1	0.862	0.446	-0.075
9030607J07Rik	#N/A	0.861	0.324	-0.149
Dmac2l	#N/A	0.861	0.415	0.216
Ighv1-85	#N/A	0.861	0.793	0.967
Il17rb	interleukin 17 receptor B	0.861	-0.063	0.138
Csf2ra	colony stimulating factor 2 receptor, alpha, low-affinity (granulocyte-macrophage)	0.86	0.898	0.431
Pvr	poliovirus receptor	0.86	0.803	0.219
Rad51ap1	#N/A	0.86	1.286	0.139
Ace	#N/A	0.859	0.625	1.138
AI662270	expressed sequence AI662270	0.859	0.925	0.731
Ccna2	#N/A	0.859	1.908	0.495
Gm24045	#N/A	0.859	0.091	0.483
Irf4	#N/A	0.859	0.594	0.856
Igsf6	immunoglobulin superfamily, member 6	0.858	0.703	0.647
Plekho2	pleckstrin homology domain containing, family O member 2	0.858	0.544	0.348
Ripk4	receptor-interacting serine-threonine kinase 4	0.858	0.683	0.095
4930532G15Rik	#N/A	0.857	0.521	0.205
Apobr	#N/A	0.857	0.565	0.652
Creb5	#N/A	0.857	0.646	0.759
ENSMUSG00000121027	#N/A	0.857	0.76	0.542
ENSMUSG00000121243	#N/A	0.857	0.464	0.124
4933406P04Rik	#N/A	0.856	0.558	-0.135
Bst2	bone marrow stromal cell antigen 2	0.856	0.433	0.142
Cd163	CD163 antigen	0.856	0.151	0.493
Gm44430	#N/A	0.856	-0.239	0.281
Sdc3	syndecan 3	0.856	0.386	0.47
Shc4	#N/A	0.856	1.364	0.669
Igkv4-59	#N/A	0.855	1.142	1.781
Smox	spermine oxidase	0.855	0.784	0.082
Trpv2	#N/A	0.855	0.641	0.507
Lonrf1	LON peptidase N-terminal domain and ring finger 1	0.854	0.748	-0.161
Tbxas1	thromboxane A synthase 1, platelet	0.854	0.494	0.545
AB124611	cDNA sequence AB124611	0.853	0.464	0.513
Gm10167	#N/A	0.853	0.343	0.243
Mcemp1	#N/A	0.853	0.495	0.598
Plau	#N/A	0.853	0.286	0.156
Akr1a1	aldo-keto reductase family 1, member A1 (aldehyde reductase)	0.852	0	-0.405
Tuft1	tuftelin 1	0.852	1.042	0.152
Cldn4	#N/A	0.851	0.558	0.394
Myof	#N/A	0.851	0.653	0.631
P2ry6	pyrimidinergic receptor P2Y, G-protein coupled, 6	0.85	0.732	0.5
Mastl	#N/A	0.848	1.129	0.104
Tpr	translocated promoter region, nuclear basket protein	0.848	0.672	0.16
2510009E07Rik	RIKEN cDNA 2510009E07 gene	0.847	0.756	0.276
Chpf2	chondroitin polymerizing factor 2	0.847	0.709	-0.051
Patl2	#N/A	0.847	0.896	-0.006
Prdx1	peroxiredoxin 1	0.847	0.298	-0.212
Arid5a	#N/A	0.846	0.567	0.218
Cd9	CD9 antigen	0.845	0.265	0.421
Clec4a3	C-type lectin domain family 4, member a3	0.845	0.569	0.387
Gm21399	#N/A	0.845	0.491	0.417
Rnf115	ring finger protein 115	0.845	0.333	-0.009
Stat4	#N/A	0.845	0.728	0.732
Gm8824	#N/A	0.844	0.306	0.118
Ifi205	interferon activated gene 205	0.844	0.6	0.686
Psme1	proteasome (prosome, macropain) activator subunit 1 (PA28 alpha)	0.844	0.234	-0.203
Clec4f	C-type lectin domain family 4, member f	0.843	0.432	0.407
Gm3671	#N/A	0.843	0.4	0.092
Pitpnm1	#N/A	0.843	0.694	0.355
Slc8a1	#N/A	0.843	0.351	0.608
Clspn	#N/A	0.842	1.309	0.05
Jchain	immunoglobulin joining chain	0.842	1.103	1.279
Mtrr	5-methyltetrahydrofolate-homocysteine methyltransferase reductase	0.842	0.483	-0.097
Ndc80	#N/A	0.842	1.529	0.378
Ctps2	cytidine 5'-triphosphate synthase 2	0.841	0.385	0.209
D130062J10Rik	#N/A	0.841	0.335	0.775
Gm33318	#N/A	0.841	0.515	-0.164
Zfp428	#N/A	0.841	1.287	-0.317
1700007L15Rik	RIKEN cDNA 1700007L15 gene	0.84	0.961	0.227
Alox5ap	arachidonate 5-lipoxygenase activating protein	0.84	0.528	0.496
Lcor	ligand dependent nuclear receptor corepressor	0.84	0.208	0.173
Arl11	#N/A	0.839	0.794	0.51
Melk	#N/A	0.839	1.373	0.005
1110046J04Rik	#N/A	0.838	1.082	1.018
Gm47882	#N/A	0.838	-0.278	-0.681
Hk2	#N/A	0.838	0.326	1.755
Hpgds	#N/A	0.838	0.653	0.268
Inhbb	inhibin beta-B	0.838	0.253	-0.077
Phf11a	#N/A	0.838	0.571	0.417
Slc52a2	solute carrier protein 52, member 2	0.838	-0.129	-0.648
Gm13080	#N/A	0.837	0.389	0.505
Gzmb	#N/A	0.837	0.753	1.379
Trim24	tripartite motif-containing 24	0.837	0.329	-0.141
Trpm8	#N/A	0.837	-0.679	-0.263
Zdhhc23	#N/A	0.837	-0.015	0.867
Apbb1ip	amyloid beta (A4) precursor protein-binding, family B, member 1 interacting protein	0.836	0.473	0.429
Gm19705	predicted gene, 19705	0.836	1.197	0.494
Zfr2	#N/A	0.836	0.581	-0.397
Btk	#N/A	0.835	0.478	0.479
Cdc42ep5	#N/A	0.835	0.998	0.403
Ighv1-64	#N/A	0.835	1.306	1.473
8030456M14Rik	#N/A	0.834	0.29	0.229
Ccl22	#N/A	0.834	1.047	1.259
Fancd2	#N/A	0.834	1.268	0.288
Ubap1	ubiquitin-associated protein 1	0.834	0.082	-0.3
1700048O20Rik	#N/A	0.833	0.486	0.28
Flywch1	FLYWCH-type zinc finger 1	0.833	0.779	-0.069
Nme2	NME/NM23 nucleoside diphosphate kinase 2	0.833	0.449	-0.099
Troap	#N/A	0.833	1.485	0.362
Zdhhc13	zinc finger, DHHC domain containing 13	0.833	0.492	0.157
Gm12250	#N/A	0.832	0.181	0.554
Pacsin2	protein kinase C and casein kinase substrate in neurons 2	0.832	0.035	-0.081
Akr1b7	#N/A	0.831	0.825	-0.148
Dcst2	#N/A	0.831	1.044	-0.034
Glipr1	#N/A	0.831	0.962	0.712
Nop58	NOP58 ribonucleoprotein	0.831	0.881	-0.076
Cdca8	#N/A	0.83	1.378	0.288
Dock2	#N/A	0.83	0.455	0.599
Nek2	#N/A	0.83	1.034	0.57
Tmbim1	transmembrane BAX inhibitor motif containing 1	0.83	0.324	0.005
Bag3	BCL2-associated athanogene 3	0.829	0.888	-0.11
Csf2rb	colony stimulating factor 2 receptor, beta, low-affinity (granulocyte-macrophage)	0.829	0.549	0.456
Gm31374	#N/A	0.829	0.146	0.577
Gm56484	#N/A	0.829	0.639	-0.121
Adap1	#N/A	0.828	0.589	0.644
Cd101	#N/A	0.828	0.212	1.159
Chpf	#N/A	0.828	1.323	0.665
Fgr	FGR proto-oncogene, Src family tyrosine kinase	0.828	0.623	0.503
Trim30c	#N/A	0.828	0.445	0.346
Cda	cytidine deaminase	0.827	-0.46	-0.528
Ighv1-52	#N/A	0.827	0.597	0.528
Mmp27	#N/A	0.827	0.41	-0.136
Lpl	lipoprotein lipase	0.826	0.36	0.998
Mafk	v-maf musculoaponeurotic fibrosarcoma oncogene family, protein K (avian)	0.826	0.166	-0.167
Pgrmc1	progesterone receptor membrane component 1	0.826	-0.244	-0.558
Slc1a5	solute carrier family 1 (neutral amino acid transporter), member 5	0.826	0.981	0.475
0610009L18Rik	#N/A	0.825	0.448	-0.031
Folr2	folate receptor 2 (fetal)	0.825	0.36	0.265
Gm49223	#N/A	0.825	0.896	0.11
Gm9733	#N/A	0.825	0.511	0.385
Rgs2	regulator of G-protein signaling 2	0.825	0.465	0.462
Tmem140	transmembrane protein 140	0.825	0.261	0.363
Cldn23	#N/A	0.824	-0.32	-0.257
Dpep2	#N/A	0.823	0.232	0.78
Dppa3	#N/A	0.823	0.31	0.111
Tmcc3	transmembrane and coiled coil domains 3	0.823	-0.138	0.052
Gm48338	#N/A	0.822	0.654	0
Gm5129	#N/A	0.822	0.863	0.124
Rab39	#N/A	0.822	0.5	0.379
Ranbp17	#N/A	0.822	-0.152	-0.107
Tlnrd1	#N/A	0.822	0.612	0.007
Ttc39d	#N/A	0.822	0.316	-0.011
Arhgap11a	#N/A	0.821	1.27	0.471
Bmerb1	#N/A	0.821	-1.692	-1.484
Invs	inversin	0.821	0.377	-0.007
Selplg	#N/A	0.821	0.779	0.919
Ska1	#N/A	0.82	1.728	0.59
9930014A18Rik	#N/A	0.819	-0.205	0.198
Vat1	vesicle amine transport 1	0.819	0.432	-0.132
Ap3m2	#N/A	0.818	0.681	-0.073
Cd300ld	CD300 molecule like family member d	0.818	0.628	0.541
Mir142hg	#N/A	0.818	0.803	0.804
R74862	#N/A	0.818	0.527	0.756
Racgap1	#N/A	0.818	1.67	0.603
Tnc	#N/A	0.818	1.211	0.563
Gm12715	#N/A	0.817	-0.072	-0.143
Gm39157	#N/A	0.817	0.511	0.222
Pacc1	#N/A	0.817	0.999	0.236
Ppcs	phosphopantothenoylcysteine synthetase	0.817	0.393	-0.337
Rhox5	#N/A	0.817	0.3	-0.431
Sgo1	#N/A	0.817	1.709	0.479
Ighv8-8	#N/A	0.816	0.84	1.403
Rit1	Ras-like without CAAX 1	0.816	0.251	-0.068
Scarna6	#N/A	0.816	0.759	0.573
Stx11	#N/A	0.816	0.564	0.717
Ksr2	#N/A	0.815	0.432	0.681
Slfn9	#N/A	0.815	0.664	0.113
AW112010	expressed sequence AW112010	0.814	-0.292	-0.105
Ckap2	#N/A	0.814	2.011	0.655
Cyba	cytochrome b-245, alpha polypeptide	0.814	0.707	0.483
Gm12762	#N/A	0.814	0.264	0.483
Gm3052	#N/A	0.814	1.456	1.053
Ticrr	#N/A	0.814	1.032	0.29
Ect2	#N/A	0.813	1.357	0.312
Ighv14-2	#N/A	0.813	1.122	1.073
Fcgr4	Fc receptor, IgG, low affinity IV	0.812	0.427	0.59
Gm7666	#N/A	0.812	-0.262	0.153
Ifi207	#N/A	0.812	0.506	0.318
Kdelr3	#N/A	0.812	0.716	0.87
Ctnnal1	catenin (cadherin associated protein), alpha-like 1	0.811	0.08	0.052
Cdc42se1	CDC42 small effector 1	0.81	0.421	0.106
Ddc	dopa decarboxylase	0.81	-0.252	-0.583
Fbxo30	F-box protein 30	0.81	0.735	-0.128
Gm5069	#N/A	0.81	-0.284	0.298
Itgal	integrin alpha L	0.81	0.53	0.606
Gm49390	#N/A	0.809	0.475	0.722
Nusap1	#N/A	0.809	1.668	0.191
Iglc1	#N/A	0.808	1.236	1.334
Morc3	microrchidia 3	0.808	0.502	0.138
Armc7	#N/A	0.807	0.349	0.024
Cbarp	#N/A	0.807	1.246	0.146
Exo1	#N/A	0.807	1.596	0.518
Gm45552	#N/A	0.807	0.506	0.327
Serpine1	serine (or cysteine) peptidase inhibitor, clade E, member 1	0.807	0.629	0.351
Gm31266	#N/A	0.806	-0.424	0.177
Rrm2b	#N/A	0.806	0.088	0.244
C1qb	complement component 1, q subcomponent, beta polypeptide	0.805	0.546	0.496
Kcnab2	#N/A	0.805	0.729	0.582
Rtp4	receptor transporter protein 4	0.805	0.281	-0.005
Desi2	desumoylating isopeptidase 2	0.804	0.883	0.313
Ifi209	#N/A	0.804	0.382	0.271
Kif20a	#N/A	0.804	1.755	0.538
Tmem37	transmembrane protein 37	0.804	0.21	-0.149
Zbtb21	zinc finger and BTB domain containing 21	0.804	1.059	-0.187
C1qa	complement component 1, q subcomponent, alpha polypeptide	0.803	0.588	0.567
Ddx4	#N/A	0.803	0.64	0.172
Nlrp1a	#N/A	0.803	0.231	0.232
Ovol3	#N/A	0.803	0.611	0.377
Polr1a	polymerase (RNA) I polypeptide A	0.803	0.266	0.065
Noxa1	#N/A	0.802	0.803	0.147
Skp2	#N/A	0.802	0.73	-0.016
ENSMUSG00000120187	#N/A	0.801	0.47	-0.482
Tubb2a	tubulin, beta 2A class IIA	0.801	1.019	-0.122
Abi3	ABI gene family, member 3	0.8	0.225	0.333
Igkv2-112	#N/A	0.8	0.316	0.472
Rasef	#N/A	0.8	0.593	0.716
Cdk5r1	#N/A	0.799	0.851	-0.066
Magi2	#N/A	0.799	0.548	0.646
Phf11b	#N/A	0.799	0.514	0.275
Sntg1	#N/A	0.799	0.39	0.429
Ttc22	#N/A	0.799	0.417	0.487
Gca	grancalcin	0.798	0.207	-0.239
Gm43185	#N/A	0.797	0.766	0.094
Trim37	tripartite motif-containing 37	0.797	0.386	-0.121
Gm12346	#N/A	0.796	1.208	0.25
Setd4	SET domain containing 4	0.796	0.687	0.2
Tlr4	#N/A	0.796	0.303	0.511
Runx2	#N/A	0.795	0.174	0.625
Susd6	sushi domain containing 6	0.795	0.49	0.226
Pkp4	plakophilin 4	0.794	0.04	0.085
Syk	spleen tyrosine kinase	0.794	0.727	0.671
4930412M03Rik	#N/A	0.793	0.446	-0.433
Igkv8-30	#N/A	0.793	1.086	0.89
Tor3a	torsin family 3, member A	0.793	0.187	-0.021
Gm42463	#N/A	0.792	1.585	1.179
Pnma8b	#N/A	0.792	0.436	1.256
Gm15492	#N/A	0.791	0.754	0.109
P2ry13	purinergic receptor P2Y, G-protein coupled 13	0.791	0.349	0.411
Atp6v0e	ATPase, H+ transporting, lysosomal V0 subunit E	0.79	0.547	0.072
Fbxo7	F-box protein 7	0.79	-0.142	-0.108
Pcolce2	procollagen C-endopeptidase enhancer 2	0.79	0.498	0.58
Plk3	polo like kinase 3	0.79	0.936	-0.284
Tubb4b	tubulin, beta 4B class IVB	0.79	0.646	-0.547
Ubash3b	#N/A	0.79	0.295	0.428
Capg	capping protein (actin filament), gelsolin-like	0.789	0.787	0.361
Dennd4c	DENN/MADD domain containing 4C	0.789	0.308	0.18
Abcg1	ATP binding cassette subfamily G member 1	0.788	0.287	0.41
BC005537	cDNA sequence BC005537	0.788	0.444	-0.058
Anln	#N/A	0.787	1.438	0.268
Bak1	BCL2-antagonist/killer 1	0.787	0.439	-0.079
Card9	#N/A	0.787	0.931	0.757
Por	P450 (cytochrome) oxidoreductase	0.787	0.056	-0.071
Rhoh	#N/A	0.787	0.73	0.483
Tmem86a	transmembrane protein 86A	0.787	0.311	0.588
Igtp	interferon gamma induced GTPase	0.786	0.346	0.646
Xlr4b	#N/A	0.786	0.979	0.339
Cd52	CD52 antigen	0.785	0.63	0.659
Cfap91	#N/A	0.785	1.419	0.343
Ms4a8a	membrane-spanning 4-domains, subfamily A, member 8A	0.785	0.371	0.452
Rpp38	ribonuclease P/MRP 38 subunit	0.785	0.615	0.002
Vangl1	VANGL planar cell polarity 1	0.785	0.158	-0.013
Maff	v-maf musculoaponeurotic fibrosarcoma oncogene family, protein F (avian)	0.784	1.534	0.483
Nap1l1	nucleosome assembly protein 1-like 1	0.784	0.76	0.242
Trim12a	tripartite motif-containing 12A	0.784	0.021	-0.115
Ubxn2b	#N/A	0.784	0.614	0.429
Gm45774	#N/A	0.783	0.842	0.479
Gm47242	#N/A	0.783	0.263	0.103
Lox	#N/A	0.783	1.174	0.803
Napsa	#N/A	0.783	0.715	0.701
Rexo2	RNA exonuclease 2	0.783	0.328	-0.24
Apba1	#N/A	0.782	0.808	1.068
B3galt9	#N/A	0.782	1.109	0.222
Gbp7	guanylate binding protein 7	0.782	0.034	0.362
Gm34777	#N/A	0.782	0.002	0.068
Gm5431	#N/A	0.782	0.382	0.27
Sfxn4	#N/A	0.782	0.666	0.222
Pik3r5	#N/A	0.781	0.816	0.698
Plat	#N/A	0.781	0.865	0.789
AU040320	expressed sequence AU040320	0.78	0.128	0.016
Cerk	ceramide kinase	0.78	0.729	0.526
Dph2	DPH2 homolog	0.78	0.732	0.137
Dusp8	#N/A	0.78	1.624	0.479
Nfam1	Nfat activating molecule with ITAM motif 1	0.78	0.418	0.611
Rad54b	#N/A	0.78	0.698	-0.161
Ttll7	#N/A	0.78	0.014	0.277
1810055G02Rik	RIKEN cDNA 1810055G02 gene	0.779	0.766	0.004
Dnali1	#N/A	0.779	1.212	0.457
Ets2	E26 avian leukemia oncogene 2, 3' domain	0.779	0.741	0.106
Gm44175	#N/A	0.779	0.441	0.232
Mamstr	#N/A	0.779	0.423	0.957
Ighv1-59	#N/A	0.778	0.798	1.208
Igsf23	#N/A	0.778	1.187	0.63
Rras2	related RAS viral (r-ras) oncogene 2	0.778	0.482	0.281
Dnaaf4	#N/A	0.777	0.761	0.307
Gpr84	#N/A	0.777	0.85	0.649
Hspb8	heat shock protein 8	0.777	1.051	-0.055
Kif2c	#N/A	0.777	1.549	0.42
Trim59	#N/A	0.777	1.308	0.555
Zfp426	zinc finger protein 426	0.777	0.431	-0.064
Gm14336	#N/A	0.776	-0.156	0.103
Gm42725	#N/A	0.776	0.455	0.175
Plekha4	#N/A	0.776	0.786	-0.022
Abcc3	ATP-binding cassette, sub-family C (CFTR/MRP), member 3	0.775	-1.599	-1.628
Ap4b1	adaptor-related protein complex AP-4, beta 1	0.775	0.552	0.206
B3gnt2	UDP-GlcNAc:betaGal beta-1,3-N-acetylglucosaminyltransferase 2	0.775	0.199	0.195
Dock11	#N/A	0.775	0.453	0.693
Tomm5	translocase of outer mitochondrial membrane 5 homolog (yeast)	0.775	0.029	-0.154
Il6	#N/A	0.774	0.179	-0.237
Klrk1	#N/A	0.774	0.216	0.768
Nol8	nucleolar protein 8	0.774	0.482	-0.142
Pla2g3	#N/A	0.774	0.252	0.052
Slfn1	#N/A	0.774	0.408	0.243
Tfcp2l1	#N/A	0.774	0.015	-0.19
Gm47113	#N/A	0.773	0.657	-0.165
Tcea2	#N/A	0.773	0.883	-0.01
Trbv1	#N/A	0.773	0.207	-0.021
Abcg3	ATP binding cassette subfamily G member 3	0.772	0.417	0.506
Anxa5	annexin A5	0.772	0.518	0.184
Gas2l3	#N/A	0.772	0.745	-0.036
Gm14276	#N/A	0.772	0.504	0.119
Gm17359	#N/A	0.772	0.278	0.493
Gm39469	#N/A	0.772	-0.322	-0.157
Gm4890	#N/A	0.772	0.92	-0.008
Mcub	#N/A	0.772	0.538	0.691
4930429F24Rik	#N/A	0.771	1.255	0.473
Gdpd5	#N/A	0.771	0.081	0.594
Igkv12-98	#N/A	0.771	0.675	0.721
Slc39a6	solute carrier family 39 (metal ion transporter), member 6	0.771	0.942	-0.033
Ighv1-4	#N/A	0.77	0.763	-0.001
Tpm1	tropomyosin 1, alpha	0.77	0.394	0.526
Gm8909	#N/A	0.769	0.078	-0.003
Rims4	#N/A	0.769	-0.169	0.076
Tmem64	transmembrane protein 64	0.769	0.24	0.13
Vsig4	V-set and immunoglobulin domain containing 4	0.769	0.523	0.469
Ighv14-1	#N/A	0.768	0.448	0.434
Map10	#N/A	0.768	1.07	0.431
Oas2	#N/A	0.768	0.479	0.148
ENSMUSG00000121275	#N/A	0.767	0.108	-0.278
Fermt3	fermitin family member 3	0.767	0.515	0.433
Mybl1	#N/A	0.767	2.122	0.819
Ncf1	neutrophil cytosolic factor 1	0.767	0.69	0.656
Rhbdf2	rhomboid 5 homolog 2	0.767	0.759	-0.017
Rrp12	ribosomal RNA processing 12 homolog (S. cerevisiae)	0.767	0.469	-0.398
Gm48441	#N/A	0.766	0.24	-0.015
Mettl16	methyltransferase like 16	0.766	0.253	-0.166
A730036I17Rik	#N/A	0.765	0.487	0.395
Btaf1	B-TFIID TATA-box binding protein associated factor 1	0.765	0.653	0.27
Dnajb9	DnaJ heat shock protein family (Hsp40) member B9	0.765	0.594	-0.535
Eda2r	#N/A	0.765	1.797	0.664
Hcls1	hematopoietic cell specific Lyn substrate 1	0.765	0.403	0.45
Smc2	#N/A	0.765	1.123	0.394
Acod1	#N/A	0.764	0.924	1.263
Katnal1	katanin p60 subunit A-like 1	0.764	0.463	0.049
Gm13470	#N/A	0.763	0.941	-0.02
Nek1	NIMA (never in mitosis gene a)-related expressed kinase 1	0.763	0.446	0.059
4930417H01Rik	#N/A	0.762	0.437	0.324
4930599N23Rik	#N/A	0.762	0.473	0.402
Cd244a	#N/A	0.762	0.644	0.941
Cd84	CD84 antigen	0.762	0.409	0.365
Fam234b	#N/A	0.762	0.245	-0.136
Adgrg5	#N/A	0.761	1.035	1.115
Ighv9-2	#N/A	0.761	0.688	0.764
Mtmr12	myotubularin related protein 12	0.761	0.361	0.017
Ret	#N/A	0.761	0.306	1.28
Sp3os	#N/A	0.761	0.386	-0.018
Ercc6l	#N/A	0.76	1.485	0.523
Mis18bp1	#N/A	0.76	1.129	-0.05
Ptprn	#N/A	0.76	0.502	0.712
4930579G24Rik	#N/A	0.759	1.266	0.246
6720489N17Rik	#N/A	0.759	0.58	0.221
Cd8b1	#N/A	0.759	0.321	1.071
Cdc6	#N/A	0.759	1.261	0.174
Gcc2	GRIP and coiled-coil domain containing 2	0.759	0.133	0.076
St8sia4	#N/A	0.759	0.12	0.731
Cenpu	#N/A	0.758	1.442	0.428
Dcbld2	#N/A	0.758	0.604	0.133
Gm33280	#N/A	0.758	-0.17	0.093
Runx3	#N/A	0.758	0.669	0.625
Sla	src-like adaptor	0.758	0.647	0.537
Unkl	unkempt family like zinc finger	0.758	0.774	-0.075
Zfp54	zinc finger protein 54	0.758	-0.029	-0.233
2310016G11Rik	#N/A	0.757	0.394	0.305
Ces2h	#N/A	0.757	-0.383	-0.512
Cd274	#N/A	0.756	0.383	0.688
Cmas	cytidine monophospho-N-acetylneuraminic acid synthetase	0.756	0.387	-0.166
G730013B05Rik	#N/A	0.756	0.289	-0.437
Snai3	#N/A	0.756	-0.71	-0.202
Arhgap30	Rho GTPase activating protein 30	0.755	0.531	0.667
Slc25a47	solute carrier family 25, member 47	0.755	0.436	0.506
Stc1	#N/A	0.755	0.136	0.935
5033403F01Rik	#N/A	0.754	0.978	-0.306
Rpl21-ps8	#N/A	0.754	0.34	0.082
Gpx7	glutathione peroxidase 7	0.753	-0.12	-0.267
Ccdc171	#N/A	0.752	-0.528	-0.524
Ccr1	#N/A	0.752	0.816	0.577
H3f3b	H3 histone, family 3B	0.752	0.824	-0.1
Ighv5-9-1	#N/A	0.752	0.659	0.749
Med21	mediator complex subunit 21	0.752	0.733	0.057
Nampt	nicotinamide phosphoribosyltransferase	0.752	-0.017	-0.107
Pparg	peroxisome proliferator activated receptor gamma	0.752	-0.853	-0.395
Psmb9	proteasome (prosome, macropain) subunit, beta type 9 (large multifunctional peptidase 2)	0.752	0.144	0.234
Zfp931	zinc finger protein 931	0.752	-0.041	-0.243
Dop1b	#N/A	0.751	-0.139	0.067
Sptlc2	serine palmitoyltransferase, long chain base subunit 2	0.751	0.176	-0.072
Themis2	thymocyte selection associated family member 2	0.751	0.462	0.583
Tsr1	TSR1 20S rRNA accumulation	0.751	0.574	-0.13
Ncaph	#N/A	0.75	1.706	0.391
Phf14	PHD finger protein 14	0.75	-0.009	-0.012
Blcap	bladder cancer associated protein	0.749	0.292	-0.143
ENSMUSG00000120803	#N/A	0.749	0.418	1.652
Gm16751	#N/A	0.749	0.017	-0.094
Plk1	#N/A	0.749	1.878	0.453
Xylt1	#N/A	0.749	0.109	0.897
Chek1	#N/A	0.748	1.57	-0.091
Cpeb3	cytoplasmic polyadenylation element binding protein 3	0.748	0.071	0.003
Fblim1	#N/A	0.748	0.699	0.472
Gm16537	#N/A	0.748	0.15	-0.242
Hdac9	#N/A	0.748	0.153	0.352
Fam83h	family with sequence similarity 83, member H	0.747	0.343	-0.294
Gm48591	#N/A	0.747	0.34	0.276
Orc2	origin recognition complex, subunit 2	0.747	0.242	0.078
Ptgfrn	#N/A	0.747	0.247	0.285
Zfp105	#N/A	0.747	1.122	0.287
Adgre4	adhesion G protein-coupled receptor E4	0.746	0.411	0.57
Bin2	bridging integrator 2	0.746	0.473	0.589
C1qc	complement component 1, q subcomponent, C chain	0.746	0.528	0.541
Gm45877	#N/A	0.746	0.224	-0.154
Rogdi	rogdi homolog	0.746	0.746	-0.16
Tnfrsf22	#N/A	0.746	0.437	-0.255
Uhrf1bp1	UHRF1 (ICBP90) binding protein 1	0.746	0.127	-0.117
Ccnb1	#N/A	0.745	1.901	0.484
Cdh4	#N/A	0.745	0.02	0.233
Gpr137b	#N/A	0.745	0.645	0.551
Kctd17	potassium channel tetramerisation domain containing 17	0.745	1.029	0.415
Picalm	phosphatidylinositol binding clathrin assembly protein	0.745	0.299	-0.012
Gm31718	#N/A	0.744	0.653	0.137
Ifngr2	interferon gamma receptor 2	0.744	0.146	0.16
Josd1	Josephin domain containing 1	0.744	0.458	0.037
Scml4	#N/A	0.744	0.252	0.924
Tubb6	tubulin, beta 6 class V	0.744	1.27	0.339
A630001O12Rik	#N/A	0.743	0.781	0.338
D030028A08Rik	#N/A	0.743	0.294	-0.039
Pld4	phospholipase D family, member 4	0.743	0.403	0.585
Ptpro	#N/A	0.743	0.679	0.62
Cdc45	#N/A	0.742	0.913	-0.172
Dapp1	#N/A	0.742	0.497	0.746
Gm16867	#N/A	0.742	-0.159	0.305
H1f1	#N/A	0.742	1.106	0.383
Btbd10	BTB (POZ) domain containing 10	0.741	0.723	-0.179
Adam10	a disintegrin and metallopeptidase domain 10	0.74	0.311	0.17
Epsti1	epithelial stromal interaction 1 (breast)	0.74	0.466	0.41
Gm12915	#N/A	0.74	0.185	0.617
Igkv4-91	#N/A	0.74	0.872	1.442
Lyz2	lysozyme 2	0.74	0.838	0.679
Pcna-ps2	#N/A	0.74	-0.589	0.798
Cdk1	#N/A	0.739	1.808	0.229
Dynlt1-ps1	#N/A	0.739	0.304	0.56
Fanci	#N/A	0.739	1.53	0.39
Gm15133	#N/A	0.739	0.088	0.328
Gm4540	#N/A	0.739	0.299	0.08
Sdr39u1	short chain dehydrogenase/reductase family 39U, member 1	0.739	0.699	0.129
Skint3	#N/A	0.739	0.8	0.691
Tbc1d24	TBC1 domain family, member 24	0.739	0.195	-0.145
ENSMUSG00000120325	#N/A	0.738	-0.155	-0.47
Kif4	#N/A	0.738	1.593	0.25
Lcp2	lymphocyte cytosolic protein 2	0.738	0.394	0.536
Cxcr2	#N/A	0.737	0.547	1.148
ENSMUSG00000119963	#N/A	0.737	0.21	-0.145
Gmfb	glia maturation factor, beta	0.737	0.259	0.05
Igkv4-86	#N/A	0.737	0.218	0.582
Kcnq1ot1	#N/A	0.737	0.38	-0.133
Pcp4l1	Purkinje cell protein 4-like 1	0.737	0.093	-0.443
Sesn2	sestrin 2	0.737	0.427	-0.067
Sting1	#N/A	0.737	0.474	0.613
Tor1a	torsin family 1, member A (torsin A)	0.737	0.426	-0.006
Ubc	ubiquitin C	0.737	0.251	0.25
Cachd1	#N/A	0.736	0.073	0.005
D330050I16Rik	#N/A	0.736	0.127	0.439
Dnaaf9	#N/A	0.736	0.019	0.02
Eef1akmt1	#N/A	0.736	0.021	-0.237
A330015K06Rik	#N/A	0.735	-0.208	-0.14
Chmp7	charged multivesicular body protein 7	0.735	0.068	-0.21
Emp1	#N/A	0.735	0.784	0.874
Gm5420	#N/A	0.735	1.579	0.311
Sema4b	sema domain, immunoglobulin domain (Ig), transmembrane domain (TM) and short cytoplasmic domain, (semaphorin) 4B	0.735	0.208	0.13
Ctla2a	cytotoxic T lymphocyte-associated protein 2 alpha	0.734	0.395	0.293
ENSMUSG00000121430	#N/A	0.734	0.57	0.318
Gm49727	#N/A	0.734	0.098	0.085
Ranbp9	RAN binding protein 9	0.734	0.351	0.033
Ywhag	tyrosine 3-monooxygenase/tryptophan 5-monooxygenase activation protein, gamma polypeptide	0.734	0.793	-0.07
Ctsd	cathepsin D	0.733	0.373	0.041
Hexa	hexosaminidase A	0.733	0.245	-0.218
Lamc1	laminin, gamma 1	0.733	0.396	0.313
Syt11	#N/A	0.733	0.717	0.235
Gm7481	#N/A	0.732	0.088	-0.025
Ifi35	interferon-induced protein 35	0.732	0.308	-0.176
Igkv13-85	#N/A	0.732	1.444	0.999
Ptn	#N/A	0.732	0.649	0.616
Tnfrsf9	#N/A	0.732	0.509	0.862
Cd300ld5	#N/A	0.731	0.353	0.126
Gm31793	#N/A	0.731	0.269	0.202
Pik3cd	phosphatidylinositol-4,5-bisphosphate 3-kinase catalytic subunit delta	0.731	0.401	0.514
Gm7191	#N/A	0.73	0.144	0.127
Rhbdd2	rhomboid domain containing 2	0.73	0.125	-0.042
BC055324	#N/A	0.729	1.14	0.433
ENSMUSG00000120868	#N/A	0.729	-0.006	-0.155
Fbxl12os	#N/A	0.729	1.061	-0.25
Gm12497	#N/A	0.729	0.149	0.11
Nsun3	NOL1/NOP2/Sun domain family member 3	0.729	0.328	-0.161
Siglece	sialic acid binding Ig-like lectin E	0.729	0.655	0.554
AI506816	#N/A	0.728	1.126	0.856
Cdc34	cell division cycle 34	0.728	0.609	-0.211
Cers6	ceramide synthase 6	0.728	0.186	-0.005
Gm14295	predicted gene 14295	0.727	0.18	-0.14
Gm17435	#N/A	0.727	0.234	-0.466
Gm48146	#N/A	0.727	0.116	-0.398
Tdrkh	#N/A	0.727	1.001	0.123
A230083G16Rik	#N/A	0.726	0.358	0.433
Ebi3	#N/A	0.726	0.843	0.753
Psmd14	proteasome (prosome, macropain) 26S subunit, non-ATPase, 14	0.726	0.687	-0.021
Adgrg2	#N/A	0.725	-0.672	0.002
Aldh18a1	#N/A	0.725	0.284	0.75
Tmem231	#N/A	0.725	0.413	0.737
Ifi213	#N/A	0.724	0.303	0.047
Kctd3	potassium channel tetramerisation domain containing 3	0.724	0.434	0.003
5430430B14Rik	#N/A	0.723	0.533	-0.001
Gar1	GAR1 ribonucleoprotein	0.723	0.37	0.134
Msn	moesin	0.723	0.446	0.443
Ppp1r32	#N/A	0.723	0.242	-0.078
Prss8	protease, serine 8 (prostasin)	0.723	0.437	0.284
Zc3hav1	zinc finger CCCH type, antiviral 1	0.723	0.387	0.055
ENSMUSG00000120523	#N/A	0.722	0.879	0.454
Gtf2h1	general transcription factor II H, polypeptide 1	0.722	0.501	-0.042
Samsn1	#N/A	0.722	0.749	0.421
Ctbp2	#N/A	0.721	0.378	0.476
Gm14102	#N/A	0.721	0.051	0.097
Gm48958	#N/A	0.721	-0.598	-0.706
Slc35e3	solute carrier family 35, member E3	0.721	0.005	-0.672
Trappc6a	trafficking protein particle complex 6A	0.721	0.17	-0.216
5830432E09Rik	#N/A	0.72	0.01	0.102
Gm13464	#N/A	0.72	-0.214	-0.252
Ifih1	interferon induced with helicase C domain 1	0.72	0.118	-0.046
Klra4	#N/A	0.72	0.136	0.265
Thbd	thrombomodulin	0.72	0.287	0.225
Tmem120a	transmembrane protein 120A	0.72	0.521	-0.216
Gm5884	#N/A	0.719	0.3	0.849
Ift57	#N/A	0.719	0.598	0.623
Rhebl1	#N/A	0.719	0.655	0.172
Tnfaip1	tumor necrosis factor, alpha-induced protein 1 (endothelial)	0.719	0.621	0.002
Ucp2	uncoupling protein 2 (mitochondrial, proton carrier)	0.719	0.337	0.199
Clec10a	#N/A	0.718	0.666	0.863
Flvcr1	#N/A	0.718	0.5	0.242
Gm23711	#N/A	0.718	0.45	-0.154
Gzmk	#N/A	0.718	0.418	0.9
Igkv8-21	#N/A	0.718	0.842	0.88
H1f3	#N/A	0.717	2.221	0.094
9830144P21Rik	#N/A	0.716	0.195	0.081
Abcg2	ATP binding cassette subfamily G member 2 (Junior blood group)	0.715	-0.747	-0.618
Foxn2	forkhead box N2	0.715	0.307	-0.103
Nap1l3	#N/A	0.715	0.414	0.384
Pus10	pseudouridylate synthase 10	0.715	0.428	0.144
9930004E17Rik	#N/A	0.714	-0.068	-0.585
Gm17029	#N/A	0.714	0.219	0.082
Sash3	#N/A	0.714	0.603	0.723
Wfdc3	#N/A	0.714	1.337	0.053
Zfp9	zinc finger protein 9	0.714	1.172	-0.139
Gm12743	#N/A	0.713	0.99	0.582
Gm26641	#N/A	0.713	0.737	0.322
Nfkbib	nuclear factor of kappa light polypeptide gene enhancer in B cells inhibitor, beta	0.713	0.16	-0.301
Pars2	prolyl-tRNA synthetase (mitochondrial)(putative)	0.713	0.457	0.034
Prkci	protein kinase C, iota	0.713	0.474	-0.011
5930403N24Rik	#N/A	0.712	-0.015	0.499
Lamb3	#N/A	0.712	0.137	0.035
Lca5l	#N/A	0.712	0.77	0.599
Rasa4	#N/A	0.712	0.739	0.6
Ska3	#N/A	0.712	1.343	0.084
Slc22a5	solute carrier family 22 (organic cation transporter), member 5	0.712	0.24	0.058
Tmem200a	#N/A	0.712	0.661	0.329
Cfp	complement factor properdin	0.711	0.453	0.38
Gm17068	#N/A	0.711	-0.399	0.085
Gm8100	#N/A	0.711	0.116	0.179
Mturn	#N/A	0.711	0.444	0.342
Trmt61a	tRNA methyltransferase 61A	0.711	0.444	-0.379
4930540M05Rik	#N/A	0.71	0.586	0.546
Gm45412	#N/A	0.71	0.287	-0.353
Gstcd	glutathione S-transferase, C-terminal domain containing	0.71	0.275	-0.064
Igkj4	#N/A	0.71	0.878	0.467
Igkv3-2	#N/A	0.71	0.456	1.475
Ly86	lymphocyte antigen 86	0.71	0.36	0.34
Trak2	trafficking protein, kinesin binding 2	0.71	0.557	0.215
Ckap4	cytoskeleton-associated protein 4	0.709	0.412	0.27
Fam126b	family with sequence similarity 126, member B	0.709	-0.121	-0.015
Gm19967	#N/A	0.709	0.661	-0.133
I830077J02Rik	#N/A	0.709	0.509	0.776
Serpinb7	#N/A	0.709	0.499	0.38
B3galnt1	#N/A	0.708	0.315	0.171
Crat	carnitine acetyltransferase	0.708	0.466	0.301
Gm128	#N/A	0.708	0.443	0.25
Ighv1-81	#N/A	0.708	0.538	0.893
Rrp15	ribosomal RNA processing 15 homolog (S. cerevisiae)	0.708	0.419	0.321
Stag3	#N/A	0.708	0.812	-0.161
6330562C20Rik	#N/A	0.707	0.144	0.028
Adss	adenylosuccinate synthetase, non muscle	0.707	0.123	-0.184
Pcdhga9	#N/A	0.707	0.664	0.418
Suco	SUN domain containing ossification factor	0.707	0.427	-0.151
Washc4	#N/A	0.707	0.455	0.077
ENSMUSG00000120024	#N/A	0.706	0.411	0.081
Gm4462	#N/A	0.706	0.745	0.53
Gm6545	#N/A	0.706	-0.083	0.505
Rpgrip1l	#N/A	0.706	0.507	0.203
Btbd18	#N/A	0.705	0.038	-0.134
Ighv14-4	#N/A	0.705	0.906	0.627
Rims2	#N/A	0.705	-0.301	0.866
Cdr2	#N/A	0.704	0.724	0.252
Gm14326	predicted gene 14326	0.704	-0.086	0.251
Msto1	misato 1, mitochondrial distribution and morphology regulator	0.704	0.452	0.248
Pierce1	#N/A	0.704	1.584	0.066
Cotl1	coactosin-like 1 (Dictyostelium)	0.703	0.417	0.335
Amd-ps3	#N/A	0.702	0.017	-0.354
ENSMUSG00000120117	#N/A	0.702	0.357	-0.2
Fcer1g	Fc receptor, IgE, high affinity I, gamma polypeptide	0.702	0.586	0.466
Gm15368	#N/A	0.702	-0.496	-0.096
Sostdc1	#N/A	0.702	0.189	0.973
Kcnj2	#N/A	0.701	0.229	1.199
Phlpp2	#N/A	0.701	0.098	0.145
Rbm41	#N/A	0.701	0.44	0.434
Tmem87b	transmembrane protein 87B	0.701	0.202	-0.045
Arhgap9	Rho GTPase activating protein 9	0.7	0.443	0.678
Aunip	#N/A	0.7	1.855	0.468
Panx1	#N/A	0.7	0.681	0.656
9530034E10Rik	#N/A	0.699	0.744	-0.093
Cd300c2	#N/A	0.699	0.563	0.461
Rnaseh2b	ribonuclease H2, subunit B	0.699	0.052	-0.037
B230369F24Rik	#N/A	0.698	0.738	0.139
H2bc3	#N/A	0.698	0.397	-0.308
Mkrn1	makorin, ring finger protein, 1	0.698	0.224	0.023
Ank3	ankyrin 3, epithelial	0.697	-0.093	0.091
Arhgdia	Rho GDP dissociation inhibitor (GDI) alpha	0.697	0.53	-0.042
Gm6542	#N/A	0.697	0.55	0.079
Tnfaip8	#N/A	0.697	0.577	0.426
Tspan3	tetraspanin 3	0.697	0.562	0.493
Xpo4	exportin 4	0.697	0.29	-0.059
4930513N10Rik	#N/A	0.696	-0.05	0.225
Hrob	#N/A	0.696	1.293	-0.096
Ssc4d	#N/A	0.696	0.708	-0.041
1700086P04Rik	#N/A	0.695	0.647	0.4
Gm13067	#N/A	0.695	1.124	0.102
Grn	granulin	0.695	0.605	0.136
Reg3b	#N/A	0.695	0.087	0.471
4930405A21Rik	#N/A	0.694	1.072	-0.094
Gm14148	#N/A	0.694	-0.396	-0.016
Gm44729	#N/A	0.694	-0.119	-0.023
Hoxa4	#N/A	0.694	0.715	0.833
Lncob1	#N/A	0.694	1.069	0.097
Naip1	#N/A	0.694	0.633	0.411
Phlda2	#N/A	0.694	0.073	-0.122
Psmb5	proteasome (prosome, macropain) subunit, beta type 5	0.694	0.267	-0.213
Stil	#N/A	0.694	1.243	0.201
Ccdc86	coiled-coil domain containing 86	0.693	0.456	-0.315
Dock10	#N/A	0.693	0.406	0.493
Ptpn22	#N/A	0.693	0.617	0.923
Dram1	#N/A	0.692	0.751	0.84
Gfra2	#N/A	0.692	0.557	0.713
Ric3	#N/A	0.692	0.678	0.369
Ttc1	tetratricopeptide repeat domain 1	0.692	0.472	-0.046
Zmat3	zinc finger matrin type 3	0.692	0.85	0.019
Nup153	nucleoporin 153	0.691	0.318	0.012
Ankrd1	#N/A	0.69	0.579	0.191
Fbxo43	#N/A	0.69	0.913	0.26
Dnajb14	DnaJ heat shock protein family (Hsp40) member B14	0.689	0.067	-0.279
Eno4	#N/A	0.689	0.397	0.628
Gm43421	#N/A	0.689	0.61	1.062
Lman2l	lectin, mannose-binding 2-like	0.689	0.466	0.154
Gm37760	#N/A	0.688	0.905	0.718
Igkv3-12	#N/A	0.688	0.701	0.09
Tut4	#N/A	0.688	0.259	0.245
Gm3604	#N/A	0.687	0.072	0.393
Il10	#N/A	0.687	-0.036	0.033
Rac2	RAS-related C3 botulinum substrate 2	0.687	0.607	0.492
Gm15372	#N/A	0.686	0.052	0.507
Mtfr2	#N/A	0.686	1.528	-0.06
Ptafr	#N/A	0.686	0.737	0.708
Ankrd27	ankyrin repeat domain 27 (VPS9 domain)	0.685	0.414	0.003
Arl10	ADP-ribosylation factor-like 10	0.685	0.472	0.45
Ciao2a	#N/A	0.685	0.454	-0.094
Gfpt2	#N/A	0.685	0.253	0.351
Slc19a1	solute carrier family 19 (folate transporter), member 1	0.685	0.178	-0.155
Stmn1	stathmin 1	0.685	1.545	0.232
Swt1	SWT1 RNA endoribonuclease homolog (S. cerevisiae)	0.685	0.632	0.069
Tnfaip3	tumor necrosis factor, alpha-induced protein 3	0.685	0.223	0.49
Fermt1	#N/A	0.684	0.033	0.028
Galnt3	#N/A	0.684	0.741	0.461
Gm4285	predicted gene 4285	0.684	0.427	-0.277
Rslcan18	regulator of sex-limitation candidate 18	0.684	0.151	-0.329
Tceal8	transcription elongation factor A (SII)-like 8	0.684	0.239	-0.046
ENSMUSG00000121059	#N/A	0.683	0.227	0.38
Gm43852	#N/A	0.683	-0.073	-0.513
Tex2	testis expressed gene 2	0.683	-0.16	-0.39
Zfp202	#N/A	0.683	0.629	0.229
Zmat1	zinc finger, matrin type 1	0.683	0.185	0.118
4930592C13Rik	#N/A	0.682	0.515	-0.056
A930007A09Rik	#N/A	0.682	0.687	0.197
Gm12207	#N/A	0.682	0.497	-0.212
Gm6142	#N/A	0.682	0.685	0.802
Nploc4	NPL4 homolog, ubiquitin recognition factor	0.682	0.583	0.106
Rab43	RAB43, member RAS oncogene family	0.682	-0.146	0.298
Rttn	#N/A	0.682	0.704	0.248
Urb2	URB2 ribosome biogenesis 2 homolog (S. cerevisiae)	0.682	0.293	-0.133
Dusp5	#N/A	0.681	0.705	0.558
Mettl5os	#N/A	0.681	0.66	0.198
Slc16a9	solute carrier family 16 (monocarboxylic acid transporters), member 9	0.681	0.366	0.601
Cyp4f18	#N/A	0.68	0.596	0.301
Gm37607	#N/A	0.68	0.827	0.21
Igkv3-4	#N/A	0.68	0.404	0.972
Prkx	protein kinase, X-linked	0.68	0.685	0.355
Creb3l2	cAMP responsive element binding protein 3-like 2	0.679	0.345	-0.062
Pawr	PRKC, apoptosis, WT1, regulator	0.679	0.617	0.482
Chid1	chitinase domain containing 1	0.678	0.205	-0.141
E2f3	E2F transcription factor 3	0.678	0.267	-0.081
Fosl2	fos-like antigen 2	0.678	0.276	-0.121
Gbp5	#N/A	0.678	0.468	1.079
Golt1b	golgi transport 1B	0.678	0.497	-0.105
Gtf2e1	general transcription factor II E, polypeptide 1 (alpha subunit)	0.678	0.274	-0.226
Nupr1l	#N/A	0.678	-0.083	0.016
Odad1	#N/A	0.678	1.275	-0.003
Pdgfa	platelet derived growth factor, alpha	0.678	0.751	0.097
Sla2	#N/A	0.678	0.584	1.063
Tgoln1	trans-golgi network protein	0.678	0.315	0.305
Tmsb4x	thymosin, beta 4, X chromosome	0.678	0.609	0.514
Usp38	ubiquitin specific peptidase 38	0.678	0.167	-0.106
Ankfy1	ankyrin repeat and FYVE domain containing 1	0.677	0.083	0.105
Lynx1	#N/A	0.677	0.218	1.497
A330040F15Rik	#N/A	0.676	0.455	0.238
Cdk14	#N/A	0.676	0.362	0.443
ENSMUSG00000120358	#N/A	0.676	0.036	0.136
Trim34a	tripartite motif-containing 34A	0.676	0.224	0.108
Zfp691	zinc finger protein 691	0.676	0.3	-0.057
Adrb1	#N/A	0.675	0.834	0.671
Ccdc88a	#N/A	0.675	0.113	0.223
Naa25	N(alpha)-acetyltransferase 25, NatB auxiliary subunit	0.675	0.39	-0.152
Pgbd1	#N/A	0.675	0.414	0.319
Tent4b	#N/A	0.675	0.048	-0.041
Armc2	#N/A	0.674	1.081	1.204
Gm11373	#N/A	0.674	-0.193	-0.139
Lcp1	lymphocyte cytosolic protein 1	0.674	-0.114	-0.111
Vwa3b	#N/A	0.674	-0.308	0.127
Fgd3	#N/A	0.673	0.384	0.492
Slc1a3	#N/A	0.673	0.667	1.046
Tceal1	#N/A	0.673	0.774	0.57
4930426D05Rik	#N/A	0.672	0.131	0.455
Gm13184	#N/A	0.672	0.015	0.281
Ikzf1	#N/A	0.672	0.437	0.448
Polr2g	polymerase (RNA) II (DNA directed) polypeptide G	0.671	0.491	0.112
Tjp2	tight junction protein 2	0.671	0.33	0.033
Tlr9	#N/A	0.671	0.182	0.608
1810010K12Rik	#N/A	0.67	-0.047	0.833
2310043M15Rik	#N/A	0.67	-0.501	0.076
Ccl11	#N/A	0.67	0.469	1.024
Gm14325	predicted gene 14325	0.67	-0.317	-0.244
Gm14403	predicted gene 14403	0.67	-0.368	-0.369
Scube1	#N/A	0.67	0.47	0.729
Snrpa1	small nuclear ribonucleoprotein polypeptide A'	0.67	0.375	-0.083
Vcl	vinculin	0.67	0.179	0.114
Gm10785	#N/A	0.669	0.393	-0.247
Gm14009	#N/A	0.669	-0.041	-0.08
Gm49759	#N/A	0.669	0.038	0.162
Gm53028	#N/A	0.669	-0.018	-0.039
Kcnmb1	#N/A	0.669	0.777	0.638
Pla2g7	phospholipase A2, group VII (platelet-activating factor acetylhydrolase, plasma)	0.669	0.524	0.431
Chst11	#N/A	0.668	0.551	0.885
Dmbt1	deleted in malignant brain tumors 1	0.668	0.024	0.786
Hprt	hypoxanthine guanine phosphoribosyl transferase	0.668	0.176	-0.096
Ptprc	protein tyrosine phosphatase, receptor type, C	0.668	0.472	0.634
Septin3	#N/A	0.668	0.129	0.481
Slc35g2	#N/A	0.668	0.738	0.745
Ube2c	#N/A	0.668	1.967	0.578
2810414N06Rik	#N/A	0.667	0.345	0.286
4930515G01Rik	#N/A	0.667	0.41	0.354
Amd1	#N/A	0.667	-0.368	-0.671
Hspd1	heat shock protein 1 (chaperonin)	0.667	0.13	-0.102
Incenp	#N/A	0.667	1.044	0.053
Pacs2	phosphofurin acidic cluster sorting protein 2	0.667	0.149	0.021
Pgap4	#N/A	0.667	0.445	0.739
Abcb1a	ATP-binding cassette, sub-family B (MDR/TAP), member 1A	0.666	0.11	-0.075
Csrp1	cysteine and glycine-rich protein 1	0.666	0.797	0.43
Eomes	#N/A	0.666	0.597	0.763
Gm19241	#N/A	0.666	0.158	-0.4
Pira13	#N/A	0.666	0.227	0.524
Prkaa1	protein kinase, AMP-activated, alpha 1 catalytic subunit	0.666	0.27	-0.028
Bex4	#N/A	0.665	0.132	0.408
Gm19345	#N/A	0.665	0.869	-0.026
Igkv6-17	#N/A	0.665	0.609	1.306
Nedd1	neural precursor cell expressed, developmentally down-regulated gene 1	0.665	0.194	0.205
Plk4	#N/A	0.665	1.216	0.316
Ssx2ip	synovial sarcoma, X 2 interacting protein	0.665	0.609	0.179
A630066F11Rik	#N/A	0.664	0.501	0.543
ENSMUSG00000119992	#N/A	0.664	0.127	0.344
Nhlrc4	#N/A	0.664	0.433	0.124
Plch1	#N/A	0.664	0.394	0.566
Rgs19	regulator of G-protein signaling 19	0.664	0.588	0.532
Stap1	#N/A	0.664	0.322	0.509
Tmem170	transmembrane protein 170	0.664	0.412	-0.045
Cyp1b1	#N/A	0.663	0.932	1.144
Gm43075	#N/A	0.663	0.075	0.36
Rin1	#N/A	0.663	0.793	0.519
Dreh	down-regulated in hepatocellular carcinoma	0.662	-0.626	0.028
Gm50103	#N/A	0.662	0.04	0.317
Gm6652	#N/A	0.662	0.05	0.206
ENSMUSG00000120945	#N/A	0.661	1.419	0.926
Gm15409	#N/A	0.661	0.626	0.314
Prdx3	peroxiredoxin 3	0.661	-0.279	-0.219
Spn	#N/A	0.661	0.613	1.068
Ftl1-ps2	#N/A	0.66	0.304	-0.077
Gm10101	#N/A	0.66	0.762	0.42
Gm45809	#N/A	0.66	0.529	0.177
Lcmt2	leucine carboxyl methyltransferase 2	0.66	0.276	0.056
Aspm	#N/A	0.659	1.392	0.565
Gm10297	#N/A	0.659	0.451	0.682
Gm4204	#N/A	0.659	0.509	0.013
H2-M2	#N/A	0.659	1.071	1.976
Ifi47	interferon gamma inducible protein 47	0.659	-0.304	0.035
Mcm4	minichromosome maintenance complex component 4	0.659	0.614	0.221
Ptprn2	#N/A	0.659	0.081	0.773
D030007L05Rik	#N/A	0.658	0.271	0.392
Egr3	#N/A	0.658	0.645	0.58
ENSMUSG00000120900	#N/A	0.658	1.146	0.443
Gapdh-ps16	#N/A	0.658	0.467	0.131
Gm45719	#N/A	0.658	0.251	-0.483
Pask	#N/A	0.658	0.698	0.095
Stt3b	STT3, subunit of the oligosaccharyltransferase complex, homolog B (S. cerevisiae)	0.658	0.199	-0.149
B3gntl1	#N/A	0.657	0.244	-0.063
Katnbl1	katanin p80 subunit B like 1	0.657	0.156	-0.111
Kctd9	potassium channel tetramerisation domain containing 9	0.657	0.647	-0.143
Man1c1	#N/A	0.657	0.51	0.49
Mllt11	#N/A	0.657	0.703	0.464
Psma5	proteasome (prosome, macropain) subunit, alpha type 5	0.657	0.625	0.032
Skp1	#N/A	0.657	0.132	-0.176
Slc39a5	#N/A	0.657	-0.095	0.755
Zfp608	#N/A	0.657	-0.082	-0.049
Col1a1	collagen, type I, alpha 1	0.656	0.822	0.693
Phkb	phosphorylase kinase beta	0.656	-0.261	-0.13
Tmem156	#N/A	0.656	0.176	0.541
Tnfaip8l2	tumor necrosis factor, alpha-induced protein 8-like 2	0.656	0.581	0.574
1810062O18Rik	#N/A	0.655	0.864	0.305
Catsper2	#N/A	0.655	0.838	0.026
Itgam	integrin alpha M	0.655	0.323	0.525
Spa17	#N/A	0.655	1.027	0.059
Zfp518a	zinc finger protein 518A	0.655	0.501	0.122
Cdyl	chromodomain protein, Y chromosome-like	0.654	0.237	0.102
Cgas	#N/A	0.654	0.436	0.301
Fam83g	#N/A	0.654	0.83	-0.359
Gm6345	#N/A	0.654	-0.061	-0.16
Gngt2	guanine nucleotide binding protein (G protein), gamma transducing activity polypeptide 2	0.654	0.452	0.454
Igkv17-121	#N/A	0.653	0.85	0.791
Zfp612	zinc finger protein 612	0.653	0.407	-0.193
Gm14221	#N/A	0.652	-0.07	0.32
Oas1c	#N/A	0.652	-0.025	-0.075
Parp4	poly (ADP-ribose) polymerase family, member 4	0.652	0.039	0.018
1700081N11Rik	#N/A	0.651	0.531	0.369
Cdk7	cyclin-dependent kinase 7	0.651	0.254	0.084
Cds1	#N/A	0.651	0.558	0.308
Csf1r	colony stimulating factor 1 receptor	0.651	0.328	0.515
Gm20528	#N/A	0.651	-0.077	0.095
Sema4d	#N/A	0.651	0.371	0.848
Gm39363	#N/A	0.65	0.9	0.013
Mmp8	#N/A	0.65	0.641	0.038
Pwp2	PWP2 periodic tryptophan protein homolog (yeast)	0.65	0.216	-0.071
Dhx32	DEAH (Asp-Glu-Ala-His) box polypeptide 32	0.649	0.233	-0.078
Mapk9	mitogen-activated protein kinase 9	0.649	0.212	-0.093
Sbds	SBDS ribosome maturation factor	0.649	0.216	-0.057
Gm25939	#N/A	0.648	0.158	-0.238
Hmga2-ps1	#N/A	0.648	0.247	0.319
Mpv17l2	MPV17 mitochondrial membrane protein-like 2	0.648	0.219	0.01
Olfr111	#N/A	0.648	0.384	0.104
Tigar	Trp53 induced glycolysis repulatory phosphatase	0.648	0.052	-0.328
Aida	axin interactor, dorsalization associated	0.647	0.289	0.066
Gm11681	#N/A	0.647	-0.15	-0.067
Gm5864	#N/A	0.647	0.313	0.547
Gvin3	#N/A	0.647	0.094	0.718
Ncoa7	#N/A	0.647	0.147	0.314
Serpini1	#N/A	0.647	0.7	0.852
Eya3	EYA transcriptional coactivator and phosphatase 3	0.646	0.481	0.141
Nagk	N-acetylglucosamine kinase	0.646	0.406	0.031
Rnf213	#N/A	0.646	0	0.021
Rtl6	#N/A	0.646	0.473	1.209
Ube2k	ubiquitin-conjugating enzyme E2K	0.646	0.323	-0.159
Ccdc142	#N/A	0.645	0.536	-0.045
Hcn2	#N/A	0.645	0.869	0.285
Mbtps2	membrane-bound transcription factor peptidase, site 2	0.645	0.045	0.019
Snx5	sorting nexin 5	0.645	0.332	0.085
Was	Wiskott-Aldrich syndrome	0.645	0.359	0.217
6430573P05Rik	#N/A	0.644	0.088	-0.286
ENSMUSG00000120331	#N/A	0.644	0.127	0.456
Lrrc39	#N/A	0.644	0.821	1.306
Ppfia4	#N/A	0.644	0.335	0.722
Txnl4a	thioredoxin-like 4A	0.644	0.241	-0.015
Cdc7	#N/A	0.643	1.155	0.478
Gm17115	#N/A	0.643	0.307	0.533
Gm20468	#N/A	0.643	0.458	0.229
Gm7461	#N/A	0.643	0.201	0.001
Cd5	#N/A	0.642	0.677	1.114
Cyria	#N/A	0.642	0.564	0.698
E330020D12Rik	#N/A	0.642	0.267	0.468
Gtpbp4	GTP binding protein 4	0.642	0.238	-0.037
Hspb1	heat shock protein 1	0.642	1.914	0.2
Emc9	ER membrane protein complex subunit 9	0.641	-0.061	-0.49
Entpd7	ectonucleoside triphosphate diphosphohydrolase 7	0.641	0.431	-0.126
Gm44174	#N/A	0.641	0.168	0.496
Ptpn13	#N/A	0.641	0.724	0.335
1810010H24Rik	RIKEN cDNA 1810010H24 gene	0.64	-1.15	-0.699
Btg3	B cell translocation gene 3	0.64	0.748	0.152
Cdc42se2	CDC42 small effector 2	0.64	0.377	0.032
Eppk1	epiplakin 1	0.64	0.214	-0.103
Fpr1	formyl peptide receptor 1	0.64	0.238	0.551
Gm37805	#N/A	0.64	-0.1	0.24
Gm44550	#N/A	0.64	0.53	0.248
Parp14	poly (ADP-ribose) polymerase family, member 14	0.64	0.236	0.192
Gm23593	#N/A	0.639	-0.063	0.127
Gm44888	#N/A	0.639	0.681	-0.223
Gm47683	#N/A	0.639	-0.704	-0.83
Mknk2	MAP kinase-interacting serine/threonine kinase 2	0.639	0.678	0.068
Cd33	#N/A	0.638	0.616	0.373
Cltb	clathrin, light polypeptide (Lcb)	0.638	0.823	-0.045
ENSMUSG00000121256	#N/A	0.638	0.131	0.818
Etf1	eukaryotic translation termination factor 1	0.638	0.394	0.163
Gm4430	#N/A	0.638	0.09	0.599
Kif18b	#N/A	0.638	1.497	0.31
[truncated: 28,177 more rows]

## Sheet: liver Proteomics
Protein	Name	WT Vs Gclc KO log2FoldChange	WT Vs DKO log2FoldChange	WT Vs Nrf2 KO log2FoldChange
Fads1	fatty acid desaturase 1	-3.87447	3.20343e-16	2.05627
Gclc	glutamate-cysteine ligase, catalytic subunit	-3.58496	-3.58496	-0.337035
Mup1	major urinary protein 1	-3.09311	-2	-0.771181
Mup1	major urinary protein 1	-3.09311	-2	-0.891476
Slco1a1	solute carrier organic anion transporter family, member 1a1	-3.05889	-1.47393	0.263034
Mup17	#N/A	-3.04731	-1.9542	-0.784271
Mup3	major urinary protein 3	-3	-1.12553	0.0443941
Ptk2	PTK2 protein tyrosine kinase 2	-2.87447	-0.874469	0.517848
Cox4i1	cytochrome c oxidase subunit 4I1	-2.80735	-2.80735	0.947533
F10	coagulation factor X	-2.79355	-1.11548	0.13245
Abhd6	abhydrolase domain containing 6	-2.55254	-1.87447	0.68012
Dpp7	dipeptidylpeptidase 7	-2.47393	-2.64386	0.263034
Slco2b1	solute carrier organic anion transporter family, member 2b1	-2.41504	-0.807355	-0.0931094
Pdcd10	programmed cell death 10	-2.35364	-0.131245	0.148863
Fabp5	fatty acid binding protein 5, epidermal	-2.18057	-0.628031	1.38014
Mrpl15	mitochondrial ribosomal protein L15	-2.16993	-1.16993	0
Cmah	cytidine monophospho-N-acetylneuraminic acid hydroxylase	-2.16993	-0.947533	-0.040642
Glb1	galactosidase, beta 1	-2.152	0.263034	2.32912
Nap1l4	nucleosome assembly protein 1-like 4	-2.11548	-2.11548	0.242075
Mup20	major urinary protein 20	-2.11548	-1.24101	-0.471621
Ca3	#N/A	-2.078	0.0740006	0.466318
Hao1	hydroxyacid oxidase 1, liver	-2.078	-0.547488	0.7633
Guk1	guanylate kinase 1	-2.06711	-0.211504	0.0797272
Serping1	serine (or cysteine) peptidase inhibitor, clade G, member 1	-2	-0.263034	0
Dpyd	dihydropyrimidine dehydrogenase	-2	-1.43296	0.187627
Nubp2	nucleotide binding protein 2	-1.94555	-0.530515	-0.0710831
Atpaf2	ATP synthase mitochondrial F1 complex assembly factor 2	-1.9386	-1.20163	0.553254
Cyp2c44	#N/A	-1.87447	-0.371969	0.373458
Rarres2	retinoic acid receptor responder (tazarotene induced) 2	-1.848	-1.43296	0.187627
Cml2	#N/A	-1.83007	-0.540568	1.16993
C8a	complement component 8, alpha polypeptide	-1.77761	-0.0824622	0.544321
Exoc1	exocyst complex component 1	-1.76867	-0.938599	0.270854
Fasn	fatty acid synthase	-1.76867	-0.616671	0.309328
Gck	glucokinase	-1.73697	-0.621488	0.584963
Sult1a1	sulfotransferase family 1A, phenol-preferring, member 1	-1.73697	-0.736966	0.226509
Ptms	parathymosin	-1.70454	0	0.125531
Glo1	glyoxalase 1	-1.70454	-1.28951	0.254814
Mecp2	methyl CpG binding protein 2	-1.70454	-0.874469	0.551796
Them4	thioesterase superfamily member 4	-1.69515	0	1.02106
Cyp17a1	cytochrome P450, family 17, subfamily a, polypeptide 1	-1.66297	0.275634	0.891624
Lgmn	legumain	-1.63743	0.131245	0.146841
Sltm	SAFB-like, transcription modulator	-1.63743	-0.932886	0.514573
Tomm22	translocase of outer mitochondrial membrane 22 homolog (yeast)	-1.61667	-0.275634	0.0155969
Etnk2	ethanolamine kinase 2	-1.61667	-0.436099	0.231326
Ndufs8	NADH dehydrogenase (ubiquinone) Fe-S protein 8	-1.61667	-1.35364	0.309328
Cyp2c70	cytochrome P450, family 2, subfamily c, polypeptide 70	-1.58496	-0.847997	-0.311944
Coa6	cytochrome c oxidase assembly factor 6	-1.58496	-0.584963	-0.169925
Keap1	kelch-like ECH-associated protein 1	-1.56704	-0.415037	0.584963
Ttc39c	tetratricopeptide repeat domain 39C	-1.55254	-0.652077	0.0324215
Igbp1	immunoglobulin (CD79A) binding protein 1	-1.54057	-0.584963	0.129283
Cfhr2	complement factor H-related 2	-1.49304	-1.24793	0.694587
Vtn	vitronectin	-1.48543	-0.0703893	0.237039
Abca8b	ATP-binding cassette, sub-family A (ABC1), member 8b	-1.47917	-0.131245	0.148863
Actl6a	actin-like 6A	-1.47917	-0.523562	0.190684
Sult2a8	sulfotransferase family 2A, dehydroepiandrosterone (DHEA)-preferring, member 8	-1.47917	-0.823122	0.0614005
Gstz1	glutathione transferase zeta 1 (maleylacetoacetate isomerase)	-1.46949	-1.05445	-0.125531
Fam98b	family with sequence similarity 98, member B	-1.41504	-1.26303	0.0874628
Acacb	acetyl-Coenzyme A carboxylase beta	-1.41504	-0.621488	0.584963
Tnc	#N/A	-1.41504	0.584963	0.794416
Hsd3b5	hydroxy-delta-5-steroid dehydrogenase, 3 beta- and steroid delta-isomerase 5	-1.41504	-0.710493	0.321928
Grb2	growth factor receptor bound protein 2	-1.41504	-1.37851	-0.0710831
Slco1b2	solute carrier organic anion transporter family, member 1b2	-1.41504	-0.552541	0.295456
Tgm1	transglutaminase 1, K polypeptide	-1.41504	-0.793549	-0.0280144
Cyp2b10	cytochrome P450, family 2, subfamily b, polypeptide 10	-1.36613	-0.688056	-0.572579
Tango2	transport and golgi organization 2	-1.36257	-1.43296	-0.125531
Ifih1	interferon induced with helicase C domain 1	-1.35364	-1.35364	0.190684
Cask	calcium/calmodulin-dependent serine protein kinase (MAGUK family)	-1.35364	-0.275634	0.0155969
Egfr	epidermal growth factor receptor	-1.34792	-0.584963	0.321928
Inpp1	inositol polyphosphate-1-phosphatase	-1.34792	0	0.0995357
Fabp1	fatty acid binding protein 1, liver	-1.33258	0.234465	0.667425
Acly	ATP citrate lyase	-1.33258	-0.0874628	0.923764
Gbas	#N/A	-1.32193	-0.321928	0.887525
Pigr	polymeric immunoglobulin receptor	-1.32193	-1.32193	-0.415037
L2hgdh	L-2-hydroxyglutarate dehydrogenase	-1.30812	-1.24101	-0.208587
Cyp4f14	cytochrome P450, family 4, subfamily f, polypeptide 14	-1.29956	-0.4975	0.0443941
Hpd	4-hydroxyphenylpyruvic acid dioxygenase	-1.29956	-0.337035	-0.0458037
Serpinb1a	serine (or cysteine) peptidase inhibitor, clade B, member 1a	-1.29956	-1.77761	0.554589
Vps25	vacuolar protein sorting 25	-1.28951	-0.211504	-0.0164881
Rgn	regucalcin	-1.28951	-0.137504	0.0797272
Acmsd	amino carboxymuconate semialdehyde decarboxylase	-1.28951	-0.289507	2.23406
Pank1	pantothenate kinase 1	-1.28951	-1	0.447459
Nt5e	5' nucleotidase, ecto	-1.28951	-1.1375	0.551796
Smap2	small ArfGAP 2	-1.28951	-0.552541	0.169925
Sf3b6	splicing factor 3B, subunit 6	-1.27753	-0.234465	0.432959
Ufm1	ubiquitin-fold modifier 1	-1.27753	-0.0740006	0.307429
Gys2	glycogen synthase 2	-1.27753	0	0.307429
Cyp3a41b	#N/A	-1.26303	0	0.584963
Cyp8b1	cytochrome P450, family 8, subfamily b, polypeptide 1	-1.26303	-1.94753	-0.169925
Cps1	carbamoyl-phosphate synthetase 1	-1.23816	-0.616671	0.148863
Uqcrq	ubiquinol-cytochrome c reductase, complex III subunit VII	-1.23816	-0.436099	0.0155969
Stard5	StAR-related lipid transfer (START) domain containing 5	-1.23816	-0.616671	-0.0806185
Ccar2	cell cycle activator and apoptosis regulator 2	-1.22239	-0.0703893	0.0995357
Thyn1	thymocyte nuclear protein 1	-1.22239	0.192645	-0.0524674
Pip4k2b	phosphatidylinositol-5-phosphate 4-kinase, type II, beta	-1.22239	0.131245	0.0506261
Sec16b	SEC16 homolog B (S. cerevisiae)	-1.22239	-0.14439	0.146841
Inmt	indolethylamine N-methyltransferase	-1.20353	0.452512	0.337035
Nudt7	nudix (nucleoside diphosphate linked moiety X)-type motif 7	-1.20353	-0.160465	0.424498
Hsd3b4	#N/A	-1.20353	-0.440573	0.243926
Pdcd4	programmed cell death 4	-1.19265	-0.884523	0.285402
Cenpv	centromere protein V	-1.19265	-0.678072	0.0443941
Hsd3b7	hydroxy-delta-5-steroid dehydrogenase, 3 beta- and steroid delta-isomerase 7	-1.18057	-0.0874628	0.889817
Urad	ureidoimidazoline (2-oxo-4-hydroxy-4-carboxy-5) decarboxylase	-1.17403	-0.137504	0.0797272
Hook3	hook microtubule tethering protein 3	-1.16993	-0.947533	-0.36257
Rps25	ribosomal protein S25	-1.152	-0.0740006	0.263034
Strn3	striatin, calmodulin binding protein 3	-1.152	0	0.169925
Endog	endonuclease G	-1.152	-0.152003	0.392317
Cfh	complement component factor h	-1.152	-0.621488	0.307429
Cpb1 Carboxypeptidase B1 (Tissue), isoform CRA_b	#N/A	-1.152	-0.643856	-0.104697
Cyp2c37	cytochrome P450, family 2. subfamily c, polypeptide 37	-1.13493	-0.63743	-0.521953
Aox3	aldehyde oxidase 3	-1.13124	-0.716207	-0.415037
Cyp3a11	cytochrome P450, family 3, subfamily a, polypeptide 11	-1.12553	0.0780025	0.544321
Paqr9	progestin and adipoQ receptor family member IX	-1.12553	0.222392	0.544321
Cyp2b19	#N/A	-1.11548	0.253757	-0.72316
Acnat2	acyl-coenzyme A amino acid N-acyltransferase 2	-1.10692	0.192645	0.237039
Atp5f1	#N/A	-1.10692	-0.222392	0.0995357
Bcs1l	BCS1-like (yeast)	-1.10692	0	0
Wbp2	WW domain binding protein 2	-1.10692	-1.22239	0.514573
Tceb1	#N/A	-1.10692	-0.932886	0.402098
Atp5l	ATP synthase, H+ transporting, mitochondrial F0 complex, subunit G	-1.10692	-0.584963	0.280108
Mocs1	molybdenum cofactor synthesis 1	-1.09311	-0.4975	-0.245112
Ufsp2	UFM1-specific peptidase 2	-1.09311	-1.12553	0.0443941
Sult1d1	sulfotransferase family 1D, member 1	-1.09311	-0.125531	-0.0931094
Acsl4	acyl-CoA synthetase long-chain family member 4	-1.09311	-0.192645	2.85175
Oat	ornithine aminotransferase	-1.09311	-0.192645	-0.0931094
Scp2	stem cell proliferation 2	-1.09311	0.0874628	0.714246
Cyp2b9	cytochrome P450, family 2, subfamily b, polypeptide 9	-1.09311	0.369234	-0.245112
Tpt1	tumor protein, translationally-controlled 1	-1.078	0.0740006	0.243926
Acsl5	acyl-CoA synthetase long-chain family member 5	-1.078	-0.0780025	0.50696
Ptma	prothymosin alpha	-1.078	0.0740006	0.337035
Afm	afamin	-1.078	0.275634	0.195016
Isca2	iron-sulfur cluster assembly 2	-1.06711	-0.758992	0.125531
Fdps	farnesyl diphosphate synthetase	-1.06711	-0.652077	0.410933
Fuom	fucose mutarotase	-1.06711	0.241008	-0.415037
Txndc17	thioredoxin domain containing 17	-1.06711	-1.28951	0.447459
Cad	congenital cataract	-1.06711	-0.371969	0.169925
Cyp4f15	cytochrome P450, family 4, subfamily f, polypeptide 15	-1.06711	-0.137504	0.0324215
Echdc1	enoyl Coenzyme A hydratase domain containing 1	-1.06711	-0.459432	0.0797272
Hmgn1	high mobility group nucleosomal binding domain 1	-1.06711	-0.137504	0.125531
Cyp2c50	cytochrome P450, family 2, subfamily c, polypeptide 50	-1.05889	-0.556393	-0.200913
Cyp2c67	cytochrome P450, family 2, subfamily c, polypeptide 67	-1.05889	-0.473931	-0.104697
Sult2a1	sulfotransferase family 2A, dehydroepiandrosterone (DHEA)-preferring, member 1	-1.04307	1.23447	0.197939
Asl	argininosuccinate lyase	-1.03653	-0.415037	0.584963
Srsf4	serine/arginine-rich splicing factor 4	-1.03653	-0.0740006	0.217231
Sds	serine dehydratase	-1.03653	-0.514573	0.620586
Ostf1	osteoclast stimulating factor 1	-1.03653	-0.621488	0.584963
Sorbs1	sorbin and SH3 domain containing 1	-1.03171	-0.275634	-0.131245
Pdzk1	PDZ domain containing 1	-1.03171	-0.436099	0.0155969
Enpp1	ectonucleotide pyrophosphatase/phosphodiesterase 1	-1.03171	-0.201634	0.0614005
Cyp2c54	cytochrome P450, family 2, subfamily c, polypeptide 54	-1.02801	-0.612977	-0.308122
Acss3	acyl-CoA synthetase short-chain family member 3	-1.02801	-0.612977	-0.115477
Agxt	alanine-glyoxylate aminotransferase	-1	-0.0824622	0.841302
Stx18	syntaxin 18	-1	-1.07039	0.514573
44986	#N/A	-1	-0.807355	0.514573
Hsd17b6	hydroxysteroid (17-beta) dehydrogenase 6	-1	-0.14439	0.192645
Thrsp	thyroid hormone responsive	-1	-0.222392	0.0506261
Paics	phosphoribosylaminoimidazole carboxylase, phosphoribosylaminoribosylaminoimidazole, succinocarboxamide synthetase	-0.967579	-0.459432	0.169925
Hal	histidine ammonia lyase	-0.967579	-0.211504	0.0324215
Fggy	FGGY carbohydrate kinase domain containing	-0.967579	-0.371969	0.169925
Slc10a1	solute carrier family 10 (sodium/bile acid cotransporter family), member 1	-0.967579	-0.0671142	-0.0164881
Dhrs7b	dehydrogenase/reductase (SDR family) member 7B	-0.967579	-0.289507	-0.0164881
Fau	Finkel-Biskis-Reilly murine sarcoma virus (FBR-MuSV) ubiquitously expressed (fox derived)	-0.967579	-0.652077	0.169925
Slc29a1	solute carrier family 29 (nucleoside transporters), member 1	-0.967579	-0.0671142	0.0324215
Fuk	#N/A	-0.962525	0.0740006	0.14439
Ugt2a3	UDP glucuronosyltransferase 2 family, polypeptide A3	-0.962525	-0.341037	0.658963
Gulo	gulonolactone (L-) oxidase	-0.962525	-0.160465	0.584963
Cyp2e1	cytochrome P450, family 2, subfamily e, polypeptide 1	-0.962525	0.14439	0.291231
Cyp2c38	cytochrome P450, family 2, subfamily c, polypeptide 38	-0.962525	-0.247928	0.658963
Pter	phosphotriesterase related	-0.962525	-0.341037	0.658963
Psmd13	proteasome (prosome, macropain) 26S subunit, non-ATPase, 13	-0.962525	0.610053	-0.0191088
Cbs	cystathionine beta-synthase	-0.955606	-0.0931094	1.10852
Scrn2	secernin 2	-0.955606	-0.415037	1.22882
Nid1	nidogen 1	-0.955606	0.0874628	0.672425
Gls2	glutaminase 2 (liver, mitochondrial)	-0.945552	-1	-0.161281
Ranbp1	RAN binding protein 1	-0.945552	0.29956	1.61244
Acod1	#N/A	-0.938599	-0.523562	-0.0806185
Sh2d2a	#N/A	-0.938599	-0.275634	0.0155969
Acy1	aminoacylase 1	-0.938599	-0.716207	0.0614005
Paxx	#N/A	-0.938599	-0.353637	0.0614005
Sc5d	sterol-C5-desaturase	-0.929611	-0.0740006	0.263034
BC089597	#N/A	-0.929611	-0.234465	0.432959
Stoml2	stomatin (Epb7.2)-like 2	-0.929611	-1	0.548437
Dhrs4	dehydrogenase/reductase (SDR family) member 4	-0.917538	-0.387023	0.889817
Mvk	mevalonate kinase	-0.912537	-0.4975	-0.142019
Cyp2c68	cytochrome P450, family 2, subfamily c, polypeptide 68	-0.912537	-0.415037	0
2210016F16Rik	RIKEN cDNA 2210016F16 gene	-0.900464	-0.14439	0
Dbi	diazepam binding inhibitor	-0.900464	-0.304855	0.0995357
Itpr2	inositol 1,4,5-triphosphate receptor 2	-0.900464	-0.14439	0.0995357
Rdh16	retinol dehydrogenase 16	-0.900464	-0.222392	0.0995357
Gpx1	glutathione peroxidase 1	-0.900464	-0.14439	0.146841
Dlst	dihydrolipoamide S-succinyltransferase (E2 component of 2-oxo-glutarate complex)	-0.900464	-1.07039	0.440573
Pck1	phosphoenolpyruvate carboxykinase 1, cytosolic	-0.884523	0.152003	0.624491
Gm4788	#N/A	-0.884523	0.152003	0.321928
Aadat	aminoadipate aminotransferase	-0.874469	-0.874469	0.373458
Fmo3	#N/A	-0.874469	0.125531	0.295456
Selenbp2	selenium binding protein 2	-0.874469	-0.874469	-0.174029
Azgp1	alpha-2-glycoprotein 1, zinc	-0.874469	-1	0.125531
Gcsh	glycine cleavage system protein H (aminomethyl carrier)	-0.874469	-0.652077	0.125531
Iah1	isoamyl acetate-hydrolyzing esterase 1 homolog	-0.874469	-0.289507	0.125531
Uncharacterized	#N/A	-0.874469	-0.652077	0.0324215
Cyp2c39	cytochrome P450, family 2, subfamily c, polypeptide 39	-0.874469	-0.0671142	-0.350907
Cyp2c29	cytochrome P450, family 2, subfamily c, polypeptide 29	-0.874469	-0.0671142	-0.350907
Pdcd6ip	programmed cell death 6 interacting protein	-0.874469	-0.758992	0.0797272
Rdh7	retinol dehydrogenase 7	-0.874469	-0.137504	-0.119582
Pls1	#N/A	-0.874469	-0.137504	-0.174029
Znfx1	zinc finger, NFX1-type containing 1	-0.874469	-1.65208	0.373458
Naglu	alpha-N-acetylglucosaminidase (Sanfilippo disease IIIB)	-0.874469	0.932886	0.517848
Ldlr	low density lipoprotein receptor	-0.862496	-0.206451	1.20163
Acaca	acetyl-Coenzyme A carboxylase alpha	-0.85561	-0.0780025	0.424498
Slc9a3r1	solute carrier family 9 (sodium/hydrogen exchanger), member 3 regulator 1	-0.85561	-0.0780025	0.337035
Lactb	lactamase, beta	-0.85561	-0.341037	0.546488
Gas2	growth arrest specific 2	-0.85561	0	0.466318
Pcna	proliferating cell nuclear antigen	-0.85561	-0.662965	0.729352
Naprt	nicotinate phosphoribosyltransferase	-0.851137	-0.523562	-0.0806185
Cyp4f13	cytochrome P450, family 4, subfamily f, polypeptide 13	-0.851137	-0.353637	-0.0806185
Upb1	ureidopropionase, beta	-0.851137	-0.616671	-0.131245
Tufm	Tu translation elongation factor, mitochondrial	-0.830075	-0.736966	0.689299
Znf207	#N/A	-0.830075	-0.514573	0.350497
Aadac	arylacetamide deacetylase	-0.830075	0	1.64386
UPF0585	#N/A	-0.830075	-0.884523	-0.142019
Ece1	endothelin converting enzyme 1	-0.830075	-0.125531	1.67243
Itih4	inter alpha-trypsin inhibitor, heavy chain 4	-0.830075	0	0.217231
Amdhd1	amidohydrolase domain containing 1	-0.830075	-0.0740006	0.263034
Gamt	guanidinoacetate methyltransferase	-0.830075	-0.514573	0.432959
Mrps5	mitochondrial ribosomal protein S5	-0.830075	-0.884523	0.0874628
Mrpl3	mitochondrial ribosomal protein L3	-0.830075	-0.884523	-0.0458037
Esyt1	extended synaptotagmin-like protein 1	-0.830075	-0.514573	0.432959
Mycbp	MYC binding protein	-0.830075	0.263034	0.0179219
Scarb2	scavenger receptor class B, member 2	-0.830075	0.0703893	0.0703893
Srp19	signal recognition particle 19	-0.830075	-0.621488	0.432959
Plcb1	phospholipase C, beta 1	-0.830075	0.263034	-0.0931094
Ap2m1	adaptor-related protein complex 2, mu 1 subunit	-0.830075	0.137504	0.0179219
Rock2	Rho-associated coiled-coil containing protein kinase 2	-0.830075	-1.152	0.655352
Cyp2c40	cytochrome P450, family 2, subfamily c, polypeptide 40	-0.830075	-0.415037	0
Cyp2c69	cytochrome P450, family 2, subfamily c, polypeptide 69	-0.830075	-0.415037	0.0874628
Ngef	neuronal guanine nucleotide exchange factor	-0.810966	-0.395929	-0.415037
Gnpnat1	glucosamine-phosphate N-acetyltransferase 1	-0.807355	0.0671142	0
Orm1	orosomucoid 1	-0.807355	-0.485427	0.0506261
Hsd17b2	hydroxysteroid (17-beta) dehydrogenase 2	-0.807355	-0.14439	-1.60171e-16
Steap4	STEAP family member 4	-0.807355	-0.0703893	0.0506261
Sec14l2	SEC14-like lipid binding 2	-0.807355	-0.304855	0.192645
Txnl1	thioredoxin-like 1	-0.807355	-0.584963	0.192645
Pfkfb1	6-phosphofructo-2-kinase/fructose-2,6-biphosphatase 1	-0.807355	-0.304855	0
Ass1	argininosuccinate synthetase 1	-0.807355	-0.222392	0.237039
Rhot1	ras homolog family member T1	-0.807355	-0.222392	0.0995357
Naxd	#N/A	-0.802061	-0.0874628	0.923764
Ociad2	OCIA domain containing 2	-0.802061	0	0.667425
Dcxr	dicarbonyl L-xylulose reductase	-0.793549	-0.793549	-0.415037
Naxe	#N/A	-0.787006	-0.371969	-0.0164881
Rhot2	ras homolog family member T2	-0.787006	-0.211504	-0.0671142
Shmt1	serine hydroxymethyltransferase 1 (soluble)	-0.787006	-0.137504	-0.0164881
Pdxk	pyridoxal (pyridoxine, vitamin B6) kinase	-0.787006	-0.211504	-0.119582
Tmx1	thioredoxin-related transmembrane protein 1	-0.787006	-0.289507	-0.0164881
Mrps23	mitochondrial ribosomal protein S23	-0.787006	-0.758992	0.212994
Slc2a2	solute carrier family 2 (facilitated glucose transporter), member 2	-0.787006	-0.137504	-0.230613
Lhpp	phospholysine phosphohistidine inorganic pyrophosphate phosphatase	-0.787006	-0.137504	0.0324215
Aqp9	aquaporin 9	-0.787006	-0.552541	0.0797272
Fahd1	fumarylacetoacetate hydrolase domain containing 1	-0.777608	0	0.584963
Usp14	ubiquitin specific peptidase 14	-0.777608	0.353637	0.169925
Asph	aspartate-beta-hydroxylase	-0.777608	0.152003	0.369234
Acss2	acyl-CoA synthetase short-chain family member 2	-0.768674	-0.716207	0.105795
Mrps26	mitochondrial ribosomal protein S26	-0.768674	-0.716207	-0.0317089
Xpnpep1	X-prolyl aminopeptidase (aminopeptidase P) 1, soluble	-0.768674	-0.616671	-0.0317089
Lss	lanosterol synthase	-0.768674	-0.436099	-0.0317089
Acy3	aspartoacylase (aminoacylase) 3	-0.768674	-0.353637	-0.23816
Tfr2	transferrin receptor 2	-0.768674	-0.275634	-0.131245
Cyp3a13	cytochrome P450, family 3, subfamily a, polypeptide 13	-0.768674	-0.436099	-0.183712
Tmem109	transmembrane protein 109	-0.768674	-0.0641303	-0.479168
Gsto1	glutathione S-transferase omega 1	-0.768674	-0.823122	-0.131245
Gstt2	glutathione S-transferase, theta 2	-0.768674	-0.716207	-0.0806185
Apoo	apolipoprotein O	-0.756074	0.14439	0.195016
Nck1	non-catalytic region of tyrosine kinase adaptor protein 1	-0.756074	0.14439	0.195016
Mocs3	molybdenum cofactor synthesis 3	-0.756074	0.211504	0.14439
Prodh2	proline dehydrogenase (oxidase) 2	-0.756074	-0.247928	0.466318
Bckdhb	branched chain ketoacid dehydrogenase E1, beta polypeptide	-0.756074	-0.341037	0.381429
Apoa5	apolipoprotein A-V	-0.756074	0.275634	0.291231
Nceh1	neutral cholesterol ester hydrolase 1	-0.756074	0	0.243926
Prodh	proline dehydrogenase	-0.752072	-0.415037	-0.245112
H1f0	H1 histone family, member 0	-0.736966	-1.60171e-16	0.169925
Hist1h1b	#N/A	-0.736966	-0.234465	0.263034
Prpf3	pre-mRNA processing factor 3	-0.736966	0	0.121015
Tst	thiosulfate sulfurtransferase, mitochondrial	-0.736966	-0.0740006	0.350497
Bdh1	3-hydroxybutyrate dehydrogenase, type 1	-0.736966	0.137504	0.0703893
Polr2b	polymerase (RNA) II (DNA directed) polypeptide B	-0.736966	0.263034	0.0179219
Mrps9	mitochondrial ribosomal protein S9	-0.736966	-0.736966	1.20163
Hnrnpul1	heterogeneous nuclear ribonucleoprotein U-like 1	-0.736966	-0.234465	0.121015
Nags	N-acetylglutamate synthase	-0.736966	-0.447459	1.40599
Cyp2d12	#N/A	-0.736966	-0.234465	0.0179219
Lypla1	lysophospholipase 1	-0.736966	-0.736966	0.432959
Aldh8a1	aldehyde dehydrogenase 8 family, member A1	-0.736966	-0.152003	0.217231
Slc27a5	solute carrier family 27 (fatty acid transporter), member 5	-0.736966	0.0703893	0.169925
Nt5c3a	#N/A	-0.736966	0.180572	1.07039
Aass	aminoadipate-semialdehyde synthase	-0.719892	-0.304855	0.146841
Etfb	electron transferring flavoprotein, beta polypeptide	-0.719892	-0.222392	0.0506261
Dmgdh	dimethylglycine dehydrogenase precursor	-0.719892	-0.485427	0.237039
Txnrd2	thioredoxin reductase 2	-0.719892	-0.14439	0.0506261
Gsdmdc1	#N/A	-0.719892	-0.14439	0.0506261
Mrps6	mitochondrial ribosomal protein S6	-0.719892	-0.584963	0.237039
Hsd11b1	hydroxysteroid 11-beta dehydrogenase 1	-0.719892	0.131245	-0.163499
Fkbp2	FK506 binding protein 2	-0.719892	-0.304855	0.0506261
Mtfp1	mitochondrial fission process 1	-0.719892	-0.14439	0.0506261
Eif4e	eukaryotic translation initiation factor 4E	-0.719892	-0.0703893	-0.0524674
Gpam	glycerol-3-phosphate acyltransferase, mitochondrial	-0.719892	-0.392317	0.0995357
Agxt2	alanine-glyoxylate aminotransferase 2	-0.719892	-0.584963	0.0995357
Fdft1	farnesyl diphosphate farnesyl transferase 1	-0.719892	-0.691878	0.440573
Rad23b	RAD23 homolog B, nucleotide excision repair protein	-0.714598	0.169925	0.942515
Agmat	agmatine ureohydrolase (agmatinase)	-0.714598	-0.0931094	1.04439
Fdxr	ferredoxin reductase	-0.704544	-0.552541	-0.119582
Hgd	homogentisate 1, 2-dioxygenase	-0.704544	-0.211504	-0.0671142
Mpc2	mitochondrial pyruvate carrier 2	-0.704544	-0.552541	0.125531
Stim1	stromal interaction molecule 1	-0.704544	-0.459432	-0.0671142
Fdx1	ferredoxin 1	-0.704544	-0.137504	-0.230613
Selenbp1	selenium binding protein 1	-0.704544	-0.874469	-0.0164881
Abcd2	ATP-binding cassette, sub-family D (ALD), member 2	-0.695145	0.371969	0.855052
Fads2	fatty acid desaturase 2	-0.695145	0.371969	0.626783
Rps24	ribosomal protein S24	-0.695145	-0.628031	0.923764
Mgst1	microsomal glutathione S-transferase 1	-0.695145	-0.765535	1.02106
Amt	aminomethyltransferase	-0.695145	-0.0874628	0.745427
Ugt3a1	UDP glycosyltransferases 3 family, polypeptide A1	-0.690672	-0.436099	-0.183712
Mrps15	mitochondrial ribosomal protein S15	-0.690672	-0.823122	0.0155969
Cyfip1	cytoplasmic FMR1 interacting protein 1	-0.690672	-0.938599	-0.0317089
Mrps35	mitochondrial ribosomal protein S35	-0.690672	-0.616671	0.105795
Rasip1	Ras interacting protein 1	-0.678072	-0.263034	0.5025
Psmd4	proteasome (prosome, macropain) 26S subunit, non-ATPase, 4	-0.678072	-0.263034	0.662965
Acaa2	acetyl-Coenzyme A acyltransferase 2 (mitochondrial 3-oxoacyl-Coenzyme A thiolase)	-0.678072	-0.0824622	0.459432
Etfdh	electron transferring flavoprotein, dehydrogenase	-0.678072	0	0.415037
Pfkl	phosphofructokinase, liver, B-type	-0.678072	0	0.5025
Kyat1	#N/A	-0.678072	0	1.78136
Ppp1r21	protein phosphatase 1, regulatory subunit 21	-0.678072	0.222392	0.273018
Gprin3	GPRIN family member 3	-0.678072	-0.263034	-0.245112
Cyp2d9	cytochrome P450, family 2, subfamily d, polypeptide 9	-0.678072	-0.36257	0.459432
Mcat	malonyl CoA:ACP acyltransferase (mitochondrial)	-0.678072	0	1.97728
Ube2k	ubiquitin-conjugating enzyme E2K	-0.662965	-0.788496	0.622437
UPF0688	#N/A	-0.662965	0.337035	0.14439
Ighm	#N/A	-0.662965	-0.160465	0.424498
Rab1A	#N/A	-0.662965	-0.247928	0.424498
Mapk9	mitogen-activated protein kinase 9	-0.662965	-0.662965	0.466318
Nop56	NOP56 ribonucleoprotein	-0.662965	0.14439	0.14439
Sdsl	serine dehydratase-like	-0.662965	-0.160465	0.50696
Ldha	lactate dehydrogenase A	-0.662965	-0.0780025	0.337035
Pklr	pyruvate kinase liver and red blood cell	-0.662965	0.0740006	0.0919225
Lzic	leucine zipper and CTNNBIP1 domain containing	-0.662965	-0.247928	0.337035
Flot2	flotillin 2	-0.662965	0.211504	0.0919225
Got1	glutamic-oxaloacetic transaminase 1, soluble	-0.662965	-0.440573	0.622437
Lrp1	low density lipoprotein receptor-related protein 1	-0.662965	0.14439	0.381429
Nqo2	N-ribosyldihydronicotinamide quinone reductase 2	-0.662965	0.14439	0.195016
Tmem38b	transmembrane protein 38B	-0.662965	0.14439	0.195016
Man2c1	mannosidase, alpha, class 2C, member 1	-0.662965	0.211504	0.14439
Prpsap1	phosphoribosyl pyrophosphate synthetase-associated protein 1	-0.662965	-0.440573	0.381429
Dpp3	dipeptidylpeptidase 3	-0.662965	-0.160465	0.381429
Fubp3	far upstream element (FUSE) binding protein 3	-0.662965	-0.341037	0.466318
Enpp3	ectonucleotide pyrophosphatase/phosphodiesterase 3	-0.662965	0.0740006	0.14439
Hist1h1d	#N/A	-0.649503	0	0.121015
Gm28046	#N/A	-0.649503	-1.60171e-16	0.169925
Rdh1	#N/A	-0.649503	-1.60171e-16	0.169925
Ndufab1	NADH dehydrogenase (ubiquinone) 1, alpha/beta subcomplex, 1	-0.649503	-0.415037	0.169925
Smarcc2	SWI/SNF related, matrix associated, actin dependent regulator of chromatin, subfamily c, member 2	-0.649503	0.201634	-0.0931094
Capn1	calpain 1	-0.649503	0	0.0703893
Akr1c20	aldo-keto reductase family 1, member C20	-0.649503	0.137504	-0.0365259
Dbt	dihydrolipoamide branched chain transacylase E2	-0.649503	-0.415037	0.350497
Etfa	electron transferring flavoprotein, alpha polypeptide	-0.649503	-0.234465	0.217231
Dcps	decapping enzyme, scavenger	-0.649503	-0.152003	0.307429
Aldh16a1	aldehyde dehydrogenase 16 family, member A1	-0.649503	-0.152003	0.0703893
Enpep	glutamyl aminopeptidase	-0.649503	0	0.121015
Abca6	ATP-binding cassette, sub-family A (ABC1), member 6	-0.649503	0.137504	-0.0365259
Flot1	flotillin 1	-0.649503	0.201634	0.0179219
Npc2	NPC intracellular cholesterol transporter 2	-0.649503	-0.514573	0.392317
Phyhd1	phytanoyl-CoA dioxygenase domain containing 1	-0.63743	-0.485427	0.0995357
St13	suppression of tumorigenicity 13	-0.63743	-0.485427	0.0995357
Mtch2	mitochondrial carrier 2	-0.63743	-0.304855	0.146841
Uqcrc2	ubiquinol cytochrome c reductase core protein 2	-0.63743	-0.392317	0.146841
Exoc3	exocyst complex component 3	-0.63743	-0.222392	0.0995357
Slc25a13	solute carrier family 25 (mitochondrial carrier, adenine nucleotide translocator), member 13	-0.63743	-0.222392	0
Pcbd1	pterin 4 alpha carbinolamine dehydratase/dimerization cofactor of hepatocyte nuclear factor 1 alpha (TCF1) 1	-0.63743	0	-0.106915
Ccdc93	coiled-coil domain containing 93	-0.63743	-0.222392	0
Mrpl41	mitochondrial ribosomal protein L41	-0.63743	-0.347923	1.5325
Srsf1	serine/arginine-rich splicing factor 1	-0.63743	-0.106915	1.42146
Cox6b1	cytochrome c oxidase, subunit VIb polypeptide 1	-0.63743	-0.485427	0.146841
Pbld1	phenazine biosynthesis-like protein domain containing 1	-0.63743	-0.392317	0
Acsm3	acyl-CoA synthetase medium-chain family member 3	-0.63743	-0.0703893	-0.163499
Uqcrb	ubiquinol-cytochrome c reductase binding protein	-0.63743	-0.304855	0
Cox7c	cytochrome c oxidase subunit VIIc	-0.63743	-0.222392	0.0506261
Mbl1	mannose-binding lectin (protein A) 1	-0.63743	-0.304855	-0.0524674
Atp11c	ATPase, class VI, type 11C	-0.63743	-0.392317	0
Pdap1	PDGFA associated protein 1	-0.63743	-0.691878	0.321928
Cops5	COP9 signalosome subunit 5	-0.63743	-0.691878	0.146841
Cyp2b13	cytochrome P450, family 2, subfamily b, polypeptide 13	-0.63743	0.817136	-0.559427
Adi1	acireductone dioxygenase 1	-0.63743	-0.304855	-0.106915
Sardh	sarcosine dehydrogenase	-0.626542	-0.289507	-0.0671142
Mrps11	mitochondrial ribosomal protein S11	-0.626542	-0.874469	0.0797272
Mrpl46	mitochondrial ribosomal protein L46	-0.626542	-0.371969	0.0324215
Selo	#N/A	-0.626542	-0.552541	-0.0164881
Slc25a11	solute carrier family 25 (mitochondrial carrier oxoglutarate carrier), member 11	-0.626542	-0.371969	-0.0671142
Coq8a	#N/A	-0.626542	-0.552541	-0.0164881
Ahcy	S-adenosylhomocysteine hydrolase	-0.626542	-0.371969	-0.0164881
Gstt1	glutathione S-transferase, theta 1	-0.626542	-0.137504	-0.119582
Nmnat3	nicotinamide nucleotide adenylyltransferase 3	-0.621488	-0.321928	1.40599
Col1a1	collagen, type I, alpha 1	-0.621488	1.18057	0.378512
Msra	methionine sulfoxide reductase A	-0.616671	-0.436099	-0.294743
Dcaf11	DDB1 and CUL4 associated factor 11	-0.607683	-0.4975	-0.356144
Ftcd	formiminotransferase cyclodeaminase	-0.607683	-0.192645	0.97728
Rbp1	retinol binding protein 1, cellular	-0.607683	0.523562	0.672425
Hist1h2bb	#N/A	-0.607683	0.0874628	0.714246
Cuta	cutA divalent cation tolerance homolog	-0.607683	-0.29956	1.04439
Ndufs1	NADH dehydrogenase (ubiquinone) Fe-S protein 1	-0.59561	-0.5025	0.889817
Uqcrfs1	ubiquinol-cytochrome c reductase, Rieske iron-sulfur polypeptide 1	-0.59561	-0.180572	0.923764
Atp5j	ATP synthase, H+ transporting, mitochondrial F0 complex, subunit F	-0.59561	-0.180572	0.819428
C8b	complement component 8, beta polypeptide	-0.59561	0.0824622	0.355481
Rpl19	ribosomal protein L19	-0.59561	-0.5025	0.584963
Pla2g6	phospholipase A2, group VI	-0.59561	0.304855	0.355481
Eif3i	eukaryotic translation initiation factor 3, subunit I	-0.59561	0.234465	0.40439
Anpep	alanyl (membrane) aminopeptidase	-0.584963	0.222392	0.222392
Col6a2	collagen, type VI, alpha 2	-0.584963	0.222392	0.369234
Akr1b8	aldo-keto reductase family 1, member B8	-0.584963	0.415037	0.0588937
Ssr1	signal sequence receptor, alpha	-0.584963	0.222392	0.273018
Ces1d	carboxylesterase 1D	-0.584963	0.415037	0.0588937
Ube2m	ubiquitin-conjugating enzyme E2M	-0.584963	-0.0824622	0.459432
Plekha6	pleckstrin homology domain containing, family A member 6	-0.584963	0.473931	0
Ak2	adenylate kinase 2	-0.584963	-0.0824622	0.544321
Sh3bgrl	SH3-binding domain glutamic acid-rich protein like	-0.584963	0.289507	0.369234
Pelo	pelota mRNA surveillance and ribosome rescue factor	-0.584963	0.289507	0.222392
Ptgr2	prostaglandin reductase 2	-0.575502	0.0740006	0.14439
Scarb1	scavenger receptor class B, member 1	-0.575502	0.0740006	0.0919225
Pebp1	phosphatidylethanolamine binding protein 1	-0.575502	-0.0780025	0.195016
Pafah1b1	platelet-activating factor acetylhydrolase, isoform 1b, subunit 1	-0.575502	0	0.243926
Asah1	N-acylsphingosine amidohydrolase 1	-0.575502	-0.247928	0.424498
Acadsb	acyl-Coenzyme A dehydrogenase, short/branched chain	-0.575502	-0.247928	0.337035
Pygl	liver glycogen phosphorylase	-0.575502	-0.160465	0.243926
Pdia5	protein disulfide isomerase associated 5	-0.575502	0.0740006	0.14439
Pnp	purine-nucleoside phosphorylase	-0.575502	-0.0780025	0.243926
Kank2	KN motif and ankyrin repeat domains 2	-0.575502	0.211504	0.0919225
Apeh	acylpeptide hydrolase	-0.575502	-0.160465	0.243926
Blvra	biliverdin reductase A	-0.575502	0.14439	0.0919225
Rdh19	#N/A	-0.575502	0.0740006	0.243926
Slc25a15	solute carrier family 25 (mitochondrial carrier ornithine transporter), member 15	-0.575502	-0.0780025	0.466318
Mrpl10	mitochondrial ribosomal protein L10	-0.567041	-0.514573	0.263034
Qdpr	quinoid dihydropteridine reductase	-0.567041	-0.321928	0.350497
Poldip2	polymerase (DNA-directed), delta interacting protein 2	-0.567041	-0.234465	0.121015
Uroc1	urocanase domain containing 1	-0.567041	-0.234465	0.307429
Cox6a1	cytochrome c oxidase subunit VIa polypeptide 1	-0.567041	-0.234465	0.263034
H2afv	#N/A	-0.567041	-0.0740006	0.121015
Dhcr24	24-dehydrocholesterol reductase	-0.567041	-0.152003	0.121015
Mrps22	mitochondrial ribosomal protein S22	-0.567041	-0.514573	0.307429
Uqcrc1	ubiquinol-cytochrome c reductase core protein 1	-0.567041	-0.321928	0.217231
Ttc38	tetratricopeptide repeat domain 38	-0.567041	0	0.0703893
Mff	mitochondrial fission factor	-0.567041	-0.234465	0.169925
Gabarapl2	gamma-aminobutyric acid (GABA) A receptor-associated protein-like 2	-0.567041	-0.0740006	0.0179219
Gk	#N/A	-0.567041	0.0703893	0.0179219
Agfg2	ArfGAP with FG repeats 2	-0.567041	0	0.121015
Pycrl	pyrroline-5-carboxylate reductase-like	-0.567041	0	-0.0365259
Arpc5	actin related protein 2/3 complex, subunit 5	-0.567041	-0.0740006	0.169925
Gnb4	#N/A	-0.567041	-0.321928	0.169925
Birc6	baculoviral IAP repeat-containing 6	-0.567041	-0.621488	0.392317
Acox3	acyl-Coenzyme A oxidase 3, pristanoyl	-0.567041	-0.234465	0.169925
Pi4ka	phosphatidylinositol 4-kinase alpha	-0.567041	-0.0740006	-0.0365259
Haao	3-hydroxyanthranilate 3,4-dioxygenase	-0.567041	-0.152003	0.263034
Mob2	multigenic obesity QTL 2	-0.567041	0	0.0179219
Ester	#N/A	-0.567041	-0.321928	0.263034
Agl	amylo-1,6-glucosidase, 4-alpha-glucanotransferase	-0.567041	-1.60171e-16	0.217231
Tmem30a	transmembrane protein 30A	-0.567041	-0.152003	0.0703893
Ndufs3	NADH dehydrogenase (ubiquinone) Fe-S protein 3	-0.567041	-0.621488	0.263034
Adh1	alcohol dehydrogenase 1 (class I)	-0.567041	0.0703893	0.0703893
Adh4	alcohol dehydrogenase 4 (class II), pi polypeptide	-0.567041	0	-0.213404
Ehd3	EH-domain containing 3	-0.559427	-0.14439	-0.106915
Suclg2	succinate-Coenzyme A ligase, GDP-forming, beta subunit	-0.559427	-0.222392	0.0506261
Ttc36	tetratricopeptide repeat domain 36	-0.559427	0.0671142	-0.0524674
Chac2	ChaC, cation transport regulator 2	-0.559427	-0.392317	0.0995357
Mtatp8	#N/A	-0.559427	-0.304855	0.0995357
Ndufa8	NADH dehydrogenase (ubiquinone) 1 alpha subcomplex, 8	-0.559427	-0.485427	0.0506261
Ankfy1	ankyrin repeat and FYVE domain containing 1	-0.559427	-0.304855	0.0506261
Ehd1	EH-domain containing 1	-0.559427	-0.392317	0
Nup54	nucleoporin 54	-0.559427	-0.14439	-0.163499
Atp6v1h	ATPase, H+ transporting, lysosomal V1 subunit H	-0.559427	-0.584963	0.192645
Mrpl37	mitochondrial ribosomal protein L37	-0.552541	-0.758992	0.125531
Mrpl30	mitochondrial ribosomal protein L30	-0.552541	-0.874469	0.0797272
Abhd14b	abhydrolase domain containing 14b	-0.552541	-0.289507	-0.119582
Mrps27	mitochondrial ribosomal protein S27	-0.552541	-0.758992	0.125531
Aacs	acetoacetyl-CoA synthetase	-0.552541	-0.459432	-0.0671142
Nipsnap1	nipsnap homolog 1	-0.552541	-0.552541	-0.174029
Hdhd2	haloacid dehalogenase-like hydrolase domain containing 2	-0.552541	-0.552541	-0.0164881
Serpinb9	serine (or cysteine) peptidase inhibitor, clade B, member 9	-0.552541	-0.652077	-0.0671142
S100a13	S100 calcium binding protein A13	-0.552541	-0.289507	-0.174029
Afmid	arylformamidase	-0.552541	-0.137504	-0.174029
Rcn2	reticulocalbin 2	-0.552541	0.628031	1.61738
Abcg2	ATP binding cassette subfamily G member 2 (Junior blood group)	-0.552541	-0.758992	-0.119582
Pbld2	phenazine biosynthesis-like protein domain containing 2	-0.546282	-0.716207	-0.294743
Bhmt	betaine-homocysteine methyltransferase	-0.546282	-0.716207	-0.183712
Banf1	barrier to autointegration factor 1	-0.540568	0	1.55459
Actn2	#N/A	-0.540568	0.115477	1.20945
Elovl2	elongation of very long chain fatty acids (FEN1/Elo2, SUR4/Elo3, yeast)-like 2	-0.530515	0.884523	1.01381
Dera	deoxyribose-phosphate aldolase (putative)	-0.530515	-0.115477	1.52838
Naa50	N(alpha)-acetyltransferase 50, NatE catalytic subunit	-0.521953	0.192645	1.30117
Phyh	phytanoyl-CoA hydroxylase	-0.521953	0.280108	1.23704
Atp1b1	ATPase, Na+/K+ transporting, beta 1 polypeptide	-0.521953	0	1.36257
Fn1	fibronectin 1	-0.514573	0.180572	0.925999
Mpp1	membrane protein, palmitoylated	-0.514573	-0.447459	1.16993
Ddt	D-dopachrome tautomerase	-0.514573	0	1.10434
Col6a3	#N/A	-0.508147	0.0874628	0.870365
Ces3a	carboxylesterase 3A	-0.508147	0	0.754888
Pdia6	protein disulfide isomerase associated 6	-0.5025	0	0.584963
Cyp2d10	cytochrome P450, family 2, subfamily d, polypeptide 10	-0.5025	0.0824622	0.451696
Cyp2d11	#N/A	-0.5025	0	0.541894
Slc39a7	solute carrier family 39 (zinc transporter), member 7	-0.5025	0.160465	0.40439
Arg1	arginase, liver	-0.5025	-0.280108	0.782902
Cyp4a14	cytochrome P450, family 4, subfamily a, polypeptide 14	-0.5025	0.304855	0.667425
Tgfbi	transforming growth factor, beta induced	-0.5025	-0.280108	0.819428
Rnase4	ribonuclease, RNase A family 4	-0.5025	0.612977	0.355481
Tmpo	thymopoietin	-0.5025	-0.280108	0.626783
Serpina3k	serine (or cysteine) peptidase inhibitor, clade A, member 3K	-0.5025	-0.5025	0.584963
Tsnax	translin-associated factor X	-0.4975	0.152003	0.222392
Eno2	#N/A	-0.4975	-0.0824622	0.273018
Snx12	sorting nexin 12	-0.4975	0.222392	0.222392
Rela	v-rel reticuloendotheliosis viral oncogene homolog A (avian)	-0.4975	0.0780025	0.169925
Acadvl	acyl-Coenzyme A dehydrogenase, very long chain	-0.4975	0	0.369234
Pfdn6	prefoldin subunit 6	-0.4975	0.152003	0.273018
Nmral1	NmrA-like family domain containing 1	-0.4975	0.289507	0.115477
Ces3b	carboxylesterase 3B	-0.4975	-0.0824622	0.169925
Fga	fibrinogen alpha chain	-0.4975	-0.169925	0.321928
Hist1h1c	#N/A	-0.4975	0.152003	0.321928
Hist2h2ab	#N/A	-0.4975	0.222392	0.273018
Hist2h2be	#N/A	-0.4975	0.0780025	0.369234
Hist3h2ba	#N/A	-0.4975	0.0780025	0.321928
Chd4	chromodomain helicase DNA binding protein 4	-0.4975	-0.0824622	0.369234
Mrpl58	#N/A	-0.4975	-0.0824622	0.584963
Pdhb	pyruvate dehydrogenase (lipoamide) beta	-0.49304	-0.341037	0.291231
Eef2	eukaryotic translation elongation factor 2	-0.49304	-0.247928	0.291231
Kmo	kynurenine 3-monooxygenase (kynurenine 3-hydroxylase)	-0.49304	-0.160465	0.381429
Hdlbp	high density lipoprotein (HDL) binding protein	-0.49304	-0.160465	0.291231
Aars	alanyl-tRNA synthetase	-0.49304	0	0.0919225
Abcb11	ATP-binding cassette, sub-family B (MDR/TAP), member 11	-0.49304	-0.0780025	0.337035
Ndufv3	NADH dehydrogenase (ubiquinone) flavoprotein 3	-0.49304	-0.247928	0.14439
Epb41l2	#N/A	-0.49304	-0.0780025	0.195016
Ppp6r3	protein phosphatase 6, regulatory subunit 3	-0.49304	-0.0780025	0.14439
Psme3	proteaseome (prosome, macropain) activator subunit 3 (PA28 gamma, Ki)	-0.49304	-0.0780025	0.14439
Cyb5r3	cytochrome b5 reductase 3	-0.49304	-0.0780025	0.291231
Rps3	ribosomal protein S3	-0.49304	-0.440573	0.381429
Taco1	translational activator of mitochondrially encoded cytochrome c oxidase I	-0.49304	-0.341037	0.195016
Eif2b3	eukaryotic translation initiation factor 2B, subunit 3	-0.49304	0.0740006	0.243926
Eif2b2	eukaryotic translation initiation factor 2B, subunit 2 beta	-0.49304	-0.247928	0.337035
Rpl5	ribosomal protein L5	-0.49304	0.0740006	0.14439
Zadh2	zinc binding alcohol dehydrogenase, domain containing 2	-0.49304	0.211504	0.0919225
Plaa	phospholipase A2, activating protein	-0.49304	0.14439	0.0919225
S100a1	S100 calcium binding protein A1	-0.49304	-0.160465	0.0919225
Gm7298	#N/A	-0.49304	0.14439	0.0919225
Serpinc1	serine (or cysteine) peptidase inhibitor, clade C (antithrombin), member 1	-0.49304	-0.160465	0.195016
Ap3m1	adaptor-related protein complex 3, mu 1 subunit	-0.49304	0.337035	-0.0191088
Plg	plasminogen	-0.49304	-0.160465	0.381429
Tfam	transcription factor A, mitochondrial	-0.49304	0.211504	0.0919225
Aldh2	aldehyde dehydrogenase 2, mitochondrial	-0.49304	-0.547488	0.424498
Pank2	pantothenate kinase 2	-0.49304	0.0740006	0.243926
Idh3a	isocitrate dehydrogenase 3 (NAD+) alpha	-0.49304	-0.247928	0.337035
Mat1a	methionine adenosyltransferase I, alpha	-0.49304	0.275634	0.195016
Mrrf	mitochondrial ribosome recycling factor	-0.489038	0	0.0703893
Comt	catechol-O-methyltransferase	-0.489038	-0.321928	-0.0365259
Cyp2j5	cytochrome P450, family 2, subfamily j, polypeptide 5	-0.489038	-0.0740006	0.0703893
Shmt2	serine hydroxymethyltransferase 2 (mitochondrial)	-0.489038	-0.234465	0.307429
C4b	complement component 4B (Chido blood group)	-0.489038	-0.152003	0.0703893
Mtco2	#N/A	-0.489038	-0.234465	0.121015
Pygb	brain glycogen phosphorylase	-0.489038	-0.0740006	0.0179219
Anxa6	annexin A6	-0.489038	-0.0740006	0.0703893
Hist1h1e	#N/A	-0.489038	-0.0740006	0.121015
Pdcd6	programmed cell death 6	-0.489038	-0.514573	0.307429
Acads	acyl-Coenzyme A dehydrogenase, short chain	-0.489038	-0.0740006	0.0179219
Eif5	eukaryotic translation initiation factor 5	-0.489038	-0.321928	0.121015
Tnks1bp1	tankyrase 1 binding protein 1	-0.489038	0.0703893	0.0179219
Lactb2	lactamase, beta 2	-0.489038	-0.234465	0.217231
Mdp1	magnesium-dependent phosphatase 1	-0.489038	-0.234465	0.0179219
Rpl35a	ribosomal protein L35A	-0.489038	-0.415037	0.169925
Hrg	histidine-rich glycoprotein	-0.489038	-0.0740006	-0.152003
Pcyt2	phosphate cytidylyltransferase 2, ethanolamine	-0.489038	-1.60171e-16	0.121015
Maob	monoamine oxidase B	-0.489038	-0.0740006	0.263034
Myh11	#N/A	-0.489038	-0.152003	0.217231
Pm20d1	peptidase M20 domain containing 1	-0.485427	-0.304855	-0.0524674
Suox	sulfite oxidase	-0.485427	-0.14439	0
Aspdh	aspartate dehydrogenase domain containing	-0.485427	-0.222392	-0.106915
Ppa2	pyrophosphatase (inorganic) 2	-0.485427	-0.222392	-0.0524674
Cyp2d26	cytochrome P450, family 2, subfamily d, polypeptide 26	-0.485427	-0.0703893	-0.163499
Xylb	xylulokinase homolog (H. influenzae)	-0.485427	-0.392317	0
Cyp2d22	cytochrome P450, family 2, subfamily d, polypeptide 22	-0.485427	-0.14439	-0.222392
Timm8a1	translocase of inner mitochondrial membrane 8A1	-0.485427	-0.14439	-0.0524674
Cutc	cutC copper transporter	-0.485427	-0.222392	-0.0524674
Mrpl40	mitochondrial ribosomal protein L40	-0.485427	-0.584963	0.192645
Mic13	#N/A	-0.485427	-0.392317	-0.0524674
Cyb5b	cytochrome b5 type B	-0.485427	-0.691878	0.0506261
Dap3	death associated protein 3	-0.482152	-0.552541	0.0324215
Macrod1	MACRO domain containing 1	-0.482152	-0.211504	-0.230613
Mpst	mercaptopyruvate sulfurtransferase	-0.482152	-0.459432	-0.0671142
Mrps30	mitochondrial ribosomal protein S30	-0.479168	-0.938599	0.105795
Myo1e	myosin IE	-0.479168	-0.938599	-0.768674
Pla2r1	#N/A	-0.415037	-0.222392	1.26946
Alad	aminolevulinate, delta-, dehydratase	-0.415037	0.289507	0.273018
Ilvbl	ilvB (bacterial acetolactate synthase)-like	-0.415037	0.371969	0.355481
Acnat1	acyl-coenzyme A amino acid N-acyltransferase 1	-0.415037	0.353637	0.169925
Uncharacterized	#N/A	-0.415037	-0.169925	0.5025
Slc25a12	solute carrier family 25 (mitochondrial carrier, Aralar), member 12	-0.415037	-0.0824622	0.273018
Prps2	phosphoribosyl pyrophosphate synthetase 2	-0.415037	-0.152003	0.0703893
Atp5a1	ATP synthase, H+ transporting, mitochondrial F1 complex, alpha subunit 1	-0.415037	-0.234465	0.121015
Timm44	translocase of inner mitochondrial membrane 44	-0.415037	-0.234465	0.0703893
Snap47	synaptosomal-associated protein, 47	-0.415037	-0.0740006	-0.0931094
Mat2b	methionine adenosyltransferase II, beta	-0.415037	-0.152003	0.169925
Ccar1	cell division cycle and apoptosis regulator 1	-0.415037	0	0.0703893
Agpat3	1-acylglycerol-3-phosphate O-acyltransferase 3	-0.415037	0	-0.0931094
Mccc2	methylcrotonoyl-Coenzyme A carboxylase 2 (beta)	-0.415037	-0.222392	0
Glrx3	glutaredoxin 3	-0.415037	-0.304855	0
Isoc1	isochorismatase domain containing 1	-0.415037	-0.0931094	0.870365
Cmpk1	cytidine monophosphate (UMP-CMP) kinase 1	-0.415037	0.0874628	0.83289
Nipsnap3b	nipsnap homolog 3B	-0.415037	-0.0931094	0.97728
Aifm1	apoptosis-inducing factor, mitochondrion-associated 1	-0.415037	0	0.794416
Ugt3a2	UDP glycosyltransferases 3 family, polypeptide A2	-0.415037	-0.169925	0.369234
Fbp1	fructose bisphosphatase 1	-0.415037	0	0.321928
Glud1	glutamate dehydrogenase 1	-0.415037	0.0780025	0.321928
Aldh5a1	aldhehyde dehydrogenase family 5, subfamily A1	-0.415037	-0.36257	0.662965
Pls3	plastin 3 (T-isoform)	-0.415037	-0.169925	0.544321
Gpd2	glycerol phosphate dehydrogenase 2, mitochondrial	-0.415037	0.0780025	0.321928
Serpinh1	serine (or cysteine) peptidase inhibitor, clade H, member 1	-0.415037	-0.169925	0.459432
Sptbn2	spectrin beta, non-erythrocytic 2	-0.415037	0.152003	0.321928
Ddost	dolichyl-di-phosphooligosaccharide-protein glycotransferase	-0.415037	0.152003	0.321928
Hnrnpc	heterogeneous nuclear ribonucleoprotein C	-0.415037	0.152003	0.273018
Atp5b	ATP synthase, H+ transporting mitochondrial F1 complex, beta subunit	-0.415037	-0.263034	0.5025
Tat	tyrosine aminotransferase	-0.415037	1	0.137504
Pmpcb	peptidase (mitochondrial processing) beta	-0.415037	0	0.0919225
Gphn	gephyrin	-0.415037	0.14439	0.14439
Ccdc22	coiled-coil domain containing 22	-0.415037	0.0740006	0.14439
Sfxn2	sideroflexin 2	-0.415037	0.0740006	0.243926
Decr1	2,4-dienoyl CoA reductase 1, mitochondrial	-0.415037	0.211504	0.0919225
Clec3b	#N/A	-0.415037	0.275634	0.14439
Rack1	#N/A	-0.415037	-0.247928	0.243926
Ctsh	cathepsin H	-0.415037	0	0.14439
Coro1c	coronin, actin binding protein 1C	-0.415037	0	0.14439
Cnn3	calponin 3, acidic	-0.415037	0.14439	0.0919225
Ddb1	damage specific DNA binding protein 1	-0.415037	-0.341037	0.381429
Glod4	glyoxalase domain containing 4	-0.415037	-0.160465	0.243926
Itih2	inter-alpha trypsin inhibitor, heavy chain 2	-0.415037	0.371969	0.355481
Bckdha	branched chain ketoacid dehydrogenase E1, alpha polypeptide	-0.415037	-0.180572	0.819428
Gm20441	#N/A	-0.415037	0	0.745427
Slc26a1	solute carrier family 26 (sulfate transporter), member 1	-0.415037	0	0.782902
Pura	purine rich element binding protein A	-0.415037	0.160465	0.451696
Hnrnpr	heterogeneous nuclear ribonucleoprotein R	-0.415037	-0.0874628	0.667425
Atp1a1	ATPase, Na+/K+ transporting, alpha 1 polypeptide	-0.415037	0.160465	0.40439
Lrpprc	leucine-rich PPR-motif containing	-0.415037	-0.584963	0.237039
Glrx5	glutaredoxin 5	-0.415037	-0.584963	-0.0524674
Aco1	aconitase 1	-0.415037	-0.234465	0.169925
Ndrg2	N-myc downstream regulated gene 2	-0.415037	-0.0740006	-0.0365259
Akr1c6	aldo-keto reductase family 1, member C6	-0.415037	-1.60171e-16	-0.0365259
Galm	galactose mutarotase	-0.415037	-0.152003	0.0179219
Pecr	peroxisomal trans-2-enoyl-CoA reductase	-0.415037	0	-0.0365259
Gm4952	predicted gene 4952	-0.415037	0	0.0703893
Adk	adenosine kinase	-0.415037	0.0703893	0.0703893
Rab9a	#N/A	-0.415037	-0.321928	0.0703893
Iars	isoleucine-tRNA synthetase	-0.415037	-0.415037	0.0703893
Uqcr11	ubiquinol-cytochrome c reductase, complex III subunit XI	-0.415037	-0.152003	-0.0931094
Atp5d	ATP synthase, H+ transporting, mitochondrial F1 complex, delta subunit	-0.415037	-0.152003	0.0179219
Tcerg1	transcription elongation regulator 1 (CA150)	-0.415037	0.137504	-0.213404
Atp5j2	ATP synthase, H+ transporting, mitochondrial F0 complex, subunit F2	-0.415037	-0.321928	0.0179219
Stau1	staufen double-stranded RNA binding protein 1	-0.415037	0	-0.152003
Fam213a	#N/A	-0.415037	0.36257	1.06301
Hist2h2aa2	#N/A	-0.415037	0.289507	0.169925
Pla2g12b	phospholipase A2, group XIIB	-0.415037	0.353637	0.169925
Sephs2	selenophosphate synthetase 2	-0.415037	0.0780025	0.273018
Arfgap2	ADP-ribosylation factor GTPase activating protein 2	-0.415037	0.152003	0.222392
Cotl1	coactosin-like 1 (Dictyostelium)	-0.415037	0.152003	0.321928
Slc9a3r2	solute carrier family 9 (sodium/hydrogen exchanger), member 3 regulator 2	-0.415037	0.0740006	0.14439
Pah	phenylalanine hydroxylase	-0.415037	-0.0780025	0.195016
Tmem214	transmembrane protein 214	-0.415037	0.14439	0.14439
Nt5c	5',3'-nucleotidase, cytosolic	-0.415037	0	0.243926
Eif2b4	eukaryotic translation initiation factor 2B, subunit 4 delta	-0.415037	-0.440573	0.337035
Vps13c	vacuolar protein sorting 13C	-0.415037	0.14439	0.0919225
Prkar1a	protein kinase, cAMP dependent regulatory, type I, alpha	-0.415037	0	0.0919225
Phpt1	phosphohistidine phosphatase 1	-0.415037	0.169925	0.672425
Hoga1	4-hydroxy-2-oxoglutarate aldolase 1	-0.415037	0	0.794416
Echdc3	enoyl Coenzyme A hydratase domain containing 3	-0.415037	-0.222392	0.0995357
Ddx58	DEAD (Asp-Glu-Ala-Asp) box polypeptide 58	-0.415037	-0.222392	-0.0524674
Hmgn5	high-mobility group nucleosome binding domain 5	-0.415037	0	0.0179219
Hmox2	heme oxygenase 2	-0.415037	-0.234465	0.0179219
Pdha1	pyruvate dehydrogenase E1 alpha 1	-0.415037	-0.280108	0.706953
Myef2	myelin basic protein expression factor 2, repressor	-0.415037	0.371969	0.252387
Mug1	murinoglobulin 1	-0.415037	0.180572	0.925999
Tpp2	tripeptidyl peptidase II	-0.415037	-0.160465	0.243926
Mtpap	mitochondrial poly(A) polymerase	-0.415037	-0.0780025	0.291231
Snx2	sorting nexin 2	-0.415037	0	0.243926
Agpat2	1-acylglycerol-3-phosphate O-acyltransferase 2 (lysophosphatidic acid acyltransferase, beta)	-0.415037	0.0740006	-0.0191088
Cisd1	CDGSH iron sulfur domain 1	-0.415037	0.14439	0.0919225
Mmaa	methylmalonic aciduria (cobalamin deficiency) type A	-0.415037	-0.415037	0.307429
Clint1	clathrin interactor 1	-0.415037	-0.152003	2.26303
Shpk	sedoheptulokinase	-0.415037	0	-0.0365259
Drg1	developmentally regulated GTP binding protein 1	-0.415037	0.321928	0.584963
UPF0317	#N/A	-0.415037	-0.652077	-0.0671142
Pik3r1	phosphoinositide-3-kinase regulatory subunit 1	-0.415037	0.395929	-0.203533
Tmco1	transmembrane and coiled-coil domains 1	-0.415037	0.0740006	0.14439
Prelp	proline arginine-rich end leucine-rich repeat	-0.415037	0.900464	0.536053
Actn3	#N/A	-0.415037	0.263034	0.632268
Mbl2	mannose-binding lectin (protein C) 2	-0.415037	0.152003	0.222392
Gm16494	#N/A	-0.415037	0.289507	0.415037
Tada3	transcriptional adaptor 3	-0.415037	0	0.0179219
Emilin1	elastin microfibril interfacer 1	-0.415037	-0.0780025	0.195016
Pkp2	plakophilin 2	-0.415037	-0.584963	0.624491
Mug2	murinoglobulin 2	-0.415037	0.289507	0.222392
Puf60	poly-U binding splicing factor 60	-0.415037	0.222392	0.321928
Cgnl1	cingulin-like 1	-0.415037	-0.289507	1.79796
Tinagl1	tubulointerstitial nephritis antigen-like 1	-0.415037	-0.321928	1.10434
Gfer	growth factor, augmenter of liver regeneration	-0.415037	0	-0.106915
Hspa14	heat shock protein 14	-0.415037	0.304855	0.304855
Sec22b	SEC22 homolog B, vesicle trafficking protein	-0.415037	-0.469485	0.544321
Tap2	transporter 2, ATP-binding cassette, sub-family B (MDR/TAP)	-0.415037	-0.341037	0.243926
Tcirg1	T cell, immune regulator 1, ATPase, H+ transporting, lysosomal V0 protein A3	-0.415037	0.137504	0.0703893
Eps8l2	EPS8-like 2	-0.415037	0.415037	0.0588937
Ate1	arginyltransferase 1	-0.415037	0.0740006	0.0374747
Igkv13-84	#N/A	-0.415037	0.14439	0.0374747
Serpina1e	serine (or cysteine) peptidase inhibitor, clade A, member 1E	-0.415037	0.0995357	0.635589
Fhit	fragile histidine triad gene	-0.415037	0.36257	1.06301
Mtfr1l	mitochondrial fission regulator 1-like	-0.415037	-0.263034	1.83289
Rpl22	ribosomal protein L22	-0.415037	-0.125531	1.80735
Htra2	HtrA serine peptidase 2	-0.415037	0.206451	1.49923
Oplah	5-oxoprolinase (ATP-hydrolysing)	-0.415037	-0.160465	0.14439
Acadl	acyl-Coenzyme A dehydrogenase, long-chain	-0.415037	0.180572	1.03562
Kyat3	#N/A	-0.415037	3.20343e-16	0.337035
Kif1c	kinesin family member 1C	-0.415037	0.452512	-0.270648
Aldh1l1	aldehyde dehydrogenase 1 family, member L1	-0.353637	-0.823122	-0.294743
Hnmt	histamine N-methyltransferase	-0.353637	-0.523562	-0.294743
Cyp7b1	cytochrome P450, family 7, subfamily b, polypeptide 1	-0.353637	-1.20163	-0.690672
Mvd	mevalonate (diphospho) decarboxylase	-0.350907	-0.371969	-0.0671142
Sugct	succinyl-CoA glutarate-CoA transferase	-0.350907	-0.459432	-0.350907
Ndufs5	#N/A	-0.350907	-0.459432	-0.0671142
Hebp1	heme binding protein 1	-0.350907	-0.459432	-0.174029
Ugt2b1	UDP glucuronosyltransferase 2 family, polypeptide B1	-0.350907	-1.28951	-0.0671142
Gcdh	glutaryl-Coenzyme A dehydrogenase	-0.347923	-0.392317	-0.106915
Pcx	pyruvate carboxylase	-0.347923	-0.392317	-0.0524674
Idi1	isopentenyl-diphosphate delta isomerase	-0.347923	-0.222392	-0.106915
Cul3	cullin 3	-0.347923	-0.14439	-0.163499
Asgr2	asialoglycoprotein receptor 2	-0.347923	-0.304855	-0.283793
Ca8	#N/A	-0.347923	0	-0.222392
Bche	butyrylcholinesterase	-0.347923	-0.0703893	-0.0524674
Hibadh	3-hydroxyisobutyrate dehydrogenase	-0.344648	-0.234465	0.121015
Casp3	caspase 3	-0.344648	-0.0740006	0.0179219
Gm2a	GM2 ganglioside activator protein	-0.344648	-0.234465	0.169925
Tns1	tensin 1	-0.344648	-0.152003	0.0179219
Slc25a1	solute carrier family 25 (mitochondrial carrier, citrate transporter), member 1	-0.344648	-0.152003	-0.0365259
Vwa8	von Willebrand factor A domain containing 8	-0.344648	-0.0740006	-0.0931094
Ptcd3	pentatricopeptide repeat domain 3	-0.344648	-0.415037	0.121015
Asgr1	asialoglycoprotein receptor 1	-0.344648	-0.0740006	0.121015
Hsd17b10	hydroxysteroid (17-beta) dehydrogenase 10	-0.344648	-0.234465	0.0179219
Kng2	kininogen 2	-0.344648	-0.152003	-0.0365259
Kng1	kininogen 1	-0.344648	-0.152003	-0.0365259
Aqp1	aquaporin 1	-0.344648	-0.0740006	-0.0931094
Myo6	myosin VI	-0.344648	-0.234465	-0.0931094
Gckr	glucokinase regulatory protein	-0.344648	-0.0740006	-0.0365259
Slc22a30	solute carrier family 22, member 30	-0.344648	-0.514573	0.0703893
Dnaja3	DnaJ heat shock protein family (Hsp40) member A3	-0.341037	-0.440573	0.381429
Kynu	kynureninase (L-kynurenine hydrolase)	-0.341037	-0.247928	0.337035
Cops4	COP9 signalosome subunit 4	-0.341037	-0.0780025	0.14439
Uqcrh	ubiquinol-cytochrome c reductase hinge protein	-0.341037	-0.0780025	0.0919225
Pdia3	protein disulfide isomerase associated 3	-0.341037	-0.0780025	0.14439
Psmd8	proteasome (prosome, macropain) 26S subunit, non-ATPase, 8	-0.341037	0.0740006	0.14439
Nadk2	NAD kinase 2, mitochondrial	-0.341037	-0.0780025	0.337035
Ptbp1	polypyrimidine tract binding protein 1	-0.341037	-0.160465	0.195016
Plbd2	phospholipase B domain containing 2	-0.341037	-0.0780025	0.0374747
Hist1h1a	#N/A	-0.341037	0	0.14439
Psma2	proteasome (prosome, macropain) subunit, alpha type 2	-0.341037	-0.0780025	0.0919225
Ddi2	DNA-damage inducible protein 2	-0.341037	0.0740006	0.0374747
Idh1	isocitrate dehydrogenase 1 (NADP+), soluble	-0.341037	0	0.14439
Cox6c	cytochrome c oxidase subunit VIc	-0.341037	-0.0780025	0.195016
Hagh	hydroxyacyl glutathione hydrolase	-0.341037	0.14439	0.0919225
Aldh4a1	aldehyde dehydrogenase 4 family, member A1	-0.341037	0	0.195016
Mthfd1	methylenetetrahydrofolate dehydrogenase (NADP+ dependent), methenyltetrahydrofolate cyclohydrolase, formyltetrahydrofolate synthase	-0.341037	0	0.0919225
Eml2	echinoderm microtubule associated protein like 2	-0.341037	0.211504	0.14439
Abce1	ATP-binding cassette, sub-family E (OABP), member 1	-0.341037	-0.160465	0.381429
Cyc1	cytochrome c-1	-0.341037	-0.0780025	0.14439
Atp5i	#N/A	-0.341037	-0.160465	0.0919225
Stam	signal transducing adaptor molecule (SH3 domain and ITAM motif) 1	-0.341037	0.14439	-0.0780025
Rbpms	RNA binding protein gene with multiple splicing	-0.341037	-0.160465	0.0374747
Chmp3	charged multivesicular body protein 3	-0.341037	-0.440573	0.291231
Myo18a	myosin XVIIIA	-0.341037	-0.160465	0.195016
Clu	clusterin	-0.341037	-0.440573	0.243926
Lasp1	LIM and SH3 protein 1	-0.341037	0.0740006	0.0374747
Ptbp3	polypyrimidine tract binding protein 3	-0.341037	0	0.14439
Gdi1	guanosine diphosphate (GDP) dissociation inhibitor 1	-0.341037	0	-0.0191088
Gcat	glycine C-acetyltransferase (2-amino-3-ketobutyrate-coenzyme A ligase)	-0.341037	-0.160465	0.381429
Gps1	G protein pathway suppressor 1	-0.341037	-0.0780025	0.0374747
Cpne1	copine I	-0.341037	-0.160465	0.0374747
Gale	galactose-4-epimerase, UDP	-0.341037	-0.160465	0.14439
Arfgap1	ADP-ribosylation factor GTPase activating protein 1	-0.341037	-0.0780025	0.243926
Atp5h	ATP synthase, H+ transporting, mitochondrial F0 complex, subunit D	-0.337035	-0.263034	0.459432
Hnrnpm	heterogeneous nuclear ribonucleoprotein M	-0.337035	0	0.5025
Akap1	A kinase (PRKA) anchor protein 1	-0.337035	0.0780025	0.169925
Slc27a2	solute carrier family 27 (fatty acid transporter), member 2	-0.337035	0.222392	0.115477
Sar1b	secretion associated Ras related GTPase 1B	-0.337035	0.289507	0.222392
Pipox	pipecolic acid oxidase	-0.337035	0.0780025	0.222392
Itgb1	integrin beta 1 (fibronectin receptor beta)	-0.337035	0.0780025	0.415037
Rangap1	RAN GTPase activating protein 1	-0.337035	0.222392	0.0588937
Cpox	coproporphyrinogen oxidase	-0.337035	0.0780025	0.321928
Bag6	BCL2-associated athanogene 6	-0.337035	-0.469485	0.459432
Ythdf2	YTH domain family 2	-0.337035	0.353637	0.0588937
Spr	sepiapterin reductase	-0.337035	0	0.415037
Snrpe	small nuclear ribonucleoprotein E	-0.337035	0.289507	0
Uba1	ubiquitin-like modifier activating enzyme 1	-0.337035	-0.0824622	0.369234
Khk	ketohexokinase	-0.337035	0.0780025	0.222392
Ppm1b	protein phosphatase 1B, magnesium dependent, beta isoform	-0.337035	0.152003	0.115477
H2afj	#N/A	-0.337035	0.222392	0.169925
Serpina1d	serine (or cysteine) peptidase inhibitor, clade A, member 1D	-0.337035	-0.169925	0.0588937
Eif3b	eukaryotic translation initiation factor 3, subunit B	-0.337035	0	0.321928
Tpr	translocated promoter region, nuclear basket protein	-0.337035	0.222392	0.222392
Esrp2	epithelial splicing regulatory protein 2	-0.337035	0.353637	0.115477
Hdac1	histone deacetylase 1 pseudogene	-0.337035	0.222392	0.115477
Acp6	acid phosphatase 6, lysophosphatidic	-0.337035	0.0780025	0.273018
Ythdf1	YTH domain family 1	-0.337035	0.289507	0.0588937
Uggt1	UDP-glucose glycoprotein glucosyltransferase 1	-0.332575	0.160465	0.451696
Serpinb6	#N/A	-0.332575	0.234465	0.304855
Actn1	actinin, alpha 1	-0.332575	-0.0874628	0.4975
Serpina3m	serine (or cysteine) peptidase inhibitor, clade A, member 3M	-0.332575	-0.280108	0.40439
Commd8	COMM domain containing 8	-0.332575	0.371969	0.197939
H2afy	#N/A	-0.332575	0.234465	0.40439
Ndufa7	NADH dehydrogenase (ubiquinone) 1 alpha subcomplex, 7 (B14.5a)	-0.332575	-0.180572	0.706953
Myg1	melanocyte proliferating gene 1	-0.332575	0.304855	0.304855
Ahsg	alpha-2-HS-glycoprotein	-0.332575	0.304855	0.252387
Acad9	acyl-Coenzyme A dehydrogenase family, member 9	-0.327575	0	0.714246
Otub1	OTU domain, ubiquitin aldehyde binding 1	-0.327575	-0.192645	0.906891
Csde1	cold shock domain containing E1, RNA binding	-0.327575	-0.0931094	0.714246
Itih1	inter-alpha trypsin inhibitor, heavy chain 1	-0.327575	-0.0931094	0.672425
Pygm	#N/A	-0.327575	0.0874628	0.539159
Btd	biotinidase	-0.327575	0.0874628	0.672425
Col6a1	collagen, type VI, alpha 1	-0.321928	0.263034	0.807355
Hmgcl	3-hydroxy-3-methylglutaryl-Coenzyme A lyase	-0.321928	0	0.963474
Acot2	acyl-CoA thioesterase 2	-0.315502	0.716207	0.822002
Rab5b	RAB5B, member RAS oncogene family	-0.308122	0.206451	1.40808
Hnrnpa0	heterogeneous nuclear ribonucleoprotein A0	-0.308122	0.387023	1.16993
Ppp5c	protein phosphatase 5, catalytic subunit	-0.29956	0.321928	1.70044
Cul2	cullin 2	-0.29956	0.115477	1.35755
Col1a2	collagen, type I, alpha 2	-0.29956	1.54432	0.906891
Wasf2	WAS protein family, member 2	-0.289507	0.125531	1.88042
Rbp4	retinol binding protein 4, plasma	-0.289507	0.932886	1.51785
Dpys	dihydropyrimidinase	-0.289507	-0.552541	-0.119582
Sult1b1	sulfotransferase family 1B, member 1	-0.289507	-0.459432	-0.230613
Lancl1	LanC (bacterial lantibiotic synthetase component C)-like 1	-0.289507	-0.552541	-0.174029
Slc25a21	solute carrier family 25 (mitochondrial oxodicarboxylate carrier), member 21	-0.283793	-0.14439	-0.106915
Opa3	optic atrophy 3	-0.283793	-0.392317	-0.283793
Fam107b	family with sequence similarity 107, member B	-0.283793	-0.304855	-0.163499
Tm7sf2	transmembrane 7 superfamily member 2	-0.283793	0.131245	-0.283793
Akr1c14	aldo-keto reductase family 1, member C14	-0.283793	-0.304855	-0.415037
Echs1	enoyl Coenzyme A hydratase, short chain, 1, mitochondrial	-0.277534	-0.234465	0.0703893
Ndufa4	NADH dehydrogenase (ubiquinone) 1 alpha subcomplex, 4	-0.277534	-0.152003	0.121015
L3hypdh	L-3-hydroxyproline dehydratase (trans-)	-0.277534	-0.0740006	-0.0365259
Aspscr1	alveolar soft part sarcoma chromosome region, candidate 1 (human)	-0.277534	-0.152003	0.0179219
Apool	apolipoprotein O-like	-0.277534	-0.0740006	-0.0365259
45179	#N/A	-0.277534	0	-0.0931094
Cpq	carboxypeptidase Q	-0.277534	-0.0740006	-0.152003
Armc1	armadillo repeat containing 1	-0.277534	-0.0740006	-0.0931094
Park7	Parkinson disease (autosomal recessive, early onset) 7	-0.277534	-0.415037	0.0703893
Acsm5	acyl-CoA synthetase medium-chain family member 5	-0.277534	-0.321928	0.0179219
Fndc3a	fibronectin type III domain containing 3A	-0.277534	-0.234465	-0.0365259
Aldh7a1	aldehyde dehydrogenase family 7, member A1	-0.277534	-0.321928	-0.0365259
Atg3	autophagy related 3	-0.277534	-0.0740006	-0.0365259
Mgll	monoglyceride lipase	-0.277534	-0.0740006	0.121015
Chp1	calcineurin-like EF hand protein 1	-0.277534	0	-0.277534
Akr7a2	#N/A	-0.277534	-0.514573	0.0703893
Mrpl28	mitochondrial ribosomal protein L28	-0.277534	-0.321928	0.0703893
Chd5	#N/A	-0.277534	0	-0.0931094
Aldh1b1	aldehyde dehydrogenase 1 family, member B1	-0.277534	-0.415037	0.307429
Mrpl53	#N/A	-0.277534	-0.321928	2.01792
Atp1b3	ATPase, Na+/K+ transporting, beta 3 polypeptide	-0.277534	0.137504	-0.213404
Stx5	#N/A	-0.277534	-0.152003	1.93546
Apoc1	apolipoprotein C-I	-0.277534	-0.234465	0.0179219
Cyp51a1	#N/A	-0.277534	-0.234465	0.0703893
Dhdh	dihydrodiol dehydrogenase (dimeric)	-0.270648	-0.247928	0.195016
Isoc2a	isochorismatase domain containing 2a	-0.270648	0	0.14439
Glyctk	glycerate kinase	-0.270648	0	-0.0191088
Ndufb5	NADH dehydrogenase (ubiquinone) 1 beta subcomplex, 5	-0.270648	-0.160465	0.14439
Sec14l4	SEC14-like lipid binding 4	-0.270648	0.0740006	0.0374747
Rab1b	RAB1B, member RAS oncogene family	-0.270648	-0.160465	0.0919225
Ccdc58	coiled-coil domain containing 58	-0.270648	0	0.0374747
Pgk1	phosphoglycerate kinase 1	-0.270648	0.0740006	0.0374747
Acat3	acetyl-Coenzyme A acetyltransferase 3	-0.270648	0	0.14439
Acat2	acetyl-Coenzyme A acetyltransferase 2	-0.270648	0	0.14439
Cox5a	cytochrome c oxidase subunit Va	-0.270648	-0.160465	0.195016
Lsr	lipolysis stimulated lipoprotein receptor	-0.270648	0.14439	-0.0191088
Ubr3	ubiquitin protein ligase E3 component n-recognin 3	-0.270648	0.211504	0.0919225
Clta	clathrin, light polypeptide (Lca)	-0.270648	0	0.14439
Rhoa	ras homolog family member A	-0.270648	0.0740006	0.0374747
Cfl2	cofilin 2, muscle	-0.270648	0.0740006	0.0919225
Appl1	adaptor protein, phosphotyrosine interaction, PH domain and leucine zipper containing 1	-0.270648	0.14439	-0.0191088
Hnrnpul2	heterogeneous nuclear ribonucleoprotein U-like 2	-0.270648	0.211504	-0.0191088
Mdh1	malate dehydrogenase 1, NAD (soluble)	-0.270648	0	0.0374747
Adh5	alcohol dehydrogenase 5 (class III), chi polypeptide	-0.270648	0	0.0374747
Cox7a2	cytochrome c oxidase subunit VIIa 2	-0.270648	-0.160465	0.14439
Idh3g	isocitrate dehydrogenase 3 (NAD+), gamma	-0.270648	-0.247928	0.0919225
Sart3	squamous cell carcinoma antigen recognized by T cells 3	-0.270648	0	0.14439
Usp7	ubiquitin specific peptidase 7	-0.270648	0.0740006	0.0374747
Akr1c18	#N/A	-0.270648	0.14439	-0.0191088
Twf1	predicted gene 4887	-0.270648	0	0.0919225
Hnrnpab	heterogeneous nuclear ribonucleoprotein A/B	-0.270648	0	0.0374747
Itpr1	inositol 1,4,5-trisphosphate receptor 1	-0.270648	-0.160465	0.195016
Scpep1	serine carboxypeptidase 1	-0.270648	0	-0.139403
Papss2	3'-phosphoadenosine 5'-phosphosulfate synthase 2	-0.270648	0.275634	0.0919225
Gda	guanine deaminase	-0.270648	-0.0780025	0.0919225
Cyp27a1	cytochrome P450, family 27, subfamily a, polypeptide 1	-0.270648	-0.160465	0.195016
Stat5b	signal transducer and activator of transcription 5B	-0.270648	0.0740006	0.14439
Gpt2	glutamic pyruvate transaminase (alanine aminotransferase) 2	-0.270648	0.0740006	0.0374747
Hdac2	histone deacetylase 2	-0.270648	0.211504	-0.139403
Adssl1	adenylosuccinate synthetase like 1	-0.263034	-0.0824622	0.321928
Pdhx	pyruvate dehydrogenase complex, component X	-0.263034	0.152003	0.169925
Col4a1	collagen, type IV, alpha 1	-0.263034	0.152003	0.222392
Uap1l1	UDP-N-acteylglucosamine pyrophosphorylase 1-like 1	-0.263034	-0.36257	0.273018
C2cd2l	C2 calcium-dependent domain containing 2-like	-0.263034	0.222392	0.169925
Arf4	ADP-ribosylation factor 4	-0.263034	0.222392	0.0588937
Pcyt1a	phosphate cytidylyltransferase 1, choline, alpha isoform	-0.263034	0.289507	0.115477
Lmnb1	#N/A	-0.263034	0.152003	0.222392
Supt16	suppressor of Ty 16	-0.263034	0.222392	0.0588937
Grb7	growth factor receptor bound protein 7	-0.263034	0.222392	0.169925
Asrgl1	asparaginase like 1	-0.263034	0.152003	0.115477
Pnkd	paroxysmal nonkinesiogenic dyskinesia	-0.263034	0.152003	0.169925
Gm20431	#N/A	-0.263034	0	0.321928
H2-Q10	histocompatibility 2, Q region locus 10	-0.263034	-0.0824622	0.321928
Rrbp1	ribosome binding protein 1	-0.263034	0.0780025	0.321928
Akr1e2	#N/A	-0.263034	0.0780025	0.115477
Opa1	OPA1, mitochondrial dynamin like GTPase	-0.263034	0	0.273018
Stat3	signal transducer and activator of transcription 3	-0.263034	0.222392	0.169925
Mecr	mitochondrial trans-2-enoyl-CoA reductase	-0.263034	-0.169925	0.321928
Faf2	Fas associated factor family member 2	-0.263034	0	0.169925
Nhp2	NHP2 ribonucleoprotein	-0.263034	0.222392	0.169925
Ddx19b	DEAD (Asp-Glu-Ala-Asp) box polypeptide 19b	-0.263034	-0.169925	0.321928
Prrc2c	proline-rich coiled-coil 2C	-0.263034	0.152003	0.169925
Ddx5	DEAD (Asp-Glu-Ala-Asp) box polypeptide 5	-0.263034	0.222392	0.169925
Rmdn1	regulator of microtubule dynamics 1	-0.263034	0.289507	0.0588937
Snrnp70	small nuclear ribonucleoprotein 70 (U1)	-0.263034	0.289507	0.169925
Hmgb1	high mobility group box 1	-0.263034	0.222392	0.222392
Hist3h2a	#N/A	-0.263034	0.289507	0.169925
Vdac2	voltage-dependent anion channel 2	-0.263034	0	0.321928
Cd36	CD36 molecule	-0.263034	-0.469485	0.415037
Psmd9	proteasome (prosome, macropain) 26S subunit, non-ATPase, 9	-0.263034	0.152003	0.0588937
Atp6v1e1	ATPase, H+ transporting, lysosomal V1 subunit E1	-0.263034	-0.169925	0.5025
Sdpr	#N/A	-0.263034	0.0780025	0.321928
Otc	ornithine transcarbamylase	-0.263034	-0.169925	0.273018
Fah	fumarylacetoacetate hydrolase	-0.263034	3.20343e-16	0.321928
Sdha	succinate dehydrogenase complex, subunit A, flavoprotein (Fp)	-0.263034	-0.0824622	0.415037
Nudt19	nudix (nucleoside diphosphate linked moiety X)-type motif 19	-0.263034	-0.0824622	0.369234
Dld	dihydrolipoamide dehydrogenase	-0.263034	0	0.273018
Aldh9a1	aldehyde dehydrogenase 9, subfamily A1	-0.263034	0.0780025	0.273018
Cndp2	CNDP dipeptidase 2 (metallopeptidase M20 family)	-0.263034	0.0780025	0.273018
Sucla2	succinate-Coenzyme A ligase, ADP-forming, beta subunit	-0.263034	-0.169925	0.415037
Lonp1	lon peptidase 1, mitochondrial	-0.263034	-0.0824622	0.321928
Eno1	enolase 1, alpha non-neuron	-0.263034	-0.0824622	0.273018
Eif3e	eukaryotic translation initiation factor 3, subunit E	-0.263034	0.0780025	0.222392
Ndufaf3	NADH dehydrogenase (ubiquinone) 1 alpha subcomplex, assembly factor 3	-0.263034	0.0780025	0.115477
Tra2b	transformer 2 beta	-0.263034	0.152003	0.222392
Ganab	alpha glucosidase 2 alpha neutral subunit	-0.263034	0.152003	0.222392
Hadhb	hydroxyacyl-Coenzyme A dehydrogenase/3-ketoacyl-Coenzyme A thiolase/enoyl-Coenzyme A hydratase (trifunctional protein), beta subunit	-0.263034	0.152003	0.169925
Rdx	radixin	-0.263034	0.152003	0.115477
Ppm1a	protein phosphatase 1A, magnesium dependent, alpha isoform	-0.263034	0.222392	0.115477
H3f3b	H3 histone, family 3B	-0.263034	0.222392	0.169925
Anxa3	annexin A3	-0.263034	0	0.369234
Khsrp	KH-type splicing regulatory protein	-0.263034	0.0780025	0.222392
Lrpap1	low density lipoprotein receptor-related protein associated protein 1	-0.263034	0.222392	0.115477
Lsm8	LSM8 homolog, U6 small nuclear RNA associated	-0.263034	0.222392	0.115477
Hnrnpa2b1	heterogeneous nuclear ribonucleoprotein A2/B1	-0.263034	0.222392	0.169925
Eif4g3	eukaryotic translation initiation factor 4 gamma, 3	-0.263034	0	0.273018
Atp5o	ATP synthase, H+ transporting, mitochondrial F1 complex, O subunit	-0.254573	-0.180572	0.745427
Ndufs4	NADH dehydrogenase (ubiquinone) Fe-S protein 4	-0.254573	-0.180572	0.626783
Clpx	caseinolytic mitochondrial matrix peptidase chaperone subunit	-0.254573	0.0824622	0.667425
Hmgcs2	3-hydroxy-3-methylglutaryl-Coenzyme A synthase 2	-0.254573	0.304855	0.141356
Fgg	fibrinogen gamma chain	-0.254573	0.160465	0.304855
Fgb	fibrinogen beta chain	-0.254573	0.234465	0.451696
Spag9	sperm associated antigen 9	-0.254573	0	0.304855
Ddx17	DEAD (Asp-Glu-Ala-Asp) box polypeptide 17	-0.254573	0.304855	0.40439
Gusb	glucuronidase, beta	-0.254573	0.234465	0.252387
Smc1a	structural maintenance of chromosomes 1A	-0.254573	0.436099	0.304855
Tmed5	transmembrane p24 trafficking protein 5	-0.254573	0.304855	0.304855
Hacl1	keratin associated protein 11-1	-0.254573	0.436099	0.304855
Lum	lumican	-0.254573	0.371969	0.355481
Hsdl2	hydroxysteroid dehydrogenase like 2	-0.254573	0.436099	0.252387
Pcca	propionyl-Coenzyme A carboxylase, alpha polypeptide	-0.254573	-0.0874628	0.451696
Letm1	leucine zipper-EF-hand containing transmembrane protein 1	-0.254573	0	0.584963
Rbmxl1	RNA binding motif protein, X-linked like-1	-0.254573	0.0824622	0.451696
Prpf8	pre-mRNA processing factor 8	-0.254573	0.304855	0.355481
Cars	cysteinyl-tRNA synthetase	-0.254573	0.160465	0.451696
Calr	calreticulin	-0.254573	0.234465	0.304855
Eef1d	eukaryotic translation elongation factor 1 delta (guanine nucleotide exchange protein)	-0.254573	-0.0874628	0.541894
Grhpr	glyoxylate reductase/hydroxypyruvate reductase	-0.254573	0.160465	0.355481
Tpp1	tripeptidyl peptidase I	-0.254573	0.234465	0.0210616
Dnajc13	DnaJ heat shock protein family (Hsp40) member C13	-0.254573	0	0.304855
Cpn1	carboxypeptidase N, polypeptide 1	-0.254573	0.160465	0.40439
Acsl1	acyl-CoA synthetase long-chain family member 1	-0.245112	0.169925	0.672425
Uox	urate oxidase	-0.245112	0.321928	0.442943
Slc25a25	solute carrier family 25 (mitochondrial carrier, phosphate carrier), member 25	-0.245112	0.523562	0.285402
Tnxb	#N/A	-0.245112	0.321928	0.629357
Fh	#N/A	-0.245112	0	0.754888
Qprt	quinolinate phosphoribosyltransferase	-0.245112	0.0874628	0.629357
Ppia	peptidylprolyl isomerase A	-0.245112	0.169925	0.672425
Cs	citrate synthase	-0.245112	0	0.714246
Eea1	early endosome antigen 1	-0.245112	0.169925	0.754888
Sars	seryl-aminoacyl-tRNA synthetase	-0.245112	0.0874628	0.539159
Cxadr	coxsackie virus and adenovirus receptor	-0.245112	0.392317	0.392317
Cyp2d34	#N/A	-0.245112	0.0874628	0.754888
Fabp4	fatty acid binding protein 4, adipocyte	-0.245112	-0.0931094	0.754888
Akr1b1	#N/A	-0.245112	-0.0931094	0.714246
Pfkm	phosphofructokinase, muscle	-0.234465	0.341037	0.584963
Mtap	methylthioadenosine phosphorylase	-0.234465	0	0.963474
Dlat	dihydrolipoamide S-acetyltransferase (E2 component of pyruvate dehydrogenase complex)	-0.234465	0.0931094	0.963474
Hspa13	heat shock protein 70 family, member 13	-0.234465	-0.0995357	1.07039
Col14a1	collagen, type XIV, alpha 1	-0.234465	0.263034	0.765535
Hsd3b3	hydroxy-delta-5-steroid dehydrogenase, 3 beta- and steroid delta-isomerase 3	-0.234465	0.341037	0.847997
Atox1	antioxidant 1 copper chaperone	-0.230613	-0.371969	-0.289507
Sult3a1	sulfotransferase family 3A, member 1	-0.230613	-0.459432	0.295456
Phb	prohibitin	-0.222392	-0.106915	1.3322
Anp32a	acidic (leucine-rich) nuclear phosphoprotein 32 family, member A	-0.222392	0.36257	1.09954
Gnmt	glycine N-methyltransferase	-0.222392	-0.392317	-0.0524674
Tppp3	#N/A	-0.222392	0.777608	0.584963
Cbr2	#N/A	-0.222392	-0.14439	-0.347923
Ddah1	dimethylarginine dimethylaminohydrolase 1	-0.222392	-0.304855	-0.0524674
Ap1m1	adaptor-related protein complex AP-1, mu subunit 1	-0.222392	0.192645	1.23704
Mrpl2	mitochondrial ribosomal protein L2	-0.222392	-0.485427	-0.163499
Phkb	phosphorylase kinase beta	-0.213404	-0.152003	0.0179219
Ndufb7	NADH dehydrogenase (ubiquinone) 1 beta subcomplex, 7	-0.213404	-0.234465	0.0703893
Ak3	adenylate kinase 3	-0.213404	-0.152003	-0.0931094
Fam136a	family with sequence similarity 136, member A	-0.213404	-0.234465	0.0179219
Mccc1	methylcrotonoyl-Coenzyme A carboxylase 1 (alpha)	-0.213404	-0.152003	-0.0365259
Rmdn2	regulator of microtubule dynamics 2	-0.213404	-0.234465	0.0703893
Huwe1	HECT, UBA and WWE domain containing 1	-0.213404	-0.152003	0.0179219
Itga1	integrin alpha 1	-0.213404	-0.152003	0.0179219
Acot7	acyl-CoA thioesterase 7	-0.213404	-0.152003	-0.0365259
Sfxn1	sideroflexin 1	-0.213404	-0.321928	0.0179219
Lpp	LIM domain containing preferred translocation partner in lipoma	-0.213404	-0.234465	0.0179219
Araf	Araf proto-oncogene, serine/threonine kinase	-0.213404	0.0703893	-0.213404
Tbrg4	transforming growth factor beta regulated gene 4	-0.213404	-0.234465	-0.0931094
Nsdhl	NAD(P) dependent steroid dehydrogenase-like	-0.213404	-0.234465	0.0179219
Mrpl45	mitochondrial ribosomal protein L45	-0.213404	-0.514573	0.263034
Adgb	#N/A	-0.213404	-0.514573	0.121015
Fgl1	fibrinogen-like protein 1	-0.213404	-0.152003	0.217231
Rps8	ribosomal protein S8	-0.208587	-0.115477	1.49923
Sgpl1	sphingosine phosphate lyase 1	-0.208587	0.29956	1.34395
Nit2	nitrilase family, member 2	-0.203533	0	0.0919225
Lap3	leucine aminopeptidase 3	-0.203533	0.0740006	0.0374747
Aldh6a1	aldehyde dehydrogenase family 6, subfamily A1	-0.203533	-0.160465	0.14439
Sdhb	succinate dehydrogenase complex, subunit B, iron sulfur (Ip)	-0.203533	-0.0780025	0.0919225
Eci1	enoyl-Coenzyme A delta isomerase 1	-0.203533	0	0.0919225
Idnk	idnK gluconokinase homolog (E. coli)	-0.203533	0	0.0919225
Suclg1	succinate-CoA ligase, GDP-forming, alpha subunit	-0.203533	0	0.0374747
Mthfsl	5, 10-methenyltetrahydrofolate synthetase-like	-0.203533	0.0740006	0.0919225
Timm13	translocase of inner mitochondrial membrane 13	-0.203533	0.0740006	0.0919225
Prps1	phosphoribosyl pyrophosphate synthetase 1	-0.203533	0.14439	-0.0191088
Wdr91	WD repeat domain 91	-0.203533	0.14439	-0.0191088
Ndufa10	NADH dehydrogenase (ubiquinone) 1 alpha subcomplex 10	-0.203533	-0.247928	0.14439
Ndufb9	NADH dehydrogenase (ubiquinone) 1 beta subcomplex, 9	-0.203533	-0.0780025	0.195016
Ndufa6	NADH dehydrogenase (ubiquinone) 1 alpha subcomplex, 6 (B14)	-0.203533	-0.160465	0.14439
Ndufb10	NADH dehydrogenase (ubiquinone) 1 beta subcomplex, 10	-0.203533	-0.160465	0.0919225
Coq6	coenzyme Q6 monooxygenase	-0.203533	-0.0780025	0.0919225
Ndufs6	NADH dehydrogenase (ubiquinone) Fe-S protein 6	-0.203533	-0.160465	0.0919225
Ndufb8	NADH dehydrogenase (ubiquinone) 1 beta subcomplex 8	-0.203533	-0.247928	0.14439
Abcb7	ATP-binding cassette, sub-family B (MDR/TAP), member 7	-0.203533	0	-0.0780025
Anxa11	annexin A11	-0.203533	-0.0780025	-0.0191088
Capza2	capping protein (actin filament) muscle Z-line, alpha 2	-0.203533	0	0.0919225
Ppif	peptidylprolyl isomerase F (cyclophilin F)	-0.203533	-0.247928	0.14439
Rpl24	ribosomal protein L24	-0.203533	0	0.0919225
Lcp1	lymphocyte cytosolic protein 1	-0.203533	-0.247928	0.195016
Hp1bp3	heterochromatin protein 1, binding protein 3	-0.203533	0	-0.0780025
As3mt	arsenic (+3 oxidation state) methyltransferase	-0.203533	0.0740006	0.14439
Cul4a	cullin 4A	-0.203533	0	0.0919225
Ccdc124	coiled-coil domain containing 124	-0.203533	-0.0780025	0.14439
Gldc	glycine decarboxylase	-0.203533	-0.440573	0.337035
Magt1	magnesium transporter 1	-0.203533	-0.247928	0.14439
Nudt8	nudix (nucleoside diphosphate linked moiety X)-type motif 8	-0.203533	-0.0780025	-0.0191088
Prdx5	peroxiredoxin 5	-0.203533	-0.247928	0.0374747
Mprip	myosin phosphatase Rho interacting protein	-0.203533	-0.0780025	0.0374747
Htatsf1	HIV TAT specific factor 1	-0.203533	0.14439	0.0919225
Rac2	RAS-related C3 botulinum substrate 2	-0.203533	-0.0780025	-0.0191088
Mdh2	malate dehydrogenase 2, NAD (mitochondrial)	-0.192645	-0.0824622	0.369234
C1qbp	complement component 1, q subcomponent binding protein	-0.192645	-0.0824622	0.321928
Atp5c1	ATP synthase, H+ transporting, mitochondrial F1 complex, gamma polypeptide 1	-0.192645	0.0780025	0.115477
Hist4h4	#N/A	-0.192645	0.152003	0.169925
Alcam	activated leukocyte cell adhesion molecule	-0.192645	0.222392	1.64386
Dab2	disabled 2, mitogen-responsive phosphoprotein	-0.192645	0.222392	0
Pgp	phosphoglycolate phosphatase	-0.192645	0.0780025	0.222392
Clic4	chloride intracellular channel 4 (mitochondrial)	-0.192645	0.0780025	0.115477
45184	#N/A	-0.192645	0.152003	0.115477
Cul1	cullin 1	-0.192645	0.152003	0.169925
Pam16	presequence translocase-asssociated motor 16 homolog (S. cerevisiae)	-0.192645	0	0.222392
Parp1	poly (ADP-ribose) polymerase family, member 1	-0.192645	0.353637	0.0588937
Ddx19a	DEAD (Asp-Glu-Ala-Asp) box polypeptide 19a	-0.192645	-0.169925	0.273018
Sntb1	syntrophin, basic 1	-0.192645	0.0780025	0.169925
Oxsr1	oxidative-stress responsive 1	-0.192645	0.152003	0.169925
Cltc	clathrin, heavy polypeptide (Hc)	-0.192645	0.152003	0.115477
Lims2	LIM and senescent cell antigen like domains 2	-0.192645	0.289507	0.0588937
Gmfb	glia maturation factor, beta	-0.192645	0.222392	0.115477
Ces1e	carboxylesterase 1E	-0.192645	0.152003	-0.125531
Fabp2	fatty acid binding protein 2, intestinal	-0.192645	0.353637	0.115477
Cdc42	cell division cycle 42	-0.192645	0.222392	1.61471
Echdc2	enoyl Coenzyme A hydratase domain containing 2	-0.192645	-0.0824622	0.321928
Dpt	#N/A	-0.192645	0.222392	0.0588937
Ppp4c	protein phosphatase 4, catalytic subunit	-0.192645	0.222392	0.115477
Ddx46	DEAD (Asp-Glu-Ala-Asp) box polypeptide 46	-0.192645	0.530515	0
Sec16a	SEC16 homolog A, endoplasmic reticulum export factor	-0.192645	0.0780025	0.0588937
Lsm7	LSM7 homolog, U6 small nuclear RNA and mRNA degradation associated	-0.192645	0.353637	-0.0614005
Dcn	decorin	-0.192645	1.11548	1.08746
Cyp4a12a	cytochrome P450, family 4, subfamily a, polypeptide 12a	-0.192645	-0.469485	-0.0614005
Ivd	isovaleryl coenzyme A dehydrogenase	-0.192645	-0.263034	0.584963
Cryz	crystallin, zeta	-0.192645	-0.169925	0.5025
Gstk1	glutathione S-transferase kappa 1	-0.192645	0.0780025	0.273018
Uchl3	ubiquitin carboxyl-terminal esterase L3 (ubiquitin thiolesterase)	-0.192645	0	0.222392
Sod1	superoxide dismutase 1, soluble	-0.192645	0.152003	0.115477
Eftud2	elongation factor Tu GTP binding domain containing 2	-0.192645	0.222392	0.115477
Uba6	ubiquitin-like modifier activating enzyme 6	-0.192645	-0.263034	0.273018
Rps12-ps3	#N/A	-0.192645	-0.0824622	0.273018
Ndufs7	NADH dehydrogenase (ubiquinone) Fe-S protein 7	-0.192645	0	0.222392
Pdlim5	PDZ and LIM domain 5	-0.192645	0	0.222392
Sptan1	spectrin alpha, non-erythrocytic 1	-0.192645	0.0780025	0.369234
Hint1	histidine triad nucleotide binding protein 1	-0.192645	0.152003	0.169925
Dpysl3	#N/A	-0.192645	0.222392	0.169925
Acp5	acid phosphatase 5, tartrate resistant	-0.192645	0.152003	0.0588937
Arpc1b	actin related protein 2/3 complex, subunit 1B	-0.192645	0.289507	0.0588937
Hacd2	3-hydroxyacyl-CoA dehydratase 2	-0.192645	0.289507	0.0588937
Rhoc	ras homolog family member C	-0.192645	0.222392	0.0588937
Nudt12	nudix (nucleoside diphosphate linked moiety X)-type motif 12	-0.192645	0.0780025	0.273018
Ccs	copper chaperone for superoxide dismutase	-0.192645	0.222392	0.0588937
Gm20547	#N/A	-0.192645	3.20343e-16	0.222392
Prkcsh	protein kinase C substrate 80K-H	-0.192645	0.152003	0.115477
Ceacam1	carcinoembryonic antigen-related cell adhesion molecule 1	-0.192645	0.289507	-0.0614005
Rpsa	ribosomal protein SA	-0.192645	-0.169925	0.369234
Tollip	toll interacting protein	-0.192645	0.0780025	0.0588937
Ehd2	#N/A	-0.180572	0.160465	0.304855
Hadha	hydroxyacyl-Coenzyme A dehydrogenase/3-ketoacyl-Coenzyme A thiolase/enoyl-Coenzyme A hydratase (trifunctional protein), alpha subunit	-0.180572	0.0824622	0.451696
Hbs1l	Hbs1-like (S. cerevisiae)	-0.180572	0.160465	0.626783
H2afx	#N/A	-0.180572	0.234465	0.252387
Nln	neurolysin (metallopeptidase M3 family)	-0.180572	-0.0874628	0.626783
Got2	glutamatic-oxaloacetic transaminase 2, mitochondrial	-0.180572	0.0824622	0.541894
Pmm2	phosphomannomutase 2	-0.180572	0.0824622	0.541894
Rpn1	ribophorin I	-0.180572	0.0824622	0.355481
Rbpms2	RNA binding protein with multiple splicing 2	-0.180572	0.0824622	0.252387
Rps6	ribosomal protein S6	-0.180572	0	0.355481
Hnrnpl	heterogeneous nuclear ribonucleoprotein L	-0.180572	0	0.4975
Itpa	inosine triphosphatase (nucleoside triphosphate pyrophosphatase)	-0.180572	0.0824622	0.355481
Eef1b	#N/A	-0.180572	0.0824622	0.355481
Hnrnpu	heterogeneous nuclear ribonucleoprotein U	-0.180572	0.160465	0.355481
Trim28	tripartite motif-containing 28	-0.180572	0.234465	0.355481
Tcp1	t-complex protein 1	-0.180572	0.234465	0.304855
Kars	lysyl-tRNA synthetase	-0.180572	0.234465	0.304855
Cd302	CD302 antigen	-0.180572	0.371969	0.197939
Psmd1	proteasome (prosome, macropain) 26S subunit, non-ATPase, 1	-0.180572	0.304855	0.0824622
Psmd6	proteasome (prosome, macropain) 26S subunit, non-ATPase, 6	-0.180572	0.371969	0.141356
Eprs	glutamyl-prolyl-tRNA synthetase	-0.180572	-0.180572	0.584963
Cox5b	cytochrome c oxidase subunit Vb	-0.180572	-0.180572	0.451696
Cct5	chaperonin containing Tcp1, subunit 5 (epsilon)	-0.180572	0.0824622	0.4975
Txndc5	thioredoxin domain containing 5	-0.180572	0.371969	0.252387
Pdcd5	programmed cell death 5	-0.180572	0.371969	0.252387
Snrnp40	small nuclear ribonucleoprotein 40 (U5)	-0.180572	0.304855	0.355481
Top2b	topoisomerase (DNA) II beta	-0.180572	0.371969	0.141356
Arpc5l	actin related protein 2/3 complex, subunit 5-like	-0.180572	0.0824622	0.667425
Sec61a1	Sec61 alpha 1 subunit (S. cerevisiae)	-0.180572	0.160465	0.451696
Tial1	Tia1 cytotoxic granule-associated RNA binding protein-like 1	-0.180572	0.160465	0.304855
Lims1	LIM and senescent cell antigen-like domains 1	-0.180572	0.371969	0.197939
Ctsb	cathepsin B	-0.180572	0.304855	0.252387
Naga	N-acetyl galactosaminidase, alpha	-0.180572	0.371969	-0.0430687
Lrrc59	leucine rich repeat containing 59	-0.180572	0.160465	0.304855
Ces2a	carboxylesterase 2A	-0.180572	0.234465	0.304855
Vcl	vinculin	-0.180572	0.0824622	0.355481
Dusp3	dual specificity phosphatase 3 (vaccinia virus phosphatase VH1-related)	-0.180572	0.234465	0.252387
Slc25a3	solute carrier family 25 (mitochondrial carrier, phosphate carrier), member 3	-0.180572	0.234465	0.304855
Ergic1	endoplasmic reticulum-golgi intermediate compartment (ERGIC) 1	-0.180572	0.304855	0.141356
Csnk2a1	casein kinase 2, alpha 1 polypeptide	-0.180572	0.4975	0.197939
Des	#N/A	-0.180572	0	0.355481
Gsta3	glutathione S-transferase, alpha 3	-0.174029	-0.652077	-0.350907
Crip2	cysteine rich protein 2	-0.174029	3.20343e-16	1.90689
Ogn	#N/A	-0.174029	2.03242	0.447459
Coasy	Coenzyme A synthase	-0.16711	0.247928	0.714246
Gnb2	guanine nucleotide binding protein (G protein), beta 2	-0.16711	0.0874628	0.584963
Psmb5	proteasome (prosome, macropain) subunit, beta type 5	-0.16711	0.584963	0.169925
Tgm2	transglutaminase 2, C polypeptide	-0.16711	0.247928	0.672425
Osgep	O-sialoglycoprotein endopeptidase	-0.16711	0.523562	0.392317
Rbm10	RNA binding motif protein 10	-0.16711	0.523562	0.285402
Dag1	dystroglycan 1	-0.16711	-0.0931094	0.714246
Hspg2	#N/A	-0.16711	0.247928	0.442943
Dhx9	DEAH (Asp-Glu-Ala-His) box polypeptide 9	-0.16711	0.0874628	0.539159
Plxnb2	plexin B2	-0.16711	0.247928	0.33985
Bgn	biglycan	-0.16711	0.643856	0.33985
Cyp4a10	cytochrome P450, family 4, subfamily a, polypeptide 10	-0.16711	0.857981	0.33985
Aimp1	aminoacyl tRNA synthetase complex-interacting multifunctional protein 1	-0.16711	0.459432	0.285402
Pmvk	phosphomevalonate kinase	-0.16711	0.584963	0.33985
Nme3	#N/A	-0.16711	0.523562	0.169925
Bin1	bridging integrator 1	-0.16711	0.523562	0.33985
Slc22a1	solute carrier family 22 (organic cation transporter), member 1	-0.163499	-0.222392	-0.415037
Tpk1	thiamine pyrophosphokinase	-0.163499	-0.14439	-0.283793
Gpt	glutamic pyruvic transaminase, soluble	-0.152003	-0.321928	0.0703893
Hint3	histidine triad nucleotide binding protein 3	-0.152003	-0.152003	-0.0365259
Mfn2	mitofusin 2	-0.152003	-0.152003	0.0703893
Acot12	acyl-CoA thioesterase 12	-0.152003	-0.234465	-0.152003
Gtpbp1	GTP binding protein 1	-0.152003	-0.0740006	-0.152003
Sqrdl	#N/A	-0.152003	0.485427	0.722466
Ndufs2	NADH dehydrogenase (ubiquinone) Fe-S protein 2	-0.152003	-0.321928	1.10434
Eef1g	eukaryotic translation elongation factor 1 gamma	-0.152003	-0.0995357	0.887525
Coq3	coenzyme Q3 methyltransferase	-0.152003	0.0931094	1.03562
Stab2	stabilin 2	-0.152003	0.415037	0.765535
Nckap1	NCK-associated protein 1	-0.152003	-0.234465	-0.213404
Soat2	sterol O-acyltransferase 2	-0.152003	0	-0.0931094
Atg9a	autophagy related 9A	-0.152003	-0.234465	-0.0931094
Sdhaf2	succinate dehydrogenase complex assembly factor 2	-0.152003	-0.0740006	-0.344648
Rcc1	regulator of chromosome condensation 1	-0.152003	-0.152003	2.19377
Cd1d1	CD1d1 antigen	-0.152003	-0.152003	2.21723
Myo1c	myosin IC	-0.152003	0.180572	0.722466
Gnb1	guanine nucleotide binding protein (G protein), beta 1	-0.152003	-0.0995357	1.03562
Palmd	palmdelphin	-0.152003	0.0931094	0.765535
Anxa1	annexin A1	-0.152003	0.552541	0.536053
Vps26b	VPS26 retromer complex component B	-0.152003	0	-0.152003
Nat2	N-acetyltransferase 2 (arylamine N-acetyltransferase)	-0.152003	-0.0995357	0.925999
Tagln	transgelin	-0.152003	-0.152003	-0.152003
Pzp	PZP, alpha-2-macroglobulin like	-0.152003	0.263034	0.485427
Pja1	praja ring finger ubiquitin ligase 1	-0.152003	-0.234465	0.0703893
Ndufc2	NADH dehydrogenase (ubiquinone) 1, subcomplex unknown, 2	-0.139403	-0.247928	0.195016
Cers2	ceramide synthase 2	-0.139403	0	-0.0191088
Ndufa2	NADH dehydrogenase (ubiquinone) 1 alpha subcomplex, 2	-0.139403	-0.160465	0.0919225
Ndufb11	NADH dehydrogenase (ubiquinone) 1 beta subcomplex, 11	-0.139403	-0.0780025	0.0919225
Ndufa13	NADH dehydrogenase (ubiquinone) 1 alpha subcomplex, 13	-0.139403	-0.0780025	0.0919225
Acad8	acyl-Coenzyme A dehydrogenase family, member 8	-0.139403	0	0.0919225
Clybl	citrate lyase beta like	-0.139403	0	-0.0191088
Hdhd3	haloacid dehalogenase-like hydrolase domain containing 3	-0.139403	0	0.0919225
D10Jhu81e	#N/A	-0.139403	0	0.0919225
Snta1	syntrophin, acidic 1	-0.139403	-0.0780025	0.0374747
Sgpp1	sphingosine-1-phosphate phosphatase 1	-0.139403	-0.0780025	0.14439
Snrpd1	small nuclear ribonucleoprotein D1	-0.139403	0.0740006	-0.0780025
Pgm1	phosphoglucomutase 1	-0.139403	-0.0780025	0.0919225
Fadd	Fas (TNFRSF6)-associated via death domain	-0.139403	-0.0780025	-0.0191088
Mtpn	myotrophin	-0.139403	0	0.0374747
Celf1	CUGBP, Elav-like family member 1	-0.139403	-0.0780025	0.0374747
Auh	AU RNA binding protein/enoyl-coenzyme A hydratase	-0.139403	-0.0780025	0.0919225
Narfl	#N/A	-0.139403	-0.0780025	-0.0191088
Bcl2l13	BCL2-like 13 (apoptosis facilitator)	-0.139403	0.275634	0.0374747
Ndufa12	NADH dehydrogenase (ubiquinone) 1 alpha subcomplex, 12	-0.139403	-0.160465	-0.0191088
Dst	dystonin	-0.139403	-0.0780025	-0.0780025
Rufy3	RUN and FYVE domain containing 3	-0.139403	0	-0.0780025
Rac1	RAS-related C3 botulinum substrate 1	-0.139403	0	-0.0780025
Gnai3	guanine nucleotide binding protein (G protein), alpha inhibiting 3	-0.139403	-0.0780025	-0.0191088
Galns	galactosamine (N-acetyl)-6-sulfate sulfatase	-0.139403	0	-0.203533
Tmpo	thymopoietin	-0.139403	0.0740006	0.0919225
Dnah10	#N/A	-0.139403	-0.341037	-0.139403
Col4a2	collagen, type IV, alpha 2	-0.139403	-0.0780025	0.195016
Sf1	splicing factor 1	-0.13493	0.192645	1.02554
Ldhb	lactate dehydrogenase B	-0.13493	0.280108	0.731804
Snrpg	small nuclear ribonucleoprotein polypeptide G	-0.125531	0.289507	2.02975
Prep	prolyl endopeptidase	-0.125531	0	2.22239
Numb	NUMB endocytic adaptor protein	-0.125531	0.0780025	0.169925
Urah	urate (5-hydroxyiso-) hydrolase	-0.125531	3.20343e-16	0.169925
Spcs2	signal peptidase complex subunit 2 homolog (S. cerevisiae)	-0.125531	0	0.222392
Flna	filamin, alpha	-0.125531	0	0.169925
Aldob	aldolase B, fructose-bisphosphate	-0.125531	-0.0824622	0.222392
Ndufv1	NADH dehydrogenase (ubiquinone) flavoprotein 1	-0.125531	-0.263034	0.321928
Iqgap2	IQ motif containing GTPase activating protein 2	-0.125531	-0.0824622	0.273018
Mut	#N/A	-0.125531	0	0.222392
Erap1	endoplasmic reticulum aminopeptidase 1	-0.125531	0.0780025	0.273018
Ndufb4	NADH dehydrogenase (ubiquinone) 1 beta subcomplex 4	-0.125531	0	0.321928
Rnh1	ribonuclease/angiogenin inhibitor 1	-0.125531	0	0.273018
Denr	density-regulated protein	-0.125531	0.152003	0.169925
Nit1	nitrilase 1	-0.125531	0.152003	0.169925
Cisd3	CDGSH iron sulfur domain 3	-0.125531	0.222392	0
Epn1	epsin 1	-0.125531	0.0780025	0.0588937
Ube2i	ubiquitin-conjugating enzyme E2I	-0.125531	0.152003	0.169925
Syncrip	synaptotagmin binding, cytoplasmic RNA interacting protein	-0.125531	0.152003	0.169925
Gripap1	GRIP1 associated protein 1	-0.125531	0.0780025	0.0588937
Nucks1	nuclear casein kinase and cyclin-dependent kinase substrate 1	-0.125531	0.152003	0.115477
Safb	scaffold attachment factor B	-0.125531	0.222392	0.169925
Dhcr7	7-dehydrocholesterol reductase	-0.125531	0.0780025	0.273018
Gspt1	G1 to S phase transition 1	-0.125531	0	0.169925
Cycs	cytochrome c, somatic	-0.125531	0	0.169925
Cfl1	cofilin 1, non-muscle	-0.125531	0.0780025	0.115477
Rps27	ribosomal protein S27	-0.125531	0.152003	0.115477
Ppp2r2a	protein phosphatase 2, regulatory subunit B, alpha	-0.125531	0.0780025	0.115477
Rtcb	RNA 2',3'-cyclic phosphate and 5'-OH ligase	-0.125531	0.0780025	0.0588937
Cbr4	carbonyl reductase 4	-0.125531	0.0780025	0
Dhrs1	dehydrogenase/reductase (SDR family) member 1	-0.125531	0.152003	0.115477
Rab11b	RAB11B, member RAS oncogene family	-0.125531	0.0780025	0.115477
Rab11a	RAB11A, member RAS oncogene family	-0.125531	0.0780025	0.115477
Snx3	sorting nexin 3	-0.125531	0.152003	0.169925
Rab7a	#N/A	-0.125531	0.152003	0.0588937
Add3	adducin 3 (gamma)	-0.125531	0.222392	0.0588937
Farsa	phenylalanyl-tRNA synthetase, alpha subunit	-0.125531	0.152003	0
Ddx6	DEAD (Asp-Glu-Ala-Asp) box polypeptide 6	-0.125531	0.152003	0.115477
Dsg2	desmoglein 2	-0.125531	-0.0824622	0.169925
Lmnb2	lamin B2	-0.125531	0.222392	0.0588937
Nup153	nucleoporin 153	-0.125531	0.0780025	0.169925
Rpl14	ribosomal protein L14	-0.125531	-0.0824622	0.169925
Gabarap	gamma-aminobutyric acid receptor associated protein	-0.125531	0.222392	0.0588937
Odr4	#N/A	-0.125531	-0.0824622	0.169925
Gspt2	#N/A	-0.125531	0	0.222392
Oxr1	oxidation resistance 1	-0.125531	0.0780025	0.115477
Ufd1l	#N/A	-0.125531	0.289507	-0.0614005
Sri	sorcin	-0.125531	0.0780025	0.169925
Cops7a	COP9 signalosome subunit 7A	-0.125531	0.152003	0.0588937
Pnpt1	polyribonucleotide nucleotidyltransferase 1	-0.125531	0.152003	0.115477
Prosc	#N/A	-0.125531	0.152003	0.115477
Uba3	ubiquitin-like modifier activating enzyme 3	-0.125531	0.222392	0
Ranbp3	RAN binding protein 3	-0.125531	0.0780025	0.222392
Sra1	steroid receptor RNA activator 1	-0.125531	0	0.222392
Synj2bp	synaptojanin 2 binding protein	-0.115477	0.106915	1.46949
Npepps	aminopeptidase puromycin sensitive	-0.115477	0.206451	1.16993
Arpc2	actin related protein 2/3 complex, subunit 2	-0.115477	0.206451	1.27684
Snrpd2	small nuclear ribonucleoprotein D2	-0.115477	0.387023	1.34395
Acot1	acyl-CoA thioesterase 1	-0.115477	1.10692	0.838719
Gm4951	predicted gene 4951	-0.110183	0.304855	0.304855
Sarnp	SAP domain containing ribonucleoprotein	-0.110183	0.304855	0.197939
Ruvbl2	RuvB-like protein 2	-0.110183	0.371969	0.197939
Rcc2	regulator of chromosome condensation 2	-0.110183	0.234465	0.252387
Scrn3	secernin 3	-0.110183	0	0.355481
Cdh2	cadherin 2	-0.110183	0.0824622	0.541894
Hykk	hydroxylysine kinase 1	-0.110183	0.304855	0.197939
Gart	phosphoribosylglycinamide formyltransferase	-0.110183	0.234465	0.355481
Pdia4	protein disulfide isomerase associated 4	-0.110183	0.234465	0.252387
Canx	calnexin	-0.110183	0.234465	0.304855
Stt3a	STT3, subunit of the oligosaccharyltransferase complex, homolog A (S. cerevisiae)	-0.110183	0.160465	0.252387
Chordc1	cysteine and histidine-rich domain (CHORD)-containing, zinc-binding protein 1	-0.110183	0.371969	0.197939
Snrpf	small nuclear ribonucleoprotein polypeptide F	-0.110183	0.371969	0.197939
Rpl21	ribosomal protein L21	-0.110183	0	0.451696
Rplp2	ribosomal protein, large P2	-0.110183	0.0824622	0.304855
Sephs1	selenophosphate synthetase 1	-0.110183	0	0.40439
Rps4x	ribosomal protein S4, X-linked	-0.110183	0.0824622	0.355481
Eef1a1	eukaryotic translation elongation factor 1 alpha 1	-0.110183	0.0824622	0.355481
Sec31a	Sec31 homolog A (S. cerevisiae)	-0.110183	-0.0874628	0.355481
Eif4b	eukaryotic translation initiation factor 4B	-0.110183	0.234465	0.197939
Dpysl2	#N/A	-0.110183	0.304855	0.252387
Pacsin3	protein kinase C and casein kinase substrate in neurons 3	-0.110183	0.304855	0.141356
Fermt2	fermitin family member 2	-0.110183	0.234465	0.252387
Gm20390	#N/A	-0.110183	-0.0874628	0.355481
Hdgf	hepatoma-derived growth factor	-0.110183	0.4975	0.141356
Cecr5	#N/A	-0.110183	0.304855	0.197939
Tceb2	#N/A	-0.110183	0.371969	0.0824622
Cyp4v2	#N/A	-0.110183	0.234465	0.141356
Pcmtd1	protein-L-isoaspartate (D-aspartate) O-methyltransferase domain containing 1	-0.110183	0.0824622	0.304855
Gimap4	GTPase, IMAP family member 4	-0.110183	0.304855	0.252387
Srsf5	serine/arginine-rich splicing factor 5	-0.110183	0.304855	0.141356
Ces2e	carboxylesterase 2E	-0.110183	-0.387023	0.584963
Prdx2	peroxiredoxin 2	-0.110183	0.0824622	0.304855
Sptbn1	spectrin beta, non-erythrocytic 1	-0.110183	0.0824622	0.355481
Gm7293	#N/A	-0.110183	0.0824622	0.355481
Snrnp200	small nuclear ribonucleoprotein 200 (U5)	-0.110183	0.160465	0.355481
Sfpq	splicing factor proline/glutamine rich (polypyrimidine tract binding protein associated)	-0.110183	0.371969	0.141356
Myl12b	myosin, light chain 12B, regulatory	-0.110183	0.160465	0.40439
Mrc1	mannose receptor, C type 1	-0.110183	0.160465	0.304855
Myl12a	myosin, light chain 12A, regulatory, non-sarcomeric	-0.110183	0.160465	0.355481
Gm5580	#N/A	-0.110183	0.304855	0.141356
Cald1	caldesmon 1	-0.110183	0.304855	0.197939
Ak4	adenylate kinase 4	-0.110183	0.304855	0.141356
Serpina1b	serine (or cysteine) preptidase inhibitor, clade A, member 1B	-0.110183	0.0824622	0.141356
Anxa2	annexin A2	-0.110183	0.304855	0.252387
Top1	topoisomerase (DNA) I	-0.110183	0.0824622	0.355481
Vdac3-ps1	#N/A	-0.110183	0.160465	0.355481
Apex1	apurinic/apyrimidinic endonuclease 1	-0.110183	0.234465	0.304855
Gnas	GNAS (guanine nucleotide binding protein, alpha stimulating) complex locus	-0.110183	0.436099	0.0824622
Txlna	taxilin alpha	-0.110183	0.0824622	0.197939
Map4	microtubule-associated protein 4	-0.110183	0.234465	0.304855
Lbr	lamin B receptor	-0.110183	0.436099	0.252387
Idh2	isocitrate dehydrogenase 2 (NADP+), mitochondrial	-0.110183	-0.0874628	0.584963
Vimp	#N/A	-0.110183	-1.60171e-16	0.40439
Impdh2	inosine monophosphate dehydrogenase 2	-0.110183	0.234465	0.304855
Serpinf2	serine (or cysteine) peptidase inhibitor, clade F, member 2	-0.110183	0.160465	0.304855
Uncharacterized	#N/A	-0.110183	0.556393	0.0210616
Actr3	ARP3 actin-related protein 3	-0.0931094	0.0874628	0.672425
Rpn2	ribophorin II	-0.0931094	0.169925	0.539159
Arhgdib	Rho, GDP dissociation inhibitor (GDI) beta	-0.0931094	0.169925	0.491853
Sumo3	small ubiquitin-like modifier 3	-0.0931094	0.392317	0.33985
Ambp	alpha 1 microglobulin/bikunin	-0.0931094	0.392317	0.392317
Rps5	ribosomal protein S5	-0.0931094	0	1.70044
Faah	fatty acid amide hydrolase	-0.0931094	0.115477	1.58496
Cnpy2	canopy FGF signaling regulator 2	-0.0931094	0.5025	1.35755
Psap	prosaposin	-0.0931094	0.222392	1.52356
Ufc1	ubiquitin-fold modifier conjugating enzyme 1	-0.0931094	-0.0740006	-0.0931094
Zbed5	#N/A	-0.0931094	-0.415037	0.121015
Dars2	aspartyl-tRNA synthetase 2 (mitochondrial)	-0.0931094	-0.152003	-0.0365259
Nsf	N-ethylmaleimide sensitive fusion protein	-0.0931094	-0.0740006	-0.152003
Upf1	UPF1 regulator of nonsense transcripts homolog (yeast)	-0.0931094	0.169925	0.672425
Gpi	#N/A	-0.0931094	0.169925	0.491853
Cpt1a	carnitine palmitoyltransferase 1a, liver	-0.0931094	0.247928	0.491853
Ap2b1	adaptor-related protein complex 2, beta 1 subunit	-0.0931094	0	0.629357
Sart1	squamous cell carcinoma antigen recognized by T cells 1	-0.0931094	0.459432	0.285402
Dstn	destrin	-0.0931094	-0.192645	0.794416
Glyat	glycine-N-acyltransferase	-0.0931094	0.169925	0.491853
Ppib	peptidylprolyl isomerase B	-0.0931094	0.321928	0.392317
Baat	bile acid-Coenzyme A: amino acid N-acyltransferase	-0.0931094	-0.321928	-0.0931094
Lmna	lamin A	-0.0931094	0.459432	0.33985
Nsun2	NOL1/NOP2/Sun domain family member 2	-0.0931094	0.115477	1.42626
Nup205	nucleoporin 205	-0.0931094	0.584963	2.16993
Vim	vimentin	-0.0931094	0.169925	0.584963
Pctp	phosphatidylcholine transfer protein	-0.0931094	-1.60171e-16	-0.213404
Serpina1a	serine (or cysteine) peptidase inhibitor, clade A, member 1A	-0.0931094	0	0.228819
Ythdc2	YTH domain containing 2	-0.0931094	0.70044	0.285402
Sh3glb1	SH3-domain GRB2-like B1 (endophilin)	-0.0931094	0.321928	0.285402
Plin2	perilipin 2	-0.0931094	0.0874628	0.629357
Gstt3	glutathione S-transferase, theta 3	-0.0806185	-0.353637	-0.546282
Rtn4ip1	reticulon 4 interacting protein 1	-0.0780025	-0.247928	-0.0191088
Ndufb6	NADH dehydrogenase (ubiquinone) 1 beta subcomplex, 6	-0.0780025	-0.160465	0.14439
Pccb	propionyl Coenzyme A carboxylase, beta polypeptide	-0.0780025	-0.0780025	0.0374747
Gtf2f1	general transcription factor IIF, polypeptide 1	-0.0780025	-0.0780025	0.0374747
Prkaa2	protein kinase, AMP-activated, alpha 2 catalytic subunit	-0.0780025	0	0.0374747
Arpc3	actin related protein 2/3 complex, subunit 3	-0.0780025	0	-0.0191088
Col4a3bp	#N/A	-0.0780025	0.0740006	-0.139403
Hs1bp3	HCLS1 binding protein 3	-0.0780025	0.0740006	-0.0780025
Txn2	thioredoxin 2	-0.0780025	0	-0.0191088
Phb2	prohibitin 2	-0.0780025	0	-0.0191088
Sod2	superoxide dismutase 2, mitochondrial	-0.0780025	0	-0.0191088
Arpc4	actin related protein 2/3 complex, subunit 4	-0.0780025	0	-0.0780025
Dpp4	dipeptidylpeptidase 4	-0.0780025	0.211504	-0.139403
Sord	sorbitol dehydrogenase	-0.0780025	0	-0.139403
Fam83h	family with sequence similarity 83, member H	-0.0780025	0.211504	-0.139403
Osbpl1a	oxysterol binding protein-like 1A	-0.0780025	0.0740006	-0.0191088
Akr1d1	aldo-keto reductase family 1, member D1	-0.0780025	0	0.0919225
Cnpy3	canopy FGF signaling regulator 3	-0.0780025	0	-0.0191088
Tarsl2	threonyl-tRNA synthetase-like 2	-0.0780025	0.14439	-0.0780025
Usp47	ubiquitin specific peptidase 47	-0.0780025	0.0740006	-0.0780025
Utrn	utrophin	-0.0780025	0	-0.0191088
Pik3ap1	phosphoinositide-3-kinase adaptor protein 1	-0.0780025	0.0740006	-0.0191088
Ctnnbl1	catenin, beta like 1	-0.0780025	0.0740006	-0.139403
Ppp4r2	protein phosphatase 4, regulatory subunit 2	-0.0780025	0.0740006	-0.0780025
Igfbp4	insulin-like growth factor binding protein 4	-0.0780025	-0.160465	0.0374747
Hsd17b7	hydroxysteroid (17-beta) dehydrogenase 7	-0.0780025	0.0740006	-0.139403
Acp1	acid phosphatase 1, soluble	-0.0740006	0.180572	0.584963
Rplp0	ribosomal protein, large, P0	-0.0740006	0.180572	0.765535
Coq9	coenzyme Q9	-0.0740006	0	0.963474
Krt7	keratin 7	-0.0740006	0.341037	0.765535
Acot13	acyl-CoA thioesterase 13	-0.0740006	0.415037	0.765535
Ahnak	AHNAK nucleoprotein (desmoyokin)	-0.0740006	0.415037	0.765535
Fbxo6	F-box protein 6	-0.0740006	0.678072	0.485427
Rad21	RAD21 cohesin complex component	-0.0671142	0.347923	1.82597
Nup62	nucleoporin 62	-0.0614005	0.152003	0.115477
Ppp1r12a	protein phosphatase 1, regulatory (inhibitor) subunit 12A	-0.0614005	0.289507	0
Eps15l1	epidermal growth factor receptor pathway substrate 15-like 1	-0.0614005	0.222392	-0.0614005
Ndufv2	NADH dehydrogenase (ubiquinone) flavoprotein 2	-0.0614005	-0.0824622	0.222392
Atp5e	ATP synthase, H+ transporting, mitochondrial F1 complex, epsilon subunit	-0.0614005	0	0.222392
Usp4	ubiquitin specific peptidase 4 (proto-oncogene)	-0.0614005	0	0.115477
Anxa4	annexin A4	-0.0614005	0.0780025	0.169925
Mettl7b	methyltransferase like 7B	-0.0614005	0.222392	0.115477
Ubac2	ubiquitin associated domain containing 2	-0.0614005	0	0
Lypla2	lysophospholipase 2	-0.0614005	0.152003	0.0588937
Prkab1	protein kinase, AMP-activated, beta 1 non-catalytic subunit	-0.0614005	0.152003	0.0588937
Prpf4	pre-mRNA processing factor 4	-0.0614005	0.473931	-0.0614005
Timm50	translocase of inner mitochondrial membrane 50	-0.0614005	-0.169925	0.222392
Hnrnpa3	heterogeneous nuclear ribonucleoprotein A3	-0.0614005	-0.0824622	0.222392
Gcn1	#N/A	-0.0614005	0	0.115477
Mlycd	malonyl-CoA decarboxylase	-0.0614005	0.152003	0.222392
Dkc1	dyskeratosis congenita 1, dyskerin	-0.0614005	-0.0824622	0.115477
Atic	5-aminoimidazole-4-carboxamide ribonucleotide formyltransferase/IMP cyclohydrolase	-0.0614005	-0.0824622	0.169925
Aco2	aconitase 2, mitochondrial	-0.0614005	0	0.222392
Cdk5rap3	CDK5 regulatory subunit associated protein 3	-0.0614005	0.0780025	0.115477
Eif2s3x	eukaryotic translation initiation factor 2, subunit 3, structural gene X-linked	-0.0614005	0.0780025	0.115477
Capns1	calpain, small subunit 1	-0.0614005	0.0780025	0
Ube2n	ubiquitin-conjugating enzyme E2N	-0.0614005	0.152003	0
Rab14	RAB14, member RAS oncogene family	-0.0614005	0.152003	0.0588937
Tardbp	TAR DNA binding protein	-0.0614005	0.152003	0.115477
Snx6	sorting nexin 6	-0.0614005	0.222392	0.169925
Cand1	cullin associated and neddylation disassociated 1	-0.0614005	0.0780025	0.0588937
Actr2	ARP2 actin-related protein 2	-0.0614005	0.222392	0.0588937
Rbm22	RNA binding motif protein 22	-0.0614005	0.222392	0.115477
Pgam1	phosphoglycerate mutase 1	-0.0614005	0.152003	0.0588937
Atxn2l	ataxin 2-like	-0.0614005	0.222392	-0.125531
Dsc2	desmocollin 2	-0.0614005	0.222392	0
Mat2a	methionine adenosyltransferase II, alpha	-0.0614005	0.222392	0
Srsf6	serine/arginine-rich splicing factor 6	-0.0614005	0.222392	0
45171	#N/A	-0.0614005	0.0780025	0.115477
Cmbl	carboxymethylenebutenolidase-like (Pseudomonas)	-0.0614005	-0.0824622	0.369234
Hk1	#N/A	-0.0614005	0.222392	0.0588937
Enoph1	enolase-phosphatase 1	-0.0614005	0.289507	0.0588937
Arfgef2	ADP-ribosylation factor guanine nucleotide-exchange factor 2 (brefeldin A-inhibited)	-0.0614005	0.289507	0
Xdh	xanthine dehydrogenase	-0.0614005	-0.169925	0.369234
Rpl13a	ribosomal protein L13A	-0.0614005	0.0780025	0.115477
Eif3j2	eukaryotic translation initiation factor 3, subunit J2	-0.0614005	0	0.169925
Rpl32	ribosomal protein L32	-0.0614005	0.0780025	0.115477
Gdi2	guanosine diphosphate (GDP) dissociation inhibitor 2	-0.0614005	0.0780025	0.0588937
Prkaca	protein kinase, cAMP dependent, catalytic, alpha	-0.0614005	0.222392	0
Eif4h	eukaryotic translation initiation factor 4H	-0.0614005	0.0780025	0.0588937
Dhrs7	dehydrogenase/reductase (SDR family) member 7	-0.0614005	0.353637	0.0588937
Hyou1	hypoxia up-regulated 1	-0.0614005	-0.169925	0.222392
Rps20	ribosomal protein S20	-0.0614005	0	0.169925
Mrpl23	mitochondrial ribosomal protein L23	-0.0614005	-0.169925	0.321928
Rala	v-ral simian leukemia viral oncogene A (ras related)	-0.0614005	0.0780025	0.169925
Atp13a1	ATPase type 13A1	-0.0614005	0.152003	0.115477
Impa1	inositol (myo)-1(or 4)-monophosphatase 1	-0.0614005	0.222392	0.0588937
Gmppb	GDP-mannose pyrophosphorylase B	-0.0614005	0.0780025	0.169925
Aamdc	adipogenesis associated Mth938 domain containing	-0.0614005	0	0.115477
Ptges2	prostaglandin E synthase 2	-0.0614005	0.0780025	0.0588937
Alg9	asparagine-linked glycosylation 9 (alpha 1,2 mannosyltransferase)	-0.0614005	0.0780025	0.169925
Rab5a	RAB5A, member RAS oncogene family	-0.0614005	0.289507	-1.60171e-16
Fmo4	flavin containing monooxygenase 4	-0.0614005	0.152003	0.369234
Iba57	IBA57 homolog, iron-sulfur cluster assembly	-0.0614005	0.0780025	0.222392
Dnajc11	DnaJ heat shock protein family (Hsp40) member C11	-0.0614005	-0.0824622	0.115477
Dnm1l	dynamin 1-like	-0.0614005	0.0780025	0.0588937
Nfia	nuclear factor I/A	-0.0614005	0.222392	0.115477
Papss1	3'-phosphoadenosine 5'-phosphosulfate synthase 1	-0.0614005	0.353637	0
Ca5a	#N/A	-0.0614005	3.20343e-16	0.321928
Pcnp	PEST proteolytic signal containing nuclear protein	-0.0614005	0.222392	0
45177	#N/A	-0.0614005	0.222392	0.0588937
Dnajb2	DnaJ heat shock protein family (Hsp40) member B2	-0.0614005	0.353637	-0.263034
Tpmt	thiopurine methyltransferase	-0.0614005	0	0
Psmc2	proteasome (prosome, macropain) 26S subunit, ATPase 2	-0.0524674	0.440573	0.906891
Cttn	cortactin	-0.0524674	0.192645	0.947533
Gfap	#N/A	-0.0524674	0.652077	0.947533
Chdh	choline dehydrogenase	-0.0524674	-0.485427	-0.222392
Cct8	chaperonin containing Tcp1, subunit 8 (theta)	-0.0430687	0.371969	0.0824622
Slc16a1	solute carrier family 16 (monocarboxylic acid transporters), member 1	-0.0430687	0.304855	0.252387
Tln1	talin 1	-0.0430687	0.160465	0.304855
Tagln2	transgelin 2	-0.0430687	0.234465	0.355481
Hist1h3i	#N/A	-0.0430687	0.234465	0.197939
Wdr5	WD repeat domain 5	-0.0430687	0.160465	0.252387
Rpl12	ribosomal protein L12	-0.0430687	0.0824622	0.40439
Ppp2r1a	protein phosphatase 2, regulatory subunit A, alpha	-0.0430687	-0.0874628	0.541894
Usp5	ubiquitin specific peptidase 5 (isopeptidase T)	-0.0430687	0.0824622	0.197939
Myo1b	myosin IB	-0.0430687	0	0.40439
Dnm2	dynamin 2	-0.0430687	0.160465	0.197939
Actn4	actinin alpha 4	-0.0430687	0.0824622	0.355481
Macf1	microtubule-actin crosslinking factor 1	-0.0430687	0.234465	0.252387
Ctsa	cathepsin A	-0.0430687	0.304855	0.252387
Tuba4a	tubulin, alpha 4A	-0.0430687	0.160465	0.197939
Gm20521	#N/A	-0.0430687	0.371969	0.197939
Cdc73	cell division cycle 73, Paf1/RNA polymerase II complex component	-0.0430687	0.436099	0.0824622
Rpl8	ribosomal protein L8	-0.0430687	0	0.355481
F2	coagulation factor II	-0.0430687	0.234465	0.141356
Tbcb	tubulin folding cofactor B	-0.0430687	0.304855	0.252387
Rpl28	ribosomal protein L28	-0.0430687	0.160465	0.304855
Dysf	#N/A	-0.0430687	0.304855	0.0824622
Nlrx1	NLR family member X1	-0.0430687	-0.180572	0.451696
Dap	death-associated protein	-0.0430687	-0.387023	0.667425
Chmp5	charged multivesicular body protein 5	-0.0430687	0.160465	0.197939
C5	#N/A	-0.0430687	0.0824622	0.304855
Stat1	signal transducer and activator of transcription 1	-0.0430687	-0.180572	0.584963
Dnpep	aspartyl aminopeptidase	-0.0430687	0.0824622	0.304855
Pitpnb	phosphatidylinositol transfer protein, beta	-0.0430687	0.234465	0.252387
Cct7	chaperonin containing Tcp1, subunit 7 (eta)	-0.0430687	0.234465	0.141356
Fkbp4	FK506 binding protein 4	-0.0430687	0.436099	0.0824622
Hnrnpd	heterogeneous nuclear ribonucleoprotein D	-0.0430687	0.436099	0.141356
Ggact	gamma-glutamylamine cyclotransferase	-0.0430687	0.160465	0.355481
Ndufa9	NADH dehydrogenase (ubiquinone) 1 alpha subcomplex, 9	-0.0430687	0	0.451696
Ppih	peptidyl prolyl isomerase H	-0.0430687	0.234465	0.141356
Hsp90b1	heat shock protein 90, beta (Grp94), member 1	-0.0430687	0.304855	0.252387
Rpl6	ribosomal protein L6	-0.0430687	0.160465	0.252387
Ldah	lipid droplet associated hydrolase	-0.0430687	0.234465	0.252387
Nr3c1	nuclear receptor subfamily 3, group C, member 1	-0.0430687	0.436099	0.197939
Cops8	COP9 signalosome subunit 8	-0.0430687	0.234465	0.141356
Pgm2	phosphoglucomutase 2	-0.0430687	0.234465	0.355481
Pxn	paxillin	-0.0430687	0.371969	0.141356
Tbcc	tubulin-specific chaperone C	-0.0430687	0.371969	0.197939
Aasdhppt	aminoadipate-semialdehyde dehydrogenase-phosphopantetheinyl transferase	-0.0365259	-0.234465	-0.0365259
Rmdn3	regulator of microtubule dynamics 3	-0.0365259	-0.514573	-0.0365259
Acsm1	acyl-CoA synthetase medium-chain family member 1	-0.0365259	-0.621488	0.0179219
Prkacb	protein kinase, cAMP dependent, catalytic, beta	-0.0280144	0.387023	1.01381
Hsd17b13	hydroxysteroid (17-beta) dehydrogenase 13	-0.0280144	0.758992	0.691878
Ndufa5	NADH dehydrogenase (ubiquinone) 1 alpha subcomplex, 5	-0.0280144	-0.115477	1.13245
Rpl10l	#N/A	-0.0280144	0.106915	1.37638
Krt73	#N/A	-0.0280144	1.05445	0.884523
Plin3	perilipin 3	-0.0280144	0.29956	1.20645
Uba5	ubiquitin-like modifier activating enzyme 5	-0.0280144	0	1.40808
Ncstn	nicastrin	-0.0227201	0.392317	0.285402
Psma7	proteasome (prosome, macropain) subunit, alpha type 7	-0.0227201	0.392317	0.285402
Iyd	iodotyrosine deiodinase	-0.0227201	0.0874628	0.672425
Emc1	ER membrane protein complex subunit 1	-0.0227201	0.169925	0.491853
Ap1b1	adaptor protein complex AP-1, beta 1 subunit	-0.0227201	0.0874628	0.584963
Ranbp2	RAN binding protein 2	-0.0227201	0.247928	0.491853
Fcgr2	#N/A	-0.0227201	0.247928	0.629357
Ap2a1	adaptor-related protein complex 2, alpha 1 subunit	-0.0227201	0.247928	0.491853
Eef1a2	#N/A	-0.0227201	0.247928	0.228819
Tcea1	transcription elongation factor A (SII) 1	-0.0227201	0.392317	0.33985
Alb	albumin	-0.0227201	0.392317	0.285402
Gmps	guanine monophosphate synthetase	-0.0227201	0.169925	0.392317
G6pc	glucose-6-phosphatase, catalytic	-0.0227201	0.321928	0.539159
Dek	DEK oncogene (DNA binding)	-0.0227201	0.247928	0.392317
Stab1	stabilin 1	-0.0227201	0.523562	0.285402
Myh9	myosin, heavy polypeptide 9, non-muscle	-0.0227201	0.321928	0.442943
Rps10	ribosomal protein S10	-0.0227201	0	0.629357
Nars	asparaginyl-tRNA synthetase	-0.0227201	-0.0931094	0.629357
Gm18025	#N/A	-0.0227201	0	0.714246
Actr1b	ARP1 actin-related protein 1B, centractin beta	-0.0227201	0.0874628	0.672425
Tpi1	triosephosphate isomerase 1	-0.0227201	0	0.539159
Amacr	alpha-methylacyl-CoA racemase	-0.0227201	0.321928	0.491853
Rpl3	ribosomal protein L3	-0.0227201	0.169925	0.392317
Acox1	acyl-Coenzyme A oxidase 1, palmitoyl	-0.0227201	0.459432	0.442943
Mttp	microsomal triglyceride transfer protein	-0.0227201	0.321928	0.285402
Acsf2	acyl-CoA synthetase family member 2	-0.0227201	-0.192645	0.83289
Ctsf	cathepsin F	-0.0227201	0.392317	0.108524
Galt	galactose-1-phosphate uridyl transferase	-0.0227201	0.392317	0.228819
Rnpep	arginyl aminopeptidase (aminopeptidase B)	-0.0227201	-0.0931094	0.629357
Tmem11	transmembrane protein 11	-0.0227201	0.392317	0.392317
Tpm3-rs7	#N/A	-0.0227201	0.247928	0.33985
Slmap	sarcolemma associated protein	-0.0227201	0.321928	0.33985
Nolc1	nucleolar and coiled-body phosphoprotein 1	-0.0227201	-0.0931094	0.754888
Srp9	signal recognition particle 9	-0.0227201	0.459432	0.228819
Get4	golgi to ER traffic protein 4	-0.0227201	0.459432	0.169925
Prdx6	peroxiredoxin 6	-0.0191088	0	-0.0780025
Oxsm	3-oxoacyl-ACP synthase, mitochondrial	-0.0191088	0.0740006	0.0374747
Slc25a20	solute carrier family 25 (mitochondrial carnitine/acylcarnitine translocase), member 20	-0.0191088	0.14439	-0.139403
Mmab	methylmalonic aciduria (cobalamin deficiency) cblB type homolog (human)	-0.0191088	-0.160465	0.0374747
Cth	cystathionase (cystathionine gamma-lyase)	-0.0191088	-0.160465	0.14439
Eef1e1	eukaryotic translation elongation factor 1 epsilon 1	-0.0191088	-0.0780025	0.0374747
Slirp	SRA stem-loop interacting RNA binding protein	-0.0191088	-0.440573	0.291231
Pcyox1	prenylcysteine oxidase 1	-0.0191088	0.0740006	-0.139403
Ugt1a1	UDP glucuronosyltransferase 1 family, polypeptide A1	-0.0191088	0.14439	-0.203533
Ddah2	#N/A	-0.0191088	0.0740006	-0.203533
Ldhd	lactate dehydrogenase D	-0.0191088	-0.547488	0.243926
Ppcdc	phosphopantothenoylcysteine decarboxylase	-0.0191088	0.14439	-0.0780025
Krt19	keratin 19	-0.0191088	-0.0780025	0.14439
Fbn1	#N/A	0	0.938599	1.2854
Txlng	taxilin gamma	0	-0.392317	-0.283793
Me1	malic enzyme 1, NADP(+)-dependent, cytosolic	0	-0.691878	-0.415037
Aldh1l2	#N/A	0	-0.584963	-0.222392
Erp29	endoplasmic reticulum protein 29	0	0.263034	0.722466
Prdx4	peroxiredoxin 4	0	0.0780025	0.115477
Ppp1r7	protein phosphatase 1, regulatory (inhibitor) subunit 7	0	0.0780025	0
Gne	glucosamine (UDP-N-acetyl)-2-epimerase/N-acetylmannosamine kinase	0	0.289507	-0.0614005
Tbc1d8b	TBC1 domain family, member 8B	0	0.152003	0.115477
Crot	carnitine O-octanoyltransferase	0	0.847997	0.321928
Snd1	staphylococcal nuclease and tudor domain containing 1	0	0	0.807355
Rps11	ribosomal protein S11	0	0.0931094	0.765535
Fdx2	#N/A	0	-0.169925	0.369234
Rpl13	ribosomal protein L13	0	0	0.169925
Rpl7	ribosomal protein L7	0	0.0780025	0.115477
FAM120A	family with sequence similarity 120, member A	0	0.0780025	0.0588937
Pgls	6-phosphogluconolactonase	0	0.0780025	0
Rnf114	ring finger protein 114	0	0.222392	0
Cox7a2l	cytochrome c oxidase subunit VIIa polypeptide 2-like	0	0.152003	0.0588937
Quinone	#N/A	0	0.0780025	0
Smarce1	SWI/SNF related, matrix associated, actin dependent regulator of chromatin, subfamily e, member 1	0	0.152003	0.169925
Prpf40a	pre-mRNA processing factor 40A	0	0.152003	0
Eno3	enolase 3, beta muscle	0	0.341037	0.432959
Tns3	tensin 3	0	0	0.0588937
Hsd17b8	#N/A	0	0.0780025	-0.125531
Maip1	#N/A	0	0	0.169925
Cdv3	carnitine deficiency-associated gene expressed in ventricle 3	0	0	0.169925
Arhgef17	#N/A	0	0.152003	-0.0614005
Rpl34	ribosomal protein L34	0	0	0.0588937
Commd3	COMM domain containing 3	0	0.152003	-0.192645
Flad1	flavin adenine dinucleotide synthetase 1	0	0.152003	0
Arpin	actin-related protein 2/3 complex inhibitor	0	0.0780025	0
Slc25a42	solute carrier family 25, member 42	0	0.152003	0
Sco1	SCO1 cytochrome c oxidase assembly protein	0	0.222392	0
Tomm34	translocase of outer mitochondrial membrane 34	0	0.222392	-0.0614005
Rbm14	RNA binding motif protein 14	0	0.222392	0
Luc7l2	LUC7-like 2 (S. cerevisiae)	0	0.222392	0.0588937
Gtf2f2	general transcription factor IIF, polypeptide 2	0	0.222392	0.115477
Vps35	VPS35 retromer complex component	0	0.222392	0
Pex5	peroxisomal biogenesis factor 5	0	0	0.678072
Tln2	#N/A	0	0.263034	0.847997
Hsd17b11	hydroxysteroid (17-beta) dehydrogenase 11	0	0.678072	0.263034
Krt4	#N/A	0	2.22239	1.27302
Srpra	#N/A	0	-0.0824622	0
Fahd2	#N/A	0	-0.263034	0.115477
Vapb	vesicle-associated membrane protein, associated protein B and C	0	0	0.0588937
Ppa1	pyrophosphatase (inorganic) 1	0	0.152003	0.115477
Mbnl1	muscleblind like splicing factor 1	0	0.152003	0.115477
Cluh	clustered mitochondria (cluA/CLU1) homolog	0	0.152003	0.0588937
Pon3	paraoxonase 3	0	0.222392	0.0588937
45178	#N/A	0	0.0780025	0.0588937
Bpnt1	bisphosphate 3'-nucleotidase 1	0	0.0780025	0
Strap	serine/threonine kinase receptor associated protein	0	0.0780025	0
Tomm70	#N/A	0	0.152003	0.0588937
Usp15	ubiquitin specific peptidase 15	0	0.152003	-0.0614005
Acsf3	acyl-CoA synthetase family member 3	0	0	0.963474
Inf2	inverted formin, FH2 and WH2 domain containing	0	0.0931094	0.887525
Pfn1	profilin 1	0	0.180572	0.765535
Hnrnpk	heterogeneous nuclear ribonucleoprotein K	0	0.263034	0.722466
Slk	STE20-like kinase	0	0.0931094	0.887525
Psmc6	proteasome (prosome, macropain) 26S subunit, ATPase, 6	0	0.485427	0.678072
Uchl5	ubiquitin carboxyl-terminal esterase L5	0	0.222392	1.39232
Usp9x	ubiquitin specific peptidase 9, X chromosome	0	0	2.39232
Sh3bgrl2	SH3 domain binding glutamic acid-rich protein like 2	0	0.289507	2.32193
Abhd11	abhydrolase domain containing 11	0	0	3.20945
Psme4	proteasome (prosome, macropain) activator subunit 4	0	0.222392	3.06609
Apoc3	apolipoprotein C-III	0.0179219	-0.234465	-0.152003
Aldh1a2	#N/A	0.0179219	-0.234465	-0.213404
Ces1f	carboxylesterase 1F	0.0179219	-0.152003	-0.415037
Gng12	guanine nucleotide binding protein (G protein), gamma 12	0.0179219	-0.152003	-0.152003
Serhl	serine hydrolase-like	0.0179219	-0.0740006	-0.277534
Vwa5a	von Willebrand factor A domain containing 5A	0.0210616	-0.0874628	0.4975
Clcc1	chloride channel CLIC-like 1	0.0210616	0.371969	0.197939
H2-K1	histocompatibility 2, K1, K region	0.0210616	-1.60171e-16	0.451696
Nfs1	nitrogen fixation gene 1 (S. cerevisiae)	0.0210616	0.0824622	0.252387
Vars	valyl-tRNA synthetase	0.0210616	0.160465	0.252387
Rps15a	ribosomal protein S15A	0.0210616	0.0824622	0.252387
Xpnpep3	X-prolyl aminopeptidase 3, mitochondrial	0.0210616	0.234465	0.304855
Psma3	proteasome (prosome, macropain) subunit, alpha type 3	0.0210616	0.304855	0.197939
Cct3	chaperonin containing Tcp1, subunit 3 (gamma)	0.0210616	0.234465	0.197939
Coro1b	coronin, actin binding protein 1B	0.0210616	0.234465	0.197939
Srsf10	serine/arginine-rich splicing factor 10	0.0210616	0.234465	0.197939
Mogs	mannosyl-oligosaccharide glucosidase	0.0210616	0.304855	0.252387
Drg2	developmentally regulated GTP binding protein 2	0.0210616	0.304855	0.141356
Derl2	Der1-like domain family, member 2	0.0210616	0.436099	0.141356
Dsp	desmoplakin	0.0210616	0.0824622	0.304855
Wdr1	WD repeat domain 1	0.0210616	0.160465	0.304855
Atp2b1	ATPase, Ca++ transporting, plasma membrane 1	0.0210616	0.234465	0.141356
Sptbn4	#N/A	0.0210616	0.234465	0.141356
Sf3a1	splicing factor 3a, subunit 1	0.0210616	0.304855	0.141356
Sec23a	SEC23 homolog A, COPII coat complex component	0.0210616	0	0.304855
Rpl36	ribosomal protein L36	0.0210616	0.0824622	0.252387
Fis1	Friend virus integration site 1	0.0210616	0.160465	0.304855
Rpl4	ribosomal protein L4	0.0210616	0.234465	0.197939
Eif3d	eukaryotic translation initiation factor 3, subunit D	0.0210616	0.160465	0.0824622
Nptn	neuroplastin	0.0210616	0.234465	0.197939
Nono	non-POU-domain-containing, octamer binding protein	0.0210616	0.304855	0.141356
Gars	glycyl-tRNA synthetase	0.0210616	0.160465	0.197939
Ywhab	tyrosine 3-monooxygenase/tryptophan 5-monooxygenase activation protein, beta polypeptide	0.0210616	0.304855	0.0824622
Nploc4	NPL4 homolog, ubiquitin recognition factor	0.0210616	0.371969	0.0824622
Blmh	bleomycin hydrolase	0.0210616	0.371969	0.0210616
Tpd52l2	tumor protein D52-like 2	0.0210616	0.371969	0.197939
Capn2	calpain 2	0.0210616	0.304855	0.141356
Exoc4	exocyst complex component 4	0.0210616	0.234465	0.197939
Fkbp3	FK506 binding protein 3	0.0210616	0.304855	0.141356
Cdc123	cell division cycle 123	0.0210616	0.304855	0.0824622
Sorbs2	sorbin and SH3 domain containing 2	0.0210616	0.304855	0.252387
U2af2	U2 small nuclear ribonucleoprotein auxiliary factor (U2AF) 2	0.0210616	0.160465	0.141356
Rps29	ribosomal protein S29	0.0210616	0.160465	0.197939
Gm27029	#N/A	0.0210616	0.304855	0.0824622
Strn4	striatin, calmodulin binding protein 4	0.0210616	0.371969	0.0210616
Hadh	hydroxyacyl-Coenzyme A dehydrogenase	0.0210616	0.160465	0.304855
Acat1	acetyl-Coenzyme A acetyltransferase 1	0.0210616	0.234465	0.304855
Matr3	matrin 3	0.0210616	0.234465	0.252387
Tapt1	transmembrane anterior posterior transformation 1	0.0210616	0.371969	0.0824622
Eif2s1	eukaryotic translation initiation factor 2, subunit 1 alpha	0.0210616	0.160465	0.197939
Tkfc	triokinase, FMN cyclase	0.0210616	0.0824622	0.0824622
Gna11	guanine nucleotide binding protein, alpha 11	0.0210616	0.304855	0.0824622
Idh3b	isocitrate dehydrogenase 3 (NAD+) beta	0.0210616	0.0824622	0.252387
Etnppl	ethanolamine phosphate phospholyase	0.0210616	-0.387023	0.541894
Rps7	ribosomal protein S7	0.0210616	0.0824622	0.304855
Rps19	ribosomal protein S19	0.0210616	0.0824622	0.355481
Rpl11	ribosomal protein L11	0.0210616	0.0824622	0.252387
Dnajb11	DnaJ heat shock protein family (Hsp40) member B11	0.0210616	0.0824622	0.252387
Ppp2ca	protein phosphatase 2 (formerly 2A), catalytic subunit, alpha isoform	0.0210616	0.234465	0.197939
Ppp2cb	protein phosphatase 2 (formerly 2A), catalytic subunit, beta isoform	0.0210616	0.234465	0.197939
Marcks	myristoylated alanine rich protein kinase C substrate	0.0210616	0.304855	0.252387
Mtor	mechanistic target of rapamycin (serine/threonine kinase)	0.0210616	0.0824622	0.197939
Lipa	lysosomal acid lipase A	0.0210616	0.234465	0.252387
Ncl	nucleolin	0.0210616	0.0824622	0.252387
Tubb1	#N/A	0.0210616	0.160465	0.252387
Nucb1	nucleobindin 1	0.0210616	0.234465	0.141356
Trappc8	trafficking protein particle complex 8	0.0210616	0.304855	0.141356
Arf5	ADP-ribosylation factor 5	0.0210616	0.234465	0.304855
Nisch	nischarin	0.0210616	0.304855	0.197939
Tubb5	tubulin, beta 5 class I	0.0210616	0.234465	0.197939
Tubb4b	tubulin, beta 4B class IVB	0.0210616	0.234465	0.252387
Ppm1g	protein phosphatase 1G (formerly 2C), magnesium-dependent, gamma isoform	0.0210616	0.234465	0.197939
Tubb2a	tubulin, beta 2A class IIA	0.0210616	0.234465	0.197939
Psip1	PC4 and SFRS1 interacting protein 1	0.0210616	0.234465	0.197939
Arf2	ADP-ribosylation factor 2	0.0210616	0.234465	0.0824622
Copb1	coatomer protein complex, subunit beta 1	0.0210616	0.304855	0.197939
Tuba1a	tubulin, alpha 1A	0.0210616	0.234465	0.0824622
Ccdc25	coiled-coil domain containing 25	0.0210616	0.234465	0.252387
Rpl36a	ribosomal protein L36A	0.0210616	0.160465	0.252387
Psmd12	proteasome (prosome, macropain) 26S subunit, non-ATPase, 12	0.0210616	0.160465	0.197939
Rab5c	RAB5C, member RAS oncogene family	0.0210616	0.160465	0.0824622
Nomo1	nodal modulator 1	0.0210616	0.160465	0.197939
Fam21	#N/A	0.0210616	0.304855	0.0824622
Apoh	apolipoprotein H	0.0210616	0.160465	0.355481
Flnc	#N/A	0.0210616	0	0.197939
Ctsc	cathepsin C	0.0210616	0.234465	0.197939
Ndrg1	N-myc downstream regulated gene 1	0.0210616	-1.60171e-16	0.541894
Ecm1	extracellular matrix protein 1	0.0210616	0.0824622	0.252387
Tbl2	transducin (beta)-like 2	0.0255351	0.192645	1.06301
Samhd1	SAM domain and HD domain, 1	0.0255351	0.36257	0.906891
Cd2ap	CD2-associated protein	0.0255351	0.0995357	1.09954
Ywhae	tyrosine 3-monooxygenase/tryptophan 5-monooxygenase activation protein, epsilon polypeptide	0.0255351	0.192645	1.09954
Casp8	caspase 8	0.0255351	0.192645	0.947533
Calu	calumenin	0.0255351	0.36257	0.822002
Itsn1	intersectin 1 (SH3 domain protein 1A)	0.0324215	0.347923	1.51785
Plbd1	phospholipase B domain containing 1	0.0324215	0.347923	1.51785
Ethe1	ethylmalonic encephalopathy 1	0.0324215	-0.652077	-0.482152
Lrba	LPS-responsive beige-like anchor	0.0324215	0.241008	1.5518
Slc25a10	solute carrier family 25 (mitochondrial carrier, dicarboxylate transporter), member 10	0.0374747	-0.0780025	-0.139403
Lyplal1	lysophospholipase-like 1	0.0374747	-0.0780025	-0.139403
Lyn	LYN proto-oncogene, Src family tyrosine kinase	0.0374747	0	-0.0780025
Pcbd2	pterin 4 alpha carbinolamine dehydratase/dimerization cofactor of hepatocyte nuclear factor 1 alpha (TCF1) 2	0.0374747	0	-0.0780025
Pitrm1	pitrilysin metallepetidase 1	0.0374747	0.0740006	-0.0780025
Ugt1a5	UDP glucuronosyltransferase 1 family, polypeptide A5	0.0374747	0.14439	-0.139403
Hnf4a	hepatic nuclear factor 4, alpha	0.0374747	0.14439	-0.203533
Hibch	3-hydroxyisobutyryl-Coenzyme A hydrolase	0.0374747	-0.160465	-0.139403
Setd3	SET domain containing 3	0.0374747	-0.247928	0.0374747
Pcbp1	poly(rC) binding protein 1	0.0443941	0	0.539159
Gm6576	#N/A	0.0443941	0.0874628	0.584963
Gm5786	#N/A	0.0443941	0.0874628	0.491853
Psma4	proteasome (prosome, macropain) subunit, alpha type 4	0.0443941	0.321928	0.442943
Rpl31	ribosomal protein L31	0.0443941	0.321928	0.392317
Cp	ceruloplasmin	0.0443941	0.321928	0.392317
Thrap3	thyroid hormone receptor associated protein 3	0.0443941	0.321928	0.285402
Urod	uroporphyrinogen decarboxylase	0.0443941	0.459432	0.169925
Dnajc3	DnaJ heat shock protein family (Hsp40) member C3	0.0443941	0.247928	0.392317
Rad23a	RAD23 homolog A, nucleotide excision repair protein	0.0443941	0.523562	0.228819
Pnn	pinin	0.0443941	0.523562	0.228819
Cdh5	cadherin 5	0.0443941	0.523562	0.33985
Sf3b2	splicing factor 3b, subunit 2	0.0443941	0.523562	0.33985
Tjp1	tight junction protein 1	0.0443941	0.523562	0.228819
Slc25a5	solute carrier family 25 member 5 pseudogene	0.0443941	-0.0931094	0.629357
Acin1	apoptotic chromatin condensation inducer 1	0.0443941	0.247928	0.33985
Hnrnph2	heterogeneous nuclear ribonucleoprotein H2	0.0443941	0.392317	0.285402
Sf3b1	splicing factor 3b, subunit 1	0.0443941	0.523562	0.228819
Myh10	myosin, heavy polypeptide 10, non-muscle	0.0443941	0.321928	0.442943
Gm17669	#N/A	0.0443941	0.0874628	0.629357
Kif5b	kinesin family member 5B	0.0443941	0	0.629357
Ufl1	UFM1 specific ligase 1	0.0443941	0.0874628	0.584963
Plec	plectin	0.0443941	0.247928	0.392317
Mpi	mannose phosphate isomerase	0.0443941	0.247928	0.228819
Gaa	glucosidase, alpha, acid	0.0443941	0.392317	0.169925
Pon1	paraoxonase 1	0.0443941	0.247928	0.33985
Hmgb2	high mobility group box 2	0.0443941	0.459432	0.285402
Ilf3	interleukin enhancer binding factor 3	0.0443941	0.523562	0.285402
Prpf31	pre-mRNA processing factor 31	0.0443941	0.459432	0.33985
Srp68	signal recognition particle 68	0.0443941	0.247928	0.491853
Ada	adenosine deaminase	0.0443941	0.643856	0.108524
Mapre1	microtubule-associated protein, RP/EB family, member 1	0.0443941	0.459432	0.285402
Eif1	eukaryotic translation initiation factor 1	0.0443941	0.392317	0.285402
Bsg	basigin	0.0443941	0.321928	0.392317
Eif3k	eukaryotic translation initiation factor 3, subunit K	0.0443941	0.169925	0.392317
Fmod	#N/A	0.0443941	2.80735	0.392317
Smc3	structural maintenance of chromosomes 3	0.0443941	0.584963	0.228819
Cyp4a12b	cytochrome P450, family 4, subfamily a, polypeptide 12B	0.0443941	0	0.392317
Afdn	#N/A	0.0544478	0.206451	1.31079
Atp6v0d1	ATPase, H+ transporting, lysosomal V0 subunit D1	0.0588937	0.0780025	-0.192645
Bphl	biphenyl hydrolase-like (serine hydrolase, breast epithelial mucin-associated antigen)	0.0588937	0.152003	0.0588937
Casp7	caspase 7	0.0588937	0	0
Cops6	COP9 signalosome subunit 6	0.0588937	0.152003	0
Cpt2	carnitine palmitoyltransferase 2	0.0588937	0.152003	0.0588937
Hars2	histidyl-tRNA synthetase 2	0.0588937	0.353637	-0.192645
44987	#N/A	0.0588937	-0.0824622	0.273018
Chchd3	coiled-coil-helix-coiled-coil-helix domain containing 3	0.0588937	0	0.0588937
Mtx1	metaxin 1	0.0588937	0.0780025	0
Fkbp8	FK506 binding protein 8	0.0588937	0.152003	-0.125531
Picalm	phosphatidylinositol binding clathrin assembly protein	0.0588937	0.0780025	0
Eif3m	eukaryotic translation initiation factor 3, subunit M	0.0588937	0.0780025	0.0588937
Shoc2	soc-2 (suppressor of clear) homolog (C. elegans)	0.0588937	0.0780025	0
Adsl	adenylosuccinate lyase	0.0588937	0.152003	0
Crk	v-crk avian sarcoma virus CT10 oncogene homolog	0.0588937	0.152003	0.115477
Cdc42bpb	CDC42 binding protein kinase beta	0.0588937	0.0780025	0.0588937
Rps26	ribosomal protein S26	0.0588937	0	0.0588937
Ppp1r14a	protein phosphatase 1, regulatory (inhibitor) subunit 14A	0.0588937	0	0.115477
Rpl27a	ribosomal protein L27A	0.0588937	0	0.169925
Rpl26	#N/A	0.0588937	0.0780025	0.115477
Rpl7a-ps3	#N/A	0.0588937	0.0780025	0.0588937
Cnp	2',3'-cyclic nucleotide 3' phosphodiesterase	0.0588937	0.152003	0.0588937
Calm3	calmodulin 3	0.0588937	0.289507	0
Man1a1	#N/A	0.0588937	0.152003	0.0588937
Sod3	superoxide dismutase 3, extracellular	0.0588937	0.152003	0.0588937
Tom1	target of myb1 trafficking protein	0.0588937	0.152003	-0.0614005
Prkar2a	protein kinase, cAMP dependent regulatory, type II alpha	0.0588937	0.0780025	0.169925
Ppm1f	protein phosphatase 1F (PP2C domain containing)	0.0588937	0.152003	0.115477
Btaf1	B-TFIID TATA-box binding protein associated factor 1	0.0588937	0.222392	0
Ogdh	oxoglutarate (alpha-ketoglutarate) dehydrogenase (lipoamide)	0.0588937	0	0.0588937
Flii	flightless I actin binding protein	0.0588937	0.0780025	0
Ggct	gamma-glutamyl cyclotransferase	0.0588937	0.222392	0.169925
Faf1	Fas-associated factor 1	0.0588937	0.0780025	0.0588937
Timmdc1	translocase of inner mitochondrial membrane domain containing 1	0.0588937	0.152003	-0.125531
Thtpa	thiamine triphosphatase	0.0588937	0.0780025	-0.125531
Tbc1d15	TBC1 domain family, member 15	0.0588937	0	-0.0614005
Arf6	ADP-ribosylation factor 6	0.0588937	0.222392	-0.125531
Rer1	retention in endoplasmic reticulum sorting receptor 1	0.0588937	0.152003	0.115477
Atpif1	ATPase inhibitory factor 1	0.0588937	-0.0824622	0.115477
Psmd5	proteasome (prosome, macropain) 26S subunit, non-ATPase, 5	0.0588937	-0.469485	0.273018
Zfyve1	zinc finger, FYVE domain containing 1	0.0703893	-0.415037	-0.152003
Icam1	intercellular adhesion molecule 1	0.0703893	0.485427	1.75489
Csnk2b	casein kinase 2, beta polypeptide	0.0703893	0.678072	0.584963
Abat	4-aminobutyrate aminotransferase	0.0703893	-0.321928	-0.277534
Cct2	chaperonin containing Tcp1, subunit 2 (beta)	0.0703893	0.263034	0.632268
Ech1	enoyl coenzyme A hydratase 1, peroxisomal	0.0703893	0.616671	0.378512
Rpl23a	ribosomal protein L23A	0.0703893	0.180572	0.632268
Hspa9	heat shock protein 9	0.0703893	0.180572	0.722466
Psmc5	protease (prosome, macropain) 26S subunit, ATPase 5	0.0703893	0.552541	0.485427
Mettl7a1	methyltransferase like 7A1	0.0703893	-0.321928	-0.213404
Pex6	peroxisomal biogenesis factor 6	0.0703893	0.0931094	0.925999
Hspa5	heat shock protein 5	0.0703893	0.180572	0.765535
Kpnb1	karyopherin (importin) beta 1	0.0703893	0.263034	0.678072
Os9	amplified in osteosarcoma	0.0703893	0	0.807355
Atp2a2	ATPase, Ca++ transporting, cardiac muscle, slow twitch 2	0.0703893	0.263034	0.536053
Sec23b	SEC23 homolog B, COPII coat complex component	0.0703893	0.263034	0.678072
Snx1	sorting nexin 1	0.0703893	0.485427	0.378512
Mtus1	mitochondrial tumor suppressor 1	0.0703893	-0.152003	2.21723
Dnph1	2'-deoxynucleoside 5'-phosphate N-hydrolase 1	0.0824622	0.234465	0.197939
Rbbp9	retinoblastoma binding protein 9, serine hydrolase	0.0824622	0.234465	0.0210616
Cpsf6	cleavage and polyadenylation specific factor 6	0.0824622	0.234465	0.0824622
Rps16	ribosomal protein S16	0.0824622	0.160465	0.252387
Dgat1	diacylglycerol O-acyltransferase 1	0.0824622	0.234465	0.141356
Efhd2	EF hand domain containing 2	0.0824622	-0.0874628	0.4975
Ociad1	OCIA domain containing 1	0.0824622	0.234465	0.0824622
Arih1	ariadne RBR E3 ubiquitin protein ligase 1	0.0824622	0.0824622	0.197939
Acadm	acyl-Coenzyme A dehydrogenase, medium chain	0.0824622	0.234465	0.197939
Clpb	ClpB caseinolytic peptidase B	0.0824622	0.234465	0.0824622
Jup	junction plakoglobin	0.0824622	0.304855	0.0824622
Snrpa	small nuclear ribonucleoprotein polypeptide A	0.0824622	0.371969	0.141356
Snrpb2	U2 small nuclear ribonucleoprotein B	0.0824622	0.304855	0.0824622
Cpne3	copine III	0.0824622	-0.0874628	0.40439
A1cf	APOBEC1 complementation factor	0.0824622	0.0824622	0.252387
Rpl10a	ribosomal protein L10A	0.0824622	0.0824622	0.197939
Immt	inner membrane protein, mitochondrial	0.0824622	0.0824622	0.252387
Bzw1	basic leucine zipper and W2 domains 1	0.0824622	0.160465	0.197939
Mri1	methylthioribose-1-phosphate isomerase 1	0.0824622	0.0824622	0.141356
Rps3a	#N/A	0.0824622	0.160465	0.197939
Eif5a	eukaryotic translation initiation factor 5A	0.0824622	0.0824622	0.197939
Purb	purine rich element binding protein B	0.0824622	0.0824622	0.252387
Gm5039	#N/A	0.0824622	0.160465	0.197939
Arcn1	archain 1	0.0824622	0.160465	0.197939
Eif4g1	eukaryotic translation initiation factor 4, gamma 1	0.0824622	0.160465	0.141356
Mtdh	metadherin	0.0824622	0.160465	0.141356
Nrdc	#N/A	0.0824622	0.160465	0.197939
Kpna3	karyopherin (importin) alpha 3	0.0824622	0.160465	0.197939
Commd5	COMM domain containing 5	0.0824622	0.304855	0.141356
Emc8	ER membrane protein complex subunit 8	0.0824622	0.234465	0.141356
Ttll12	tubulin tyrosine ligase-like family, member 12	0.0824622	0.234465	0.197939
Pabpc1	poly(A) binding protein, cytoplasmic 1	0.0824622	0.234465	0.0824622
Pon2	paraoxonase 2	0.0824622	0.304855	0.0824622
Prpsap2	phosphoribosyl pyrophosphate synthetase-associated protein 2	0.0824622	0.371969	0.141356
Eif1ax	eukaryotic translation initiation factor 1A, X-linked	0.0824622	0.160465	0.141356
Nedd8	neural precursor cell expressed, developmentally down-regulated gene 8	0.0824622	0.304855	0.0824622
Srsf3	serine/arginine-rich splicing factor 3	0.0824622	0.304855	0.141356
Erp44	endoplasmic reticulum protein 44	0.0824622	0.304855	0.0824622
Safb2	scaffold attachment factor B2	0.0824622	0.371969	0.141356
Psmb4	proteasome (prosome, macropain) subunit, beta type 4	0.0824622	0.436099	0.0210616
Dhx15	DEAH (Asp-Glu-Ala-His) box polypeptide 15	0.0824622	0.234465	0.141356
Vps36	vacuolar protein sorting 36	0.0824622	0.0824622	0.252387
Dhrs11	dehydrogenase/reductase (SDR family) member 11	0.0824622	0.160465	0.141356
Srrm1	serine/arginine repetitive matrix 1	0.0824622	0.304855	0.0824622
Eif3g	eukaryotic translation initiation factor 3, subunit G	0.0824622	0.0824622	0.197939
Pabpc6	#N/A	0.0824622	0.234465	0.141356
Arglu1	arginine and glutamate rich 1	0.0824622	0.234465	0.197939
Coro7	coronin 7	0.0824622	0.160465	0.141356
Vdac1	voltage-dependent anion channel 1	0.0824622	0.160465	0.252387
Ap2s1	adaptor-related protein complex 2, sigma 1 subunit	0.0824622	0.304855	0.0210616
Larp1	La ribonucleoprotein domain family, member 1	0.0824622	-0.0874628	0.355481
Rpl17	ribosomal protein L17	0.0824622	0	0.197939
Lman1	lectin, mannose-binding, 1	0.0824622	0.0824622	0.197939
Gm10020	#N/A	0.0824622	0	0.304855
Serbp1	serpine1 mRNA binding protein 1	0.0824622	0.160465	0.197939
Gm10073	#N/A	0.0824622	0.0824622	0.304855
Actr1a	ARP1 actin-related protein 1A, centractin alpha	0.0824622	0.160465	0.197939
Ddx21	DEAD (Asp-Glu-Ala-Asp) box polypeptide 21	0.0824622	0.160465	0.197939
Mta2	metastasis-associated gene family, member 2	0.0824622	0.160465	0.197939
Crkl	v-crk avian sarcoma virus CT10 oncogene homolog-like	0.0824622	0.160465	0.0824622
Gorasp2	golgi reassembly stacking protein 2	0.0824622	0.234465	0.197939
Copa	coatomer protein complex subunit alpha	0.0824622	0.234465	0.197939
Dync1h1	dynein cytoplasmic 1 heavy chain 1	0.0824622	0.160465	0.304855
Dmd	dystrophin, muscular dystrophy	0.0824622	0.234465	0.141356
Arf1	ADP-ribosylation factor 1	0.0824622	0.234465	0.0824622
Snu13	#N/A	0.0824622	0.304855	0.0824622
Khdrbs1	KH domain containing, RNA binding, signal transduction associated 1	0.0824622	0.234465	0.252387
Tuba8	tubulin, alpha 8	0.0824622	0.304855	0.141356
Sf3b4	splicing factor 3b, subunit 4	0.0824622	0.371969	0.141356
Edc4	enhancer of mRNA decapping 4	0.0824622	0.371969	0.0824622
Dlg1	discs large MAGUK scaffold protein 1	0.0824622	0.304855	0.141356
Capza1	capping protein (actin filament) muscle Z-line, alpha 1	0.0824622	0.234465	0.0824622
Alyref	Aly/REF export factor	0.0824622	0.436099	0.141356
Kank1	KN motif and ankyrin repeat domains 1	0.0824622	0.160465	0.141356
Hspe1	heat shock protein 1 (chaperonin 10)	0.0824622	0.234465	0.141356
Vwa3a	#N/A	0.0824622	0.371969	-0.180572
Dhx29	DEAH (Asp-Glu-Ala-His) box polypeptide 29	0.0824622	0.160465	0.252387
Fam134c	#N/A	0.0824622	0.234465	0.0210616
Rnps1	ribonucleic acid binding protein S1	0.0874628	0.222392	1.52356
Son	Son DNA binding protein	0.0874628	0.415037	1.24793
Zc3h15	zinc finger CCCH-type containing 15	0.0874628	0.415037	1.45943
Ide	insulin degrading enzyme	0.0874628	0.415037	1.35755
Krt90	#N/A	0.0874628	0.5025	1.39232
Tpm4	tropomyosin 4	0.0874628	0.415037	1.20945
Lamc1	laminin, gamma 1	0.0874628	0.115477	1.42626
Tns4	#N/A	0.0919225	-0.160465	-0.0191088
Coq7	demethyl-Q 7	0.0919225	-0.247928	-0.0780025
Tomm40	translocase of outer mitochondrial membrane 40 homolog (yeast)	0.0919225	-0.0780025	-0.0191088
Flnb	filamin, beta	0.0919225	-0.247928	-0.0191088
Ces1a	#N/A	0.0919225	0.275634	-0.49304
Cfd	#N/A	0.0919225	-0.0780025	-0.0780025
Erbin	#N/A	0.0919225	0	-0.270648
Copb2	coatomer protein complex, subunit beta 2 (beta prime)	0.0995357	0.192645	0.86507
Fscn1	#N/A	0.0995357	0.440573	1.02554
Slc25a4	solute carrier family 25 (mitochondrial carrier, adenine nucleotide translocator), member 4	0.0995357	0.0995357	0.987061
Dhfr	dihydrofolate reductase	0.0995357	0.514573	0.822002
Tram1	translocating chain-associating membrane protein 1	0.0995357	0.584963	0.731804
Stbd1	starch binding domain 1	0.0995357	0.652077	0.421464
Ighg2c	#N/A	0.0995357	0.584963	0.635589
Rpl23	ribosomal protein L23	0.108524	0.169925	0.491853
Manf	mesencephalic astrocyte-derived neurotrophic factor	0.108524	0.169925	0.442943
Srp72	signal recognition particle 72	0.108524	0.321928	0.285402
Sar1a	secretion associated Ras related GTPase 1A	0.108524	0.459432	0.285402
Psmb6	proteasome (prosome, macropain) subunit, beta type 6	0.108524	0.523562	0.228819
C3	complement component 3	0.108524	0.321928	0.285402
Mpp6	#N/A	0.108524	0.392317	0.285402
Eci2	enoyl-Coenzyme A delta isomerase 2	0.108524	0.459432	0.169925
Ogt	O-linked N-acetylglucosamine (GlcNAc) transferase (UDP-N-acetylglucosamine:polypeptide-N-acetylglucosaminyl transferase)	0.108524	0.523562	0.108524
Prpf6	pre-mRNA splicing factor 6	0.108524	0.459432	0.228819
Rabep1	rabaptin, RAB GTPase binding effector protein 1	0.108524	0.247928	0.33985
Add1	adducin 1 (alpha)	0.108524	0.321928	0.392317
Pfdn4	prefoldin 4	0.108524	0.321928	0.228819
Snrpn	small nuclear ribonucleoprotein N	0.108524	0.392317	0.285402
Msn	moesin	0.108524	0.459432	0.228819
Cwc15	CWC15 spliceosome-associated protein	0.108524	0.459432	0.285402
Erh	ERH mRNA splicing and mitosis factor	0.108524	0.523562	0.228819
Hmga1	#N/A	0.108524	0.523562	0.228819
Skp1	#N/A	0.108524	0.0874628	0.442943
Nme1	NME/NM23 nucleoside diphosphate kinase 1	0.108524	0.247928	0.442943
Hspa4	heat shock protein 4	0.108524	0.247928	0.442943
Mettl13	#N/A	0.108524	0.392317	0.33985
Gm3839	#N/A	0.108524	0.169925	0.228819
Ces1b	carboxylesterase 1B	0.108524	0.169925	0.392317
Dhtkd1	dehydrogenase E1 and transketolase domain containing 1	0.108524	0.643856	-0.0227201
Sec11a	SEC11 homolog A, signal peptidase complex subunit	0.108524	0.0874628	0.33985
Rab32	RAB32, member RAS oncogene family	0.108524	0.392317	0.33985
Sf3a3	splicing factor 3a, subunit 3	0.108524	0.459432	0.228819
Cdc5l	cell division cycle 5-like (S. pombe)	0.108524	0.459432	0.228819
Atl2	atlastin GTPase 2	0.108524	0.459432	0.285402
Tsfm	Ts translation elongation factor, mitochondrial	0.108524	0.392317	0.228819
Wbp11	WW domain binding protein 11	0.108524	0.321928	0.285402
Gsn	gelsolin	0.108524	0.321928	0.169925
Arhgdia	Rho GDP dissociation inhibitor (GDI) alpha	0.108524	0.169925	0.392317
Nid2	#N/A	0.108524	0.321928	0.228819
Cnbp	cellular nucleic acid binding protein	0.108524	0.523562	0.228819
Dbnl	drebrin-like	0.108524	0.392317	0.285402
Tubb3	#N/A	0.108524	0.321928	0.33985
Kpna2	karyopherin (importin) alpha 2	0.108524	0.321928	0.228819
Shtn1	shootin 1	0.108524	0.321928	0.285402
Uba2	ubiquitin-like modifier activating enzyme 2	0.108524	0.392317	0.285402
Hsd17b12	hydroxysteroid (17-beta) dehydrogenase 12	0.108524	0.459432	0.169925
[truncated: 982 more rows]

## Sheet: Serum triglycerides
lipid	Gclc L KO	L-dKO	Nrf2 L KO
TG 42:2|TG 8:0_16:0_18:2	-1.72658	1.08186	-1.91131
TG 44:1|TG 10:0_16:0_18:1	-0.58927	0.618702	-0.190332
TG 44:2|TG 10:0_16:0_18:2	-0.323824	0.578303	-0.207054
TG 46:1|TG 14:0_16:0_16:1	-1.11427	0.169743	-0.0138405
TG 46:2|TG 12:0_16:0_18:2	-1.70073	0.137953	-0.0614865
TG 47:1|TG 15:0_16:0_16:1	-0.901104	0.0663658	-0.0849223
TG 48:0|TG 16:0_16:0_16:0	-0.588	0.471276	-0.247911
TG 48:1|TG 14:0_16:0_18:1	-1.22174	0.149891	-0.00803852
TG 48:2|TG 14:0_16:0_18:2	-1.17177	0.235809	0.114543
TG 48:3|TG 14:0_16:1_18:2	-1.99768	-0.0980898	0.213106
TG 48:4|TG 12:0_18:2_18:2	-1.38491	0.0688262	0.0262845
TG 49:1|TG 15:0_16:0_18:1	-1.27439	0.0477667	-0.111966
TG 49:2|TG 15:0_16:0_18:2	-1.42218	0.0285215	-0.0597562
TG 49:3|TG 15:0_16:1_18:2	-1.61525	-0.133173	0.17803
TG 50:0|TG 16:0_16:0_18:0	-0.463235	0.486035	-0.273385
TG 50:1|TG 16:0_16:0_18:1	-0.607396	0.119416	0.110341
TG 50:2|TG 16:0_16:1_18:1	-0.888728	0.201539	0.03715
TG 50:3|TG 16:0_16:1_18:2	-1.35917	-0.138251	0.392807
TG 50:4|TG 16:0_16:1_18:3	-1.46724	0.0214786	0.151769
TG 50:4|TG 16:0_18:1_16:3	-1.37535	-0.182672	0.176942
TG 50:4|TG 16:1_16:1_18:2	-1.60259	-0.185773	0.168423
TG 50:5|TG 14:0_18:2_18:3	-1.37223	0.151868	0.152365
TG 51:1|TG 16:0_17:0_18:1	-0.898542	0.202944	-0.00270167
TG 51:2|TG 16:0_17:0_18:2	-1.52724	-0.0778577	0.0788418
TG 51:3|TG 15:0_18:1_18:2	-1.68407	-0.12705	0.156609
TG 51:4|TG 15:0_18:2_18:2	-1.62497	-0.134156	0.00388962
TG 51:4|TG 18:0_15:2_18:2	-1.42761	-0.145744	0.0186416
TG 51:5|TG 15:0_18:2_18:3	-1.54061	-0.0102434	-0.0274681
TG 52:0|TG 16:0_18:0_18:0	-0.214453	0.434075	-0.68168
TG 52:1|TG 16:0_18:0_18:1	-0.451721	0.304174	-0.0814304
TG 52:2|TG 16:0_18:0_18:2	-0.806328	-0.27888	0.273218
TG 52:2|TG 16:0_18:1_18:1	-1.38392	-0.228198	0.235126
TG 52:3|TG 16:0_18:1_18:2	-1.17478	-0.214266	0.253151
TG 52:4|TG 16:0_18:1_18:3	-1.07011	-0.0835446	0.120621
TG 52:4|TG 16:1_18:1_18:2	-1.1717	-0.219225	0.0870406
TG 52:5|TG 16:0_18:2_18:3	-1.09316	-0.219616	0.0164353
TG 52:5|TG 16:1_18:1_18:3	-1.40884	-0.146997	-0.0333926
TG 52:6|TG 16:0_18:2_18:4	-1.31397	-0.406441	0.269892
TG 52:6|TG 16:1_18:2_18:3	-1.49609	-0.0669995	0.163552
TG 52:7|TG 14:0_18:2_20:5	-1.013	-0.364528	0.27531
TG 53:1|TG 17:0_18:0_18:1	-0.260402	0.583404	-0.166371
TG 53:2|TG 17:0_18:0_18:2	-1.11898	0.152662	-0.00618022
TG 53:2|TG 17:0_18:1_18:1	-0.362726	0.217847	0.0641315
TG 53:3|TG 17:0_18:1_18:2	-1.07842	0.0440746	0.00113679
TG 53:4|TG 17:0_17:1_19:3	-1.18471	-0.0159953	0.00829473
TG 53:4|TG 17:1_18:1_18:2	-1.19161	-0.0264055	0.00476367
TG 53:5|TG 17:1_18:2_18:2	-1.35125	-0.0117319	0.0774555
TG 53:6|TG 17:1_18:2_18:3	-1.42547	0.00387388	0.0940827
TG 54:1|TG 16:0_20:0_18:1	-0.017603	0.642513	-0.618485
TG 54:2|TG 16:0_18:1_20:1	-0.369816	0.565222	-0.270749
TG 54:2|TG 18:0_18:1_18:1	-1.10485	0.242911	0.0934545
TG 54:3|TG 18:0_18:1_18:2	-1.1368	0.253394	0.117819
TG 54:4|TG 18:1_18:1_18:2	-0.976291	0.146373	0.0295697
TG 54:5|TG 16:0_18:1_20:4	-1.31384	-0.323024	0.340749
TG 54:5|TG 18:1_18:2_18:2	-0.817847	0.282114	-0.0271945
TG 54:6|TG 16:0_18:2_20:4	-1.18962	-0.387378	0.349061
TG 54:6|TG 18:1_18:2_18:3	-0.319751	0.374216	-0.0848943
TG 54:6|TG 18:2_18:2_18:2	-0.79395	0.409061	-0.0787543
TG 54:7|TG 16:0_18:2_20:5	-0.23901	-0.31867	0.472531
TG 54:7|TG 16:1_18:2_20:4	-0.385531	-0.374309	0.43997
TG 54:7|TG 18:2_18:2_18:3	-0.934783	0.446663	0.109994
TG 54:8|TG 14:0_18:2_22:6	-1.15059	-0.232645	0.523262
TG 54:8|TG 16:0_18:3_20:5	-0.95868	-0.28318	0.394037
TG 54:8|TG 16:1_18:2_20:5	-0.214671	-0.49294	0.539664
TG 54:8|TG 18:2_18:3_18:3	-0.998686	0.249234	0.00334317
TG 55:2|TG 18:0_18:1_19:1	-0.746624	0.493815	-0.201275
TG 55:3|TG 19:0_18:1_18:2	-1.06287	0.266263	-0.0456846
TG 55:4|TG 18:1_19:1_18:2	-1.22445	0.28867	-0.0375215
TG 55:5|TG 18:1_18:2_19:2	-1.08281	0.193302	-0.0765647
TG 55:6|TG 16:0_18:1_21:5	-0.640045	-0.155616	0.158753
TG 55:6|TG 18:2_18:2_19:2	-1.08328	-0.0387071	0.0421974
TG 55:7|TG 15:0_18:2_22:5	-1.56039	-0.371023	0.109216
TG 55:7|TG 16:0_18:2_21:5	-0.482255	-0.121356	0.446369
TG 55:8|TG 15:0_18:2_22:6	-1.38714	-0.304443	0.465581
TG 56:10|TG 18:2_18:3_20:5	-0.333311	-0.425342	-0.106401
TG 56:2|TG 16:0_18:1_22:1	-0.911376	0.590952	-0.287191
TG 56:3|TG 16:0_22:1_18:2	-1.24723	0.672898	0.333585
TG 56:3|TG 18:0_20:1_18:2	-1.26497	0.620654	0.185085
TG 56:4|TG 18:1_20:1_18:2	-1.2209	0.525312	0.127792
TG 56:5|TG 18:0_18:1_20:4	-0.292567	0.161171	0.0152043
TG 56:5|TG 18:0_18:2_20:3	-0.687722	0.115823	0.212158
TG 56:6|TG 16:0_18:2_22:4	-0.875392	-0.132254	0.338279
TG 56:7|TG 16:0_18:1_22:6	-0.910114	-0.238827	0.392734
TG 56:7|TG 16:0_18:2_22:5	-0.654228	-0.251091	0.265438
TG 56:8|TG 16:0_18:2_22:6	-0.835578	-0.277107	0.597607
TG 56:8|TG 16:0_18:3_22:5	-0.182404	-0.37661	-0.0547718
TG 56:8|TG 18:1_18:2_20:5	0.124779	-0.127122	0.147678
TG 56:9|TG 16:1_18:2_22:6	-1.00099	-0.360913	0.587326
TG 56:9|TG 18:2_18:3_20:4	-0.0400895	-0.342879	-0.0965192
TG 57:7|TG 17:0_18:1_22:6	-0.643094	0.204993	0.0568003
TG 57:8|TG 17:0_18:2_22:6	-0.586783	-0.00655297	0.156845
TG 57:8|TG 18:1_18:2_21:5	-0.419814	-0.0113878	0.200216
TG 57:9|TG 17:1_18:2_22:6	-0.798941	0.0357751	0.68359
TG 57:9|TG 18:1_18:3_21:5	-0.547418	-0.115106	-0.124227
TG 58:10|TG 16:0_20:4_22:6	-0.463413	-0.12631	0.519406
TG 58:10|TG 18:2_18:2_22:6	-0.501576	0.0545338	0.164382
TG 58:11|TG 16:0_20:5_22:6	0.0739136	-0.667292	-0.0371738
TG 58:11|TG 18:2_18:3_22:6	-0.694873	-0.215129	0.370752
TG 58:11|TG 18:2_20:4_20:5	-0.503368	-0.276369	0.417942
TG 58:12|TG 18:2_18:4_22:6	0.756478	-1.08065	-0.10531
TG 58:12|TG 18:2_20:5_20:5	0.861449	-0.949823	-0.0720516
TG 58:3|TG 22:0_18:1_18:2	-1.81391	-0.0641753	-0.0535549
TG 58:4|TG 18:1_22:1_18:2	-1.39926	0.452728	0.124137
TG 58:5|TG 18:0_18:1_22:4	-0.433139	0.480264	-0.127492
TG 58:5|TG 18:1_18:2_22:2	-1.17124	0.568594	0.138312
TG 58:6|TG 18:2_20:2_20:2	-1.00987	0.125205	0.384999
TG 58:7|TG 18:0_18:1_22:6	0.0517173	0.323976	-0.34419
TG 58:7|TG 18:1_18:2_22:4	-0.703249	-0.0615983	0.292044
TG 58:8|TG 16:0_18:2_24:6	-0.457343	-0.0658557	-0.0166739
TG 58:8|TG 18:0_18:2_22:6	-0.683823	0.104086	0.0504099
TG 58:8|TG 18:1_18:2_22:5	-0.345701	-0.137568	0.173257
TG 58:9|TG 18:1_18:2_22:6	-0.5943	0.073638	0.15416
TG 58:9|TG 18:2_18:2_22:5	-0.509261	-0.345409	0.00242415
TG 60:10|TG 18:0_20:4_22:6	-0.0756719	0.107703	-0.043176
TG 60:10|TG 18:1_20:3_22:6	-0.43422	0.128695	0.0319627
TG 60:11|TG 16:0_22:5_22:6	-0.397663	-0.0291124	0.531733
TG 60:11|TG 18:1_20:4_22:6	-0.465742	0.0422594	0.597296
TG 60:11|TG 18:2_18:3_24:6	-0.105192	-0.0435615	0.11963
TG 60:12|TG 16:0_22:6_22:6	-0.333423	-0.16763	0.658248
TG 60:12|TG 18:1_20:5_22:6	-0.289284	-0.230046	0.594332
TG 60:13|TG 18:2_20:5_22:6	0.545588	-0.663331	0.308922
TG 60:4|TG 18:1_24:1_18:2	-0.604541	0.527538	-0.0558406
TG 60:5|TG 18:1_18:2_24:2	-0.974514	0.408727	-0.0413285
TG 60:8|TG 18:0_20:4_22:4	-0.995896	0.649164	0.407093
TG 60:8|TG 18:1_20:3_22:4	-0.474625	0.584849	0.0889058
TG 60:9|TG 16:0_22:4_22:5	-0.835595	0.506825	0.303028
TG 60:9|TG 18:1_18:2_24:6	-1.0132	0.122492	0.336797
TG 62:12|TG 18:1_22:5_22:6	0.175226	-0.0344922	0.321499
TG 62:13|TG 18:2_20:5_24:6	0.338125	-0.334661	0.260973
TG 62:13|TG 18:2_22:5_22:6	-0.392192	0.0457399	0.102096
TG 62:14|TG 18:2_22:6_22:6	-0.000128441	0.0412169	0.446768
TG O-50:1|TG O-17:0_16:0_17:1	0.249263	0.509003	0.00137128
TG O-50:1|TG O-18:1_16:0_16:0	-0.0849017	0.184412	-0.422257
TG O-50:2|TG O-16:0_16:0_18:2	0.229301	0.532322	0.0782856
TG O-52:1|TG O-18:0_16:0_18:1	0.612255	0.855622	-0.610862
TG O-52:3|TG O-18:1_16:0_18:2	0.0330549	0.51685	0.141442
TG O-52:4|TG O-18:2_16:0_18:2	0.113097	0.390371	-0.109677
TG O-54:3|TG O-18:0_18:1_18:2	-0.00432436	0.563128	-0.0927546
TG O-54:4|TG O-19:2_17:0_18:2	0.0662829	0.45434	-0.212
TG O-54:6|TG O-16:0_16:0_22:6	0.263657	0.23398	0.00656075
TG O-56:5|TG O-18:1_16:0_22:4	1.02352	0.867528	-1.04232
