# Supplementary material for: Glutathione synthesis in the mouse liver supports lipid abundance through NRF2 repression
Source: Nat Commun. 2024 Jul 21;15:6152. doi: 10.1038/s41467-024-50454-2 (PMC11271484; doi:10.1038/s41467-024-50454-2)
Supplement: Supplementary file 9 — Supplementary Data 6 [file 41467_2024_50454_MOESM9_ESM.xlsx]

## Sheet: Sheet1
Gene target	Forward primer (5'3')	Reverse primer (5'3')
Gclc	AACAAGAAACATCCGGCATC	CGTAGCCTCGGTAAAATGGA
Rps9	CGTCACATTAGGGTCCGCAA	GCCATAAGGAGAACGGAGGG
Nqo1	CTCTGGCCGATTCAGAGTGG	CTCCCAGACGGTTTCCAGAC
Hmox1	CAGAGCCGTCTCGAGCATAG	AAATCCTGGGGCATGCTGTC
Txnrd1	ACACTCTACTAAGTGCCCTGC	ACCTGGAAACCAGCAACAGT
Gclm	AGTGGGCACAGGTAAAACCC	CACCCAATCCTGGGCTTCAA
Scd1	CACACTGCCTCTTCGGGATTT	TCTGAGAACTTGTGGTGGGC
Fasn	GCAGCTGTTGGTTTGTCCTG	ATTCACTGCAGCCTGAGGTC
Acaa1b	ATGCATCGGCTGCAGGTAG	GGGGTGGTGTCCTTGAAGC
Fabp1	TGAAGGCAATAGGTCTGCCC	GTCATGGTCTCCAGTTCGCA
Acot1	CAGCCACCCCGAGGTAAAAG	CTCAGGATAGTCACAGGGGG
Aacs	CGTGTGGTCGGCTATCTACC	GCGGTCCAGGACACCATTTA
Acot2	CAGCCACCCCGAGGTAAAAG	AGGGACACAGGGGGTATAGT
Elovl2	GAAGGTGATGTCCGGGTAGC	CATGGACGCGTGGTGATAGA
Elovl5	TGCAGCTTGCTTCTGTTCCC	TTTGACTCTTGTATCTCGGGGG
Acsl1	AGTGGAACTACAGGCAACCC	CAGCACATCATCTGTGGAAGC
Acsl5	CATGGACGCTCTGAAGTCACC	AACAGGAAATTCAGACCCTGGGA
