# Supplementary material for: Glutathione synthesis in the mouse liver supports lipid abundance through NRF2 repression
Source: Nat Commun. 2024 Jul 21;15:6152. doi: 10.1038/s41467-024-50454-2 (PMC11271484; doi:10.1038/s41467-024-50454-2)
Supplement: Supplementary file 11 — Source Data [file 41467_2024_50454_MOESM11_ESM.xlsx]

## Sheet: Fig 1b
Relative Gclc MrNA in tissues (KO/WT)
Liver	Spleen	Small Intestine	Large Intestine	Kidney	Pancreas	Adipose	Lung	Brain
0.001	0.004	0.006	0.021	0.016	0.056	0.065	0.065	0.544
0.002	0.008	0.011	0.03	0.027	0.047	0.101	0.08	0.495
0.002		0.009	0.024	0.004	0.064	0.037	0.076	0.689
0.001	0.015	0.009	0.015	0.008	0.005	0.046	0.068	0.411
0.00162067	0.00895433	0.00897025	0.022541	0.0136239	0.0426738	0.0620068	0.0722558	0.534801

## Sheet: Fig 1c
				GCLC							ACTIN
GCLC in liver
	GCLC in Kidney
	GCLC in the lung

## Sheet: Fig 1d
		FOLD CHANGE
		NEM-GSH
	Kidney	0.688405	WT
		1.25776	WT
		0.981362	WT
		1.07247	WT
		0.166857	KO
		0.258776	KO
		0.173016	KO
		0.191236	KO
	lung	2.10074	WT
		0.318785	WT
		0.724488	WT
		0.855991	WT
		0.397658	KO
		0.616862	KO
		0.569328	KO
		0.614669	KO
	Liver	1.11863	WT
		0.860602	WT
		0.938025	WT
		1.08275	WT
		0.0636073	KO
		0.0642141	KO
		0.0708599	KO
		0.0900716	KO

## Sheet: Fig 1e
Survival data of Gclc KO mice
	Days post TAM	WT	KO
1	15	0
2	15	0
3	15	0
4	15	0
5	15	0
6	15	0
7	15	0
8	15	0
9	15	0
13	9		1
14	12		1
15	15		1
16	15		1
17	12		1
18	15		1
19	12		1
20	15		1
21	9		1
22	9		1
23	9		1
24	12		1

## Sheet: Fig 1f
% change in weight at death
Gclc WT	Gclc KO
-0.732601	-21.7213
9.0566	-24.0741
8.51852	-23.6
1.92308	-23.75
7.30769	-20.8
3.33333	-24.6154
1.42857	-25.8621
8.92857	-26.3636
9	-22
9.04762	-28.5714
-3.80952	-26.2963
14	-22.3684
4.18605	-26.1538
7.31707	-22.8571
4.44444	-35.6522
3.13725	-28.7805
5.85366	-28.2609
5.90909

## Sheet: Fig 2a
GSH abundance in tissues
Liver	Kidney	Lung	Brain
7.172	0.747	1.55	0.685049
5.518	1.365	0.235	0.71219
6.014	1.065	0.535	0.584272
6.942	1.164	0.632	0.670167

## Sheet: Fig 2c
GSH precursors in serum
	WT				KO
Cystine	1.13901	0.792242	1.04224	1.02651	0.171937	0.351743	0.420707	0.353369
Glutamate	0.933796	0.97517	1.26803	0.823007	2.31879	1.05656	2.71371	1.40472
Glycine	0.930006	1.13071	1.02262	0.91667	1.35503	1.70396	0.832426	0.784341
Hypotaurine	0.729132	1.04495	1.19378	1.03214	0.552201	0.545205	0.408545	0.68985
Glutamine	0.966693	1.08609	0.964019	0.983203	1.55965	1.44027	1.37672	1.33027
Serine	1.02726	1.18034	0.809666	0.982736	1.61126	1.39374	1.31533	1.2977

## Sheet: Fig 2d
GO_CELLULAR_RESPONSE_TO_HYDROGEN_PEROXIDE	1.39007
HALLMARK_REACTIVE_OXYGEN_SPECIES_PATHWAY	1.40319
KEGG_DRUG_METABOLISM_CYTOCHROME_P450	1.46144
SINGH_NFE2L2_TARGETS	1.69201

## Sheet: Fig 2e
Gclc liver proteomics_up proteins
	Log2 Fold Change	(-)log10 P-value
Srxn1	3.38054	1.83608
Nqo1	2.54031	5.38379
Abcc4	2.52173	2.63213
Gstm4	2.298	4.27045
Gstm1	2.23909	5.48943
Gstm7	2.21198	4.036
Gstm3	2.03983	5.52609
Cyp39a1	2.02457	1.73507
Cbr3	1.93512	2.77348
Ugt2b35	1.93491	4.88287
Ephx1	1.89783	4.89003
Fth1	1.89655	4.34198
Cyp2a5	1.85642	3.81504
Gstm2	1.8388	5.47723
Cyp2a4	1.82896	3.59538
Gstm6	1.80321	4.45546
Ugdh	1.79264	4.45638
Htatip2	1.73957	6.55568
Ftl1-ps1	1.70742	3.76755
Cbr1	1.70519	3.84821
Gm5678	1.64472	2.4162
Creg1	1.63112	4.64595
Aox1	1.6023	4.06281
Hmox1	1.5969	2.19429
Pir	1.52775	4.32157
Gsta2	1.43751	1.47758
Entpd5	1.43472	4.08327
Cyp17a1	1.35101	4.03807
Cp	1.34887	4.40708
Gsta1	1.29568	3.11172
Akr1c19	1.26255	3.6999
Hp	1.2557	2.76085
Blvrb	1.17782	2.98947
Ugt2b37	1.16096	0.95326
Gstm5	1.14615	2.27274
Csad	1.09759	2.83999
Etnppl	1.09691	3.54375
Acox2	1.03249	3.0055
Abcc3	0.997631	3.36783
Ces1	0.978554	3.34678
Ugt2b5	0.930631	3.32337
Fkbp5	0.874798	0.731719
Tfr2	0.874683	2.15246
Prune	0.874536	0.927017
Itih3	0.846324	1.22135
Gsr	0.843513	4.46226
Dhtkd1	0.831135	1.5467
Ctsl	0.817371	1.35571
Txnrd1	0.801122	2.3309
Tbcel	0.788978	2.73069
Slc35d1	0.788935	3.20109
Abcc2	0.7619	1.38541
Me1	0.742904	1.68291
Ugt2b38	0.731769	0.678094
Sqrdl	0.723843	2.84221
Cyp51a1	0.719657	1.68563
Gsta4	0.711272	2.87512
Fubp1	0.694074	1.44218
Grb14	0.689708	1.55493
Myh2	0.687697	0.271913
Fetub	0.683178	1.26324
Agpat3	0.678213	1.96006
Glrx	0.676781	1.74963
Hsd17b7	0.676352	3.08642
Zc3h18	0.670648	1.17496
Stt3b	0.659401	0.934681
Ctsz	0.655758	3.56443
Ugt1a9	0.648034	1.73987
Nudt8	0.643079	0.888293
Rexo2	0.642351	1.51199
Nucks1	0.64073	0.891519
Dkc1	0.635814	1.07793
Nampt	0.633157	2.742
Fmo5	0.632461	0.898702
Upb1	0.626634	1.74078
Gbe1	0.620669	0.637812
Atp6v1h	0.620369	1.27867
Sec14l4	0.619345	1.07265
Sult1d1	0.619073	2.36202
Nmi	0.613147	1.05437
Mybbp1a	0.612498	2.17184
Arg1	0.611261	0.952326
Gstp1	0.609192	1.76304
Hmgcs1	0.606344	2.55486
Gbp2	0.605638	1.94021
Baiap2l1	0.603572	0.760871
Mat1a	0.603547	2.04944
Znf27	0.599828	1.25113
Igha	0.599089	1.29772
Nhp2	0.599015	0.885481
Slc37a4	0.581475	1.9184
Thumpd1	0.580403	1.41183
Cobll1	0.576978	0.302747
Naga	0.576066	2.25922
Fech	0.576028	1.58906
Gstp3	0.575053	0.603546
Aldoa	0.571064	2.5202
Mia2	0.570498	0.951961
Cds2	0.55788	2.34613
Agt	0.556218	1.02178
Azgp1	0.556043	0.795057
Atp6vd1	0.554378	2.45178
Fabp2	0.554052	0.248964
Mapre3	0.553632	0.659713
Mia2	0.552658	0.229256
Mvp	0.55021	1.96635
Por	0.549505	0.95299
Tmem25	0.53887	1.91033
Ctsd	0.537569	2.42202
Ado	0.537113	1.39003
Gclm	0.53639	2.94616
Pgd	0.534218	1.78164
Snrnp7	0.534065	1.05056
C2cd2	0.532887	0.350177
Rpl22l1	0.532489	1.6182
Gpat3	0.530654	0.581346
Naglu	0.529528	0.845075
Rras	0.528637	1.1778
Mia3	0.527193	0.825314
Aprt	0.525434	2.35155
Gpx3	0.525285	0.745433
Mocos	0.521474	0.458523
Prpf4a	0.521461	1.03889
Anxa7	0.517838	3.86538
Tat	0.512671	1.05091
Sphk2	0.512342	0.714251
Lgals3	0.511719	1.89843
Jup	0.510409	1.41334
Snrpn	0.508417	2.50959
Gpld1	0.507249	0.736836
Ifi47	0.504837	1.12442
Man2b1	0.502873	1.9602
Map2k4	0.501977	0.800408
Pcna	0.500753	0.935724
Lrrfip1	0.49964	0.83197
Cep29	0.496139	0.111429
Slc4a4	0.494594	0.305736
Spryd4	0.494469	1.46427
Gne	0.493123	3.54111
Prpf31	0.489704	0.904914
Nudt5	0.486788	1.1368
Abca6	0.485364	1.09805
Sbds	0.485178	1.91562
Apex1	0.48369	1.96078
Fau	0.483689	1.28571
Adsl	0.482915	0.433082
Xpo7	0.482759	0.128025
Myo1b	0.481363	0.59582
Ugt2b36	0.481087	1.60869
Sugct	0.479688	0.0449389
Ada	0.47918	0.867178
Mrpl38	0.477604	0.944456
Akr1a1	0.476871	0.589552
Ctnnd1	0.476222	1.89033
Eif6	0.475395	2.89648
Pi4ka	0.475071	0.924095
Ints3	0.474395	0.817846
Paics	0.474292	1.70991
Fus	0.473035	1.07967
Fam63a	0.472907	0.460732
Nop58	0.470732	1.63604
Ecm29	0.46675	0.637057
Bsg	0.465222	0.109464
Ces1b	0.463846	0.472262
Mettl7a1	0.4612	1.83687
Ak4	0.455916	1.57165
Ttpa	0.455667	1.09833
Apoa4	0.454401	1.02458
Grsf1	0.45344	0.575603
Mat2a	0.451305	0.990098
Cast	0.448634	0.689258
Pygm	0.444607	0.929796
Tpp1	0.442712	1.76773
Eif4g2	0.441378	1.73582
Bub3	0.440485	0.963943
Ddx39a	0.440336	1.14711
Ncstn	0.439128	0.730889
Dstn	0.439099	2.17358
Hmgcl	0.439003	1.9008
Kif21a	0.438966	1.49333
Stard1	0.437252	0.573114
Lcn2	0.436847	0.723029
Zpr1	0.436581	0.455744
Pspc1	0.435395	1.16429
Coa7	0.434593	1.28285
Tkt	0.43381	1.89047
Sptbn4	0.433497	1.24661
Iqgap2	0.432498	0.816033
Txndc17	0.429818	0.721315
Cd38	0.429149	0.205032
Anp32e	0.428724	1.66165
Pik3ap1	0.428144	0.22234
Ap3b1	0.42511	0.760962
Snrpd2	0.425013	1.73581
G6pdx	0.424453	1.75716
Nap1l1	0.424022	2.45702
Gss	0.42206	1.91228
Srpra	0.421725	0.677046
Hnrnpa1	0.419862	1.70447
Adss	0.416825	2.25549
Inf2	0.414176	1.23975
Gm1527	0.413751	1.33174
Tmem214	0.413574	0.509682
Gjb1	0.412373	0.443696
Gar1	0.410626	1.38075
Khdrbs1	0.410293	0.907081
Gfm2	0.409589	0.503395
Cd32	0.409107	1.41799
Acnat2	0.408882	1.9434
Osbp	0.40766	1.32034
Gpx4	0.407392	1.0825
Adk	0.407303	1.21408
Ncl	0.40708	1.77817
Epb41l1	0.406333	0.784025
Metap2	0.405936	1.81028
Nubpl	0.404029	0.718588
Ifi3	0.403929	0.739428
Ugp2	0.403272	0.43662
Hnrnph2	0.403236	1.71638
Csnk2a1	0.402945	0.757623
Htra2	0.402311	0.250512
Psmd5	0.401999	0.850572
Got1	0.401013	1.06679
Stard5	0.400784	0.831738
Esd	0.400126	1.96768
Cttn	0.399231	1.39699
Myg1	0.39666	1.89271
Numa1	0.395962	0.861318
Myo18a	0.395714	0.995845
Cask	0.395637	0.470316
Rdh11	0.392668	0.806283
Pa2g4	0.392367	1.4462
Psmd13	0.392171	1.69529
Acta2	0.390996	0.357304
Ugt1a5	0.39076	0.698469
Gns	0.389904	0.739531
Pcyt1a	0.389689	0.556412
Psmb5	0.389183	0.304351
Usp7	0.387387	0.853276
Plin3	0.387334	1.55689
Atp6v1c1	0.387292	1.03278
Csrp3	0.386908	0.491098
Tango2	0.38434	0.457441
Nme3	0.383712	0.494612
Surf4	0.382952	0.998212
Nmt1	0.38216	0.122417
Ctss	0.382159	1.09202
Tdo2	0.380886	1.58111
U2af1	0.380614	0.879413
Tmem56	0.379938	0.961096
Sec24d	0.378322	1.78924
Vps35	0.377991	1.92387
Cyp2c7	0.376115	0.88731
Nedd4	0.375803	0.880848
Picalm	0.374987	1.65349
Maoa	0.374145	0.704721
Cyp2a12	0.373956	1.145
Ciao1	0.37334	1.54139
Rbbp9	0.370473	0.0904117
H6pd	0.370133	0.7608
Hdgf	0.369606	0.9039
Npm1	0.368793	1.70588
Nop56	0.367797	1.46039
Stbd1	0.367311	0.971177
Lin7c	0.366667	1.27827
Lcp1	0.365894	1.68051
Raly	0.365577	1.22342
Npepl1	0.364606	1.58728
Odr4	0.363438	0.612028
Mttp	0.363293	2.60502
Lamp1	0.362935	1.17908
Dnajb4	0.362865	1.1539
Hrsp12	0.361978	0.693413
Echdc3	0.361562	0.815161
Txnrd2	0.360913	1.28593
Bbox1	0.360805	0.21996
Ptgs1	0.359824	0.675961
Arfgef2	0.359622	0.994237
Gm4978	0.356951	0.585488
Adssl1	0.35651	1.49928
Fgg	0.356087	0.576707
Ugt1a6b	0.355919	0.177663
Xylb	0.35481	1.14382
Khsrp	0.354327	0.754724
Gaa	0.352676	0.271647
Snu13	0.351993	1.37911
Hint1	0.351594	0.890597
Prpf8	0.351045	0.850181
Zmpste24	0.350866	0.739029
Ddx3y	0.350804	1.78368
Parva	0.350549	0.698858
Hsd17b13	0.350326	0.709391
Ggt5	0.350039	0.520246
Akr1c12	0.349011	0.414275
C3	0.348509	1.14828
Aldob	0.348422	0.678745
Gc	0.347267	1.67713
Txn	0.347088	1.1429
Spag9	0.346955	0.917332
As3mt	0.346889	1.66186
Eif2b4	0.346656	0.861954
Immp2l	0.344894	0.0560557
Myl12a	0.344254	0.267386
Herpud1	0.342646	0.962137
Parp3	0.342617	0.929227
Emc1	0.342013	0.0292496
Akr1c13	0.341425	0.329876
Psme3	0.340587	2.38487
Xpnpep3	0.339828	1.16816
Col14a1	0.339506	0.5438
Ddx39b	0.339291	1.15589
Qars	0.337953	1.44644
Psmb7	0.336543	0.938362
Ddost	0.336535	0.789594
Lamp2	0.336043	2.30248
Tor1a	0.335526	0.051941
Cth	0.335413	1.93164
Gmps	0.334193	1.84269
Acp6	0.332884	1.35419
Drg2	0.332609	0.267772
Eps15	0.33209	0.757047
Gchfr	0.330917	1.59475
Cd82	0.330559	0.47559
Emc3	0.329196	0.240842
Itga1	0.329039	0.0470952
Uba2	0.328466	0.864351
Idi1	0.328035	0.872067
Ak3	0.326491	1.07797
Derl2	0.325732	0.0911645
Msmo1	0.324849	0.535691
Ccdc47	0.324716	1.68543
Snrpg	0.324591	0.467297
Pxn	0.323001	0.840749
Lsm6	0.322906	0.781914
Rars	0.32287	1.20162
Vcp	0.322113	0.811732
Eif2b3	0.321592	0.324885
Fga	0.321258	0.578092
Scpep1	0.321175	0.885525
Bag3	0.320947	0.016498
Dpp3	0.32073	1.51441
Acin1	0.320073	0.896952
Hprt1	0.318087	0.961992
Abcf2	0.316974	0.761958
Abcf3	0.31629	0.943797
Ank3	0.315183	0.548866
Alyref2	0.315165	0.657608
Ssb	0.314888	2.24123
Plaa	0.314372	0.168688
Glg1	0.313894	0.953179
Pgls	0.313646	0.299189
Cyp27a1	0.311783	0.892641
Fbl	0.310244	0.230762
Rsu1	0.310103	0.962585
Fdx2	0.309978	0.15945
Ube2k	0.309745	1.0423
Snrnp2	0.309679	0.684973
BC4857	0.309004	1.67579
Dcn	0.308846	0.254154
Fgb	0.308314	0.772572
Cfl1	0.308076	0.913137
Ran	0.307798	0.359755
Srsf5	0.306679	0.653917
Ugt1a1	0.306212	0.380728
Sec63	0.305601	0.0922265
Psmd12	0.30546	0.21981
Ddx21	0.304623	0.853752
Gnmt	0.30376	1.48737
Rab4a	0.303696	0.818136
Cd47	0.302784	0.815075
Golgb1	0.302151	0.811293
Tars	0.301126	0.88446
Abcb4	0.300752	0.862427
Atox1	0.299844	0.512954
Rbm25	0.299547	1.14322
Apob	0.299546	0.492017
Acbd3	0.298895	0.396569
Gnai3	0.298885	0.956804
Cmas	0.297442	1.28803
Api5	0.296969	0.345944
Aldoc	0.295646	2.4767
Icam1	0.29543	0.725322
Hacl1	0.295014	0.527543
Clpp	0.29456	1.03814
Ttc37	0.294365	0.225154
Sssca1	0.292565	1.07503
Wrnip1	0.292305	0.33099
Ufsp2	0.292175	0.575338
Vps26a	0.291459	1.54673
Psmd11	0.291157	0.494759
Puf6	0.29102	0.634401
Tcirg1	0.290564	0.556899
Nit1	0.289902	0.0533241
Gm17669	0.288956	0.585953
Eif2b5	0.288956	0.635597
Cnbp	0.288826	0.0139787
Akr1b1	0.288785	0.632453
Btd	0.288169	0.00639715
Ttr	0.287968	0.295683
Isoc2b	0.287017	1.0261
Tinagl1	0.286923	0.28924
Pitrm1	0.285903	0.575504
Sco2	0.285229	1.14698
Ppm1g	0.284998	0.892154
Actn4	0.284805	1.42498
Hnrnpdl	0.282507	1.05701
Gckr	0.282228	2.01823
Glmp	0.282019	0.316896
Etf1	0.281946	0.852322
Ctnnb1	0.281069	0.560666
H1f	0.280029	0.425872
Prdx1	0.277863	0.256817
Tbc1d15	0.277396	0.195683
Atp6v1g1	0.276537	0.850102
Rela	0.27609	0.298032
Snrpd1	0.276076	1.14326
Ybx3	0.274442	0.424944
Eif4a3	0.273567	0.813304
Thnsl2	0.27351	1.19971
Ubqln2	0.272584	1.07061
Ugt1a6	0.270188	0.00335838
Fdps	0.269564	1.04109
Orm1	0.269164	0.407955
Dsc2	0.268723	0.673487
Eif4a1	0.267669	0.435879
Abcb1a	0.267204	0.920143
Tkfc	0.266754	0.96502
Lss	0.26649	0.493164
Fbxo22	0.266207	0.72692
Iscu	0.266158	0.286205
Csde1	0.264493	1.76167
Hint2	0.264006	0.108766
Pdlim1	0.262435	0.932528
Lpin1	0.262104	0.533803
Pacsin3	0.261562	0.502711
Lims2	0.261314	0.753064
Set	0.261024	1.41336
Xrcc5	0.260859	0.841415
Aspdh	0.259807	0.892995
Ube2d2	0.258732	0.318709
Snx3	0.258675	0.398271
Atp6v1b2	0.258362	0.401776
Nt5e	0.257629	0.400641
Wdr82	0.255161	0.593128
Trmt112	0.253865	0.247865
Kng2	0.253235	0.740807
Mpi	0.252638	0.364924
Ugt2b1	0.252092	0.788682
Ica	0.250788	0.597995
Sf1	0.250721	0.852539
Top2b	0.250383	0.0165438
Pdhb	0.250099	0.354854
Sec24a	0.248735	0.104338
Pus1	0.24704	0.778019
Prelp	0.245951	0.201184
Arf6	0.245901	1.12313
U2af2	0.245059	1.79649
Gm2425	0.244223	0.841714
Lbr	0.242849	0.326406
Tmod3	0.242356	0.935904
Mapre2	0.241182	0.327812
Emc2	0.241091	0.0164039
Flii	0.238676	0.688432
Phkb	0.238121	0.244154
Tf	0.237658	0.777072
Nsdhl	0.236577	0.615162
Eny2	0.235423	0.70499
Ero1b	0.23512	0.758781
Shpk	0.234752	1.16425
Dpp4	0.234442	1.55349
Snx12	0.233923	1.0771
Tmem33	0.233752	0.209581
Rnase4	0.233442	0.324036
G3bp1	0.232878	1.73069
Napa	0.231551	1.28364
Ogdh	0.231061	0.0379466
F9	0.229288	0.426506
Clip1	0.22882	0.449931
Twf2	0.22828	0.259639
Coq3	0.227801	0.531999
Ambp	0.227008	0.348189
Tjp2	0.226766	0.214463
Stat3	0.226738	0.588048
Rmdn2	0.226022	0.208295
Grn	0.225655	0.183588
Scyl3	0.225033	0.0963947
Mapre1	0.225026	0.449357
Rpl31	0.224031	0.077564
Bzw1	0.224026	0.775841
Eftud2	0.223078	0.472314
Krt75	0.222775	0.762515
Ctsf	0.221977	0.452405
Snrpe	0.221518	0.8563
Lrba	0.221446	0.612876
Nars	0.220203	0.869514
Gm2994	0.219626	0.124389
Tpm3	0.219585	0.554608
Rangap1	0.21861	0.00527031
Ranbp2	0.218244	0.466781
Snd1	0.217117	0.47371
Hnrnpd	0.216362	0.532623
Hnrnph1	0.21594	0.393038
Ddx3x	0.215691	1.24827
Gng12	0.21452	0.426987
Ugt2b34	0.212684	0.700003
Acad1	0.212274	0.110621
Wasf2	0.210316	0.464695
Abhd11	0.209974	0.0590706
Pnp	0.209644	1.09638
Rpl36a	0.209082	0.191129
Hbbt1	0.208968	0.0129601
Ncln	0.208504	0.35392
Asah1	0.208322	0.172223
Gabarapl1	0.206601	0.656658
Nomo1	0.20655	0.200671
Crat	0.206186	0.122262
Agl	0.205789	0.468535
Ilf2	0.20501	0.491712
Gbp6	0.204986	0.0532824
Osbpl1a	0.204837	0.981235
Ddx6	0.204715	0.381652
Pls1	0.204684	0.392319
Rtn4	0.204174	0.252587
Pck1	0.203978	0.529443
Alyref	0.203871	0.214833
Clpx	0.20371	0.24521
Anp32b	0.203638	0.511675
Insr	0.202838	0.439266
Nsfl1c	0.202	0.099594
Lclat1	0.201573	0.433254
Tsfm	0.200435	0.270666
Eif4h	0.200007	0.742182
Tra2b	0.199104	1.10989
Tln2	0.198948	1.01162
Hsd17b11	0.196569	0.384171
Chchd4	0.195064	0.169852
Gm12	0.194882	0.317135
Dnpep	0.193543	0.374578
Cyp3a13	0.193473	0.554562
Gch1	0.19272	0.97561
Cyp3a25	0.191988	0.184403
Rpl13	0.19172	0.20398
Clpb	0.191486	0.15705
Fmo1	0.190473	0.676072
Huwe1	0.190394	0.0616113
Timm9	0.190249	0.133195
Ilk	0.18997	0.484156
Serpinb6	0.189939	0.322993
Stxbp3	0.189688	0.108721
Mvk	0.188958	0.774098
Tpi1	0.188811	0.472696
Pmpca	0.188181	0.188309
Fam175b	0.187323	0.354651
Gm14214	0.186834	1.16023
Arl3	0.186796	0.0790605
Ctsa	0.186492	0.582844
Hmgcs2	0.186142	0.835647
Hnrnpll	0.185961	0.61199
Helz2	0.185763	0.183278
Sdsl	0.18487	0.402007
Hdac2	0.183515	0.280629
Sae1	0.183373	0.266821
Hist1h2bb	0.183044	0.111775
Hras	0.182353	0.232201
Calm3	0.181803	0.312353
Cyp2c68	0.180558	0.39562
Tm9sf1	0.180148	0.487689
Pgrmc1	0.17989	0.250377
Myo1c	0.179405	0.00659929
Gosr2	0.179312	0.351167
Hspb8	0.179204	0.145836
Ufc1	0.178768	0.729849
Cyp2a22	0.178472	0.304646
Mut	0.177974	0.853581
Cadm1	0.1778	0.0796661
Pdhx	0.177626	0.429849
Vat1	0.177439	0.374646
Cryz	0.177416	0.30682
Ankfy1	0.176932	0.142882
Acp5	0.176725	0.544967
Magt1	0.176387	0.713378
Hist1h1d	0.175711	0.207764
Ubr4	0.175303	0.0952386
Rps23	0.175255	0.372881
Eif5	0.174735	0.131184
Fam21b	0.174708	0.118187
Epb41	0.174417	0.0440575
Ubxn4	0.173633	0.160005
Tsn	0.173491	1.51595
Hnrnpm	0.172772	0.772673
Rab9a	0.172048	0.106246
Nt5c2	0.171471	0.32197
Gm7293	0.169952	0.264795
Ggct	0.168641	0.554253
Mvd	0.167808	0.197456
Txndc12	0.167722	0.408583
Acta1	0.167606	0.276438
Mtx2	0.166731	0.217107
Cops3	0.166446	0.664457
Eif4a2	0.165962	0.314642
Sephs1	0.165863	0.730761
Atad3	0.165528	0.162254
Dhx9	0.165244	0.908298
Kctd12	0.164459	0.173126
Tomm7	0.164215	0.177098
Rab7a	0.163907	0.866924
Rbm14	0.163392	0.229152
Nsun2	0.160484	0.580565
Ces1c	0.159755	0.0109145
Rps21	0.159649	0.545247
Glrx5	0.159088	0.00302878
Pacsin2	0.156629	0.233028
Acad8	0.156356	0.516815
Atl3	0.156285	0.244945
Commd3	0.156093	0.541351
Hibch	0.155635	0.235108
Ube4a	0.155597
Psip1	0.154822	0.309289
Blvra	0.154052	0.184491
Cpsf6	0.153494	0.300078
Sart3	0.153189	0.198173
Dazap1	0.152773	0.813619
Got2	0.152325	0.595721
C4b	0.152233	0.359448
Tln1	0.151987	0.544156
Eif1ax	0.151489	0.416007
Strap	0.151481	0.97036
Dync1i2	0.151406	0.362622
Nudt21	0.14983	0.631021
Eif4e	0.149652	0.178301
Sod2	0.149556	0.572766
Cops2	0.149141	0.423599
Scarb2	0.148311	0.198515
Akap9	0.148137	0.0634004
Slc38a4	0.146745	0.156399
Pdha1	0.146617	0.0592984
Ccs	0.146451	0.2812
Snrpa	0.146286	0.10796
Eif1	0.145851	0.420342
Psma5	0.145494	0.468157
Pak2	0.145022	0.518736
Sptb	0.144914	0.331193
Grpel1	0.144346	0.301808
Anxa3	0.144336	0.101126
Atp6v1e1	0.1435	0.795874
Dctn2	0.143438	0.22499
Hist1h1e	0.143248	0.221471
Snx2	0.143114	0.152153
H2afv	0.141887	0.149031
Ist1	0.141667	0.49317
Pfdn5	0.141279	0.373192
Mtnd5	0.141216	0.0318136
Pgm3	0.140544	0.546407
Hspa13	0.140289	0.207703
Taf15	0.140166	0.551224
Uncharacterized	0.139663	0.146384
Gsto1	0.139429	0.0698671
Gldc	0.139156	0.238848
Ide	0.13824	0.239312
Man2a1	0.137844	0.42319
Asl	0.137429	0.577395
Ces1e	0.136104	0.314979
Kng1	0.135415	0.0507635
Nploc4	0.135259	0.441396
Fam162a	0.1351	0.160834
Dnaja2	0.134678	0.565327
Tor1aip1	0.134512	0.213668
Sf3b1	0.134132	0.101553
Smarcc2	0.134038	0.374058
Lgals3bp	0.133914	0.231073
Cltb	0.132973	0.0134895
22116F16Rik	0.132791	0.243739
Banf1	0.132501	0.246249
Srsf2	0.132032	0.881597
Nap1l4	0.131489	0.139872
Lima1	0.131381	0.255596
Adpgk	0.131062	0.229475
Zyx	0.130277	0.298005
Ctnna1	0.129939	0.166812
Mlec	0.129434	0.299839
Lsm7	0.129011	0.14678
Preb	0.126797	0.25453
Arl8b	0.126398	0.378994
Matr3	0.125979	0.821875
Rhoa	0.124832	0.850227
Sult2a1	0.124653	0.144376
Hist1h1c	0.123361	0.299102
Nudc	0.123311	0.16029
H3f3b	0.123239	0.0658786
Psma6	0.122666	0.630476
Ceacam1	0.122572	0.169828
Ociad1	0.122197	0.135267
Gm558	0.121934	0.454654
Pls3	0.120942	0.381658
Tpm2	0.119336	0.235018
Eif3g	0.119305	0.805307
Nudt12	0.119169	0.00781715
Actb	0.118508	0.17543
Eif2s2	0.118428	1.14305
Rpl26	0.117789	0.233819
Dync1li1	0.117446	0.0443731
Actr1b	0.117405	0.510095
Ank1	0.117303	0.120936
Atp1b1	0.117295	0.259652
Taldo1	0.117121	0.616364
Ubap2l	0.116788	0.29739
Arf3	0.116368	0.131891
Gcdh	0.115969	0.0901465
Sh3bgrl2	0.114972	0.11275
Rpl19	0.11456	0.0309312
Aass	0.114491	0.359183
Bcap31	0.113945	0.138976
Rpl24	0.113735	0.0156504
Hmgb1	0.113524	0.250149
Tpm1	0.113422	0.631446
F2	0.113199	0.135594
Hm13	0.111558	0.191399
Ptbp1	0.110765	0.566471
Hdac1	0.110577	0.554599
Ruvbl1	0.11047	0.90941
Acsl4	0.110461	0.115243
Keg1	0.110316	0.458871
Cycs	0.11015	0.158269
Twf1	0.109449	0.348452
Mri1	0.10937	0.476843
Sptbn1	0.108714	0.209577
Efhd2	0.10833	0.10066
Nudt19	0.107935	0.759717
Urad	0.10774	0.48596
Ctsh	0.107653	0.292474
Ybx1	0.107357	0.106829
Lonp1	0.107058	0.244339
Fndc3a	0.106617	0.125537
Pafah1b2	0.106513	0.0697109
Ilf3	0.106115	0.810729
Ahsg	0.105972	0.158595
Pea15	0.105941	0.127252
Eif3b	0.105902	0.671524
Myl6	0.105751	0.311761
Lmnb2	0.105245	0.158956
Arhgdib	0.105131	0.199459
Nsf	0.104269	0.324713
Pnpo	0.104074	0.0536506
Rbmxl1	0.103667	0.0541247
Atp2a2	0.103549	0.556398
Arf5	0.102914	0.664508
Ggcx	0.101983	0.213408
Xdh	0.101624	0.434439
Eif2s3x	0.101311	0.147432
Dsp	0.100749	0.379043
Erh	0.100495	0.549487
Akr1b8	0.0992991	0.233902
Copg2	0.0992991	0.341605
Mdh2	0.0989702	0.600985
Esyt1	0.0986397	0.146001
Btf3	0.0981496	0.227937
Psmc3	0.0973812	0.472915
Gstt3	0.0957976	0.309958
Hnrnpk	0.0953195	0.674348
Ptpn11	0.094216	0.286092
Sult1a1	0.0939599	0.216852
Prdx3	0.0935515	0.0728353
Gpi	0.0933328	0.137981
Fkbp3	0.0932999	0.0348004
Atp6v1a	0.0926154	0.312415
Pcx	0.0924563	0.16051
Sh3bgrl3	0.0924251	0.0250512
Slk	0.0923294	0.612612
Tpt1	0.0920896	0.633882
Gmfb	0.0917523	0.586483
H2afx	0.0916216	0.406
Pdxdc1	0.0915901	0.17882
Aspscr1	0.0914413	0.278157
Actr3	0.0909553	0.331808
Pbld2	0.0908707	0.189383
Cpt1a	0.0905692	0.37999
Anp32a	0.0904188	0.0888005
Krt13	0.0896695	0.544239
Psmc1	0.0894941	0.562096
Psmb1	0.0891084	0.370095
Cpne3	0.089079	0.652562
Tpm3-rs7	0.0890226	0.233588
Hnrnpa2b1	0.0889733	0.336647
Serpinf2	0.0888227	0.0485122
Arf1	0.0888011	0.434759
Gtf2i	0.0883413	0.251538
Gpt2	0.0879367	0.121994
Cdo1	0.0877347	0.166533
Kpna4	0.0873737	0.114748
Mycbp	0.0873324	0.153002
Flot1	0.087103	0.120186
Hist2h2ab	0.0870559	0.465755
Nudcd1	0.0870406	0.362626
Wdr1	0.0865613	0.17937
Srsf6	0.0864545	0.338247
Tiprl	0.0860577	0.442866
Oxsm	0.0854876	0.0629438
Lcat	0.0852947	0.246538
Sec61a1	0.0841151	0.145157
Ca2	0.0837931	0.146012
Prpf19	0.0837019	0.218633
Scamp3	0.0836541	0.0175864
Hist2h2aa2	0.0834452	0.0320601
Cdc42	0.0833685	0.252717
Eif2s1	0.0831928	0.504831
Hnrnpu	0.083173	0.292434
Lta4h	0.0817421	0.214515
Ccar1	0.0815984	0.151376
Ap3d1	0.0813841	0.120444
Idh3g	0.0812304	0.500186
Galns	0.0806945	0.346647
Psma1	0.0799025	0.0994261
Iars	0.0796156	0.277062
Abcg2	0.0795167	0.156643
Kyat3	0.0794283	0.413588
Tubb4b	0.0789534	0.423688
Slc1a1	0.0788112	0.0367164
Krt78	0.0788004	0.0352653
Atp1a1	0.0774746	0.612735
Baiap2	0.0773176	0.101624
Rps9	0.0771758	0.126509
Gm5786	0.0770685	0.311698
Cdc42bpb	0.0759904	0.0949801
Cstb	0.0757682	0.281702
Eif3k	0.0756245	0.461588
Gk	0.0750673	0.215638
Reep6	0.0750184	0.31377
Aldh16a1	0.074759	0.118043
Dbt	0.0746495	0.0328547
Cse1l	0.0736371	0.196717
Rpn2	0.0734482	0.0411507
Rer1	0.0728591	0.284051
Hexa	0.0727124	0.0487508
Ahcy	0.0724616	0.54683
Gpd1	0.0718852	0.127913
Nrdc	0.0713831	0.379208
Cfl2	0.0710625	0.0021317
Pck2	0.0701762	0.139714
Lgmn	0.0699424	0.148878
Pafah1b1	0.0695624	0.169952
Trim28	0.0695374	0.454157
Tnpo1	0.0694759	0.157447
Psmb6	0.0689433	0.549776
Aldh1a3	0.068941	0.391497
Aco2	0.068341	0.43964
Gm495	0.0677828	0.135641
Tpd52l2	0.0677758	0.333012
Pklr	0.0677461	0.184213
Krt5	0.0675364	0.619461
Usp14	0.0674332	0.705993
Ppt1	0.0673673	0.559184
Srsf7	0.0667291	0.55818
Ddx1	0.0663208	0.826709
Gm2547	0.0661281	0.238938
Krt8	0.065849	0.390971
Flnb	0.0657748	0.127821
Crkl	0.0656667	0.190694
Park7	0.0656177	0.738488
Tns1	0.0653178	0.184524
Psmd9	0.0651574	0.044866
Itgb1	0.0650469	0.241335
Hnrnpc	0.0629214	0.181899
Cct4	0.0622481	0.474478
Sec24c	0.0620846	0.157145
Gm173	0.0618625	0.412533
Aldh1a7	0.06186	0.0923561
Psap	0.0616183	0.349567
Dync1h1	0.0615451	0.0708795
Iqgap1	0.0614975	0.0495998
Mpc2	0.0611961	0.229825
Vps29	0.0604173	0.336947
Ptbp3	0.0598194	0.349811
A2m	0.0597107	0.105288
Cyp2f2	0.0581837	0.33545
Kpna3	0.0579324	0.309677
Sec22b	0.0577741	0.0648781
Col6a1	0.0573769	0.213687
Acadm	0.0570834	0.556491
Aimp1	0.0568979	0.0581585
Aldh2	0.0556608	0.397997
Plxnb2	0.0556285	0.305641
Gba	0.0554122	0.22338
Arf2	0.0554062	0.0972995
Tcea1	0.054355	0.300974
Ewsr1	0.0541462	0.342629
Mrpl54	0.0539677	0.0584028
Arpc2	0.0539359	0.164033
Ufm1	0.0533157	0.152276
Sra1	0.0530761	0.0253682
Aimp2	0.0521757	0.33503
Atp6v1d	0.0520128	0.357118
Sec16a	0.0518852	0.18412
Hexb	0.0506335	0.125601
Ap3m1	0.0499416	0.394511
Pygb	0.0498252	0.345888
Aldh6a1	0.0498028	0.0652177
Arl1	0.0490353	0.247906
Fcgrt	0.0489337	0.0873169
Cald1	0.0480295	0.00551349
Ube2i	0.0479604	0.142265
Msn	0.0470586	0.191252
Usp15	0.0467529	0.0329352
Vcl	0.0462294	0.0732043
Mif	0.0461442	0.142434
Hdlbp	0.0457795	0.400871
Apoe	0.0456757	0.162924
Pfdn2	0.045484	0.0180257
Cand1	0.0452473	0.421212
Adhfe1	0.0443748	0.0354663
Prmt5	0.044317	0.374071
Elavl1	0.0438902	0.678446
Rps6	0.0437597	0.0762739
Psmd7	0.0423508	0.121205
Crk	0.0423296	0.435073
Gnb1	0.0421513	0.249607
Eif2b2	0.0419687	0.102924
Stx12	0.0417531	0.0862711
Hp1bp3	0.041515	0.314581
Sfpq	0.0409913	0.679438
Sec23ip	0.0409618	0.226295
Cog7	0.0409618	0.229223
Tnpo3	0.0407242	0.144172
Flot2	0.0405977	0.0420898
Impdh2	0.0402914	0.110944
Baat	0.0402557	0.0567411
Sntb1	0.0401787	0.152146
Pctp	0.0401667	0.122697
Lpgat1	0.0401543	0.126798
Ehd4	0.0398616	0.199826
Fam21	0.0398029	0.109486
Ywhab	0.0381668	0.0650474
Snx1	0.0375313	0.0924665
Cbx3	0.0372704	0.213184
Chil3	0.0369819	0.0710101
Snrpf	0.03645	0.172983
Rpl38	0.0364449	0.527538
Atic	0.0360869	0.0531112
Cox7a2	0.0356344	0.15704
Otub1	0.0351892	0.00022076
Fuom	0.0351889	0.0237755
Actn1	0.0351547	0.273822
Rps27a	0.0348837	0.114409
Coro1b	0.0335561	0.388863
Rpl8	0.0333685	0.148842
Necap1	0.032341	0.238831
Rps4x	0.0322303	0.253705
Tstd3	0.0322068	0.224568
Echdc2	0.0321215	0.116911
Timm8b	0.0313278	0.0451409
Krt19	0.0305264	0.277787
Psmb4	0.0304733	0.263145
Gnpnat1	0.0294076	0.0383612
Rps14	0.0292707	0.186639
Alb	0.0292423	0.0906265
Commd8	0.0286926	0.110787
Tjp1	0.0278607	0.125868
Copb2	0.0270851	0.29292
Sec24b	0.0262896	0.380277
Gm3839	0.0262184	0.0152903
Epn1	0.0260793	0.218328
Rab8a	0.0259906	0.0615545
Cops8	0.025138	0.0406284
Ywhaz	0.0250016	0.158807
Ppp1cc	0.0243151	0.475671
Gars	0.0242943	0.307349
Sod1	0.0239649	0.372785
Vars	0.0236167	0.346188
Npc2	0.0232834	0.0511219
Eif3l	0.0232029	0.0940886
Gm6576	0.0230566	0.150037
Plec	0.0228608	0.00206072
Snrpa1	0.0226263	0.0850825
Cap1	0.0222667	0.279135
Rps15	0.0222176	0.0531952
Iars2	0.0221002	0.39883
Pnn	0.0214746	0.0684821
Rpl21	0.0208742	0.0401975
Grb2	0.0208511	0.18699
Nfu1	0.0207234	0.395721
Srrt	0.0198725	0.0252
Map2k1	0.019655	0.054405
Wdr61	0.019594	0.309539
Lims1	0.0192437	0.129749
Hars	0.0178843	0.409414
Atl2	0.0176394	0.0690368
Krt6b	0.0175912	0.0880622
Ero1a	0.0175829	0.0905189
Usp5	0.0175534	0.146619
Rps24	0.0167577	0.194568
Ranbp1	0.016493	0.00258317
Gabarap	0.0163272	0.0268764
Rpl17	0.0160636	0.372301
Metap1	0.016008	0.0579103
Chd4	0.015957	0.0621743
Lmnb1	0.0156696	0.01757
Cyp2d26	0.0149443	0.0827788
Mesdc2	0.0140742	0.0651103
Rpl13a	0.0138387	0.132544
Naca	0.0134337	0.124357
Dnm2	0.0128524	0.00061896
Tsta3	0.0127635	0.598057
Ap2a1	0.0126606	0.234093
Rpl36	0.012482	0.117551
Rbpms2	0.010419	0.0153208
Rpl37a	0.0103329	0.0728223
Rprd1b	0.0102785	0.0260306
Copz1	0.0101049	0.238602
Acaca	0.010081	0.0579935
Gmppa	0.0100395	0.0757131
Anxa6	0.00978563	0.296369
Dcps	0.00960162	0.134474
Ergic3	0.00931027	0.0863399
Col6a2	0.00888298	0.318524
Rps19	0.00855348	0.266238
P4hb	0.00788747	0.0929258
Psmc4	0.00748003	0.159497
Eif3j2	0.00686051	0.0964307
Tceb2	0.00582528	0.340128
Arfgap2	0.0043525	0.459232
Aldh5a1	0.00416981	0.129302
Zbtb8os	0.00383812	0.136429
Cyp2b23	0.00380177	0.0518493
Hspg2	0.00323042	0.0470194
Rps16	0.00306608	0.185361
Tomm2	0.00267862	0
Ddx46	0.00256208	0.0271929
Cdh2	0.00094835	0.230439
Fam114a2	0.000828	0.103061
Lars	0.00076012	0.309444
Lamtor5	0.00062087	0.518774
Rac1	0.00045077	0.0254199
Nqo1	2.54031	5.38379
Gstm1	2.23909	5.48943
Cbr3	1.93511	2.77348
Cbr1	1.70519	3.84821
Hmox1	1.5969	2.19429
Gsta1	1.29568	3.11172
Gsr	0.843513	4.46226
Txnrd1	0.801122	2.3309
Gclm	0.53639	2.94616

## Sheet: Fig 2f
Nrf2 targets qPCR in liver
	WT				KO
Nqo1	0.628871	1.67808	0.987454	0.959639	7.84516	8.67424	7.43986	4.40435
Hmox1	1.2112	1.16833	0.819857	0.861945	5.88116	5.07782	6.14554	2.85304
Txnrd1	0.856094	1.28596	1.07632	0.843941	3.27808	3.13359	1.70185	1.25272
Gclm	0.920889	1.17693	1.02135	0.903369	1.89353	2.23511	1.66708	0.943242

[truncated: 98 more sheets: Fig 2g, Fig 2j, Fig 2k, Fig 2l, Fig 3a, Fig 3b, Fig 3c, Fig 3d, Fig 3e, Fig 3f, Fig 3g, Fig 3h, Fig 4B, Fig 4c, Fig 4d, Fig 4e, Fig 4f, fig 4g, Fig 4h, Fig 4i …]
